# Supplementary material for: Histones with an unconventional DNA-binding mode in vitro are major chromatin constituents in the bacterium Bdellovibrio bacteriovorus
Source: Nat Microbiol. 2023 Oct 9;8(11):2006–19. doi: 10.1038/s41564-023-01492-x (PMC10627809; doi:10.1038/s41564-023-01492-x)
Supplement: Supplementary file 4 — Supplementary Tables 1 and 3 in a single file. [file 41564_2023_1492_MOESM4_ESM.xlsx]

## Sheet: Table S1
Name_in_database (Taxid_speciesID@ProtName$Assembly)	ProtName	Assembly	Taxid	Amino acid sequence	Pi	Length (in amino acids)
1950265_Bacillales^bacterium^UBA3631@DFLA01000040.1-32$GCA_002374055.1	DFLA01000040.1-32	GCA_002374055.1	1950265	VGLFEDTNLCAIHAKRVTIMPKDMQLARRIRGEH	9.3065	34
1906242_Tenacibaculum^sp.@HAO14582.1$GCA_003455795.1	HAO14582.1	GCA_003455795.1	1906242	VGLFEDTNLCAIHAKRVTIMPKDMQLARRIGGKRE	9.77752	35
2419984_Candidatus^Schekmanbacteria^bacterium@RMF98179.1$GCA_003695725.1	RMF98179.1	GCA_003695725.1	2419984	MALIVRSKVKEFLELNISEEFYAELEKKVEEILKKAEERAKANMRRTVFARDI	8.03729	53
2211450_Homoserinimonas^sp.^OAct^916@QJHB01000127.1-1$GCA_003260275.1	QJHB01000127.1-1	GCA_003260275.1	2211450	RFQSHAVLALQEAAEAYLVGLFEDTNLCAIHAKRVTIMPKDIQLARRIRGERA	9.19145	53
1973971_Deltaproteobacteria^bacterium^CG07_land_8_20_14_0_80_38_7@PIU58409.1$GCA_002779505.1	PIU58409.1	GCA_002779505.1	1973971	MSKEILVVVSKVKEYIKEKGLQTSETAVDSLSDAVRELLDKAVKRAQDNGRQTIK	9.099	55
1735162_Candidatus^Peribacter^riflensis@ALM10226.1$GCA_001430755.1	ALM10226.1	GCA_001430755.1	1735162	MSYVVASKVKELLKAADMMTAGDLADAASKYLEDALKKAAKRAQENGRKTVRACDL	9.20617	56
1948124_Planctomycetes^bacterium^UBA1135@DCAK01000080.1-7$GCA_002311925.1	DCAK01000080.1-7	GCA_002311925.1	1948124	MSDLIISKSRTKAAATSCNVSGDFYGALDHYVRRAIAQAESRAAANGRKTLRPADL	9.85338	56
1961371_Candidatus^Peribacter^sp.^UBA1555@DCPB01000009.1-73$GCA_002322595.1	DCPB01000009.1-73	GCA_002322595.1	1961371	MSYVVASKVKELLKAADMMTAGDLADAASKYLEDALKKAAKRAQENGRKTVRACDL	9.20617	56
1961374_Candidatus^Peribacter^sp.^UBA6535@DJKT01000041.1-13$GCA_002436205.1	DJKT01000041.1-13	GCA_002436205.1	1961374	MSYVVASKLKELVKKHGMMSSGDLADAVSAELEASVAKACDRAKANGRKTVRAEDL	8.88921	56
1974782_Candidatus^Peregrinibacteria^bacterium^CG_4_9_14_3_um_filter_49_12@PJA68061.1$GCA_002790955.1	PJA68061.1	GCA_002790955.1	1974782	MSYVVASKLKDLVKKSGMMSSGDLGDAASEMLEAAVKKAVARAKENGRKTVRPCDL	9.51681	56
2049432_Chromatiaceae^bacterium@QIJH01000235.1-9$GCA_003232725.1	QIJH01000235.1-9	GCA_003232725.1	2049432	MSETLVVISKIKGYIKEKSDGMSTAGNFAPALSDLIRTRCDAAIENTTKDRRNDGP	7.88481	56
254246_Aquicella^lusitana@RDI37565.1$GCA_003350455.1	RDI37565.1	GCA_003350455.1	254246	MVMAVKQFQKLFRTAAGLNVDKNDIKRLSNFINERLADLLLLGPKVRKLRYGAISS	10.6734	56
1961479_Bacteriovoracaceae^bacterium^UBA2428@DDRA01000112.1-1$GCA_002343545.1	DDRA01000112.1-1	GCA_002343545.1	1961479	MSAEVLVVASKVKTFIKQNGECNTAAETIEAISKAVEKILSNAVASAKAQGRKTVMA	9.36043	57
1974796_Candidatus^Peregrinibacteria^bacterium^CG22_combo_CG10-13_8_21_14_all_49_11@PIP64944.1$GCA_002771435.1	PIP64944.1	GCA_002771435.1	1974796	MSGHVVVSKLKELVNAEGLRMAGDFGDGVDEELVKMVKRACWRAKENGRGTVQKRDI	8.97722	57
2026742_Gemmatimonadetes^bacterium@MAF26434.1$GCA_002686915.1	MAF26434.1	GCA_002686915.1	2026742	MADTLVVQSKIRELIKEQGCSTSQDAVDKLSSEVTRVVMKAVERTKANGRKTVKGSDI	9.35811	58
2093808_Nitriliruptoraceae^bacterium@PULK01000049.1-3$GCA_003550915.1	PULK01000049.1-3	GCA_003550915.1	2093808	MAESLVVQSKVKEAVKGLELRMDSTLPEALNEKIAAMLADAAARAKENGRGTLRPYDL	6.18303	58
1703415_Planctomycetes^bacterium^DG_58@KPJ56806.1$GCA_001304355.1	KPJ56806.1	GCA_001304355.1	1703415	MAKDMLVVGSKVKAYLKSSGMKTAGDTLAAVSDKVYAMLDAAVERTKANKRATVRPQDL	9.82061	59
1817870_Candidatus^Lindowbacteria^bacterium^RIFCSPLOWO2_12_FULL_62_27@OGH59253.1$GCA_001784175.1	OGH59253.1	GCA_001784175.1	1817870	MAEVLVVTSKIKKLIKEQGMRTSADVIEALSQMVEAKAKEAVERAKAAGKKTVQASDLA	9.45533	59
1801607_Candidatus^Melainabacteria^bacterium^RIFCSPHIGHO2_02_FULL_34_12@OGI19965.1$GCA_001784555.1	OGI19965.1	GCA_001784555.1	1801607	MGKETLVVGSKVKDFIKDSDLRSDGDLVEALSSKVEEMLKCAMSRCKENGRSTVRPCDL	6.18141	59
1801608_Candidatus^Melainabacteria^bacterium^RIFCSPLOWO2_02_FULL_35_15@OGI13341.1$GCA_001784585.1	OGI13341.1	GCA_001784585.1	1801608	MSNENLVVGSKVKDFIKEEELRTDGDLMEALSAKVAEMLKCAMKRCKENGRSTVRPCDL	6.21587	59
1797862_Deltaproteobacteria^bacterium^RIFCSPHIGHO2_02_FULL_44_16@OGQ22999.1$GCA_001798185.1	OGQ22999.1	GCA_001798185.1	1797862	MAAETLVVVSKIKDFVKSKGFRTSETAVDALSKAVEELLGKAIERAKDNGRQTVKDSDI	8.03554	59
1797869_Deltaproteobacteria^bacterium^RIFCSPLOWO2_01_44_7@OGQ40011.1$GCA_001799015.1	OGQ40011.1	GCA_001799015.1	1797869	MAEDVLVVQSKVKEYIKGKGCQTSATAIEALSKKVKDLLNEAVDRAKSNNRATVKDRDI	9.20618	59
1797927_Elusimicrobia^bacterium^GWA2_69_24@OGR57714.1$GCA_001799695.1	OGR57714.1	GCA_001799695.1	1797927	MSETLVVVSKVKAMVKASGFRTGGDFLDALSSRVNQIVQAAIEKVKNEGAKKTLGAEDL	9.22321	59
1797945_Elusimicrobia^bacterium^RIFCSPLOWO2_01_FULL_54_10@OGR84132.1$GCA_001799975.1	OGR84132.1	GCA_001799975.1	1797945	MADTYVVVSRIKKAVKEAGFRTGMDYITSLSSKVEGIVKESIEKVKTAGGKKTLGSEDL	9.34682	59
1797947_Elusimicrobia^bacterium^RIFCSPLOWO2_01_FULL_60_11@OGR87431.1$GCA_001800085.1	OGR87431.1	GCA_001800085.1	1797947	MADTFVVVSKIKKVVKEAGFRTGMDYVTSLSAKVEGIIKESIEKVKTAGNKKTLGSEDL	9.34741	59
1797949_Elusimicrobia^bacterium^RIFCSPLOWO2_02_FULL_39_32@OGR91400.1$GCA_001800135.1	OGR91400.1	GCA_001800135.1	1797949	MAENYIVVSKIKKLVKESGYRTGMDYINSLSVKVETIVKESIEKVKAAGGKKTLGAEDL	9.2606	59
1797960_Elusimicrobia^bacterium^RIFOXYA2_FULL_50_26@OGS19081.1$GCA_001800355.1	OGS19081.1	GCA_001800355.1	1797960	MAETFVVVSKVKKMVKEAGFRTGSDYITTLSAKIEETVKASIEKAKQAANKKTLGAEDI	9.3474	59
1797965_Elusimicrobia^bacterium^RIFOXYB12_FULL_50_12@OGS26817.1$GCA_001800455.1	OGS26817.1	GCA_001800455.1	1797965	MAEILVVVSKVKKMVKEAGFRTGADYIASLSGKIEETVKASIEKAKLAGDKKTLGSEDI	9.00428	59
1797280_Candidatus^Andersenbacteria^bacterium^RIFCSPHIGHO2_02_FULL_46_16@OGY33174.1$GCA_001817065.1	OGY33174.1	GCA_001817065.1	1797280	MEGEVLVVASKVRAYLKGKNVKMSGELIGALNEEMKSLLDAAASRAQRNKRATVKPQDV	9.77308	59
2030800_Elusimicrobia^bacterium@PCI40461.1$GCA_002401485.1	PCI40461.1	GCA_002401485.1	2030800	MAESLVVASKVKSMVKEQGLRTGGDFLDGLSARINQIVSAACEKVKTEGKRKTLGSEDL	8.93023	59
2030807_Candidatus^Aerophobetes^bacterium@PCI77297.1$GCA_002401865.1	PCI77297.1	GCA_002401865.1	2030807	MEKLVVESKVRKFVKEASGMNTSASAFEALNKLIHDACTSACEKAKSDGRKTVMDRDFS	8.68459	59
2014312_Elusimicrobia^bacterium^CG22_combo_CG10-13_8_21_14_all_63_91@PIP82399.1$GCA_002770835.1	PIP82399.1	GCA_002770835.1	2014312	MAETLVVVSKVKSMVKDQGLRTGGDFLDALSARINQIVSAACEKVKTEGKRKTLGAEDL	8.93022	59
1974485_Candidatus^Andersenbacteria^bacterium^CG10_big_fil_rev_8_21_14_0_10_54_11@PIT98311.1$GCA_002778765.1	PIT98311.1	GCA_002778765.1	1974485	MEGEVLVVASKVRTYLKGRGVKMSSELIEALNGRVKSLLDSAAERAKGNKRATVKSQDV	9.98972	59
1973957_Deltaproteobacteria^bacterium^CG_4_10_14_0_2_um_filter_43_8@PJA20838.1$GCA_002793395.1	PJA20838.1	GCA_002793395.1	1973957	MAKETLVVVSKVKEYLKSKGCSTSDTAVNALSDALRELCDKAAARAKDNGRQTVKDRDI	9.06268	59
2218524_Candidatus^Termititenax^aidoneus@GBR73491.1$GCA_003864455.1	GBR73491.1	GCA_003864455.1	2218524	MAEEILVVASKVKDYISGKGGRTSGELIEALSKKVQKKLDRALERAKENSRQTVMPYDL	9.39635	59
2218525_Candidatus^Termititenax^persephonae@GBR75376.1$GCA_003864475.1	GBR75376.1	GCA_003864475.1	2218525	MAEDILIVASKVKDYIKSKDCQTAGEVIEALSKKVACLLDKAIARTKDNGRVTVKPYDL	8.61713	59
1986661_bacterium^TMED88@OUV36695.1$GCA_002171515.1	OUV36695.1	GCA_002171515.1	1986661	MLPCKLPLSSFIVNILQQAAEAYLIGLFEDTNLCAIHAKRVTIMPKDIQLARRIRGERS	9.29911	59
1130331_Calescamantes^bacterium^JGI^0000106-I17@ASMX01000004.1-28$GCA_000404505.1	ASMX01000004.1-28	GCA_000404505.1	1130331	MADVLVVVSKIKKMVKEQGLRTSEGFIEALSKKVEEMVKNAVEKVKSEGKKKTLGAEDLM	9.30183	60
1797895_Deltaproteobacteria^bacterium^RIFOXYA12_FULL_58_15@OGQ91772.1$GCA_001798605.1	OGQ91772.1	GCA_001798605.1	1797895	MSKNEILVVASKLKDTVKAHKCQSSGDLVEAVSDKIHEMLEMAAKRAKENGRATIRKYDL	9.20654	60
1797936_Elusimicrobia^bacterium^GWC2_65_9@OGR70947.1$GCA_001799875.1	OGR70947.1	GCA_001799875.1	1797936	MAETLVVVSKIKKMVKESGLRTGGDYMAALSAKIEAVVKASVQKVQTEGKKKTLGAEDLV	9.57382	60
1797938_Elusimicrobia^bacterium^GWF2_52_66@OGR87496.1$GCA_001799915.1	OGR87496.1	GCA_001799915.1	1797938	MAETLVVVSKVKKIVKEAGFRTSGEYVQALSDKISQIVTASIEKVKADGSRKTLGQQDLL	9.45533	60
1797940_Elusimicrobia^bacterium^RBG_16_66_12@OGS00328.1$GCA_001800005.1	OGS00328.1	GCA_001800005.1	1797940	MAETLVVVSKIKKMVKDAGFRTGGDYVDALSAKIEAVVKTSVQKVQTEGKKKTLGAEDLV	9.3474	60
1797943_Elusimicrobia^bacterium^RIFCSPHIGHO2_02_FULL_57_9@OGR89880.1$GCA_001800015.1	OGR89880.1	GCA_001800015.1	1797943	MGETLVVVSKVKKMVKEAGFRTGGDYIDSLSSRIDSIVKASIEKVKLNGGKKTLGAEDLS	9.39768	60
1797946_Elusimicrobia^bacterium^RIFCSPLOWO2_01_FULL_59_12@OGR93324.1$GCA_001800075.1	OGR93324.1	GCA_001800075.1	1797946	MAETLVVVSKIKKTVKEAGFRTGGDYIDALSSRVDSLVQASISKVKADGSKKTLGAEDLQ	9.09958	60
1797957_Elusimicrobia^bacterium^RIFOXYA2_FULL_39_19@OGS21531.1$GCA_001800285.1	OGS21531.1	GCA_001800285.1	1797957	MADILVVASKIKKVVKETGLRSGSDYIEALSKRVEEMIKASTEKVKTEGKKKTLGAEDLI	9.30131	60
1797958_Elusimicrobia^bacterium^RIFOXYA2_FULL_40_6@OGS20241.1$GCA_001800325.1	OGS20241.1	GCA_001800325.1	1797958	MAEILVVASKVKKLVKESGLRTSPSYLEVLSKKVEDMIKASTEKVKTDGKKKTLGSEDLI	9.47719	60
1797967_Elusimicrobia^bacterium^RIFOXYB2_FULL_48_7@OGS27876.1$GCA_001800495.1	OGS27876.1	GCA_001800495.1	1797967	MADILVVASKVKKLVKESGLRTSPSYLEALSKKVEEMVKVSTEKVKNEAKKKTLGSEDLI	9.4772	60
1797972_Elusimicrobia^bacterium^RIFOXYD12_FULL_66_9@OGS42393.1$GCA_001800595.1	OGS42393.1	GCA_001800595.1	1797972	MAENLVVVSKIKKMVKEAGYRTGGDYIEALSAKIDAVVKASVLKVQTEGKKKTLGAEDLA	9.30182	60
1797973_Elusimicrobia^bacterium^RIFOXYD2_FULL_34_15@OGS47010.1$GCA_001800605.1	OGS47010.1	GCA_001800605.1	1797973	MADTLVVVSKIKKMGKEAGLRTGKDYIEALSVKVDGIIKASIEKVKAEGKKKTVGAEDLA	9.47719	60
1797974_Elusimicrobia^bacterium^RIFOXYD2_FULL_34_30@OGS37993.1$GCA_001800635.1	OGS37993.1	GCA_001800635.1	1797974	MAETLVVVSKIKKMGKEAGLRTGKDYIEALSTKVDGIIKASIEKVKAEGKKKTIGAEDLA	9.47719	60
1801712_Nitrospirae^bacterium^RIFCSPHIGHO2_01_FULL_66_17@OGW62712.1$GCA_001803875.1	OGW62712.1	GCA_001803875.1	1801712	MSDMLVVSSKIKKFVREKAGFNTSAETLEALSQRVEKLCAEAIERARADGRKTVKARDVV	9.64926	60
1919263_Spirochaetaceae^bacterium^bin103@MPNH01000014.1-34$GCA_002238925.1	MPNH01000014.1-34	GCA_002238925.1	1919263	MADILIVTSKVKNYIKEKGDMNTAASVAEALSDKVRAVCDEAMENARVAKRKTVRGTDIT	8.88812	60
1961490_Bacteriovoracaceae^bacterium^UBA6166@DIUE01000063.1-90$GCA_002435795.1	DIUE01000063.1-90	GCA_002435795.1	1961490	MAEKEMLLVSSKTKDAIKASGLNVAGDALEVLNEKVHAMVKEAQARCEANGRKTVRGTDF	7.89504	60
2014305_Elusimicrobia^bacterium^CG02_land_8_20_14_3_00_37_13@PIV52941.1$GCA_002781045.1	PIV52941.1	GCA_002781045.1	2014305	MSDIMVVASKVKKVVKETGLRSSSGYLEALSKKVGELIKASTDKVKQEGKKKTLGAEDLL	9.64748	60
1973929_Bdellovibrionales^bacterium^CG12_big_fil_rev_8_21_14_0_65_38_15@PIQ54593.1$GCA_002787775.1	PIQ54593.1	GCA_002787775.1	1973929	MAEKEMLLVGSKTKDAIKGTGLNVASDALDKLNEVVHQLVKDAQVRCEANGRKTVRASDF	7.89425	60
1973976_Deltaproteobacteria^bacterium^CG11_big_fil_rev_8_21_14_0_20_49_13@PIR16540.1$GCA_002796305.1	PIR16540.1	GCA_002796305.1	1973976	MAEKETLVVVSKVKDYVKSKGMMTSAEAVPALSDKVYALIDEAINRTKENRRQTIKPQDL	9.04849	60
2013763_Elusimicrobia^bacterium^HGW-Elusimicrobia-1@PKN00943.1$GCA_002841695.1	PKN00943.1	GCA_002841695.1	2013763	MAEVLVVVSKIKKMVKESDLRTGGDYIDKLSEKVDAIVKASVEKVKAEGGKKTLGAEDII	7.9442	60
1986661_bacterium^TMED88@OUV34946.1$GCA_002171515.1	OUV34946.1	GCA_002171515.1	1986661	MCAIHAKRVTIMPKDIQLARRIRGERAVRLLLIKENLCLFIVCSLSNIYIIICSCCVCVS	9.232	60
1703409_Phycisphaerae^bacterium^SG8_4@KPK45077.1$GCA_001303465.1	KPK45077.1	GCA_001303465.1	1703409	MAKKKESLVVASKVKAYIKSKKMMTSSDAIEAISDNVYSILDAAMTRTKANRRSTVKAQDV	9.99588	61
1703410_Phycisphaerae^bacterium^SM1_79@KPL22212.1$GCA_001304275.1	KPL22212.1	GCA_001304275.1	1703410	MAKQKESLVVASKVKAYIKSKNMMTSSDAIEAISEKVYSMLDAAIARTQANRRSTVKAQDL	9.82061	61
1781243_Marinimicrobia^bacterium^TCS52@LSCC01000080.1-4$GCA_001577215.1	LSCC01000080.1-4	GCA_001577215.1	1781243	MAKDVLVVASKLKKYLKEEKGMHTAGNVPAVLSDVVREIVDVAVEKAKKDRRKTVKDRDFS	9.69611	61
1797384_Bdellovibrionales^bacterium^GWA2_49_15@OFZ17649.1$GCA_001769855.1	OFZ17649.1	GCA_001769855.1	1797384	MPHDILVVASKLKNYIKARHGLNTSADVIERISDIIRSRCDEAAVWARSDGRKTLMDRDFK	9.42435	61
1797869_Deltaproteobacteria^bacterium^RIFCSPLOWO2_01_44_7@OGQ38089.1$GCA_001799015.1	OGQ38089.1	GCA_001799015.1	1797869	MSDLLVVASKVEKYIKEKADMNTSANAMPALTAVVAKALDQAIEHAKQDGRKTVMDRDVAQ	6.54028	61
1797879_Deltaproteobacteria^bacterium^RIFCSPLOWO2_02_FULL_46_8@OGQ44933.1$GCA_001799115.1	OGQ44933.1	GCA_001799115.1	1797879	MSEVLVVASKVKKYIKEKADMNTSGNSFEALTAVLKKTIDQAIEHAKQEGRKTVMDRDITL	9.04942	61
1801975_Planctomycetes^bacterium^RIFCSPHIGHO2_02_FULL_50_42@OHB89266.1$GCA_001828385.1	OHB89266.1	GCA_001828385.1	1801975	MKMAKEILVVGSKIKEYIKSKDCMTSGELIPALSEKVECLLDKAIERAKANKRKTVGPQDV	9.23038	61
1940821_Spirochaeta^sp.^LUC14_002_19_P3@OQX28748.1$GCA_002084135.1	OQX28748.1	GCA_002084135.1	1940821	MAENENLVIASKVKAYIKTTADMKCSAAVIDILSDKVREMCDKAIANAKAAKKKTVQDKDF	8.97599	61
1972456_Spirochaetaceae^bacterium^4572_7@OQY39296.1$GCA_002084785.1	OQY39296.1	GCA_002084785.1	1972456	MAEKEALVVTSKIKNYIKEAGDLKCSAKVIDALSDKIRDILDQAIESAKNDKRKTVQDKDI	7.80921	61
1971727_Spirochaetaceae^bacterium^4572_59@OQY32390.1$GCA_002084805.1	OQY32390.1	GCA_002084805.1	1971727	MAEKETLVVSSKVKNYIKTTGDLKCSAKVIDVLSDKIREMCDAAVENATNDKRKTVQEKDF	7.73018	61
1961499_Bacteriovoracaceae^bacterium^UBA843@DBGX01000003.1-375$GCA_002295965.1	DBGX01000003.1-375	GCA_002295965.1	1961499	MSKELEMLLVGSKTKEALKSTGLNVSGEALDKLNERVHQLVKEAQERCVNNGRKTVKATDF	8.88925	61
1947541_Spirochaeta^sp.^UBA2779@DEIH01000107.1-9$GCA_002352375.1	DEIH01000107.1-9	GCA_002352375.1	1947541	MAEKETLVVASKVKAYIKTTADMKCSAAVIDVLSDKIREMCDTAIENAKAAKRKTVQDKDF	8.61717	61
1952203_Leptospiraceae^bacterium^UBA3465@DFRK01000022.1-19$GCA_002378225.1	DFRK01000022.1-19	GCA_002378225.1	1952203	MSEEKEQLVVASKTRAYIKSQGCMVSADAVEELNKKVYAIIDAAVQRTKDNKRSTLRPHDF	8.85169	61
1961485_Bacteriovoracaceae^bacterium^UBA4207@DFTR01000016.1-62$GCA_002379495.1	DFTR01000016.1-62	GCA_002379495.1	1961485	MAAEKEMLLVGSKTKDAIKGTGLNVASDALDKLNEVVHQLVKDAQVRCEANGRKTVRASDF	7.89425	61
1947542_Spirochaeta^sp.^UBA5339@DHQL01000011.1-164$GCA_002408085.1	DHQL01000011.1-164	GCA_002408085.1	1947542	MAEKETLVVSSKVKNYIKSNGDLKCSAKVIDVLSDKIREMCDVAIENAKNDKRKTVQEKDF	8.59766	61
1952205_Leptospiraceae^bacterium^UBA7230@DKTM01000016.1-72$GCA_002473045.1	DKTM01000016.1-72	GCA_002473045.1	1952205	MSEEKEQLVVASKTRAYIKSQGCMVSADAVEELNKKVYEIIDAAIQRTKDNKRSTLRPHDF	7.86822	61
2026715_Bdellovibrionaceae^bacterium@MAE72656.1$GCA_002686065.1	MAE72656.1	GCA_002686065.1	2026715	MDREVLIVASKLKTYIKEKSDMNTSASVMTKLSHIVRAACDSAIESARAEGRKTVLDRDFK	9.29959	61
2026757_Leptospiraceae^bacterium@MBI39267.1$GCA_002717505.1	MBI39267.1	GCA_002717505.1	2026757	MSEEKEQLVVASKTRAYIKSQGCMVSADAVEELNKKVYAIIDAAVQRTKDNKRSTLRPHDF	8.85169	61
1973935_Chlamydiae^bacterium^CG10_big_fil_rev_8_21_14_0_10_35_9@PIS01704.1$GCA_002773835.1	PIS01704.1	GCA_002773835.1	1973935	MAEVLVVASKVKKYIKEKGDMSTSATAISRLSEIIEEECNKAIERAKSAKRKTVMDRDFEE	7.83566	61
2052180_Phycisphaerales^bacterium@PLLM01000040.1-52$GCA_003141275.1	PLLM01000040.1-52	GCA_003141275.1	2052180	MAKQKEVLIVASKVRAYIKSKKMMTSSEAIGAISDKVYCMLDHAAERTKANRRSTIKPQDL	9.93227	61
2094028_Candidatus^Brocadiaceae^bacterium@PUMJ01000017.1-23$GCA_003551305.1	PUMJ01000017.1-23	GCA_003551305.1	2094028	MAAEKEMLIVGTKVKNYIKEKDLMSSSDVLDAVNDAVYELLDRAAERAKGNGRKTVQGRDV	6.18876	61
260710_Olavius^algarvensis^spirochete^endosymbiont@VDA99093.1$GCA_900608495.1	VDA99093.1	GCA_900608495.1	260710	MAEKEALVVASKIKAYIRTTANMKCSSAVIDNLSDKVREMCDEAIENAKSAKRKTVQEKDF	8.63773	61
71667_Waddlia^chondrophila^WSU^86-1044@ADI38622.1$GCA_000092785.1	ADI38622.1	GCA_000092785.1	71667	MNENLVVVSKVKKYIKSKAGMNTSANVMDQLSKIVEKEIEKAVQNAKSDNRKTVMDRDFHLN	9.57313	62
83561_Simkania^negevensis^Z@CCB88880.1$GCA_000237205.1	CCB88880.1	GCA_000237205.1	83561	MMKETLVVVSKVKQFIKTTGGMNTSDAVKDALTDIVEKACRRAIEKAKADGRKTVMDRDFEE	8.85103	62
1674905_Phycisphaerales^bacterium^Planc_01@LVBB01000024.1-103$GCA_001603075.1	LVBB01000024.1-103	GCA_001603075.1	1674905	MAKKKRESLVVASKVKAHVKDQKMMTSSEALEAISDRVYDLLDAAIARAKANRRSTVKAQDL	9.99176	62
1797805_Deltaproteobacteria^bacterium^GWA2_45_12@OGP07346.1$GCA_001797365.1	OGP07346.1	GCA_001797365.1	1797805	MSDVLVVASKVKKYVKDKSQMSTSSAVMEVLTREVTKLLDQAIAHAQQDGRKTVMDRDFPGQ	9.15657	62
1797946_Elusimicrobia^bacterium^RIFCSPLOWO2_01_FULL_59_12@OGR90011.1$GCA_001800075.1	OGR90011.1	GCA_001800075.1	1797946	MAGKGNFVVKSEVKKAIAKGKCHSASDVMETLNGLVGWYLEEAVKRAKANGRKTVRGHDICC	9.55589	62
1801983_Planctomycetes^bacterium^RIFCSPLOWO2_12_FULL_40_19@OHC03194.1$GCA_001828595.1	OHC03194.1	GCA_001828595.1	1801983	MSDFNSEKDILVVASRLKKHIRSTSGMSMSANVAPALSDIIRSLCTQAIEKAKADRRKTEID	9.42612	62
1802173_Spirochaetes^bacterium^GWB1_27_13@OHD06059.1$GCA_001829125.1	OHD06059.1	GCA_001829125.1	1802173	MSEEKKEVLAIMSKVKTYIKSAGLNTSGAVAEVLSDKIRELCDKAIENAKNANRKTVMDKDF	8.78735	62
1802381_Treponema^sp.^RIFOXYC1_FULL_61_9@OHE74767.1$GCA_001830195.1	OHE74767.1	GCA_001830195.1	1802381	MAEKETLVIASKLKAYIKETADLKCSATVIDTLSDKVRALCDAAIKSAQADKRKTVQDKDFK	8.97571	62
1986839_Planctomycetia^bacterium^TMED53@OUU22788.1$GCA_002167285.1	OUU22788.1	GCA_002167285.1	1986839	MADQEMLLVGSKAKAALKEHDVNVGGDALDGLNSVIHQYIQQAAKRATENGRKTVRAHDFTC	6.81442	62
1970504_Chromatiales^bacterium^21-64-14@OYV77223.1$GCA_002255365.1	OYV77223.1	GCA_002255365.1	1970504	MAEGNEVLVVASKVKNYIRDKSGMNTSASVLEVLSNRLRAICDQAIENARRDGRKTVKDRDV	9.42409	62
1952885_Spirochaetaceae^bacterium^UBA1318@DBTK01000092.1-15$GCA_002307015.1	DBTK01000092.1-15	GCA_002307015.1	1952885	MAEKETLVIASKVKAYIKETSELKCSAAVIDALSDKVRALCDEAVKKAQADKRKTVQEKDFQ	8.59768	62
1948125_Planctomycetes^bacterium^UBA1146@DCAA01000043.1-61$GCA_002311345.1	DCAA01000043.1-61	GCA_002311345.1	1948125	MSDREMLLVGSKAKAALKVHDVNVGGDALAGLNEILHRAIEQAAKRASSNGRKTVRSHDFVC	9.51059	62
1948547_Deltaproteobacteria^bacterium^UBA4427@DGPZ01000200.1-27$GCA_002390675.1	DGPZ01000200.1-27	GCA_002390675.1	1948547	MSDKEVLVVASKIKNYIKSSGDMKTSAGVLDTLSDRLRVMCDQAIESARSDGRKTVLDRDFS	7.86997	62
1975528_Bdellovibrio^sp.^CG12_big_fil_rev_8_21_14_0_65_39_13@PIQ58082.1$GCA_002786895.1	PIQ58082.1	GCA_002786895.1	1975528	MENKETEMLLVGSKTKDALKSTGLNVSSEALDKLNEKVHQMVKEAQERCVSNGRKTVKAADF	7.86887	62
2013839_Spirochaetae^bacterium^HGW-Spirochaetae-7@PKL08083.1$GCA_002839245.1	PKL08083.1	GCA_002839245.1	2013839	MAEKETLVIASKIKSFIKETSELKCSAAVIDVLSDKVRALCEAAVKSAKSDGRKTVQEKDFK	9.00247	62
2013835_Spirochaetae^bacterium^HGW-Spirochaetae-3@PKL26742.1$GCA_002839315.1	PKL26742.1	GCA_002839315.1	2013835	MAEKETLVIASKVKAFIKDASELKCSAAVIDALSDKVRSICEEAIKSAKADGRKTVQEKDIK	8.61722	62
2005720_bacterium^BMS3Abin12@GBE09743.1$GCA_002897835.1	GBE09743.1	GCA_002897835.1	2005720	MADGKEVLVVASKIKNYIREQSEMNTSAGVLDALSDRLREICDQAIENARRDGRKTVKDRDV	6.19907	62
301541_Leptospira^broomii^serovar^Hurstbridge^str.^5399@EQA47027.1$GCA_000243715.3	EQA47027.1	GCA_000243715.3	301541	MAQSAEKDTLIVASKVKAYIKSKGFMTSGDAVDGLNEKLYALIDDALKRTEANKRTTVRPTDF	9.04848	63
447106_Leptospira^licerasiae^str.^MMD4847@EJZ41866.1$GCA_000244715.3	EJZ41866.1	GCA_000244715.3	447106	MAQSAEKDTLIVASKVKAYIKSKGFMTSGDAVDGLNEKLYGLIDDALKRTEANKRTTVRPTDF	9.04848	63
409998_Leptospira^wolffii^serovar^Khorat^str.^Khorat-H2@EPG67580.1$GCA_000306115.2	EPG67580.1	GCA_000306115.2	409998	MAQSAEKDTLIVASKVKAYIKSKGFMTSGDAVDGLNEKLYALIDDALKRTEANKRTTVRPTDF	9.04848	63
48782_Leptospira^fainei^serovar^Hurstbridge^str.^BUT^6@EPG75942.1$GCA_000306235.2	EPG75942.1	GCA_000306235.2	48782	MAQSAEKDTLIVASKVKAYIKSKGFMTSGDAVDGLNEKLYALIDDALKRTEANKRTTVRPTDF	9.04848	63
1242992_Leptospira^sp.^B5-022@EMJ96947.1$GCA_000347035.1	EMJ96947.1	GCA_000347035.1	1242992	MAQSAEKDTLIVASKVKAYIKSKGFMTSGDAVDGLNEKLYGLIDDALKRTEANKRTTVRPTDF	9.04848	63
29506_Leptospira^inadai^serovar^Lyme@PNV74944.1$GCA_001704175.2	PNV74944.1	GCA_001704175.2	29506	MAQSAEKDTLIVASKVKAYIKSKGFMTSGDAVDGLNEKLYALIDDALKRTEANKRTTVRPTDF	9.04848	63
1797866_Deltaproteobacteria^bacterium^RIFCSPHIGHO2_12_FULL_40_32@OGQ20691.1$GCA_001798255.1	OGQ20691.1	GCA_001798255.1	1797866	MAKKGGKEVLVVASKVRSYIKSKKCMTSSDAIDAISKKVYALLDCAVERTKANRRSTVKPQDL	9.95519	63
1801980_Planctomycetes^bacterium^RIFCSPHIGHO2_12_FULL_52_36@OHB94320.1$GCA_001828545.1	OHB94320.1	GCA_001828545.1	1801980	MAAKKGQEILVVASKVREYIKSKGCLTSGELVPALSSKLHCCIDGAIARAKGNGRKTVNAKDV	9.72401	63
1958811_Leptospira^venezuelensis@NETS01000008.1-82$GCA_002150035.1	NETS01000008.1-82	GCA_002150035.1	1958811	MAQSAEKDTLIVASKVKAYIKSKGFMTSGDAVDGLNEKLYGLIDDALKRTEANKRTTVRPTDF	9.04848	63
1986848_Proteobacteria^bacterium^TMED72@RPG04011.1$GCA_002170485.2	RPG04011.1	GCA_002170485.2	1986848	MSDSSEVIVVASKVKAYIKSQGDMKTSANVLQTLSDRIRTLCDEAMESARSDGRKTVLDRDIP	6.13141	63
1986661_bacterium^TMED88@OUV35610.1$GCA_002171515.1	OUV35610.1	GCA_002171515.1	1986661	MSDSNEVLVVASKIKNHIKNQGDMKTSASVLQALSDRLRSLCDQAIENARSDGRKTVLDRDIP	7.92371	63
1961470_Myxococcales^bacterium^UBA727@DBLJ01000018.1-4$GCA_002298025.1	DBLJ01000018.1-4	GCA_002298025.1	1961470	MANASDLCVKSKIKEAIKTQELNCAGDVFDALDSVINTCLTQGAARAKANGRKTVKGHDIFAS	8.55215	63
1951191_Phycisphaerales^bacterium^UBA2266@DDXG01000001.1-6$GCA_002347125.1	DDXG01000001.1-6	GCA_002347125.1	1951191	MAKKDARDPLVVTSKMKAYIKSKKMMTSSDAVGALNDKIYALLDEAIARTKANKRSTVKPQDL	9.9298	63
2026802_Waddliaceae^bacterium@MBB64678.1$GCA_002709385.1	MBB64678.1	GCA_002709385.1	2026802	MSDTLVVASKVKKYIKEQSGMNSSSSVMDALTKIVERECAQAIERARHAKRKTVMDRDFDLGM	9.29959	63
2014307_Elusimicrobia^bacterium^CG06_land_8_20_14_3_00_38_11@PIU84015.1$GCA_002780205.1	PIU84015.1	GCA_002780205.1	2014307	MIKVAETVVVVSKIKKMGKEAGLRTGKDYIEALSAKVDSLVKASIEKAKLDGKKKTMGAEDLI	9.60184	63
1973975_Deltaproteobacteria^bacterium^CG11_big_fil_rev_8_21_14_0_20_47_16@PIR19853.1$GCA_002796325.1	PIR19853.1	GCA_002796325.1	1973975	MAKASKKEIAVVVSKVKDYVKSKGCMTSAEAIPTLSDKIYCLIDKAIERTKANGRQTIKPQDL	9.55467	63
2023177_Leptospira^hartskeerlii@PJZ33651.1$GCA_002811475.1	PJZ33651.1	GCA_002811475.1	2023177	MAQSAEKDTLIVASKVKAYIKSKGFMTSGDAVDGLNEKLYGLIDDALKRTEANKRTTVRPTDF	9.04848	63
2023183_Leptospira^saintgironsiae@PJZ50201.1$GCA_002811765.1	PJZ50201.1	GCA_002811765.1	2023183	MAQSAEKDTLIVASKVKAYIKSKGFMTSGDAVDGLNEKLYGLIDDALKRTEANKRTTVRPTDF	9.04848	63
2023191_Leptospira^perolatii@PJZ70190.1$GCA_002811865.1	PJZ70190.1	GCA_002811865.1	2023191	MAQNAEKDTLIVASKVKAYIKSKGFMTSGDAVDGLNEKLYALIDDALKRTESNKRTTVRPTDF	9.04848	63
2023198_Leptospira^haakeii@PKA18868.1$GCA_002812045.1	PKA18868.1	GCA_002812045.1	2023198	MAQSAEKDTLIVASKVKAYIKSKGFMTSGDAVDGLNEKLYGLIDDALKRTEANKRTTVRPTDF	9.04848	63
2023192_Leptospira^neocaledonica@PJZ76278.1$GCA_002812205.1	PJZ76278.1	GCA_002812205.1	2023192	MAQSAEKDTLIVASKVKAYIKSKGFMTSGDAVDGLNEKLYGLIDDALKRTEANKRTTVRPTDF	9.04848	63
1917820_Leptospira^johnsonii@GBF37798.1$GCA_003112675.1	GBF37798.1	GCA_003112675.1	1917820	MAQSAEKDTLIVASKVKAYIKSKGFMTSGDAVDGLNEKLYGLIDDALKRTEANKRTTVRPTDF	9.04848	63
173_Leptospira^interrogans^serovar^Lai^str.^56601@AAN49657.2$GCA_000092565.1	AAN49657.2	GCA_000092565.1	173	MAGKNVERETLIVTSKVKAYIKSKGFMTSGDAIDGLNEKIHQLIDDAVKRTESNKRSTVRPTDF	9.45385	64
959_Bdellovibrio^bacteriovorus^HD100@CAE77736.1$GCA_000196175.1	CAE77736.1	GCA_000196175.1	959	MAEVLVVTSKVKKLIKEKGQMNTSAETIDVLSKAIEQLCLKGVESAKADGRKTVMARDIVIDHL	8.85245	64
100053_Leptospira^alexanderi^serovar^Manhao^3^str.^L^60@EQA61311.1$GCA_000243815.3	EQA61311.1	GCA_000243815.3	100053	MAGKNVEKETLIVTSKVKAYIKSKGFMTSGDAIDGLNEKIHQLIDEAVKRTESNKRSTVRPTDF	9.39712	64
28184_Leptospira^weilii^str.^LNT^1194@AHQX01000250.1-7$GCA_000246635.2	AHQX01000250.1-7	GCA_000246635.2	28184	MAGKNVEKETLIVTSKVKAYIKSKGFMTSGDAIDGLNEKIHQLIDEAVKRTESNKRSTVRPTDF	9.39712	64
1137606_Leptospira^mayottensis^200901116@AZQ01991.1$GCA_000306675.3	AZQ01991.1	GCA_000306675.3	1137606	MAGKNVEKETLIVTSKVKAYIKSKGFMTSGDAIDGLNEKIHQLIDEAVKRTESNKRSTVRPTDF	9.39712	64
28183_Leptospira^santarosai^serovar^Shermani^str.^LT^821@EKT86906.1$GCA_000313175.2	EKT86906.1	GCA_000313175.2	28183	MAGKNVEKETLIVTSKVKAYIKSKGFMTSGDAIDGLNEKIHQLIDEAVKRTESNKRSTVRPTDF	9.39712	64
959_Bdellovibrio^bacteriovorus^str.^Tiberius@AFX99764.1$GCA_000317895.1	AFX99764.1	GCA_000317895.1	959	MAEVLVVTSKVKKLIKEKGQMNTSAETIDVLSKAIEQLCLKGVESAKADGRKTVMARDIVIDHL	8.85245	64
28184_Leptospira^weilii^serovar^Ranarum^str.^ICFT@EMY76476.1$GCA_000332415.2	EMY76476.1	GCA_000332415.2	28184	MAGKNVEKETLIVTSKVKAYIKSKGFMTSGDAIDGLNEKIHQLIDDAVKRTESNKRSTVRPTDF	9.39711	64
28452_Leptospira^alstonii^serovar^Pingchang^str.^80-412@EQA78361.1$GCA_000332555.2	EQA78361.1	GCA_000332555.2	28452	MAGKNVEKETLIVTSKVKAYIKSKGFMTSGDAIDGLNEKIHQLIDDAVKRTESNKRSTVRPTDF	9.39711	64
28182_Leptospira^noguchii^str.^Bonito@EMI71089.1$GCA_000346655.1	EMI71089.1	GCA_000346655.1	28182	MAGKNVERETLIVTSKVKAYIKSKGFMTSGDAIDGLNDKIHQLIDDAVKRTESNKRSTVRPTDF	9.45385	64
959_Bdellovibrio^bacteriovorus^W@AHI04556.1$GCA_000525675.1	AHI04556.1	GCA_000525675.1	959	MADVLVVTSKVKKLIKEKGEMNTSAETIDVLSKAIEQLCLKGVESAKADGRKTVMARDIVIDHL	7.86808	64
29507_Leptospira^kirschneri^serovar^Mozdok@KON76190.1$GCA_000772835.2	KON76190.1	GCA_000772835.2	29507	MAGKNVERETLIVTSKVKAYIKSKGFMTSGDAIDGLNEKIHQLIDDAVKRTESNKRSTVRPTDF	9.45385	64
1569284_Bdellovibrio^sp.^ArHS@KHD88581.1$GCA_000786105.1	KHD88581.1	GCA_000786105.1	1569284	MAEVLVVTSKVKKLIKEKGQMNTSAETIDVLSKAIEQLCLKGIESAKADGRKTVMARDIVIDHL	8.85245	64
1752195_Bdellovibrionales^bacterium^Ga0074137@LNDT01000037.1-136$GCA_001464715.1	LNDT01000037.1-136	GCA_001464715.1	1752195	MADVLVVTSKVKKLIKEKGDCNTSSETVDVLSKAIERLCQKGIESAKADGRKTVMARDIVIDHL	8.6609	64
1752196_Bdellovibrionales^bacterium^Ga0074139@LNEB01000015.1-180$GCA_001464795.1	LNEB01000015.1-180	GCA_001464795.1	1752196	MNEVLVVTSKVKKIIKEQGGMNTSAATIEILSKAVERLCLKGIEQAKQDGRKTVMDRDIVIDHI	8.88922	64
1797390_Bdellovibrionales^bacterium^RIFCSPHIGHO2_02_FULL_40_15@OFZ33161.1$GCA_001769935.1	OFZ33161.1	GCA_001769935.1	1797390	MADVLVVTSKVKKFIKEKSEMNTSAETVDVLSKAIERLCQKGIESAKADGRKTVMARDIIIDHI	8.85207	64
1797866_Deltaproteobacteria^bacterium^RIFCSPHIGHO2_12_FULL_40_32@OGQ21176.1$GCA_001798255.1	OGQ21176.1	GCA_001798255.1	1797866	MAEVLVVASKIKKLIKEKGDCNTSSSTMEALSERLHKLIEKGIENAKADGRKTVMDRDIPNLGI	8.85209	64
1801957_Planctomycetes^bacterium^GWF2_41_51@OHB51994.1$GCA_001825665.1	OHB51994.1	GCA_001825665.1	1801957	MAKKKAGKESLIVASKVKAYVKSKKMMTSADALGALSNKIYCILDGACERTKANRRSTLKPQDL	10.018	64
1801958_Planctomycetes^bacterium^GWF2_42_9@OHB58099.1$GCA_001825675.1	OHB58099.1	GCA_001825675.1	1801958	MAKKKAGKESLIVASKVKAYVKSKKMMTSADALGALSDKIYCILDCACERTKLNRRSTLKPQDL	9.79731	64
1802186_Spirochaetes^bacterium^GWE2_31_10@OHD51283.1$GCA_001829335.1	OHD51283.1	GCA_001829335.1	1802186	MSEQAKNEVLVVSSKLKSYIKETSGLSTSAAVIDAVSAKIKEMCDKAIENAKNDKRKTVMDRDF	8.78734	64
1732569_Bdellovibrio^sp.^SKB1291214@OWT45931.1$GCA_002209355.1	OWT45931.1	GCA_002209355.1	1732569	MAEVLVVTSKVKKLIKEKGGMNTSAETIDVLSKAIEQLCLKGVESAKADGRKTVMARDIVIDHI	8.85245	64
1970323_Bdellovibrio^sp.^28-41-41@OYZ13022.1$GCA_002256935.1	OYZ13022.1	GCA_002256935.1	1970323	MADILVVTSKIKKIIKEKGDMNTSAATIEVLSKAVERLCLKGIESAKADGRKTVMDRDIIIDHI	8.85206	64
1961525_Bdellovibrionaceae^bacterium^UBA840@DBHA01000029.1-85$GCA_002295565.1	DBHA01000029.1-85	GCA_002295565.1	1961525	MADVLVVTSKVKKYIKENGQCNTASETIDSLSQAVEALCKRGIENAKADGRKTVMARDIVTDHL	7.77858	64
1961504_Bdellovibrionaceae^bacterium^UBA1609@DCMZ01000003.1-379$GCA_002321895.1	DCMZ01000003.1-379	GCA_002321895.1	1961504	MAEVLVVTSKVKKLIKEAGECNTSAETIEILSQAVEKLCRKGLDSAKSDGRKTVMARDIPIDHI	7.77968	64
1961507_Bdellovibrionaceae^bacterium^UBA2351@DDTZ01000182.1-38$GCA_002344565.1	DDTZ01000182.1-38	GCA_002344565.1	1961507	MADILVVTSKIKKIIKEKGEMNTSAATIEVLSKAVERLCLKGIESAKADGRKTVMDRDIIIDHI	8.85207	64
1961506_Bdellovibrionaceae^bacterium^UBA2339@DDUL01000036.1-151$GCA_002344785.1	DDUL01000036.1-151	GCA_002344785.1	1961506	MADVLVVTSKVKKLIKEKGECNTSAETIDVLSKAIERLCLKGIEAAKADGRKTVMARDIVIDHI	8.66092	64
1961505_Bdellovibrionaceae^bacterium^UBA2316@DDVI01000027.1-28$GCA_002345205.1	DDVI01000027.1-28	GCA_002345205.1	1961505	MADILVVTSKIKKIIKEKGDMNTSAATIEVLSKAVERLCLKGIESAKADGRKTVMDRDIIIDHI	8.85206	64
1961513_Bdellovibrionaceae^bacterium^UBA3535@DFOS01000024.1-227$GCA_002376845.1	DFOS01000024.1-227	GCA_002376845.1	1961513	MAEVLVVTSKIKKHIKETGGCNTSAETVEVLSKAVEKLCQKGVDAAKADGRKTVMARDIVIDHI	8.66222	64
1961378_Bdellovibrio^sp.^UBA4095@DFXZ01000004.1-683$GCA_002381805.1	DFXZ01000004.1-683	GCA_002381805.1	1961378	MADVLVVTSKVKKLIKEKGEMNTSAETIDVLSKAIEQLCLKGVESAKADGRKTVMARDIVIDHL	7.86808	64
1961515_Bdellovibrionaceae^bacterium^UBA5009@DGYJ01000126.1-18$GCA_002396665.1	DGYJ01000126.1-18	GCA_002396665.1	1961515	MAEVLVVTSKVKKLIKEKGDMNTSAATIEILSKAIEKLCLKGVESAKADGRKTVMDRDIIIDHI	8.81883	64
2030800_Elusimicrobia^bacterium@PCI39445.1$GCA_002401485.1	PCI39445.1	GCA_002401485.1	2030800	MAKKKDMLLVGSKTKEVLKKGKVNVSGDALEGLNEVVYWYVDQAVKRAKANGRKTVRAHDFCIN	9.81216	64
1948858_Patescibacteria^group^bacterium^UBA6539@DJKP01000049.1-7$GCA_002434675.1	DJKP01000049.1-7	GCA_002434675.1	1948858	MKGGETMADMLIVSSKVKAHIMSQGCATSADALGAINDKVVAMLNEACGRCQKNKRATVKPQDV	8.95804	64
1961496_Bacteriovoracaceae^bacterium^UBA6935@DKAD01000130.1-13$GCA_002450715.1	DKAD01000130.1-13	GCA_002450715.1	1961496	MSEEKTEVLVVASKLKNYIKSESGMNTSSAVMAKLSDKVRELCDQAIANANSSNRKTVMDRDFD	6.20784	64
2026715_Bdellovibrionaceae^bacterium@MAE72906.1$GCA_002686065.1	MAE72906.1	GCA_002686065.1	2026715	MSEVLVVTSKVKKLIKDQGGCNTSAETIEVLSQAVKALCERGVEAAKADGRKTVMARDIQADHL	7.78795	64
1975526_Bdellovibrio^sp.^CG10_big_fil_rev_8_21_14_0_10_47_8@PIS11635.1$GCA_002773975.1	PIS11635.1	GCA_002773975.1	1975526	MADVLVVTSKVKKFIKEKGEMNTSAETVDVLSKAIEQLCAKGIEAAKADGRKTVMTRDIVIDHL	7.86808	64
1973927_Bdellovibrionales^bacterium^CG10_big_fil_rev_8_21_14_0_10_45_34@PIU00600.1$GCA_002778785.1	PIU00600.1	GCA_002778785.1	1973927	MSDTLVVTSKVKKIIKEKGGCNTSGETIEMLTKAVERLCLKGVESAKSDGRKTVMARDIVIDHI	9.06333	64
2014311_Elusimicrobia^bacterium^CG11_big_fil_rev_8_21_14_0_20_64_6@PIR15170.1$GCA_002796275.1	PIR15170.1	GCA_002796275.1	2014311	MAKKREPLVIASKAKALLKKAGCNTSGDALEGLNSMVYYYLVQAAKRAKANGRKTVRIHDFHID	10.0073	64
1973975_Deltaproteobacteria^bacterium^CG11_big_fil_rev_8_21_14_0_20_47_16@PIR20357.1$GCA_002796325.1	PIR20357.1	GCA_002796325.1	1973975	MSEVLVVASKVKKYIKDKAGFNTSASAVDALSLAVQHLLDHAITSAGQEGRKTVMDRDVTKEAL	8.07634	64
408139_Leptospira^kmetyi@PJZ30642.1$GCA_002811455.1	PJZ30642.1	GCA_002811455.1	408139	MAGKNVEKETLIVTSKVKAYIKSKGFMTSGDAIDGLNEKIHQLIDDAVKRTESNKRSTVRPTDF	9.39711	64
2023186_Leptospira^adleri@PJZ52582.1$GCA_002811845.1	PJZ52582.1	GCA_002811845.1	2023186	MAGKNVEKETLIVTSKVKAYIKSKGFMTSGDAIDGLNEKIHQLIDDAVKRTESNKRSTVRPTDF	9.39711	64
2023184_Leptospira^barantonii@PJZ56764.1$GCA_002811925.1	PJZ56764.1	GCA_002811925.1	2023184	MAGKNVEKETLIVTSKVKAYIKSKGFMTSGDAIDGLNEKIHQLIDDAVKRTESNKRSTVRPTDF	9.39711	64
2023197_Leptospira^elllisii@PJZ94149.1$GCA_002811955.1	PJZ94149.1	GCA_002811955.1	2023197	MAGKNVEKETLIVTSKVKAYIKSKGFMTSGDAIDGLNEKIHQLIDDAVKRTESNKRSTVRPTDF	9.39711	64
2202201_Leptospira^yasudae@RHX80014.1$GCA_003545865.1	RHX80014.1	GCA_003545865.1	2202201	MAGKNVEKETLIVTSKVKAYIKSKGFMTSGDAIDGLNEKIHQLIDDAVKRTESNKRSTVRPTDF	9.39711	64
2202203_Leptospira^stimsonii@RHX84955.1$GCA_003545875.1	RHX84955.1	GCA_003545875.1	2202203	MAGKNVEKETLIVTSKVKAYIKSKGFMTSGDAIDGLNEKIHQLIDDAVKRTESNKRSTVRPTDF	9.39711	64
795830_Candidatus^Brocadia^sinica^JPN1@GAN32657.1$GCA_000949635.1	GAN32657.1	GCA_000949635.1	795830	MSEKEILVVVSKLKNYIRSTSGMNTASNVAEILSDTIRRLCDQAIEKAKTDGRKTVMERDFTSEV	7.87175	65
1391653_Vulgatibacter^incomptus@AKU91781.1$GCA_001263175.1	AKU91781.1	GCA_001263175.1	1391653	MAEEREMLLVQSKVREVIKAKGGEQGVRTSEDFLTGLNDVVHAAIDKAIERAKKNGRATLRDYDL	6.56967	65
1704029_Planctomycetes^bacterium^SM23_32@KPK65805.1$GCA_001303885.1	KPK65805.1	GCA_001303885.1	1704029	MAYGEHGAKEMLIVGTKVKNYVKSKGLMSSSDVLDSLNHAVYKALDKAVERAKANGRKTVQGRDV	9.69694	65
1817870_Candidatus^Lindowbacteria^bacterium^RIFCSPLOWO2_12_FULL_62_27@OGH61338.1$GCA_001784175.1	OGH61338.1	GCA_001784175.1	1817870	MAKKLEMLVVSSKVKGLLKKAKCNTAGDALDGLNGVVHWYIAEAAARAKANGRKTVRKHDFCACA	9.82003	65
1797895_Deltaproteobacteria^bacterium^RIFOXYA12_FULL_58_15@OGQ89507.1$GCA_001798605.1	OGQ89507.1	GCA_001798605.1	1797895	MAPPPPDEILVVASKVKAYINARSGLNTSAGVMEALSDKIRVLCDLAIRSAQQHERKTVLDRDVH	7.94487	65
1797281_Candidatus^Andersenbacteria^bacterium^RIFCSPHIGHO2_12_FULL_45_11@OGY34303.1$GCA_001817095.1	OGY34303.1	GCA_001817095.1	1797281	MRRRWVSMSELLVVASKVRAYLKEKNAKMSGDLPEAINAKVMAILDDATGRSRGNKRTTVKPQDV	10.4261	65
1961477_Bacteriovoracaceae^bacterium^UBA1511@DCQT01000033.1-118$GCA_002323535.1	DCQT01000033.1-118	GCA_002323535.1	1961477	MGKKDLEMLLVGSKTKEAIKGDGKSTFNVSGDALDALNQIVHDLVMKARTRCSENGRKTVRASDF	9.30023	65
1961478_Bacteriovoracaceae^bacterium^UBA2394@DDSI01000147.1-21$GCA_002343335.1	DDSI01000147.1-21	GCA_002343335.1	1961478	MAKKKMEPIIVTSKAKAILKKYGCNTAGDAMDGLNGWAYWLLEQAAKRAKANGRKTVRNYDFIVM	9.94344	65
1948562_Deltaproteobacteria^bacterium^UBA6930@DKAI01000171.1-9$GCA_002450755.1	DKAI01000171.1-9	GCA_002450755.1	1948562	MAARKKSTKPAELIISKARVKNAVKKCNVGSEFYEALDAFVREAIKAAEQRAVGNKRKTLKAVDL	10.1459	65
2067063_Verrucomicrobia^bacterium^Opi.OSU.00C@PNEW01000051.1-7$GCA_002922725.1	PNEW01000051.1-7	GCA_002922725.1	2067063	MSDSELLVVVSKLKKYVKEKASMNTSASAASALSGIVRGLCDQAIENARNDRRKTVKDRDFSKSD	9.51529	65
453816_Bdellovibrio^exovorus^JSS@AGH94288.1$GCA_000348725.1	AGH94288.1	GCA_000348725.1	453816	MSEEVVLVVTSKVKKFIKEKGEMNTSAETIDMLSKAIERLCLKGIESAKADGRKTVMARDIIIDHI	7.86901	66
237368_Candidatus^Scalindua^brodae@KHE93402.1$GCA_000786775.1	KHE93402.1	GCA_000786775.1	237368	MSDSNSEKEVLVVTSKLKKYIRESSGMSTSANVAPALSDTIRNLCNQAVENAKADRRKTVMDRDFS	8.92927	66
1797397_Bdellovibrionales^bacterium^RIFOXYC1_FULL_54_43@OFZ52759.1$GCA_001770075.1	OFZ52759.1	GCA_001770075.1	1797397	MEEAAEILVVVSKVKQYIRSHSGGSQMNTSEAVMEVLSTKIRGYLDDAIRSAVQNGRKTVLDRDLP	6.5511	66
1801966_Planctomycetes^bacterium^RBG_16_41_13@OHB70328.1$GCA_001828295.1	OHB70328.1	GCA_001828295.1	1801966	MSNSENEQEVLVVISKLKNYIRSTAGMNTAGNVASKLSGIVRNLCDQAIENAKSDGRKTVMEKDFS	7.871	66
1805216_Candidatus^Hydrogenedentes^bacterium^CG1_02_42_14@OIO28887.1$GCA_001871695.1	OIO28887.1	GCA_001871695.1	1805216	MAKKASKPASIQVVLASRIKEVAKAGGVRVSGDFVEAANKATVESIKAAIARAKANGRQTIRPQDI	10.7304	66
1961372_Candidatus^Peribacter^sp.^UBA2144@DCXE01000068.1-3$GCA_002328295.1	DCXE01000068.1-3	GCA_002328295.1	1961372	MFFNYLPTTPMSYVVASKIKDLVKAKGMMSSGDLSDAASALLEDAVSKAVARAKANGRKTVRPEDL	9.45454	66
174633_Candidatus^Kuenenia^stuttgartiensis@DIDR01000069.1-5$GCA_002418245.1	DIDR01000069.1-5	GCA_002418245.1	174633	MSNSETEQEVLVVISKLKNYIRSTAGMNTAGNVASKLSGIVRNLCDQAIENAKSDGRKTVMEKDFS	7.871	66
1284222_Candiadtus^Scalindua^japonica@GAX59425.1$GCA_002443295.1	GAX59425.1	GCA_002443295.1	1284222	MSDSNSDKEVLIVTSKLKKYIRSSSGLSTSANVAPALSDTIRNLCDQAVENAKADRRKTVMDRDFT	8.92924	66
1284222_Candiadtus^Scalindua^japonica@GAX62348.1$GCA_002443295.1	GAX62348.1	GCA_002443295.1	1284222	MAKKAKKKERDVLVVASKVREYVKSNDCNTSGEFISELSNSVYDLIDKAVNRAQGNNRKTIQAKDV	9.56135	66
2013827_Planctomycetes^bacterium^HGW-Planctomycetes-1@PKL49089.1$GCA_002839495.1	PKL49089.1	GCA_002839495.1	2013827	MAKKKAAKGKECLVVASKVKAYVKSKKMMTSADAIGALSNRLYSILDCACERTKANRRSTLKPQDL	10.0269	66
1131277_alpha^proteobacterium^SCGC^AB-629-F11@AQVN01000263.1-16$GCA_000376085.1	AQVN01000263.1-16	GCA_000376085.1	1131277	MNELERIINDAWENKDQINQNSEESIINAINHIIEDLDQGKVRVAEKINRKWITHQHIKKSYNVKF	6.26478	66
172_Leptospira^biflexa^serovar^Patoc^strain^'Patoc^1^(Ames)'@ABZ95110.1$GCA_000017605.1	ABZ95110.1	GCA_000017605.1	172	MSEEQTETTSKDSLIVTSKVKAYIKSKGFMTSGDAIDGINEEIYRLIDKALERTSANKRTTVRSTDF	6.20666	67
293085_Leptospira^vanthielii^serovar^Holland^str.^Waz^Holland^=^ATCC^700522@EMY71029.1$GCA_000332455.2	EMY71029.1	GCA_000332455.2	293085	MSEEQTETTSKESLIVTSKVKAYIKSKGFMTSGDAIDGINEEIYRLIDKALERTSANKRTTVRSTDF	6.22333	67
293069_Leptospira^yanagawae^serovar^Saopaulo^str.^Sao^Paulo^=^ATCC^700523@EOQ88643.1$GCA_000332475.2	EOQ88643.1	GCA_000332475.2	293069	MSEEQTETTSKESLIVTSKVKAYIKSKGFMTSGDAIDGINEEIYRLIDKALERTSANKRTTVRSTDF	6.22333	67
293075_Leptospira^terpstrae^serovar^Hualin^str.^LT^11-33^=^ATCC^700639@EMY60774.1$GCA_000332495.2	EMY60774.1	GCA_000332495.2	293075	MSEEQTETTSKESLIVTSKVKAYIKSKGFMTSGDAIDGINDEIYRLIDKALERTSANKRTTVRSTDF	6.20666	67
29511_Leptospira^wolbachii^serovar^Codice^str.^CDC@EOQ98559.1$GCA_000332515.2	EOQ98559.1	GCA_000332515.2	29511	MSEEQTETTSKESLIVTSKVKAYIKSKGFMTSGDAIDGINEEIYRLIDKALERTSANKRTTVRSTDF	6.22333	67
1801960_Planctomycetes^bacterium^RBG_13_44_8b@OHB59673.1$GCA_001825715.1	OHB59673.1	GCA_001825715.1	1801960	MAKKQKAAKGKECLVVASKVKAYIKSKKMMTASDSIGALSDKVYGILDDAAVRTKANRRSTVKPQDL	10.0634	67
1801983_Planctomycetes^bacterium^RIFCSPLOWO2_12_FULL_40_19@OHC02041.1$GCA_001828595.1	OHC02041.1	GCA_001828595.1	1801983	MAKKAAKKKDRDVLVVASKVREYIKSKKCNTSGEFIGELSNTVYGVIDKAINRAQGNNRKTVQAKDA	10.0063	67
1827384_Proteobacteria^bacterium^SG_bin7@OQW54273.1$GCA_002083485.1	OQW54273.1	GCA_002083485.1	1827384	MAKKSKKGGEMLLVGSKVKAMIKKKGCNTAGDALEGLNEYVNWLIGQAATRAGENGRKTVRKHDFLS	10.0087	67
1971638_Planctomycetales^bacterium^4572_13@OQY05972.1$GCA_002084585.1	OQY05972.1	GCA_002084585.1	1971638	MLHGGVKWQRRKQQRRKSKVKAYVKSKKMMTSADAVAALSDKVYALLDDAIARTKANRRSTVKPQDL	10.885	67
1948127_Planctomycetes^bacterium^UBA2386@DDSQ01000060.1-21$GCA_002343845.1	DDSQ01000060.1-21	GCA_002343845.1	1948127	MAAKKNAKAGKTGDLIISKSRTKAAAKKSNVSSDFYGALDATVRNLISKAEGRCEANGRKTLRPQDL	10.238	67
1961506_Bdellovibrionaceae^bacterium^UBA2339@DDUL01000033.1-148$GCA_002344785.1	DDUL01000033.1-148	GCA_002344785.1	1961506	MAKKAKGGKKGEVLVIASKMKDAIRSQGCNVSSDVVDALSGKIHEMIKAAVGRCKDNGRKTVRGYDF	9.88381	67
1948129_Planctomycetes^bacterium^UBA4800@DHGK01000129.1-16$GCA_002402755.1	DHGK01000129.1-16	GCA_002402755.1	1948129	MAKKAKKGACAEPLIVASKVKAFVKSKGMMSSKDFLCALNGAICELIAKAATRAKENKRSTVQPRDV	10.0324	67
29508_Leptospira^meyeri@PJZ96064.1$GCA_002811905.1	PJZ96064.1	GCA_002811905.1	29508	MSEEQTETTSKESLIVTSKVKAYIKSKGFMTSGDAIEGINEEIYRLIDKALERTSANKRTTVRSTDF	6.23895	67
2023189_Leptospira^harrisiae@PJZ83909.1$GCA_002811945.1	PJZ83909.1	GCA_002811945.1	2023189	MSEEQTESTSKESLIVTSKVKAYIKSKGFMTSGDAIEGINEEIYRLIDKALERTSANKRTTVRSTDF	6.23895	67
2023178_Leptospira^levettii@PJZ36781.1$GCA_002812085.1	PJZ36781.1	GCA_002812085.1	2023178	MSEEQTETTSKESLIVTSKVKAYIKSKGFMTSGDAIDGINEEIYRLIDKALERTSANKRTTVRSTDF	6.22333	67
2023182_Leptospira^brenneri@PJZ44500.1$GCA_002812125.1	PJZ44500.1	GCA_002812125.1	2023182	MSEEQTETTSKESLIVTSKVKAYIKSKGFMTSGDAIDGINEEIYRLIDKALERTSANKRTTVRSTDF	6.22333	67
1917822_Leptospira^ellinghausenii@GBF42322.1$GCA_003114815.1	GBF42322.1	GCA_003114815.1	1917822	MSEEQTETTSKESLIVTSKVKAYIKSKGFMTSGDAIDGINEEIYRLIDKALERTSANKRTTVRSTDF	6.22333	67
1917830_Leptospira^kobayashii@GBF47212.1$GCA_003114835.1	GBF47212.1	GCA_003114835.1	1917830	MSEEQNESTSKETLIVASKVKAYIKSKGFMTAGDAIEGLNEEVYRLIDKALERTGSNKRTTARSTDF	6.23895	67
1917863_Leptospira^ryugenii@GBF50823.1$GCA_003114855.1	GBF50823.1	GCA_003114855.1	1917863	MSEDQNETTSKETLIVASKVKAYIKSKGFMTAGDAIEGLNEEIYRLIDRALERTASNKRTTARATDF	6.2236	67
1797601_Chlamydiae^bacterium^RIFCSPHIGHO2_12_FULL_27_8@OGN59333.1$GCA_001796155.1	OGN59333.1	GCA_001796155.1	1797601	MSETLVVVSKIKKFIRDNSEMNTSASAIDSLTKIVEKECLKAIEKAKESKRKTVLDRDFVLESCESCN	7.67166	68
1961500_Bacteriovoracaceae^bacterium^UBA845@DBGV01000016.1-285$GCA_002295955.1	DBGV01000016.1-285	GCA_002295955.1	1961500	MAKKKAKEMLLVGSKTKEALKGSGKQTFNVSSDALEALNEQVYWLVEQAQKRCEANGRKTIRPYDILA	9.56197	68
1961476_Bacteriovoracaceae^bacterium^UBA1331@DBSX01000199.1-9$GCA_002306735.1	DBSX01000199.1-9	GCA_002306735.1	1961476	MAKKKAKEMLLVGSKTKEALKGSGKQTFNVSSDTLDALNEHVYWLVEQAQKRCEANGRKTIRPYDILA	9.56202	68
1948126_Planctomycetes^bacterium^UBA1662@DCKY01000231.1-22$GCA_002320775.1	DCKY01000231.1-22	GCA_002320775.1	1948126	MFEETPAAPAARDNLVVGSKVKAYVKSQGAMSSGALIGAVSDKVYALLDDAIGRAKANKRSTVKDTDL	9.09897	68
2067063_Verrucomicrobia^bacterium^Opi.OSU.00C@PNEW01000170.1-2$GCA_002922725.1	PNEW01000170.1-2	GCA_002922725.1	2067063	MSDSSNLMIVVSKLKKYIRTKGNMSTGSNAAFALSNIVCQLCDQAIEHAKNDRRKTVKDRDFTNLISK	9.75776	68
1732214_Candidatus^Cloacimonas^sp.^SDB@KQC10253.1$GCA_001412425.1	KQC10253.1	GCA_001412425.1	1732214	MAELPIAAVVRIAKKSGAERVGSDAASALVVRTEDYIANLVKEANRLAMHAGRKTLKEEDIELAVKAL	8.0876	68
1961420_Syntrophaceae^bacterium^UBA2185@DCVP01000186.1-2$GCA_002328725.1	DCVP01000186.1-2	GCA_002328725.1	1961420	MADLPIAAVVRIAKKSGAERVGSDAAASLLAEAERYIAQLAKESNKLAMHAGRKTIKEEDVYLAAKSV	9.09876	68
1797891_Deltaproteobacteria^bacterium^RIFCSPLOWO2_12_FULL_50_11@OGQ65374.1$GCA_001798535.1	OGQ65374.1	GCA_001798535.1	1797891	MSELLVVASKVKQYVREKSDGMNTSATFLEALTESVKKVCDQAIERARQDGRKTVKDRDLPSPEGCCQS	7.68304	69
1827384_Proteobacteria^bacterium^SG_bin7@OQW47813.1$GCA_002083485.1	OQW47813.1	GCA_002083485.1	1827384	MDSTGEQEVLVVASKVKKFIKEKGGCNTSAETLDVLSNAVRALCMRGIDSAKNDKRKTVMARDIAIDHL	8.68433	69
1986661_bacterium^TMED88@OUV36830.1$GCA_002171515.1	OUV36830.1	GCA_002171515.1	1986661	MAAKKKKARRAKKPVELIISKARVKNAVKKCNVGSEFYEALDGAVRELIKGAEGRAVGNKRKTLKAVDL	10.4221	69
171864_Thermus^kawarayensis^JCM^12314@BBBL01000066.1-12$GCA_001311545.1	BBBL01000066.1-12	GCA_001311545.1	171864	MLMKVAEFEKLFRLAAGLDVDKDDLKRLSDFLRDKLYDLLVVAEGNAKYNGRDLIYEPTCPSPRASRKP	7.83181	69
1752195_Bdellovibrionales^bacterium^Ga0074137@LNDT01000004.1-124$GCA_001464715.1	LNDT01000004.1-124	GCA_001464715.1	1752195	MAKAKKSGKKASKGEVLVIASKMKDAIRKQGCNVSSDVVDALSAKIHAMIGEACGRCKDNGRKTVRGYDF	9.84458	70
1948562_Deltaproteobacteria^bacterium^UBA6930@DKAI01000097.1-5$GCA_002450755.1	DKAI01000097.1-5	GCA_002450755.1	1948562	MGDIPNAVVKRLVAKHGDGLRVSGSAIDRAVDAAESYLARLAREAHASAIADKRKTIMDADIDRAREKIG	9.29595	70
178_Leptospira^sp.@PJE04593.1$GCA_002786225.1	PJE04593.1	GCA_002786225.1	178	MSEETNESTETTGRESLIVASKVKAYIKSKGCMTSSDAVDGLNERIYKMLDEAIERTQSNKRTTVRSYDF	5.38477	70
1797320_Bacteroidetes^bacterium^GWA2_42_15@OFX35547.1$GCA_001768205.1	OFX35547.1	GCA_001768205.1	1797320	MGRKTSTIPKASVARILMNAGAKRVSADAAEAFSDALTDIAVKISSRAAEISKHAGRKTVHEGDVKLAAK	10.2039	70
1797361_Bacteroidetes^bacterium^RIFCSPHIGHO2_02_FULL_44_7@OFZ56647.1$GCA_001769845.1	OFZ56647.1	GCA_001769845.1	1797361	MGRKTSTIPKASVARILMNAGAKRVSADGAEAFADVLTGIAARISSKAAQIAKHTGRKTVHEGDVKLAAK	10.7304	70
1797866_Deltaproteobacteria^bacterium^RIFCSPHIGHO2_12_FULL_40_32@OGQ19352.1$GCA_001798255.1	OGQ19352.1	GCA_001798255.1	1797866	MRSNQSTTFSLPEVDTLVVVSKVKKIIQDRSGYNTSQCAVDALTEIVVKECLKAIDKARASGRKTVMGRDF	9.38848	71
1801959_Planctomycetes^bacterium^GWF2_50_10@OHB56821.1$GCA_001824635.1	OHB56821.1	GCA_001824635.1	1801959	MAKVKAKTAKKSATKEPLVVASKVKAYVKSKRMMSSSEIIEALSGKVYGLLDSAMARTEANRRSTVKAQDL	10.246	71
1986848_Proteobacteria^bacterium^TMED72@RPG13864.1$GCA_002170485.2	RPG13864.1	GCA_002170485.2	1986848	MAAKKKKAAKKRGGKPAELIISKARTKAAVKKCNVGSEFYGALDAAVRELIKEAEARAVGNKRKTLKAVDL	10.3347	71
1948547_Deltaproteobacteria^bacterium^UBA4427@DGPZ01000186.1-25$GCA_002390675.1	DGPZ01000186.1-25	GCA_002390675.1	1948547	MAAKKKKKAAKKKGKPADLIISKTRVKNAVKKCNVGGEFYGALDEAVRGLIKEAEARAIGNKRKTLKAVDL	10.2978	71
1951205_Phycisphaerales^bacterium^UBA7708@DLFY01000096.1-10$GCA_002482415.1	DLFY01000096.1-10	GCA_002482415.1	1951205	MAKKKAAAKSAKKEKEMLVVASKVKAYVKSKGMMTSSEALPALNECIYAMLDAALARTQANKRSTLKPQDM	9.95176	71
1948130_Planctomycetes^bacterium^UBA7888@DLRM01000011.1-54$GCA_002500505.1	DLRM01000011.1-54	GCA_002500505.1	1948130	MSSEVLVVVSKLKKYIKEQAGMNCAGNVSPVISDMVRALTDQAIAAAAKDRRKTVKDRDFSWPAPAAPDGE	8.88814	71
2049432_Chromatiaceae^bacterium@QIJH01000235.1-10$GCA_003232725.1	QIJH01000235.1-10	GCA_003232725.1	2049432	MDRDFESDTGTHDALVVTSKLKAYIKEKSDGMSTAGNVVPALSGIIAKLCDEAIANAQKDRRKTVMDRDLS	5.67995	71
1801705_Nitrospirae^bacterium^RBG_13_43_8@OGW53645.1$GCA_001803785.1	OGW53645.1	GCA_001803785.1	1801705	MSVLPKLPFERLMKKAGAKRVSEEALDEMAKILEEKMTEIAKEAAMLAKHAGRKTVLEEDVRIARKKFMVDK	9.52034	72
1961504_Bdellovibrionaceae^bacterium^UBA1609@DCMZ01000001.1-39$GCA_002321895.1	DCMZ01000001.1-39	GCA_002321895.1	1961504	MAKKKAKKATRKSKDMLLVGSKTKEALKGKNYNVSSDALDALNEHVYWLIEQAQKRCGANGRKTIRPYDILA	10.0055	72
1948541_Deltaproteobacteria^bacterium^UBA2361@DDTP01000017.1-35$GCA_002344365.1	DDTP01000017.1-35	GCA_002344365.1	1948541	MSNTAENLSSSESGAVLVVTSKVKKFIKDVSTMNTAGDVPEALTRIVEVELQKAIAKAKDAGRKTVMARDFA	9.15627	72
2026780_Planctomycetes^bacterium@PCH82840.1$GCA_002400895.1	PCH82840.1	GCA_002400895.1	2026780	MSNEEVLVVISKLKKYIKTSAGMNCAGNVAPVVSAMVRELTDTAIAAAAKDRRKTVKDRDFSWPVPAAPEGE	8.88817	72
2026731_Dehalococcoidaceae^bacterium@MBR74623.1$GCA_002727935.1	MBR74623.1	GCA_002727935.1	2026731	MKSSELGLSAMYRILKKSGAERVSDESADELRRIIEDIAEDIAKNAVDMASHAGRKTIKAEDVKLASKSFNK	8.00795	72
1797387_Bdellovibrionales^bacterium^GWC1_52_8@OFZ42310.1$GCA_001769915.1	OFZ42310.1	GCA_001769915.1	1797387	MAGTPEGTETKDVVVVASKIKNYIKANAGMNTSAAVMDILSEKVRQLCNQAIENAKRDGRKTVMDRDFMPEGN	7.85751	73
1827384_Proteobacteria^bacterium^SG_bin7@OQW50645.1$GCA_002083485.1	OQW50645.1	GCA_002083485.1	1827384	MGPAASVSSVSRPAEDVLVVASKVKSYIKDRADFNTSDKVMEVLTAKLKILCDEAIDKAREEGRKTVLDRDFE	5.44554	73
171864_Thermus^kawarayensis^JCM^12314@BBBL01000066.1-13$GCA_001311545.1	BBBL01000066.1-13	GCA_001311545.1	171864	MDTALELKPVLEALAALPPLDLEVSEDVRNLLPEMAGALVVAYARVLKELDPALKNPQAEHHQRAERVFSLLL	4.79946	73
2026715_Bdellovibrionaceae^bacterium@MAE73043.1$GCA_002686065.1	MAE73043.1	GCA_002686065.1	2026715	MAKKKKTAKKKAAKTQEMLIVGSKAKAALKDHDLNVAGDALEGLNQMVHWYIAQAAARAQSNGRKTVRSHDFMV	10.1977	74
1797403_Bdellovibrionales^bacterium^RIFOXYD1_FULL_53_11@OFZ83196.1$GCA_001770165.1	OFZ83196.1	GCA_001770165.1	1797403	MENETQVEGASGKEVLVVASKIKKYIKEKSTLNTSGAVMDALSEKVRVMCDRAIESAKQDSRKTVMDRDFSDIAG	6.24111	75
1860085_Bacteriovorax^sp.^MedPE-SWde@OIQ17229.1$GCA_001874305.1	OIQ17229.1	GCA_001874305.1	1860085	MLVNSKVRTNLHAEAYSKDILIVASKLKKYVKEKHGLNTSSDVMDILSDIMRVTCDRAVESAMRDGRKTLMKRDF	9.60852	75
2020862_Halobacteriovorax^sp.@MAE59149.1$GCA_002686115.1	MAE59149.1	GCA_002686115.1	2020862	MAKKKATKKKAAKKTAKKKEMLLVGSKTKEALKGKGFNVSSDTLDALNEAVYRLVADAQMRCEANGRKTIRPYDV	10.0993	75
1797397_Bdellovibrionales^bacterium^RIFOXYC1_FULL_54_43@OFZ56371.1$GCA_001770075.1	OFZ56371.1	GCA_001770075.1	1797397	MEETNENPGTATKEVLVVASKVKNYIKTSSGLNTSSAVMEVLSDKVRQLCNEAIERAKQDGRKTVMDRDFGVEAQQ	5.38479	76
1798578_Lentisphaerae^bacterium^RIFOXYA12_FULL_48_11@OGV57618.1$GCA_001804885.1	OGV57618.1	GCA_001804885.1	1798578	MSEISSAPVKRLLVESSGGMRVGASALDLAVAEAEAFLRRLGQAAGQCATADQRKTIQDSDITSAIKTIGQGQAAL	6.12386	76
83561_Simkania^negevensis^Z@CCB88888.1$GCA_000237205.1	CCB88888.1	GCA_000237205.1	83561	MAKKKKQAKAKTKTKAKAKSELLIKKSLVQEYIKSKGDFRVSKESFEALSELVMDLCDEAMDRAEMNRRKTLQKQDF	9.81469	77
1797402_Bdellovibrionales^bacterium^RIFOXYD1_FULL_44_7@OFZ69919.1$GCA_001770155.1	OFZ69919.1	GCA_001770155.1	1797402	MENENHENQAPAGESKDVLVVASKIKNYIRAKSSLNTSAAVMDILSDKVRLLCDQAIERAKADSRKTVMDRDFIEPSH	6.06961	78
1797386_Bdellovibrionales^bacterium^GWB1_55_8@OFZ20992.1$GCA_001769835.1	OFZ20992.1	GCA_001769835.1	1797386	MTENTTENSNEKETLVVASKVKNFIRASSGMNTSAAVMDILSDRVRELCQAAIENAKSEGRKTVMDRDFGGGETPTPAS	5.04714	79
97084_Halobacteriovorax^marinus@OUR96845.1$GCA_002163155.1	OUR96845.1	GCA_002163155.1	97084	MAKKKATKKAATKKKSSAKKKDMLLVSSKTKEALKGKGYNVSSDALEAMNEYVYWLVDQAQKKCTANGRKTIRPYDILA	10.0056	79
1961525_Bdellovibrionaceae^bacterium^UBA840@DBHA01000047.1-21$GCA_002295565.1	DBHA01000047.1-21	GCA_002295565.1	1961525	MAAKKKTTKKKTTAKKTAKTKEMLLVGSKVKSALKESDVNVSADAIEGLNEWVYLLIEQATKRAEANGRKTVRAHDFMS	9.99691	79
1961377_Bacteriovorax^sp.^UBA2704@DELE01000301.1-1$GCA_002354235.1	DELE01000301.1-1	GCA_002354235.1	1961377	MAKKKATKKKAAKKTAKKTAKKKEMLLVGSKTKEALKGKGFNVSSDTLDALNEAVYRLVADAQMRCEANGRKTIRPYDV	10.1765	79
1961480_Bacteriovoracaceae^bacterium^UBA3083@DFBJ01000009.1-657$GCA_002366565.1	DFBJ01000009.1-657	GCA_002366565.1	1961480	MAKKKATKKKAATKKKVTKKKEMLIVGSKTKEALKGKGYNVSSDTLEAMNEYVYWLVDQAQKKCTANGRKTIRPYDILA	10.0425	79
2014617_Halobacteriovorax^sp.^JY17@PIK15155.1$GCA_002753895.1	PIK15155.1	GCA_002753895.1	2014617	MAKKKAAKKAAPKKKTTAKKKDMLLVGSKTKEALKGKGYNVSSDTLEAMNEYVYWLIDQAQKKCTANGRKTIRPYDILA	10.0056	79
174_Leptospira^borgpetersenii^serovar^Hardjo-bovis^str.^JB197@ABJ76032.1$GCA_000013965.1	ABJ76032.1	GCA_000013965.1	174	MKMAQKKKIKTKRKNSMAGKNVEKETLIVTSKVKAYIKSKGFMTSGDAIDGLNEKIHQLIDEAVKRTESNKRSTVRPTDF	10.1491	80
2014305_Elusimicrobia^bacterium^CG02_land_8_20_14_3_00_37_13@PIV53308.1$GCA_002781045.1	PIV53308.1	GCA_002781045.1	2014305	MKEPKQHKFLKPNTITRYVIDKLKFRISQKAITPLLERLNFIISTVLTESKALSESARRRTITAEDMLPSLEKHVGKRRL	10.5796	80
2211450_Homoserinimonas^sp.^OAct^916@QJHB01000084.1-1$GCA_003260275.1	QJHB01000084.1-1	GCA_003260275.1	2211450	MDAGGKVKKGAGGRKGGGPKKKPVSRSVKAGLQFPVGRIGRYLKKGRYAQRVGTGAPVYLAAVLEYLAAEVLELAGNAARD	10.5237	81
1660251_Acidobacteria^bacterium^Mor1@ANM31562.1$GCA_001664505.1	ANM31562.1	GCA_001664505.1	1660251	MAKKKATKKKASKRKASAKKKPAMEMLLVGSKAKAALKAHGVNVAGDALENLNFVVYWYIEQAAKRAEANGRKTVRAHDFMVG	10.4032	83
1961497_Bacteriovoracaceae^bacterium^UBA7317@DKQD01000205.1-31$GCA_002474345.1	DKQD01000205.1-31	GCA_002474345.1	1961497	MAKAKKKAAKKATKKAAKKSAKKSKEMLLVASKTKDALKGKGYNVSSDALDAMNEYVYFLVEQAQKKCTANGRKTIRSYDIMC	10.0114	83
97084_Halobacteriovorax^marinus^SJ@CBW25971.1$GCA_000210915.2	CBW25971.1	GCA_000210915.2	97084	MAKKKATKKAATKKKATKTTKASKKKEMLLVGSKTKEALKGKGYNVSSDTLEAMNNYVYWLIEQAQKKCTANGRKTIRPYDILA	10.149	84
1353529_Bacteriovorax^sp.^BSW11_IV@EQC44485.1$GCA_000447755.1	EQC44485.1	GCA_000447755.1	1353529	MTEDNGPRRILVKAEGKTKISDDQFNHDVLIVASKLKKYIKDKHNLSTSANVIDRLSDIVRVTVDRAVDNAKKEGRKTLMDRDF	9.51913	84
2109558_Halobacteriovorax^sp.^BALOs_7@AYF45080.1$GCA_003612895.1	AYF45080.1	GCA_003612895.1	2109558	MAKKKKAATKKKAAPKKKAAKKSTKKKEMLLVGSKTKEALKGKGYNVSSDALEAMNEYVYWLVDQAQKRCTANGRKTIRPYDILG	10.1774	85
1353529_Bacteriovorax^sp.^BSW11_IV@EQC48864.1$GCA_000447755.1	EQC48864.1	GCA_000447755.1	1353529	MAKAKKATKKAAPKKAAAKKPAAKKANKEMLLVGSKTKDALKGAGYNVSSDTLAALNEYVYWLIDQAQKKCAANGRKTIRPYDILA	10.0834	86
1201288_Bacteriovorax^sp.^Seq25_V@EQC43897.1$GCA_000447795.1	EQC43897.1	GCA_000447795.1	1201288	MAKKATKKAPAKKATAKKAPAKKAAAKSKEMLLVGSKTKEALKGKGFNVSSDTLNALNEYVYWIVDQAQKKCAANGRKTIRPYDILA	10.1627	87
1961499_Bacteriovoracaceae^bacterium^UBA843@DBGX01000020.1-32$GCA_002295965.1	DBGX01000020.1-32	GCA_002295965.1	1961499	MAKKKATKKKATKKKAAKKTTTKKSAKREVLVVGSKTKLALKGSGKNTFNVSSDTLDALNDLVYQAVEQAQKRCAANGRKTIRPYDILA	10.4195	89
1953104_Acidobacteria^bacterium^UBA2167@DCWH01000047.1-7$GCA_002328195.1	DCWH01000047.1-7	GCA_002328195.1	1953104	MAEWDSDGTTTWDSTPATESADSTESADSGSEMLLVGSKTRAALKAHGCNVGGDALEALNEVVHWFVQQGASRAVANGRKTVRGHDFMVS	4.7594	90
237368_Candidatus^Scalindua^brodae@KHE90540.1$GCA_000786775.1	KHE90540.1	GCA_000786775.1	237368	MRLTSLAFLVLSRSISGLINSKEKRMAKKAKKKERDILVVASKIREYVKSNDCNTSGEFIGELSNTVYDLIDKAIYRAQGNNRKTIQAKDV	9.94681	91
1353530_Bacteriovorax^sp.^DB6_IX@EQC43107.1$GCA_000447775.1	EQC43107.1	GCA_000447775.1	1353530	MAKKKTAKKATKKATKKTAAKKTAKKPAKKSKEMLLVGSKTKEALKGSGKNTFNVSADTLDALNEYVYFLVDQAQKKCAANGRKTIRPYDIMA	10.2061	93
1201290_Bacteriovorax^sp.^BAL6_X@EPZ50939.1$GCA_000443995.1	EPZ50939.1	GCA_000443995.1	1201290	MAKKKATKKAAPKKAAKKAAPKKAAKKTAKKATKKKEMLLVGSKTKEALKGKGYNVSSDALEAMNEYVYWLVDQAQKRCTANGRKTIRPYDILG	10.2553	94
2067553_Halobacteriovorax^sp.^DA5@POB15291.1$GCA_002903145.1	POB15291.1	GCA_002903145.1	2067553	MAKKKATKKAAPKKAAAKKAAPKKAAKKTAKKASKREMLLVGSKTKEALKGKGYNVSSDALEAMNEYVYWLVDQAQKRCTANGRKTIRPYDILG	10.2745	94
1948130_Planctomycetes^bacterium^UBA7888@DLRM01000041.1-23$GCA_002500505.1	DLRM01000041.1-23	GCA_002500505.1	1948130	MAPKKKTKKKATKKKAAKKVTRKTAKRNTTKKGKKASKKALDLIISKSRTKNAVNTCNVSGDFYGALDAYVREAIAGAESRATANNRKTLRPQDL	10.7846	95
1974791_Candidatus^Peregrinibacteria^bacterium^CG10_big_fil_rev_8_21_14_0_10_55_24@PIR48342.1$GCA_002772745.1	PIR48342.1	GCA_002772745.1	1974791	MSIDDPDSFLLRFFSQGLAGGQLLCVESALHFTSFPRTPMSYVVASKVKDLIKAKNMMSSGDLSDAASKMLEEALTKAVKRAQANGRKTVRPEDL	8.85132	95
1201288_Bacteriovorax^sp.^Seq25_V@EQC44006.1$GCA_000447795.1	EQC44006.1	GCA_000447795.1	1201288	MKVDYLKEDEETKAVEEKKDSPRRILVGGNGKTRVNDEVFDQDVLIVVSKLKKYVKDKHGLNTSGDVFKRLSDIVRVACDRACERSKQDGRKTLMEKDF	8.86577	99
2026780_Planctomycetes^bacterium@PCH78731.1$GCA_002400895.1	PCH78731.1	GCA_002400895.1	2026780	MAPKKKTKKKMAKKSTAKNYKKSTKKAAAKKGGNKKGGNKKSKFAELIISKSRTKNAVYSCNVSGDFYGALDSYVRVAIANAEARASANGRKTLRPQDL	10.5316	99
1860085_Bacteriovorax^sp.^MedPE-SWde@OIQ20644.1$GCA_001874305.1	OIQ20644.1	GCA_001874305.1	1860085	MAKKKATKKATAKKAAPKKKAAPKKKAAAKKKPAKKTAKKAKDMLLVGSKTKEALKGKGFNVSADTLDAMNEYVYWLVDQAQKRCEANGRKTIRPYDIMS	10.3003	100
1851148_Limihaloglobus^sulfuriphilus@AQQ71211.1$GCA_001999965.1	AQQ71211.1	GCA_001999965.1	1851148	MAKKTAKKTAKKTAAKKTVKKAAKKTAKKTAKKSAAKKTTAKQAEPLIVASKVKAFIKGKDKMTASETLEAINAKIYCMLESAVCRAEANGRKTVKPQDL	10.328	100
1961377_Bacteriovorax^sp.^UBA2704@DELE01000050.1-19$GCA_002354235.1	DELE01000050.1-19	GCA_002354235.1	1961377	MKVKYLNNQEDEKMDDEQKKDTPRRIMVGGQNRTKLNDQAFEGDILIVASKLKKYVKEKHGLSTSNNVMEALSSIVRIATDRAIDNAKREGRKTLMDRDL	9.39516	100
2067553_Halobacteriovorax^sp.^DA5@POB12572.1$GCA_002903145.1	POB12572.1	GCA_002903145.1	2067553	MKVDYLMNSNGDNVSEENKSKDRKEPRRILVSSDKKTLNLADKDILIVASKLKKYIKDKHGLNTSANVMEILSDIIRVKCDSAAERAKQSGRKTLQEKDF	9.48751	100
254246_Aquicella^lusitana@RDI37570.1$GCA_003350455.1	RDI37570.1	GCA_003350455.1	254246	MNNREVIDFTDLPITKGLQTNIQEFKTMDENIDIQSILEQQAKLPPLKLGYSATLQAKIPELVGGITVSLAKAFRALDKDMKNPSPFEWEKAEAIYNILL	4.87573	100
1201290_Bacteriovorax^sp.^BAL6_X@EPZ49930.1$GCA_000443995.1	EPZ49930.1	GCA_000443995.1	1201290	MKVDYLKNSNGDNVSEENNSKERKEPRRILVSSDKKTLNLTDKDILIVASKLKKYIKDKHNLNTSANVMEILSDIVRVKCDSAAQRAKQDGRKTLQSKDF	9.6061	100
1940790_Sedimentisphaera^cyanobacteriorum@AQQ09326.1$GCA_001997385.1	AQQ09326.1	GCA_001997385.1	1940790	MAKKTAKKTAKKTAKKTSTKKSAAKKTTKKKTTKKKPAKKSAPKEPLIVASKVKAYIKEGGKMTASETLDAINEKIYAMLDDAMGRTDSNNRSTVKPQDL	10.2763	100
1941349_Sedimentisphaera^salicampi@ARN56793.1$GCA_002117005.1	ARN56793.1	GCA_002117005.1	1941349	MAKKTAKKTAKKTSKKTSTKKSAAKKTTKKKTTKKKPAKKSAPKEPLIVASKVKAYIKEGGKMTASETLDAINEKIYAMLDDAMGRTDSNNRSTVKPQDL	10.2763	100
1353530_Bacteriovorax^sp.^DB6_IX@EQC51420.1$GCA_000447775.1	EQC51420.1	GCA_000447775.1	1353530	MKVDYVKESEEASEKEEGTFKEKKDSPRRILVGSKAKTNINSEAFNKDILIVASKLKKYVKDKHGLNTSAGVMEMLSNIIRIQCDRAVENAMREGRKTLMDRDF	9.21089	104
2109558_Halobacteriovorax^sp.^BALOs_7@AYF44155.1$GCA_003612895.1	AYF44155.1	GCA_003612895.1	2109558	MKVDYLKSQNTDDSNGDNVSEQDNKQRREPRRILVGGDKKTLPLNDQEILIVASKLKKYIKDKHGLNTSANVMQVLSDIVRVKCDAAAERAMQSGRKTLQDKDF	9.2676	104
1936003_Anaerohalosphaera^lusitana@AQT68594.1$GCA_002007645.1	AQT68594.1	GCA_002007645.1	1936003	MAKKKAKKKKTTKKAAKKKTTKKKATKKKKTTKKKATKKKGTKKKAKKAAQKEMLVVTSKVKAYIKSKGLMTSSDAVEAINDKIYAMIDDAAARTESNRRSTVKPQDL	10.5808	108
1817813_Candidatus^Wallbacteria^bacterium^GWC2_49_35@OGM08904.1$GCA_001791795.1	OGM08904.1	GCA_001791795.1	1817813	MPEALSITKPGTVETFMKANTDLRIAADALKEFQKQLDTLALSITKEAAKQAQAADRTTIMAADVKAAMTAVTGSTSDLPYLFRQLEKLTAKETADLSTLIQKWISTH	6.56667	108
1986661_bacterium^TMED88@OUV34947.1$GCA_002171515.1	OUV34947.1	GCA_002171515.1	1986661	MARTKQTARKSTGGKAPRKQLATKSARKSTPNVGGVKKPHRYRPGTVALREVRRYQKSTDLLIRKAPFQRLVRQIAQDFKSDLKFQSTAVLALQEVSILLCIIAFLFKR	11.6939	109
2058896_Arthrobacter^sp.^SX1312@PJIM01000037.1-1$GCA_002929295.1	PJIM01000037.1-1	GCA_002929295.1	2058896	ARKSAPTTGGVKKPHRYRPGTVALREIRKYQKSTELLIRKLPFQRLVREIAQDFKTDLRFQSHAVLALQEAAEAYLVGLFEDTNLCAIHAKRVTIMPKDIQLARRIRGERA	10.5823	111
2162525_Prochlorococcus^sp.^AG-449-J16@QCQK01000023.1-19$GCA_003209565.1	QCQK01000023.1-19	GCA_003209565.1	2162525	MYREIDLSLEDEFKLKEHVNHLVTLDKQQLIENSMESKMNQLDFERIVKELLLDFGLTLSKSFTKKNGRELVKINIIPITKKIERNFELFIKSGLKDELESFLNEEILAADYD	5.02003	113
1798544_Candidatus^Kerfeldbacteria^bacterium^RIFCSPLOWO2_02_FULL_42_19@OGY84332.1$GCA_001818315.1	OGY84332.1	GCA_001818315.1	1798544	MSTKAEFIKFNAIKEYINNTLKMRSSESAVKKSLSEFDSAIEKVLQEAGELAKEDKRNTVMDQDIISAVEKHLGKRNLTWQETAEEIIRHNPTDLGKISKAINDYIEKDQGKK	6.74974	113
1974756_Candidatus^Omnitrophica^bacterium^CG23_combo_of_CG06-09_8_20_14_all_40_11@PIP21314.1$GCA_002771195.1	PIP21314.1	GCA_002771195.1	1974756	MPKKAEFIKFNTIKAYINESLKMRSSESAVKLSMKEFDSAIETVLKEAGELAKQDKRNTVMDQDIISAVEKHLGKRNLTWQETADEIIRKNPTDLGKISKAINDYIEKDQGNK	8.75268	113
1216008_Amphibacillus^jilinensis^Y1@JH976441.1-26$GCA_000306965.1	JH976441.1-26	GCA_000306965.1	1216008	MIENLDEEVKLIKKGTLTKFSKEHSKIEGTRIKDEAKELFGDQLEQLAIVMFRRAEEITRCKSRKTIFPEDFEEAYEELMQPHVFIEEIVNKLEEQKSELKEIAENSMLRHMEVY	5.01909	115
2014299_Elusimicrobia^bacterium^CG_4_10_14_0_2_um_filter_56_8@PJA16541.1$GCA_002793335.1	PJA16541.1	GCA_002793335.1	2014299	MAAKTGIIKTTTVKAYITKAKKMRTQAAAVSKLIADFDAVLEAVIVEAVALAKAAKRNTVMKVDVAAAVEKYLKKTDLTWDQTAAQVIKHNPTDLGKISKTILEWISAHENPTRKRK	9.99669	117
2044729_Candidatus^Nephrothrix^sp.^EaCA@PGH37561.1$GCA_002573685.1	PGH37561.1	GCA_002573685.1	2044729	MPPKPASKGAKKAASKAKAARAGEKKRKRRRRESYAIYIYKVLKQVHPDTGISSKAMSIMNSFVNDIFERIAAESSRLAHYNRRSTITSREIQTAVRLLLPGELAKHAVSEGTKAVTKYTSSK	10.6901	123
1961488_Bacteriovoracaceae^bacterium^UBA6144@DIVA01000028.1-39$GCA_002435705.1	DIVA01000028.1-39	GCA_002435705.1	1961488	MENLIVISKVKKFIKDQSEFNTSSGFFEPLNNDVVKSCKDAITHAQKLGRKTVMGKDFNLYIEKDVEEALVVTSKVKKLIKEEAGLSTSSQAIDQLTVRVQTICLKAIENAKADKRKTVMDRDFVAPTTLS	9.05604	131
2014311_Elusimicrobia^bacterium^CG11_big_fil_rev_8_21_14_0_20_64_6@PIR14967.1$GCA_002796275.1	PIR14967.1	GCA_002796275.1	2014311	MKKPAAKAKLTGVIKENAVSQYIKKATGLRVRVDAVTKFMADFDAVIVAVVDEAKALAQAERRNTILKADVAAALEKHLRRKDLPWDETAKEVIKHNPTDLGKISKAVRDWIREHEEKATAAGGKKRKPKK	10.0307	131
1971620_Desulfobacteraceae^bacterium^4572_187@OQY09171.1$GCA_002084375.1	OQY09171.1	GCA_002084375.1	1971620	MKQITTLLLLSIFVCSFAVAENSEITSSRAVEEFFKTNSDLRISSDAVESYKTDLNEISLEVITRGAELAKEDNRKTLLERDITQATEEIFRKAPMTVTELMEKIKLLSIINLAELSNQVKAYSKDLLEKRK	5.16871	132
1961484_Bacteriovoracaceae^bacterium^UBA4097@DFXX01000037.1-96$GCA_002381765.1	DFXX01000037.1-96	GCA_002381765.1	1961484	MESLIVISKVKKFIKDKADCNTSTGFFEPLNADIVKACRDAIAHAQKLGRKTVMGKDFNLYVENSNIEESLVVASKVKKLIKEEAGLSTSSQAIDQLTVRVQTVCLKAIENAKADKRKTIMDRDFSAPTSLM	9.15265	132
1961483_Bacteriovoracaceae^bacterium^UBA4096@DFXY01000012.1-97$GCA_002381945.1	DFXY01000012.1-97	GCA_002381945.1	1961483	MESLIVISKVKKFIKEKADMNTSANFFEPLNQDILKACRDAMAHAKKLGRKTVMGKDFNLYVENSDVSEALVVASKVKKMIKEEAGLSTSAQAIDQLTVRVQAGCLKAIENAKADKRKTVMDRDFTAPTSLT	9.36779	132
1961491_Bacteriovoracaceae^bacterium^UBA6200@DISW01000001.1-108$GCA_002422605.1	DISW01000001.1-108	GCA_002422605.1	1961491	MESLIVISKVKKFIKEKADMNTSANFFEPLNQDIVKACRDAMAHTQKLGRKTVMGKDFNLYVEKSDIEEALVVASKVKKLIKDEAGLSTSSQAIDQLTVRVQTVCLKAIENAKADKRKTVMDRDFTAPTTLG	9.2271	132
1961498_Bacteriovoracaceae^bacterium^UBA7695@DLGL01000049.1-23$GCA_002482685.1	DLGL01000049.1-23	GCA_002482685.1	1961498	MESLIVISKVKKYIKEKGDFNTSAGFFEPLNQDIIKACRDAMNHAQKLGRKTVMGKDFNLYIENPEIGEALVVASKVKKMIKEEGGLSTSAQAIDQLTIRIQKICDQAIANATSDKRKTVMDRDFSAPTVMG	9.07604	132
1961500_Bacteriovoracaceae^bacterium^UBA845@DBGV01000016.1-91$GCA_002295955.1	DBGV01000016.1-91	GCA_002295955.1	1961500	MHIESLLVLSKVKKYIKEKYGCSTSANFFLPLNKDVGENLDQAIERAKNAGRKTVMGKDFSFYVENPEVEDNLVVASKVKRYIKDRDGLSTSSQAFAQLSSRVQKICDASAQKALDAKRKTVMDRDFTPPTTSL	9.34346	134
1961476_Bacteriovoracaceae^bacterium^UBA1331@DBSX01000013.1-3$GCA_002306735.1	DBSX01000013.1-3	GCA_002306735.1	1961476	MHIESLLVLSKVKKYIKEKYGCSTSANFFLPLNKDVGENLDQAIERAKSAGRKTVMGKDFSFYVENPEVEDSLVVASKVKRYIKDKDGLSTSGQAFDQLTSRVQKICDASAQKALDAKRKTVMDRDFTPPTTSL	9.18499	134
1961475_Bacteriovoracaceae^bacterium^UBA1018@DBAE01000047.1-3$GCA_002291495.1	DBAE01000047.1-3	GCA_002291495.1	1961475	MMNHRDAWAEERRAPSESEWAQELARDHSTLESSSKTHSNLQKFENSKTVSAQSEIALPQTTEGKGHMDNQEKTEGTGGEVLVVASKLKAYIRGKSGMNTSGTVIDTLSNKVRALCDQAIENAKRDGRKTVMDRDFT	6.42953	137
1120792_Methylopila^sp.^73B@JAFV01000001.1-2068$GCA_000526315.1	JAFV01000001.1-2068	GCA_000526315.1	1120792	MFRRAGDLDLDKSDLERLENFVRRKVQDLVVRGEANAKANSRDVVEPWDLPITKGLQETIHRFRLINAELQLTDYLGGLIGSPPSDLAIGDETQARFFEIAGGLCLALAETFKIKDQDLNNPTTKDWERAYRLFDLLL	4.93863	138
1973929_Bdellovibrionales^bacterium^CG12_big_fil_rev_8_21_14_0_65_38_15@PIQ53274.1$GCA_002787775.1	PIQ53274.1	GCA_002787775.1	1973929	MENNYWRKCSTCKKEIGFNSIYQKCSVSTCRKNIYCSVTCWDVHNPIMNHKSAWAEEERAPSKDAALAEQSREPKRILVTSSKPQSSNNDYPKEILIVASKLKSYVKDRYDINTSAGVMDKLSDLVRELTDRAVSNAKAE	8.87105	140
1961515_Bdellovibrionaceae^bacterium^UBA5009@DGYJ01000127.1-19$GCA_002396665.1	DGYJ01000127.1-19	GCA_002396665.1	1961515	MPGARHRDAWAVEQKSPSAAEAARLSATVDVNTNSATRSSDASISANDRQPQRRIVTSTPAASATNHASTTTNFGGQKIPREVLVIASRLKEYITARSDYNTSGSVMDVLSDHLRILCDRAIDNARADGRKTVMDRDFEFLKNLK	9.5683	145
1797388_Bdellovibrionales^bacterium^RBG_16_40_8@OFZ16914.1$GCA_001769925.1	OFZ16914.1	GCA_001769925.1	1797388	MQNSDGWRKCSTCKKIIGFEQKYYECSVSTCNGQRTGYVFCSIACWDAHVPGAKHRDAAAVEQKSPLTNRVPIEPARRIISQQPNIPKDILIVASKLKDYIRARSEMNTSADVMNVLSDFVRLKCDQAIDKARSDGRKTVLDRDFK	9.24298	146
271_Thermus^aquaticus@KOX89120.1$GCA_001280255.1	KOX89120.1	GCA_001280255.1	271	MKIAEFEKLFRLAAGLDVDKDDLKRLSDFLRNKIHDLLVVAERNAKYNGRDIIFEPDLPITKGLQETIREFRQMDVALELKPVLDALAALPPLDLTVSEDVERLLPEIAGALVVAYARVLKELDPALKNPQTQHHERAERVFNLLL	5.26316	146
1437817_Methylopila^sp.^Yamaguchi@GBD49563.1$GCA_002897035.1	GBD49563.1	GCA_002897035.1	1437817	MATIHRLEKMFRRAGDLALDKSDLERLENFLRRKVQDLVLRGEANAKANGRDVVEPWDLPVTKGLQETIHRFRQIDAELQLTDYLSGLTALPPTDLAIGDNTGARLPELAGGLCLALAETFRITDPDLRNPAARDWDRAYRLFDVLL	5.42999	147
2290922_Lysobacter^sp.^TY2-98@AXK73514.1$GCA_003367355.1	AXK73514.1	GCA_003367355.1	2290922	MATIHRLEKLFRRAGGLDLDKTDVRRLEEFVRHKVVDLVVRGEANAKANDRDVVEPWDLPITKGLQETIHRFRLMNAELQLTEYLGGLIQLPPSDLSIGDETEASFPDIAGALCVALAESFKVIDEDLKNPATEEWERAYRLFDLLL	4.83957	147
504800_Geodermatophilus^ruber@SFK53726.1$GCA_900114385.1	SFK53726.1	GCA_900114385.1	504800	MTGIPDLERFFRAAGGIDVDKADVDRFRTFVDEKVDDIAIAGRNSARWNARDVIAPQDLPITKGLQERMREFDKLEEATEIRELLRGTLRRPPDDITFGEETEDVLVEVFGGISLALARTFRIIDPELKNPQSRHWDRAFELFRLLL	4.86325	147
301_Pseudomonas^oleovorans@JNHE01000048.1-10$GCA_000732445.1	JNHE01000048.1-10	GCA_000732445.1	301	MRIDIGGPLGNLVQGVQRQNTAVERSPEEVREGLRVSLSNLGKSMSASAEKNKDIDDSDLPRAIKDLLKMIRELRAQIAEKQAQIEALMSDQSLDPEAKRQQLEGLQSELASLNGALTSANANLIKLIRESNLTEQQMQTVASLSVA	5.10804	147
387092_Nitratiruptor^sp.^SB155-2@BAF69131.1$GCA_000010325.1	BAF69131.1	GCA_000010325.1	387092	MAVVGFHHLEELFRRGASLDIKKGHAKEVTDIVEQKLYDLLLMGQKAAKYNNRDVIWKYDLPITKGLEETINEFKKLEQEIELKDILERLATYPPLLELEAELEKSLPEIVGGLTLVLARIMKKLDEENRSVTHELIEKAKSVMDLTL	5.32882	148
274_Thermus^thermophilus^HB8@BAD71302.1$GCA_000091545.1	BAD71302.1	GCA_000091545.1	274	MLMKVAEFERLFRQAAGLDVDKNDLKRVSDFLRNKLYDLLAVAERNAKYNGRDLIFEPDLPIAKGLQETLQEFRRMDTALELKPVLDALAALPPLDLEVAEDVRNLLPELAGALVVAYARVLKELDPALKNPQTEHHERAERVFNLLL	5.14491	148
187137_Oceanithermus^profundus^DSM^14977@ADR35712.1$GCA_000183745.1	ADR35712.1	GCA_000183745.1	187137	MIMRAPQFERLFRIAASLDVDKDDLKRLSDFLGKKIYDLLVVAERNAKYNARDVIYEPDLPVTKGLQETIREFEQMDVAPELEPVLDHLAGLPPLDLEVSDDVRALLPKLAGALVVAAARVIRELDPDVKNPQTEHWERLERVFDLLL	4.74541	148
37636_Thermus^scotoductus^SA-01@ADW22643.1$GCA_000187005.1	ADW22643.1	GCA_000187005.1	37636	MLMKVAEFEKLFRLAAGLDVDKNDLKRLSDFLRNKIYDLLVVAERQAKYNGRDIILEPDLPLTKGLQETLKEFRAMETTLELKPVLDALASLPPLDLEISEDVRNLLPEIAGALVVAYARVLKELDPRLKNPQTEHHERAERVFNLLL	5.31653	148
1111069_Thermus^sp.^CCB_US3_UF1@AEV16868.1$GCA_000236585.1	AEV16868.1	GCA_000236585.1	1111069	MLMKVAEFEKLFRLAAGLDVDKNDLKRLSDFLRNKLYDLLVAAERNAKYNGRDIIFEPDLPITKGLQETLKAFRQMDTTLELKPVLDALAALPPLDLEVSEDVRQLLPELAGALVVAYARTLKELDPALKNPQTPHHERAERVFNLLL	5.46908	148
56957_Thermus^oshimai^JL-2@AFV75754.1$GCA_000309885.1	AFV75754.1	GCA_000309885.1	56957	MLMKVAEFERLFREAAGLDVDKNDLKVLSDFLRNKLHDLLLVAERNAKYNGRDIVFEPDLPVTKGLSETLKEFRTLGVALELKPVLEALAALPPLDLAISEDVEKLLPELAGALVVAYARVIRELDPAVKNPTPEHHERARRVFDLLL	5.2872	148
88189_Thermus^igniterrae^ATCC^700962@AQWU01000065.1-27$GCA_000376265.1	AQWU01000065.1-27	GCA_000376265.1	88189	MLMQVAEFERLFRQAASLDVDKNDLKRLSDFLRDRLYDLLVVAERNAKYNGRDIISEPDLPLTRGLQESLQAFRRLDTRLALTPVLESMAALPPLDLEMAEEVRALLPELAGALVVAYAKVLKELDPALKNPEPAHHERAERIFRLLL	5.29467	148
540988_Thermus^islandicus^DSM^21543@ATXJ01000001.1-54$GCA_000421625.1	ATXJ01000001.1-54	GCA_000421625.1	540988	MLMKIAEFERLFRLAAGLDVDKDDLKRLSDFLRDKLHDLLVAAERNAKYNGRDLVLEPDLPLTKGLQEILRAFREMDVALELKPVLDALAGLPPLDLEVSEDVRRLLPDLAGALVVAYARVLKELEPGLKNPQAEHHQRAERIFNLLL	5.27248	148
1214928_Thermus^tengchongensis^YIM^77401@JQLK01000001.1-1009$GCA_000744175.1	JQLK01000001.1-1009	GCA_000744175.1	1214928	MLMKAAEFEKLFRLAAGLDVDKNDLKRLSDFLRNKVYDLLVVAERHAKYNGRDIILEPDLPLTKGLQETLKEFQTMDTTLELTPVLDALAALPPLDLEVSEDVRNLLPEVAGALVVAYARVLKELDPKLKNPQTEHHERAERVFNLLL	5.12755	148
1330700_Thermus^caliditerrae@JQNC01000003.1-56$GCA_000745065.1	JQNC01000003.1-56	GCA_000745065.1	1330700	MLMKAAEFEKLFRLAAGLDVDKNDLKRLSDFLRNKVYDLLVVAERQAKYNGRDIILEPDLPLTKGLQETLKEFRTMDTTLELTPVLDALAALPPLDLEVSEDVRHLLPEVAGALVVAYARVLKELDPKLKNPQTEHHERAERVFNLLL	5.27536	148
1495045_Thermopetrobacter^sp.^TC1@JQKX01000013.1-158$GCA_000746275.1	JQKX01000013.1-158	GCA_000746275.1	1495045	MVMGVRQFEKLFRLAAGLDIDKSDIKRLDDFVNERLHDLLLMAQRMAKMNGRDVITEADVPLTKGLQESMQQFKEMDEELSASDILAHLAKLPALDLAIGEDVEAMLPELAGGITVSLAKVFKVLDPEMKNPQTEHWERVEQIYAILV	4.72685	148
276_Thermus^filiformis@KGQ21006.1$GCA_000771745.2	KGQ21006.1	GCA_000771745.2	276	MLMKIAEFERLFREAASLDVDKNDLKRLSDFLRDKLYDLLVVAERNAKYNGRDILFEPDLPVTKGLQETLKEFRNMGVALELKPVLEALSALPPLDLEVSEDVKRLLPELAGALVVAYARVIRELDPKVKNPDTEHHERARRVFDLLL	5.33429	148
1577051_Thermus^sp.^2.9@KHG65930.1$GCA_000794385.1	KHG65930.1	GCA_000794385.1	1577051	MLMKVAEFEKLFRLAAGLDVDKNDLKRLSDFLRNKLYDLLVAAERNAKYNGRDIIFEPDLPITKGLQETLKAFRQMDTTLELKPVLDALAALPPLDLEVSEDVRQLLPELAGALVVAYARTLKELDPALKNPQTPHHERAERVFNLLL	5.46908	148
869279_Thermanaerothrix^daxensis@KPL82152.1$GCA_001306145.1	KPL82152.1	GCA_001306145.1	869279	MIIGASRMQHLFRRTAGINVDKSDLKRISDLISDKLHDLLIMAERAAAANGRDVITEADLPLTAGFQRSLQAFRDLNEEIELRPVLERMATYPPLDRTLSAEVEAMLPDLAGALLLIMARSLKVLDPKVENPVSEHFDRLEALLELTL	5.07783	148
56956_Thermus^brockianus@APD08751.1$GCA_001880325.1	APD08751.1	GCA_001880325.1	56956	MLMKVAEFERLFRLAAGLDVDKNDLKRLSDFLRNKLYDLLVVAERNARYNGRDIVLEPDLPVTKGLQETLKEFRQMDTQLELKPVLDALSALPPLDLAVSEDVQNLLPELAGALVVAYARVLKELDPALKNPQTSHHERAERVFNLLL	5.25764	148
133270_Hydrogenothermus^marinus@RMA97615.1$GCA_003688665.1	RMA97615.1	GCA_003688665.1	133270	MAITGVHKIEEIFKKSASLRLDKDKIKEVNDLISQKLYDLLIVAEENAGYNARDVIWLSDVPLTKAMKESMRKFKELEEELELQPILDHLATLPPLKYELEVELEKKLPEIAGTLIYILAMILKEISQDRKVSAEDLEKAKTIYNLTI	5.09928	148
2420336_Cyanobacteria^bacterium^J083@RMF21848.1$GCA_003695125.1	RMF21848.1	GCA_003695125.1	2420336	MTAQLIGVHKLEQLLRKVAGLNIDKSDLRRLNEFINQKVYDLLIVGQAVAKSNERDIIEPWDLPITKGLQANIKEFKSFDIELELQPILEQLATLPLLDLDYSATTESQLPEIVGGLIVSLGKSFKIIDPNLKNPQTAHWERAYELFS	5.05548	148
482827_Thermus^arciformis@SDF26504.1$GCA_900102145.1	SDF26504.1	GCA_900102145.1	482827	MLMKVAEFEKLFRQAASLDVDKNDLKRISDFLRNKLYDLLVVAERNARYNGRDLIFEPDLPITKGLQETLREFRRMDTVLELKPVLDALAALPPLDLEVTEDVRNLLPELAGALVVAYARVLKELDPALKNPRTEHHERAERVFNLLL	5.50923	148
269259_Nitratiruptor^tergarcus^DSM^16512@SMC08689.1$GCA_900176045.1	SMC08689.1	GCA_900176045.1	269259	MAVVGFHHLEELFRRGASLDIKKGHAKEVTDIVEQKLYDLLLMGQKAAKYNGRDVIWKYDLPITKGLEETINEFKKLEQELDLKDILDRLATYPPLLELEAELEKSLPEIVGGLTLVLARIMKKIDEENRAVSHELIEKAKEIMDLTL	5.19593	148
1961478_Bacteriovoracaceae^bacterium^UBA2394@DDSI01000250.1-2$GCA_002343335.1	DDSI01000250.1-2	GCA_002343335.1	1961478	MPEVWKRCSQCKKEIPLNGIYYVCSVSTCRQKATNYVFCSVACWDAHVPIERHRGEDVAAIEKRAPRVPEPEGGAKRIVVGSPSTGKLGEDEILVVVSKVKKYIVEKSGMNTSADVMDVLTDRVKRICDRAIEEARRNGRKTVMDRDVP	8.99354	149
49319_Rubrobacter^xylanophilus^DSM^9941@ABG03647.1$GCA_000014185.1	ABG03647.1	GCA_000014185.1	49319	MAVIGVSRFERLFRAAAGLDVDKDDLKRYSDFVNKKLYDLLLVGQAAASANGRDVIEPWDLPITRGLEESIDEFRGLEEELELRPILEQLAALPPLRLDYSAETEGRFPEIVGGLSLALARTFRLLDPEVKNPRSEHWERAFRVFDLLL	4.77772	149
309805_Persephonella^marina^EX-H1@ACO04062.1$GCA_000021565.1	ACO04062.1	GCA_000021565.1	309805	MAVVGASKIEALMRKAAGLDIEKSKVKEITDIVEKKLYDLLLIGERNANYNNREVIWESDIPLTKGFLESMKKFVKLEEEIAIEDVLNFLATMPPLKYPLEAELEKRLPEIVGTLIYILALLIKEIAPGERKPSVEDIQKAGKILDLTM	5.10809	149
244787_Nautilia^profundicola^AmH@ACM92802.1$GCA_000021725.1	ACM92802.1	GCA_000021725.1	244787	MARVVGFKKIEAVFKKAASLELDKSKADRIIDIVEKKFHDLLLVAVEKTGYNGRDVIQPADMPLTRGFEESIREFKKLEEEVDLKDVLLYLEQIPPLKYPISKELEEVLPEYIGALMLIVARVLKQIGAHKKPSVEDIEKAERILDLTL	5.56433	149
2054_Gordonia^bronchialis^DSM^43247@ACY23576.1$GCA_000024785.1	ACY23576.1	GCA_000024785.1	2054	MPVMGTAKFQRFFRAAAGLQVDRNDLKRYTDFIDDKIYDLILIGKASAKANLRDVIEPWDLPITKGLQESIHRFEKLDEEIELQPLLDQLAARPSLDVALSEETEQRLPLIAGGLSVALAHTFVTVEPDRKNPGTAEWNVALDIFHQLL	4.93433	149
291048_Caminibacter^mediatlanticus^TB-2@EDM24449.1$GCA_000170735.1	EDM24449.1	GCA_000170735.1	291048	MARVVGFKKIEAVFRKAAGIDLDKSKADEIIDIVEKKFHDMLLVAVEKAGYNGRDVIMEPDMPVTKGFEESLRQFKELEEEVELQDVLQFLEQIPPLKYPISAELEAKLPEYIGALMLIIARVLKEIGAGRKPSKEDIERTSRILDLTL	5.0118	149
228745_Thermovibrio^ammonificans^HB-1@ADU97336.1$GCA_000185805.1	ADU97336.1	GCA_000185805.1	228745	MAVVGFAKLEALFRKAASIDIDKNKAKEITDIVEKKLYDLLLIGERNAKYNGREVIWESDVPLTKGFLESIQQFKNLEEELPLQDILNFLATKPPLKYPLEAELEQKLPEIVGALLYILARIMKEVDPGVRKPSSEDIERAGRILDLTM	5.08171	149
269261_Nitratifractor^salsuginis^DSM^16511@ADV45939.1$GCA_000186245.1	ADV45939.1	GCA_000186245.1	269261	MAILGYTKLEALFRKAASLDIDKGHAKEITDIIEKKLVDFLIAAERNANLNGRDIIWEADLPITKGLQETIIEFKKLEEEIDVQDVLNYLTTIPPLKYPLAADLEAKLPELTGAILVVMARIMKEIDRESRRVNHELIERAGRIMDLTL	5.0525	149
249058_Gordonia^otitidis^NBRC^100426@GAB34683.1$GCA_000248075.2	GAB34683.1	GCA_000248075.2	249058	MPVMGTVKFQRFFRAAAGLQVDRNDLKRYTDFIDDKIYDLILIGKASAKANLRDVIEPWDLPITKGLQESIDRFEKLDEEIELQPLLDQLAAQPPLDVALSERTEQRLPLIAGGLSVALARTFVTVQPDRKNPGSAEWNVTLDIFHQLL	4.90617	149
36820_Gordonia^aichiensis^NBRC^108223@GAC51058.1$GCA_000332975.1	GAC51058.1	GCA_000332975.1	36820	MPVMGTVKFQRFFRAAAGLQVDRNDLKRYTDFIDDKIYDLILIGKASAKANLRDVIEPWDLPITKGLQESIHRFEKLDEEIELQPLLDQLAARPSLDVALSEETEQRLPLIAGGLSVALAHTFVTVEPDRKNPGTAEWSVALDIFHQLL	4.93433	149
1283283_Frankia^sp.^Iso899@ATXA01000011.1-18$GCA_000421445.1	ATXA01000011.1-18	GCA_000421445.1	1283283	MAVAAANRVKELFRATSGLTIDASDVKRYRDFVYDKLYDLLLVAVASAKANNRDILQPCDLPLTKGLQERIHEFARLEQQISIETVMEELATHPPLDVATSEELEARLPAVIGGLSVALAQCFVIIAPHRKNPGTDQWNEAIALFNLLL	5.17021	149
1158338_Persephonella^sp.^IF05-L8@JNLJ01000005.1-536$GCA_000703045.1	JNLJ01000005.1-536	GCA_000703045.1	1158338	MAVVGAAKLEALMRKAASLDIDKNKAKEITDIVEKKLYDLLLIGERNASYNAREVIWEADVPLTKGFLESMQKFRKLEEEIAVEDVLNFLATMPPLKYPLEAELEKRLPEIVGTLIYILAQLIKEIAPESRKPSSEDIEKAGKILDLTM	5.00095	149
1158345_Persephonella^sp.^KM09-Lau-8@JNLL01000001.1-789$GCA_000703085.1	JNLL01000001.1-789	GCA_000703085.1	1158345	MAVVGAAKLEALMRKAASLDIDKNKAKEITDIVEKKLYDLLLIGERNASYNAREVIWESDVPLTKGFLESMQKFRKLEEEIAVEDVLNFLATMPPLKYPLEAELEKRLPEIVGTLIYILAQLIKEIAPESRKPSSEDIEKAGKILDLTM	5.00095	149
935199_Rhodococcus^sp.^p52@AOD20940.1$GCA_000763325.2	AOD20940.1	GCA_000763325.2	935199	MPVMGTVKFQRFFRVAAGLHVDRNDLKRYTDFIDDKIYDVILIGKASAKANLRDVIEPWDLPITKGLQESIHRFEKLDEEIELQPLLDQLAARPPLDVALSEETEQRLPLIAGGLSVALARTFVTIQPDRKNPGTAEWNVTLDIFHQLL	5.19104	149
1469144_Streptomyces^thermoautotrophicus@KWX00386.1$GCA_001543895.1	KWX00386.1	GCA_001543895.1	1469144	MPVMGVAKFERFFRAAAGLDVDKDDLRRYSDFVNQKLYDLLVVGQAAAKANGRDIINPPDLPITKGLQESIRDFKDINEEIELQRVLENLAARPSLDLPFSEETQAQLPTIVGGMSVALARAFKIIDPDVRNPQTEQWERVFRIFALLL	4.93445	149
1798802_Methylothermaceae^bacteria^B42@KXJ41101.1$GCA_001566965.1	KXJ41101.1	GCA_001566965.1	1798802	MSIMGISQFERFFREAASLDVDKSDLKRMSDFLNQKLHDLLLMGVVTAKANGRDIIQVYDLPLTKGLQESIHQFKKMDLALELKPILDQLATLPTLELDYSDEVEAKLPEIVGGLTFALAKTFKIIDPTVKNPQTEHWDKAIEIFNQLL	5.03473	149
1914305_Desulfurobacterium^indicum@OMH40503.1$GCA_001968985.1	OMH40503.1	GCA_001968985.1	1914305	MAIVGFGKLETLFRKAAGLDIDKNKAKAITDIVEKKLYDLLLIGERNAKYNGRDVIWECDVPLTKGFLETIQKFKELEEQLELQDILDFLATQPPLKYPLEAELENKLPEIVGTLLFIIARIIKTVDEGCRQPSTEDIERAGKILDLTM	4.85959	149
1955422_Massilia^sp.^KIM@OON59674.1$GCA_002007115.1	OON59674.1	GCA_002007115.1	1955422	MAVMNIPKFERFFRAAASLDIDKEDLRRYDEFVNREIADLLVRGQATAKANDRDVIEPHDLPITKGLQESIHAFRALDEDIALQDVLDQLTRLPVLDMEYSDETRARLPEIAGGLSVALARSFKIVDPDLKNPMSRDWDKAFKLFDLLL	4.78901	149
1892811_Nocardioides^sp.^PD653-B2@GAW50993.1$GCA_002117935.1	GAW50993.1	GCA_002117935.1	1892811	MELFGIARFERFFRAAAGLDVDKSDLRRFDDFVNDKIYDLLLRGQANAKANGRDVIEPQDLPITKGLQESIHAFKAIDQELSLEPILEQLTRRPPLDVTYSDEAQALLPLVAGGLGVALARTFPILEEGLVNPQTVHWDRAIRIFDLLL	4.81326	149
1961527_Desulfarculales^bacterium^UBA702@DBMI01000044.1-10$GCA_002298165.1	DBMI01000044.1-10	GCA_002298165.1	1961527	MPIMGAARFEELFRRAAELDLDKSDLKRFGDFINQKLYDLLLIGQAVAKANDRNVIELYDLPITKGFQESIHRFRLLDMSLDLEPILDQLASLPALDLDYSFAVREKMPELAGGLAVSLAGTFRILEPDLKNPGSEDWDKAFALFNLIL	4.64155	149
1936991_Lebetimonas^natsushimae@GAX88350.1$GCA_002335445.1	GAX88350.1	GCA_002335445.1	1936991	MARVVGFKKLEAIFRKAAGVDLDKSKADEILDIVEKKFHDMLLVAVEKAGYNGRDVIMEPDMPVTKGFEESLRQFRELEEVVDLQDVLAYLEKIPPLKYPISADLEAKLPEYIGALMLIIARVLKELGAERKPSSEDIKKASKILDLTL	5.21078	149
1946579_Gordonia^sp.^UBA7860@DLSO01000089.1-9$GCA_002500165.1	DLSO01000089.1-9	GCA_002500165.1	1946579	MPVMGTVKFQRFFRAAAGLQVDRNDLKRYTDFIDDKIYDLILIGKASAKANLRDVIEPWDLPITKGLQESIDRFEKLDEEIELQPLLDQLAAQPPLDVALSERTEQRLPLIAGGLSVALARTFVTVQPDRKNPGSAEWNVTLDIFHQLL	4.90617	149
2035435_bacterium^HR40@GBD43372.1$GCA_002898275.1	GBD43372.1	GCA_002898275.1	2035435	MVVHGVTHFERLFRQAASLDIDKADVRRLSDYVHRKLHDMLVVGVAHAKANGRDVIEAWDLPVTKGLQERLHEFRHLGVAVGLQPVLENLARLPPLELAPSAELEAQLPELVGALTIAVAKTFKVLDPELKNPQSEHWDRLEQLLDVLW	5.8746	149
240167_Thermovibrio^guaymasensis@RKQ61720.1$GCA_003633715.1	RKQ61720.1	GCA_003633715.1	240167	MAVVGFAKLEALMRKAAGLDIDKNKAKEITDIVEKKLYDLLLIGERNAKFNGREVIWECDVPLTKGFLESIQKFKALEEELPLQDILDFLATKPPLKYPLEAELEKKLPEIVGTLLYILARIMKEVDPAVRKPSSEDIERAGRILDLTM	5.23693	149
2183919_Leifsonia^sp.^M321^24_2@RLJ85640.1$GCA_003664105.1	RLJ85640.1	GCA_003664105.1	2183919	MELLGISRFERFFREAASLDVDKDDLRRFDDFVNDRIYALLLRGAANAKANARDVIELQDLPITKGLQESINDFEKIDEDVSLDAILEQLTRRPPLDVAYSDETQERLPQIAGGLGVALARTFRILDEKVKNPQTEQWERATRVFELLL	4.62816	149
1424653_Cetia^pacifica@ROR39955.1$GCA_003752135.1	ROR39955.1	GCA_003752135.1	1424653	MPRVVGFKKLEAVFRKAAGVDLDKSKADEIIDIVEKKFHDMLLVAVEKAGYNGRDVIMEPDMPVTKGFEESLRQFRELEEEVDIKDVLQFLEQIPPLKYPISAELEAKLPEYIGALMLIIARVLKELGAERKPSKEAIEKTGRILDLTL	5.12272	149
2231112_Hydrogenimonas^sp.@BBG66852.1$GCA_003945285.1	BBG66852.1	GCA_003945285.1	2231112	MKIEGAYKIEQIFKAAAGLRLPKNKVAEIEQKVDSKLYDMLVTAEESAGYNARDVIWLSDVPLTKAMKDSMMKFRELEEELQLEPLLEKLASRPPLKYELEVALEKRLPEIAGTLIYILAKITKEFSPGDNLVSEDELKRAFRVLDLTV	5.11833	149
995034_Mycetocola^miduiensis@SFN62700.1$GCA_900115155.1	SFN62700.1	GCA_900115155.1	995034	MELFGVARFERFFRAAAGLDVDKDDLRRFDDFVNDKIYDLLLRGQANAKANGRDVIEPQDLPITKGLQESIHAFKAIDQELSLEAILEQLTRRPPLDVTYSDEAQAQLPLVAGGLGVALARTFPILQRDLVNPQTEHWDRAVQIFDLLL	4.71205	149
240169_Desulfurobacterium^atlanticum@SNR79549.1$GCA_900188395.1	SNR79549.1	GCA_900188395.1	240169	MAVVGFAKLEALFRKAAGLDIDKNKAKVITDIVEKKLYDLLLIGERNAKYNGRDVIWECDVPLTKGFLETIQKFKELEEVLELKDILDFLATQPPLKYPLEAELENKLPEIVGALLFILARIIKEIDENCKQPSVEDIERAGRILDLTM	4.88557	149
198703_Persephonella^hydrogeniphila@SNZ03270.1$GCA_900215515.1	SNZ03270.1	GCA_900215515.1	198703	MPVVGASKLEILMRKAASLDIDKNKAKEITDIVEKKLYDLLLIGERNANYNGREVIWESDVPLTKGFLESMQKFRKLEEEIAVEDVLNFLATMPPLKYPLEAELEKRLPEIVGTLIYVLAHLIKEVAPESRKPSSEDIEKAGKILDLTM	5.10345	149
1961476_Bacteriovoracaceae^bacterium^UBA1331@DBSX01000168.1-17$GCA_002306735.1	DBSX01000168.1-17	GCA_002306735.1	1961476	MSEVWRNCSVCKKPINQGAIYQKCSVSTCRKSAYCSVDCWDSHLPIMNHKSAWAEEERAPHERYSEERAPRRKIVSTKSTVEKLAPSSELPQDILIVVSKLKNYIKARGDMNTSGDVSDKLSDIVRSYCDAAIEQARMDGRKTVMARDFK	8.97026	150
1270_Micrococcus^luteus^NCTC^2665@ACS30557.1$GCA_000023205.1	ACS30557.1	GCA_000023205.1	1270	MAKIIGVSKFERLFREAAGLDVDKNDLARLNDFVRQKVYDLLLAAQATAKDNQRDVIQLHDLPLTLGFKESMRAFDGLDTALELQPILDQLVALPPLDLAYSYEMEAESPRLVGGLTVALARAFKILDPKVKNPQSVHWERAMAIFDLLF	5.17153	150
29549_Rhodothermus^marinus^DSM^4252@ACY48188.1$GCA_000024845.1	ACY48188.1	GCA_000024845.1	29549	MAGLMAVSKFERLFRMAAGLDVDKDDLKRLSEFVRQKIYDLLLAAQATAEANGRDIIEVHDLPITNGLRESIRAFEALDTELELEPILEHLAELPPLRLGYSYEVETELPRLVGALTVALARAFKILDPEVKNPQPLHWERAMEIFNLLL	4.84144	150
488939_Desulfonatronospira^thiodismutans^ASO3-1@EFI36122.1$GCA_000174435.1	EFI36122.1	GCA_000174435.1	488939	MTQIFGGKKFEALFRNAAGLDMDKSDLKRLYEVVNQKMHDMLEMGVVTAQANGRDVIQFYDLPITMAFKEQLREVREYDETLNLEPILEQLATLPKLKLDYSSEVENALPELTGAITVALAKMFKAVNPELKNPKPQDWEKVISVFNILI	4.98912	150
203471_Tepidiphilus^margaritifer^DSM^15129@AUDR01000013.1-70$GCA_000425565.1	AUDR01000013.1-70	GCA_000425565.1	203471	MSDIMAVSRFERLFRRAAGLDVDKNDLRRLTEFLDQKLYDLLLVSQAAAKSNARDVIRPWDLPLTKGLQESMHAFRELDEELELAPILEQLAKLPHLDLEYDEEVRAMLPQIVGGLTVALAKTFRTIDPNVKNPDTTHWDRAIEIFNRLL	5.10084	150
872965_Ardenticatena^maritima@GAP64293.1$GCA_001293545.1	GAP64293.1	GCA_001293545.1	872965	MSAVIGAKRLEELLRRVAGLNVDKNDIKRLTDLVGRKLNDLLVVGVRNASYNGRDIVMEPDLPITKGLQESLRQFRELEEEIELQPILDHLATYPPLERELSEDVVNMLPDLVGTLILVAARLMKTIDPDIVNPDTEMWERVEQAMDLTL	4.60827	150
445576_Pseudonocardia^sp.^AL041005-10@ALE80327.1$GCA_001294605.1	ALE80327.1	GCA_001294605.1	445576	MAGPSGVPVFERFFRSVAGLRVDRSDVKRFREFVDGLVDDVAVAGRNSARWNGRDVIAPMDLPIPKGLQERMREFDELDEATEVRALLTAAVRRPPADVTFSEETEALLPELFGGLGIALARALRAVDPDVPNPGTDQWQRATDLVRQVY	4.85976	150
876478_Tepidiphilus^thermophilus@LIPU01000009.1-3$GCA_001418245.1	LIPU01000009.1-3	GCA_001418245.1	876478	MSDIMAVSRFERLFRRTAGLDVDKNDLRRLTEFLDQKLYDLLLVSQAAAKSNGRDVIRPWDLPLTKGLQESMHAFRELDEELELAPILEQLAKLPQLDLEYDEEVRAMLPQIVGGLTVALAWTFRTLDPDVKNPDTTHWDRAIEIFNRLL	4.79006	150
1834077_Mycobacterium^sp.^1274761.0@OBK79522.1$GCA_001668615.1	OBK79522.1	GCA_001668615.1	1834077	MTHPSGIPLFERFFRSAAGIKVDKNDLRRFQEFVDEQIDDFSIAGRDAAKWNGRDVIEPQDLPITKGVQELTREFAKLDEADEVRDLLRQQVRRPPSDVTFGEDTESVLVDLFGGMSIALGRTFRVIDPTSENPTTQDWDRAFALFKMLF	4.70673	150
1660130_Pseudonocardia^sp.^SCN^72-51@ODU24495.1$GCA_001725125.1	ODU24495.1	GCA_001725125.1	1660130	MAGPSSVPVFERFFRSVAQLKVDKNDVKRFREFVDQMVDDIAIAGRNGARWNGRDVIAPMDLPITKGLQERMREFDKLEEAVNIRTVLAEGVRRPPADVTFSEETEEMLPELFGGLSIACARAFRIVDPDVVHPSTEHWDRVTDLFRQVY	5.13136	150
1918507_Deltaproteobacteria^bacterium^Phox-21@MPOS01000011.1-102$GCA_001896555.1	MPOS01000011.1-102	GCA_001896555.1	1918507	MTPVSSVSKFEQLFRLASGLDVDKSDLKRLDDFISRKLYDLLLIGQAAAKANDRDFIYPWDLPITKGLQESMSRYRELRESLDLDAVLGDLAGQPAMDLAYGAETEEKIPDIAGALVVSLAAVFKVFDPNLKNPMSEHWDMAFRLYDILL	4.60802	150
399497_Tessaracoccus^flavescens@CP019607.1-1260$GCA_001998865.1	CP019607.1-1260	GCA_001998865.1	399497	MAKIIGVSKFERLFREAAGLDVDKNDLARLNDFVRQKVYDLLLAAQATAKDNQRDVIQLHDLPLTLGFKESMRAFDGLDTALELQPILDQLVALPPLDLAYSYEMEAELPRLVGGLTVALARAFKILDPKVKNPQSVHWERAMAIFDLLF	5.17153	150
1935095_Anaerolineales^bacterium^JdFR-60@MTNV01000159.1-4$GCA_002010475.1	MTNV01000159.1-4	GCA_002010475.1	1935095	MLVGYPRLEALFRRAAGLDLTKQRAKEICEFVQVKLHDLLLVAERNARYNNRQVIWEADLPITKGLAESIRQYRELEMEEGVELEPILEYLATVPPLAYPLEVEVEQRLPEIVGGLMLCVARILKVLNGGGRAFEPDHLEAAREILDLTL	4.97252	150
1950942_Deferribacterales^bacterium^UBA4806@DHGE01000032.1-3$GCA_002402635.1	DHGE01000032.1-3	GCA_002402635.1	1950942	MIEVIGLPKFEALFRKVASLDVDKQDIKRMNELINQKIIDLIVVAEGVAKANGRDIIQYHDLSITKGIQEHMNEFKKYDYHLDLTPSLERITAIPQMNLACSKEVEEELSILAGALIIMMAKIFKVIDPDLKNPVTEDWEKVKKIFDIIL	5.25352	150
2032582_Xanthomonadaceae^bacterium^NML91-0213@PJJ97153.1$GCA_002798175.1	PJJ97153.1	GCA_002798175.1	2032582	MAKIIGVSKFERLFREAAGLDVDKNDLARLNDFVRQKVYDLLLAAQATAKDNQRDVIQLHDLPLTLGFKESMRAFDGLDTALELQPILDQLVALPPLDLAYSYEMEAELPRLVGGLTVALARAFKILDPKVKNPQSVHWERAMAIFDLLF	5.17153	150
2035432_bacterium^HR37@GBD39250.1$GCA_002898375.1	GBD39250.1	GCA_002898375.1	2035432	METIMGVAKFERLFRKAAGLDVDKSDLKRLSDFINQNLYDLLLIGESKAKANNRDIIEPWDLPITKGLQESINEFKQIEEELELKPILEQLAKVSKLDLECSYQTQQKLPEIVGALTISLAKTFKVIDPQIKNPEAQHWERAFSIFNMLL	5.15594	150
364032_Sulfurivirga^caldicuralii@SIN68542.1$GCA_900141795.1	SIN68542.1	GCA_900141795.1	364032	MSHIMGISQFERLFRAAASLDVDKNDLKRMSDFLNKKVHDMLLMAQAKAKANESPVIRKLDLPLTKGLQESMHQFRKLDVALEVEPILQQLEKLPPMDLEYADDLVETLPDILGGLTYALAKTFKIIDPTLKNPQTKDWDKAEALFDLLV	5.38107	150
633813_Rhodothermus^profundi@SHK44498.1$GCA_900142415.1	SHK44498.1	GCA_900142415.1	633813	MADLMAVAKFERLFRMAAGLDVDKSDLKRLTDFLRQKIYDLLLAAQATARANGRDVIQVHDLPVTNGLRESIRVFETLDTELELEPILEHLATLPPLDLAYSYEVEAELPRLVGALTVALARAFKILDPDVKNPQALHWERAMEIFNLLL	4.94978	150
1720198_Actinomyces^provencensis@LT700212.1-2123$GCA_900155435.1	LT700212.1-2123	GCA_900155435.1	1720198	MAKIIGVSKFERLFREAAGLDVDKNDLARLNDFVRQKVYDLLLAAQATAKDNQRDVIQLHDLPLTLGFKESMRAFDGLDTALELQPILDQLVALPPLDLAYSYEMEAELPRLVGGLTVALARAFKILDPKVKNPQSVHWERAKAIFDLLF	5.39436	150
1720198_Actinomyces^provencensis@LT700212.1-2125$GCA_900155435.1	LT700212.1-2125	GCA_900155435.1	1720198	MAKIIGVSKFERLFREAAGLDVDKNDLARLNDFVRQKVYDLLLAAQATAKDNQRDVIQLHDLPLTLGFKESMRAFDGLDTALELQPILDQLVALPPLDLAYSYEMEAELPRLVGGLTVALARAFKILDPKVKNPQSVHWERAKAIFDLLF	5.39436	150
1720198_Actinomyces^provencensis@LT700212.1-2128$GCA_900155435.1	LT700212.1-2128	GCA_900155435.1	1720198	MAKIIGVSKFERLFREAAGLDVDKNDLARLNDFVRQKVYDLLLAAQATAKDNQRDVIQLHDLPLTLGFKESMRAFDGLDTALELQPILDQLVALPPLDLAYSYEMEAELPRLVGGLTVALARAFKILDPKVKNPQSVHWERAKAIFDLLF	5.39436	150
1961484_Bacteriovoracaceae^bacterium^UBA4097@DFXX01000121.1-5$GCA_002381765.1	DFXX01000121.1-5	GCA_002381765.1	1961484	MEATYWRKCGSCKKEIGYNTIYQACSVSTCSKTAFCSVDCWDTHVPIMNHKNAWAEEERSPSKPDAQAEHQVRRTIIQPSASASSSKSSPMESEVLIVASKLKQYVKDKYDLNTSANVMDALSTEVRKLTDKAVQKAQAEGRKTLMDRDFI	8.496	151
97084_Halobacteriovorax^marinus^SJ@CBW25830.1$GCA_000210915.2	CBW25830.1	GCA_000210915.2	97084	MDQNFWRKCIVCKKEINFTTKYYKCSVSSCDKKRAPAQFCSVDCWGVHSSTLNHKSAWAEEFHSPSKEQWKSAPKVRIVSSSKSSTSADVEGLPKDILVVVSKLKAYVKARGDLNTSADVSDVLSDIIRRECDRAIERAKSDGRKTLMGKDF	9.26832	152
1961500_Bacteriovoracaceae^bacterium^UBA845@DBGV01000014.1-338$GCA_002295955.1	DBGV01000014.1-338	GCA_002295955.1	1961500	MSDVWRNCSVCKKPIKQGSTYQKCSVSSCRKSAYCSVDCWDSHLPIMNHKSAWAEEEKAPYESYSDERSPRRRIVASKPSVEKKVSSNLPQDILIVVSKMKNYIKAKSDMNTSADVADKLSDVVRAFCDEAIEEAQKEGRKTVMGRDFKKPY	9.02575	152
1986602_Afipia^sp.^TMED4@OUX60076.1$GCA_002172955.1	OUX60076.1	GCA_002172955.1	1986602	MPPPRPEGVRQFQRLFREAAGLNLDKADLKRYEEFIDHRIYRLLLRAEANAKAGSDVLIEPWDLPITAGLQECIEQFRKMDETIELAPILDRLAHRPPLQYSYSDETEAMLPDLAGGLGIALARALKIIEPDLKNPQTRQWELGSRIFELLL	5.14764	152
1986661_bacterium^TMED88@OUV36694.1$GCA_002171515.1	OUV36694.1	GCA_002171515.1	1986661	MEMIVQSQCSVQPSTQVIIICSTFSPQPIIFCFLTYTNSIVGMARTKQTARKSTGGKAPRKQLATKAARNAAPAAGGVRKPHRYRPGTVALREIRRYQKSTELLLRKLPFQRLVREIAQDFKSDLRFQSTAVLALQEVSVWYFYVLTPFILK	10.6822	152
1961480_Bacteriovoracaceae^bacterium^UBA3083@DFBJ01000009.1-522$GCA_002366565.1	DFBJ01000009.1-522	GCA_002366565.1	1961480	MDQNFWRKCVVCKKEINFSTKYYKCSVASCDKKRAPAQFCSVDCWGLHSSTLNHKSAWAEEFHSPSKAEWESTPKVRIVSSKPSSSVAKNTEGIPEDILVVVSKLKAYVKASADLNTSGDVSEALSHIIRRECDRAIVNAKADGRKTLMGKDF	9.07167	153
1961489_Bacteriovoracaceae^bacterium^UBA6153@DIUR01000023.1-388$GCA_002428265.1	DIUR01000023.1-388	GCA_002428265.1	1961489	MDQPSYWRKCGSCKKEIGFNTIYQACNVSTCRKLVFCSVDCWNLHNPVMNHKSSWAEENRSPKKENYAPESDSAAPRRIIVNSRTPESSEDDVNAEDILIVASKLKQYVKDKHDLSTSANVMEMLSHIVRRHTDRAAAKAKSEGRKTLMDRDFE	8.51293	154
2014617_Halobacteriovorax^sp.^JY17@PIK13656.1$GCA_002753895.1	PIK13656.1	GCA_002753895.1	2014617	MDQNYWRKCIVCKKEINFSTKYYKCSVTSCDKKRAPAQFCSVDCWGVHSSTLNHKSAWAEEFHSPSKSEWQSAPKVRIVTGKSSSSDSNSSNENLPNDILVVVSKMKAYVKAKGDLNTSADVSDALSDIIRHECDKAIERARADGRKTLMGKDF	8.93856	154
1802005_Pseudomonadales^bacterium^RIFCSPHIGHO2_02_FULL_60_43@OHC19847.1$GCA_001828745.1	OHC19847.1	GCA_001828745.1	1802005	MRLESTQLSTRMNLALERKSAAAEGVAESSEADKQAFRDSLRVSLSEQGKARSAAAQKNRDIDESSLPDVVKDLLKRIRELKAQVEAKRNELKEVMQDQSLDPEAKRIKIETLQGELASLQGALSSANATLIKTLREQDLSDQQMQEVASLVMK	5.71205	154
53406_Pseudomonas^anguilliseptica@SEE03790.1$GCA_900105355.1	SEE03790.1	GCA_900105355.1	53406	MRLESTQLSTRMNLALERKSAAAEGVVASSEGDEQALRDSLRVSLSELGKARSAAAQKNRDIDESSLPDVVKDLLKRIRELKAQIEAKKDELKEVMSDQSLDPEAKRIKIEMLQGELASLQGALSSANATLIKVMREQDLSDQQMQEVASLIMK	5.22386	154
1961501_Bacteriovoracaceae^bacterium^UBA923@DBDV01000013.1-7$GCA_002293765.1	DBDV01000013.1-7	GCA_002293765.1	1961501	MTNSPEYWRKCTSCKSLIGFGQKYWICSVSTCNRVRTGLVFCKVDCFDAHVPVLNHKDAGAIEKRAPSAAEWMREQSESESVRPQPSASTAHAETKRDILVVVSKTKDYVRAKAGLNTSENVMEVLSDKIRAILDDGIRRAIQDGRKTLMDRDFK	9.08037	155
1961498_Bacteriovoracaceae^bacterium^UBA7695@DLGL01000009.1-22$GCA_002482685.1	DLGL01000009.1-22	GCA_002482685.1	1961498	MMETTYWRKCGSCKKEIGFNTIYQVCSVSSCSKFVFCSVNCWDQHNPIMNHKSAWAEESRSPRRENAVSEVESTPRRVIVTPKNNAIEKNISSANEQEILIVASKLKQYIKDKYDMNTAASVMDVLSSAVRRLTDQAAENARAEGRKTIMDRDFR	8.92843	155
97084_Halobacteriovorax^marinus@OUR99714.1$GCA_002163155.1	OUR99714.1	GCA_002163155.1	97084	MDQNYWRKCIVCKKEINFSTKYYKCSVGGCDKKRAPAQFCSVDCWGVHSSTLNHKSAWSEEYHSPSKAEWESAPKVRIITPKTTTSETSSSLSNSDIPNDVLVVVSKLKAYIKASSDMNTSSDVNDALSDIIRRECDRAVESAKADGRRTVMARDF	8.65158	156
1961492_Bacteriovoracaceae^bacterium^UBA6261@DJVH01000096.1-87$GCA_002440825.1	DJVH01000096.1-87	GCA_002440825.1	1961492	MEETQNYWRKCGSCKKEIGFNSIYQSCSVSTCKKAVFCSVNCWNLHNEVMSHKSAWAEENRSPRKEEVTASDERAPKRILVQSKPAADSNASGVADEQDILIVASKLKAYIKDKYDMNTSANVMEMLSHQVRRLTDRAVEKARAEGRKTVMDRDYE	8.49582	156
1948547_Deltaproteobacteria^bacterium^UBA4427@DGPZ01000105.1-7$GCA_002390675.1	DGPZ01000105.1-7	GCA_002390675.1	1948547	MPELWRRCSACKNEIALGAIHWVCSVSTCNRKRTSLVFCNVDCWEVHLPTERHREAWAIEAQAPKTAEPIEGEKRTRKAPAGNPPGATIHGDVVDVGEILVVASKLKAYVKSVSGYSTSDRVLPVLSKALRKICDESIENARRAERQTVMDRDVPRG	8.90405	157
960_Bacteriovorax^stolpii@AUN98852.1$GCA_002872415.1	AUN98852.1	GCA_002872415.1	960	MSELTYWRKCGSCKKEIGFNTIYQACNVSTCRKLVFCSVDCWNLHNPVMNHKSSWAEENRSPRKEDYNPASDDSAPRRVIVSNKPATASGAEVVGAANEEDILIVASKLKQYIKDKYDMNTSANVMEALSSIVRRHTDRAVQKARMEGRKTVMDRDFE	8.73082	158
1961507_Bdellovibrionaceae^bacterium^UBA2351@DDTZ01000163.1-22$GCA_002344565.1	DDTZ01000163.1-22	GCA_002344565.1	1961507	MNHWKPCSSCKKEIGFSTKYYECSVSTCTGSRTGYVFCSVPCWERHVPGAKHRDAAAIEKKSPTQAEYEKSQDAPVSGGQRRIIASSSPSVNTSSKKDENEILVVVSKVKAYIKSQADMNVSDEIMDILSHRIRYFCDQAIKSAQSDGRKTVLDRDMKP	8.93835	159
1961505_Bdellovibrionaceae^bacterium^UBA2316@DDVI01000003.1-27$GCA_002345205.1	DDVI01000003.1-27	GCA_002345205.1	1961505	MNHWKPCSSCKKEIGFSTKYYECSVSTCTGSRTGYVFCSVPCWERHVPGAKHRDAAAIEKKSPTQAECEKSQDAPVSGGQRRIIASSSASVNTSSKKDENEILVVVSKVKAYIKSQADMNVSDEIMDILSHRIRYFCDQAIKSAQSDGRKTVLERDMKP	8.89029	159
1970323_Bdellovibrio^sp.^28-41-41@OYZ18394.1$GCA_002256935.1	OYZ18394.1	GCA_002256935.1	1970323	MNHWKPCSSCKKEIGFNTKYYECSVSTCTGSRTGYVFCSVQCWERHVPGAKHRDAAAVEKRSPTLAEYEKSADVAVSAGGQRRIIASSSTSSSAVGKKDENEILVVVSKVKAYIKSQADMNVSDEIMDILSHRIRYFCDQAIKHAQADGRKTIQDKDMKV	8.93848	160
1948552_Deltaproteobacteria^bacterium^UBA5576@DIMC01000234.1-6$GCA_002425355.1	DIMC01000234.1-6	GCA_002425355.1	1948552	MDEKWKNCGSCKKPIRYGQKHWICSVSTCQSVRFSPVFCTVNCWDAHVPTMNHRSSAWAEEATAPKEAPMASRLPSGGGDSDELRNRMMRQMAADRKPVAAKDVLIVASKLKKYMKERGGASCSGDVMGALSDIVRHHANDALDRARADGRKTVMAKDFRTR	9.57976	162
1797401_Bdellovibrionales^bacterium^RIFOXYD1_FULL_39_84@OFZ75647.1$GCA_001770125.1	OFZ75647.1	GCA_001770125.1	1797401	MDEVINENFWRRCGSCKKEIKYGAFYQACSVSSCRKLIFCSVTCWDVHVPVMNHKSAYAEERVAPQKQQLLAQSISQGAALTTERAARRILIQTPKVPNEQEANADDILIVASKLKSFVKSKYDMNTSASVFERLSDIVRRTTADACERAGADGRKTVMDRDFE	8.68431	164
1970199_Sorangiineae^bacterium^NIC37A_2@OQX68174.1$GCA_002085155.1	OQX68174.1	GCA_002085155.1	1970199	MTEAFRVCSTCRTPIAYGAKYFRCSVSTCNQKRTALYFCSVPCWDAHVPDARHRDAWAEEVVAPSGPSPETPAVRKIVGAKPAETAAAAPSAEDDADILVVVSRFKKYVADRSGMNTSAGVMPLLSKHLRALADRAIREAEANGRKTVLDRDVEEAVRRFGRAP	8.98358	164
2212474_Kofleriaceae^bacterium@QJVV01000162.1-4$GCA_003236095.1	QJVV01000162.1-4	GCA_003236095.1	2212474	MWKKCSSCRKPIDFGETYYKCSVSTCQRSRTALYFCSVACWDAHLATANHREAWAEEARAPSRAQWEAEQRAEQAAATGSSVSSTAQPRKVVAPASARADVPKDILIVVSKLKKYIKESSGMKTSDNCVEILSDYVRKLCDRAVRNAAEAERKTVLDRDFHGLM	9.04406	164
1961499_Bacteriovoracaceae^bacterium^UBA843@DBGX01000001.1-250$GCA_002295965.1	DBGX01000001.1-250	GCA_002295965.1	1961499	MNSFWKKCGVCKKEIGFQRAYQKCSISSCKKHAFCSVDCWAVHDSVMGHKSAYAEEERSPSAAEFQSKQESSSSQQRPRRRIVVNSPTENSSSPSHSSKGDLPSETLIVVSKLKNYVKAKSGMNTSGDVPDELSNFVRAIVNRAVDEAHKEGRKTLMARDFKNIEIN	9.26422	167
63363_Aquifex^aeolicus^VF5@AAC06831.1$GCA_000008625.1	AAC06831.1	GCA_000008625.1	63363	MRLKKLPIRRKMPMELAYIEKLFREEVGLDIKEHKDKAEQISETVVEIYEELLRKGIENANYNGRDYVSYYDLPITEDLERYMNRFIQDRGEEVLKAFVDYLAKLEEELLKAEEALPPLDEELHQKKADILGGIMLMFASVAKQINGDRKLYAESIPVTREVLRTMI	5.09907	167
2058892_Arthrobacter^sp.^B1805@PJIQ01000080.1-1$GCA_002929745.1	PJIQ01000080.1-1	GCA_002929745.1	2058892	FIQAFPSPSVLFSLIFVPMAPKAEKKPAEKKPASEKPTEEKKSTVAEKAPAEKKPKAGKKLPKEGAAAGDKKKKRSKKNVETYKIYIFKVLKQVHPDIGISSKAMGIMNSFINDIFEKLAQESSRLARYNKKPTITSREIQTAVRLVLPGELAKHAVSEGTKAVTKF	10.0485	167
959_Bdellovibrio^bacteriovorus^str.^Tiberius@AFY02649.1$GCA_000317895.1	AFY02649.1	GCA_000317895.1	959	MEATSATFWRKCSSCKKPINYGSKYFVCSVSTCNNERTGYVFCSVPCFETHLPGARHRDAGAVEKVAPKDAAAAEESHQRAPARIIVKSPTASTPSAPAGSLAAAPQEVLIIASRLKDYIQARSEYNTSASVMDVLSDHVRILCDRAIENARADGRKTVMDRDFEFLKK	8.85818	169
1975526_Bdellovibrio^sp.^CG10_big_fil_rev_8_21_14_0_10_47_8@PIS09817.1$GCA_002773975.1	PIS09817.1	GCA_002773975.1	1975526	MEQNQDFWRKCSTCKKPIGFGAKYYVCSVSTCNGQRTGYVFCGMSCFDAHLPGARHRDAGAVEMKAGLQPWSPPGEAAPTRAPERRIAAQQPPVKTYASENKQNTIPREVLIVASRLKEYIDARSGGYNTSASVMDVLSDYVRILCDRAIDQARADGRRTVMDRDFEFLKK	9.12343	171
63363_Aquifex^aeolicus^VF5@AAC06630.1$GCA_000008625.1	AAC06630.1	GCA_000008625.1	63363	MQEKYNFGKVSSQHKNYSKIETMLRPKGFDKLDHYFRTELDIDLTDETIELLLNSVKAAFGKLFYGAEQRARWNGRDFIALADLNITKALEEHIKNFQKIEQDMGVDELLEYIAFIPPVEMNVGEDLKSEYRNIMGGLLLMHADVIKKATGERKPSREAMEFVAQIVDKVF	5.46313	171
1961485_Bacteriovoracaceae^bacterium^UBA4207@DFTR01000018.1-33$GCA_002379495.1	DFTR01000018.1-33	GCA_002379495.1	1961485	MENNYWRKCSTCKKEINFNAIYQKCSVSTCRKNVYCSVTCWDVHNPIMNHKSSWAEEERAPSKEQAANEREPRRIIVSAPKSSTQGSSNDFPLDTLIVASKLKNYIKERHDMNTSANVMDKLSDLVRELSDQAVLRARQDGRKXXXXXXXXXXXXXXXXXQDGRKTLMDRDF	9.05121	172
1961108_Polyangiaceae^bacterium^UTPRO1@OQY66022.1$GCA_002050235.1	OQY66022.1	GCA_002050235.1	1961108	MASEDASAWKRCSTCKKPIAFGRDYFRCSVSTCSRKGTDFAFCSVSCWDAHVPVLRHRDAWAEEALAPTAAEWQARQSAAVERSAEPPRSSMPPVSRRAAPAPSGAAEALPRDVLIVISKLKAYVRARSGMNTSDAVVDVLSDRVRELCDQAIDQARTHGRRTLLDRDFDGLP	8.76401	173
1973974_Deltaproteobacteria^bacterium^CG11_big_fil_rev_8_21_14_0_20_45_16@PIR23099.1$GCA_002787535.1	PIR23099.1	GCA_002787535.1	1973974	MIYYAAMAGIWRRCSSCKSEILQGTPYYVCSVSTCQQKRTNYAFCSVECWDQHIPVERHRGDSVSANEKRAPMVDESQESVSTGPNPPAQRRTIVTSGGANSAPPPSSSSTSVDGEILVVASKVKKYISDRSGMNTSASAFEGLTDRIRWLCDKAIEKAREDGRKTVMDRDIP	8.4729	173
959_Bdellovibrio^bacteriovorus^HD100@CAE80810.1$GCA_000196175.1	CAE80810.1	GCA_000196175.1	959	MCASIVAGDFMEATTTFWRKCSSCKKPINYGSKYFVCSVSTCNNERTGYVFCSVPCFETHLPGARHRDAGAVEKVAPKDAAAAEESHQRAPARIIVKSPTASTSSAPAGSLAAAPQEVLIIASRLKDYIQARSEYNTSASVMDVLSDHVRILCDRAIENARADGRKTVMDRDFEFLKK	8.62637	178
1953411_bacterium^UBP10_UBA1149@DBZX01000024.1-44$GCA_002311335.1	DBZX01000024.1-44	GCA_002311335.1	1953411	MTQETFWRRCSNCKKSLGFDSAYYNCSVSTCNRKDKSLVFCSMPCFSAHLPVMRHREAWAEENRSPSRSTWEQGRAGARETAVPAAAEASNAPPAADKSTSPAAEETEAAGVSLSSQDIPQEVLVVASKLKAYIRARSGMNTSDSVMPALSRQMRRLADDAILRAGEAGRKTVMDRDF	8.80723	178
1986848_Proteobacteria^bacterium^TMED72@RPG14035.1$GCA_002170485.2	RPG14035.1	GCA_002170485.2	1986848	MLSDAAVGWKKCSGCKEAISYSSVYYVCNVSTCNRKRTALQFCSVSCWEVHLPVARHREAWAEERRAPTQQEAARMEATEAKPGGVKEKSAERKPRRIMPPSPPSPARAGGGSRLPADGPKEVLIVASRLKEYVKAVSGYNTSDGVLGPLSEIVRIEVAKAIEKARAEGRKTVLDRDVSS	9.48365	180
1948561_Deltaproteobacteria^bacterium^UBA6601@DJIF01000022.1-14$GCA_002433485.1	DJIF01000022.1-14	GCA_002433485.1	1948561	MTDLSFWRKCSSCKRSIPFSGRYYRCSVSTCNSRRTNYVFCSMPCWNAHVPTMGHRNPWAEQETAPRQIDATSPDRNQPTRKPDPTSTRPSKPPAQRGGGERRIVATNPSPRAPTSSSSLHQGPGVPRETLVVVSKLKAYIRARSDCNTSASVNEILSDLIRAHCDQAMERALADGRTTVMDRDFR	9.93642	186
28201_Bdellovibrio^sp.@PWU22477.1$GCA_003176075.1	PWU22477.1	GCA_003176075.1	28201	MENEELIWKRCSRCKKAIEFGAKYFVCSVSTCNGLRTGYVFCSVHCFESHSPGARHRDAGAIEKFAPLNRASSSSSGGGAGGGITGGVAADASASTPTRRIAIQASSTSSTASAITSAPSQEVLVIASRLKDYIQARAGYNTSASVMDLLSNYLRILCDRAIDEARADGRKTVMDRDFAFLRERLR	9.20643	186
1961479_Bacteriovoracaceae^bacterium^UBA2428@DDRA01000063.1-24$GCA_002343545.1	DDRA01000063.1-24	GCA_002343545.1	1961479	RYQKVPDAPTMGGMEVATFWRKCSTCKQPIGFRQAYQKCNVSTCNQSRIALVFCTVSCWSAHVPVYRHKSAWAVEETSPSREEWEKSGDGVKPATIVRPAATVPASPSSMASTPSASTSSAAGGGLALSPPTEHAHEILVVASKLKGYIRERSDMNTSAEVLETLSAKLRVLCDEAIRRAHADGRKTVMSRDF	9.15652	193
2024880_Synechococcus^sp.^CPC35@MAB55741.1$GCA_002684175.1	MAB55741.1	GCA_002684175.1	2024880	QGQGTPCLYDDAFTSAVTSESARGVDVPRGPLANRPQLPQRAVCLSEKRVPQAQLTTPTKHSPMARTKQTARKSTGGKAPRKQLATKAARKSAPATGGVKKPHRYRPGTVALREIRRYQKSTELLIRKLPFQRLVREIAQDFKTDLRFQSSAVVALQEASEAYLVGLFEDTNLAAIHAKRVTIMPKDIQLARRLRGERA	10.9572	199

## Sheet: Table S3
ID	Sequence
Bd0055mC_mCit_F	cgttgtaaaacgacggccagtgccaACACTCATCATACCCGCC
Bd0055mC_Link_R	TGCTCACCATACCACCGCTGCCACCGCCGCCGCTACCGCCAAGGTGGTCG
Bd0055mCherry_Link_F	CGACCACCTTGGCGGTAGCGGCGGCGGTGGCAGCGGTGGTATGGTGAGCA
Bd0055mCherry_R	ggaaacagctatgaccatgattacgTTACTTGTACAGCTCGTCCATG
Bd0055_UP_F	cgttgtaaaacgacggccagtgccaATTGATTGAACACGGCAATC
Bd0055_UP_R	cgaattaaaggtgTGCCATGATATACCTCTCC
Bd0055_DN_F	gtatatcatggcaCACCTTTAATTCGGTCGAACG
Bd0055_DN_R	ggaaacagctatgaccatgattacgTCGCTGGATGTCTCCGGC
Bd0055KO_S_F	atctggagcttcacttcccg
Bd0055KO_S_R	ggtgatgatccgggctctaa
Bd0055_xtal_35_F	TCTTGCACTAAGAGCTACTGGAGTGCGTCAGATGT
Bd0055_xtal_35_R	ACATCTGACGCACTCCAGTAGCTCTTAGTGCAAGA
Bd0055_gBlock	AATAATTTTGTTTAACTTTAAGAAGGAGATATACCATGGCTGAAGTTTTGGTAGTTACATCTAAGGTCAAAAAGCTGATTAAGGAGAAGGGGCAAATGAACACCTCAGCAGAAACCATCGACGTATTGTCCAAGGCCATCGAACAATTATGCTTGAAGGGCGTCGAAAGTGCAAAAGCTGACGGCCGTAAAACAGTAATGGCTCGTGACATCGTCATCGACCATCTGTAAGGATCCGCTGCTAACAAAGCCC
∆AEVL-Bd0055_gBlock	AATAATTTTGTTTAACTTTAAGAAGGAGATATACCATGGTAGTTACATCTAAGGTCAAAAAGCTGATTAAGGAGAAGGGGCAAATGAACACCTCAGCAGAAACCATCGACGTATTGTCCAAGGCCATCGAACAATTATGCTTGAAGGGCGTCGAAAGTGCAAAAGCTGACGGCCGTAAAACAGTAATGGCTCGTGACATCGTCATCGACCATCTGTAAGGATCCGCTGCTAACAAAGCCC
Bd0055_to_htka_tetra_gBlock	AATAATTTTGTTTAACTTTAAGAAGGAGATATACCATGGCAGAAGTTTTAGTAGTTACGAGTAAGGTCAAGAAACTGATCAAAGAAAAGGGCCAAATGAATACGTCGGCGGAGACTATTGATGTGCTGTCTAAAGCGATTGAGCAGTTGTGTCTGAAGGGGGTCGAGTTTGCGAAACATGACGGACGCAAAACGGTTATGGCCCGCGATATTGTCTTAGATCATTTATAAGGATCCGCTGCTAACAAAGCCC
Bd0055_long_htka_alpha2_gBlock	AATAATTTTGTTTAACTTTAAGAAGGAGATATACCATGGCAGAGGTGCTGGTGGTTACTAGCAAAGTGAAGAAGTTGATCAAAGAGAAGGGTCAAATGAACACCAGCGCGGAAACGATCGACGTATTGTCCAAGGCCATCGAACAGTATGCTATTGAACTGTGTCTTAAAGGAGTCGAGTCGGCTAAAGCAGACGGACGCAAGACGGTAATGGCGCGTGATATTGTGATTGATCACTTGTAAGGATCCGCTGCTAACAAAGCCC
601_147bp_dsDNA	ATCTGAGAATCGGTGCCGAGGCCGCTCAATTGGTCGTAGACAGCTCTAGCACCGCTTAAACGCACGTACGCGCTGTCCCCCGCGTTTTAACCGCCAAGGGGATTACTCCCTAGTCTCCAGGCACGTGTCAGATATATACATCCGAT
601_147_Alexa488_R	/5Alex488N/ATCGGATGTATATATCTGACACGTGC
601_147_Alexa647_F	/5Alex647N/ATCTGAGAATCCGGTGCCGA

## Sheet: Table S4
Taxid	Assembly	Species	assembly_level
79885	GCA_000005825.2	Bacillus^pseudofirmus^OF4	Complete Genome
38289	GCA_000006605.1	Corynebacterium^jeikeium^K411	Complete Genome
83560	GCA_000006685.1	Chlamydia^muridarum^str.^Nigg	Complete Genome
2371	GCA_000006725.1	Xylella^fastidiosa^9a5c	Complete Genome
666	GCA_000006745.1	Vibrio^cholerae^O1^biovar^El^Tor^str.^N16961	Complete Genome
747	GCA_000006825.1	Pasteurella^multocida^subsp.^multocida^str.^Pm70	Complete Genome
1358	GCA_000006865.1	Lactococcus^lactis^subsp.^lactis^Il1403	Complete Genome
1313	GCA_000006885.1	Streptococcus^pneumoniae^TIGR4	Complete Genome
155892	GCA_000006905.1	Caulobacter^vibrioides^CB15	Complete Genome
28901	GCA_000006945.2	Salmonella^enterica^subsp.^enterica^serovar^Typhimurium^str.^LT2	Complete Genome
1097	GCA_000006985.1	Chlorobaculum^tepidum^TLS	Complete Genome
781	GCA_000007025.1	Rickettsia^conorii^str.^Malish^7	Complete Genome
911092	GCA_000007085.1	Caldanaerobacter^subterraneus^subsp.^tengcongensis^MB4	Complete Genome
542	GCA_000007105.1	Zymomonas^mobilis^subsp.^mobilis^ZM4^=^ATCC^31821	Complete Genome
339	GCA_000007145.1	Xanthomonas^campestris^pv.^campestris^str.^ATCC^33913	Complete Genome
346	GCA_000007165.1	Xanthomonas^citri^pv.^citri^str.^306	Complete Genome
851	GCA_000007325.1	Fusobacterium^nucleatum^subsp.^nucleatum^ATCC^25586	Complete Genome
1309	GCA_000007465.2	Streptococcus^mutans^UA159	Complete Genome
2039	GCA_000007485.1	Tropheryma^whipplei^str.^Twist	Complete Genome
29461	GCA_000007505.1	Brucella^suis^1330	Complete Genome
216816	GCA_000007525.1	Bifidobacterium^longum^NCC2705	Complete Genome
837	GCA_000007585.1	Porphyromonas^gingivalis^W83	Complete Genome
83557	GCA_000007605.1	Chlamydia^caviae^GPIC	Complete Genome
1513	GCA_000007625.1	Clostridium^tetani^E88	Complete Genome
1575	GCA_000007665.1	Leifsonia^xyli^subsp.^xyli^str.^CTCB07	Complete Genome
536	GCA_000007705.1	Chromobacterium^violaceum^ATCC^12472	Complete Genome
157673	GCA_000007745.1	[Mannheimia]^succiniciproducens^MBEL55E	Complete Genome
777	GCA_000007765.2	Coxiella^burnetii^RSA^493	Complete Genome
1351	GCA_000007785.1	Enterococcus^faecalis^V583	Complete Genome
1764	GCA_000007865.1	Mycobacterium^avium^subsp.^paratuberculosis^K-10	Complete Genome
32025	GCA_000007905.1	Helicobacter^hepaticus^ATCC^51449	Complete Genome
1219	GCA_000007925.1	Prochlorococcus^marinus^subsp.^marinus^str.^CCMP1375	Complete Genome
730	GCA_000007945.1	[Haemophilus]^ducreyi^35000HP	Complete Genome
35554	GCA_000007985.2	Geobacter^sulfurreducens^PCA	Complete Genome
163164	GCA_000008025.1	Wolbachia^endosymbiont^of^Drosophila^melanogaster	Complete Genome
785	GCA_000008045.1	Rickettsia^typhi^str.^Wilmington	Complete Genome
33959	GCA_000008065.1	Lactobacillus^johnsonii^NCC^533	Complete Genome
158	GCA_000008185.1	Treponema^denticola^ATCC^35405	Complete Genome
414	GCA_000008325.1	Methylococcus^capsulatus^str.^Bath	Complete Genome
1747	GCA_000008345.1	Cutibacterium^acnes^KPA171202	Complete Genome
80849	GCA_000008385.1	Wolbachia^endosymbiont^strain^TRS^of^Brugia^malayi	Complete Genome
1402	GCA_000008425.1	Bacillus^licheniformis^DSM^13^=^ATCC^14580	Complete Genome
135577	GCA_000008465.1	Idiomarina^loihiensis^L2TR	Complete Genome
446	GCA_000008485.1	Legionella^pneumophila^subsp.^pneumophila^str.^Philadelphia^1	Complete Genome
210	GCA_000008525.1	Helicobacter^pylori^26695	Complete Genome
2336	GCA_000008545.1	Thermotoga^maritima^MSB8	Complete Genome
1299	GCA_000008565.1	Deinococcus^radiodurans^R1	Complete Genome
160	GCA_000008605.1	Treponema^pallidum^subsp.^pallidum^str.^Nichols	Complete Genome
63363	GCA_000008625.1	Aquifex^aeolicus^VF5	Complete Genome
139	GCA_000008685.2	Borreliella^burgdorferi^B31	Complete Genome
813	GCA_000008725.1	Chlamydia^trachomatis^D/UW-3/CX	Complete Genome
1488	GCA_000008765.1	Clostridium^acetobutylicum^ATCC^824	Complete Genome
487	GCA_000008805.1	Neisseria^meningitidis^MC58	Complete Genome
1624	GCA_000008925.1	Lactobacillus^salivarius^UCC118	Complete Genome
263	GCA_000008985.1	Francisella^tularensis^subsp.^tularensis^SCHU^S4	Complete Genome
61435	GCA_000009025.1	Dehalococcoides^mccartyi^CBDB1	Complete Genome
1423	GCA_000009045.1	Bacillus^subtilis^subsp.^subtilis^str.^168	Complete Genome
197	GCA_000009085.1	Campylobacter^jejuni^subsp.^jejuni^NCTC^11168^=^ATCC^700819	Complete Genome
915	GCA_000009145.1	Nitrosomonas^europaea^ATCC^19718	Complete Genome
456327	GCA_000009165.1	Xanthomonas^campestris^pv.^vesicatoria^str.^85-10	Complete Genome
1496	GCA_000009205.2	Clostridioides^difficile^630	Complete Genome
212	GCA_000009305.1	Helicobacter^acinonychis^str.^Sheeba	Complete Genome
630	GCA_000009345.1	Yersinia^enterocolitica^subsp.^enterocolitica^8081	Complete Genome
59754	GCA_000009365.1	Alcanivorax^borkumensis^SK2	Complete Genome
1281	GCA_000009405.1	Staphylococcus^carnosus^subsp.^carnosus^TM300	Complete Genome
1358	GCA_000009425.1	Lactococcus^lactis^subsp.^cremoris^MG1363	Complete Genome
1349	GCA_000009545.1	Streptococcus^uberis^0140J	Complete Genome
1280	GCA_000009665.1	Staphylococcus^aureus^subsp.^aureus^Mu50	Complete Genome
1502	GCA_000009685.1	Clostridium^perfringens^str.^13	Complete Genome
1462	GCA_000009785.1	Geobacillus^kaustophilus^HTA426	Complete Genome
79880	GCA_000009825.1	Bacillus^clausii^KSM-K16	Complete Genome
100379	GCA_000009845.1	Onion^yellows^phytoplasma^OY-M	Complete Genome
1283	GCA_000009865.1	Staphylococcus^haemolyticus^JCSC1435	Complete Genome
2734	GCA_000009905.1	Symbiobacterium^thermophilum^IAM^14863	Complete Genome
817	GCA_000009925.1	Bacteroides^fragilis^YCH46	Complete Genome
83556	GCA_000009945.1	Chlamydia^felis^Fe/C-56	Complete Genome
84159	GCA_000009985.1	Magnetospirillum^magneticum^AMB-1	Complete Genome
347	GCA_000010025.1	Xanthomonas^oryzae^pv.^oryzae^MAFF^311018	Complete Genome
63612	GCA_000010085.1	Sodalis^glossinidius^str.^'morsitans'	Complete Genome
29385	GCA_000010125.1	Staphylococcus^saprophyticus^subsp.^saprophyticus^ATCC^15305^=^NCTC^7292	Complete Genome
1613	GCA_000010145.1	Lactobacillus^fermentum^IFO^3956	Complete Genome
1260	GCA_000010185.1	Finegoldia^magna^ATCC^29328	Complete Genome
72000	GCA_000010285.1	Kocuria^rhizophila^DC2201	Complete Genome
173480	GCA_000010305.1	Gemmatimonas^aurantiaca^T-27	Complete Genome
387092	GCA_000010325.1	Nitratiruptor^sp.^SB155-2	Complete Genome
387093	GCA_000010345.1	Sulfurovum^sp.^NBC37-1	Complete Genome
410330	GCA_000010405.1	Candidatus^Vesicomyosocius^okutanii^HA	Complete Genome
1680	GCA_000010425.1	Bifidobacterium^adolescentis^ATCC^15703	Complete Genome
7	GCA_000010525.1	Azorhizobium^caulinodans^ORS^571	Complete Genome
110500	GCA_000010565.1	Pelotomaculum^thermopropionicum^SI	Complete Genome
69966	GCA_000010585.1	Macrococcus^caseolyticus^JCSC5402	Complete Genome
511435	GCA_000010645.1	Candidatus^Azobacteroides^pseudotrichonymphae^genomovar.^CFP2	Complete Genome
184917	GCA_000010665.1	Desulfovibrio^magneticus^RS-1	Complete Genome
1334	GCA_000010705.1	Streptococcus^dysgalactiae^subsp.^equisimilis^GGS_124	Complete Genome
940	GCA_000010785.1	Hydrogenobacter^thermophilus^TK-6	Complete Genome
438	GCA_000010825.1	Acetobacter^pasteurianus^IFO^3283-01	Complete Genome
197162	GCA_000010985.1	Deferribacter^desulfuricans^SSM1	Complete Genome
43675	GCA_000011025.1	Rothia^mucilaginosa^DY-18	Complete Genome
47715	GCA_000011045.1	Lactobacillus^rhamnosus^GG	Complete Genome
818	GCA_000011065.1	Bacteroides^thetaiotaomicron^VPI-5482	Complete Genome
86665	GCA_000011145.1	Bacillus^halodurans^C-125	Complete Genome
28227	GCA_000011225.1	Mycoplasma^penetrans^HF-2	Complete Genome
182710	GCA_000011245.1	Oceanobacillus^iheyensis^HTE831	Complete Genome
152794	GCA_000011305.1	Corynebacterium^efficiens^YS-314	Complete Genome
1718	GCA_000011325.1	Corynebacterium^glutamicum^ATCC^13032	Complete Genome
146786	GCA_000011345.1	Thermosynechococcus^elongatus^BP-1	Complete Genome
33072	GCA_000011385.1	Gloeobacter^violaceus^PCC^7421	Complete Genome
2102	GCA_000011445.1	Mycoplasma^mycoides^subsp.^mycoides^SC^str.^PG1	Complete Genome
1219	GCA_000011465.1	Prochlorococcus^marinus^subsp.^pastoris^str.^CCMP1986	Complete Genome
1219	GCA_000011485.1	Prochlorococcus^marinus^str.^MIT^9313	Complete Genome
362787	GCA_000011565.1	Candidatus^Protochlamydia^amoebophila^UWE25	Chromosome
29471	GCA_000011605.1	Pectobacterium^atrosepticum^SCRI1043	Complete Genome
1314	GCA_000011665.1	Streptococcus^pyogenes^MGAS10394	Complete Genome
442	GCA_000011685.1	Gluconobacter^oxydans^621H	Complete Genome
731	GCA_000011785.1	Histophilus^somni^129PT	Complete Genome
668	GCA_000011805.1	Aliivibrio^fischeri^ES114	Complete Genome
1308	GCA_000011825.1	Streptococcus^thermophilus^LMG^18311	Complete Genome
61435	GCA_000011905.1	Dehalococcoides^mccartyi^195	Complete Genome
1282	GCA_000011925.1	Staphylococcus^epidermidis^RP62A	Complete Genome
770	GCA_000011945.1	Anaplasma^marginale^str.^St.^Maries	Complete Genome
89184	GCA_000011965.2	Ruegeria^pomeroyi^DSS-3	Complete Genome
1579	GCA_000011985.1	Lactobacillus^acidophilus^NCFM	Complete Genome
140	GCA_000012065.2	Borrelia^hermsii^DAH	Chromosome
142	GCA_000012085.2	Borrelia^turicatae^91E135	Complete Genome
42862	GCA_000012145.1	Rickettsia^felis^URRWXCal2	Complete Genome
334543	GCA_000012305.1	Psychrobacter^arcticus^273-4	Complete Genome
28229	GCA_000012325.1	Colwellia^psychrerythraea^34H	Complete Genome
198252	GCA_000012345.1	Candidatus^Pelagibacter^ubique^HTCC1062	Complete Genome
33990	GCA_000012385.1	Rickettsia^bellii^RML369-C	Complete Genome
2021	GCA_000012405.1	Thermobifida^fusca^YX	Complete Genome
259537	GCA_000012425.1	Dechloromonas^aromatica^RCB	Complete Genome
1219	GCA_000012465.1	Prochlorococcus^marinus^str.^NATL2A	Complete Genome
1100	GCA_000012485.1	Pelodictyon^luteolum^DSM^273	Complete Genome
316279	GCA_000012505.1	Synechococcus^sp.^CC9902	Complete Genome
32046	GCA_000012525.1	Synechococcus^elongatus^PCC^7942^=^FACHB-805	Complete Genome
944	GCA_000012565.1	Ehrlichia^canis^str.^Jake	Complete Genome
337090	GCA_000012585.1	Chlorobium^chlorochromatii^CaD3	Complete Genome
39765	GCA_000012605.1	Hydrogenovibrio^crunogenus^XCL-2	Complete Genome
110662	GCA_000012625.1	Synechococcus^sp.^CC9605	Complete Genome
1219	GCA_000012645.1	Prochlorococcus^marinus^str.^MIT^9312	Complete Genome
58180	GCA_000012665.1	Desulfovibrio^alaskensis^G20	Complete Genome
913	GCA_000012725.1	Nitrobacter^winogradskyi^Nb-255	Complete Genome
36861	GCA_000012745.1	Thiobacillus^denitrificans^ATCC^25259	Complete Genome
2095	GCA_000012765.1	Mycoplasma^capricolum^subsp.^capricolum^ATCC^27343	Complete Genome
1229	GCA_000012805.1	Nitrosococcus^oceani^ATCC^19707	Complete Genome
821	GCA_000012825.1	Bacteroides^vulgatus^ATCC^8482	Complete Genome
823	GCA_000012845.1	Parabacteroides^distasonis^ATCC^8503	Complete Genome
129958	GCA_000012865.1	Carboxydothermus^hydrogenoformans^Z-2901	Complete Genome
19	GCA_000012885.1	Pelobacter^carbinolicus^DSM^2380	Complete Genome
28232	GCA_000012925.1	Geobacter^metallireducens^GS-15	Complete Genome
39766	GCA_000012965.1	Sulfurimonas^denitrificans^DSM^1251	Complete Genome
39960	GCA_000013005.1	Erythrobacter^litoralis^HTCC2594	Complete Genome
81032	GCA_000013025.1	Hyphomonas^neptunium^ATCC^15444	Complete Genome
146919	GCA_000013045.1	Salinibacter^ruber^DSM^13855	Complete Genome
1085	GCA_000013085.1	Rhodospirillum^rubrum^ATCC^11170	Complete Genome
1525	GCA_000013105.1	Moorella^thermoacetica^ATCC^39073	Complete Genome
948	GCA_000013125.1	Anaplasma^phagocytophilum^str.^HZ	Complete Genome
945	GCA_000013145.1	Ehrlichia^chaffeensis^str.^Arkansas	Complete Genome
951	GCA_000013165.1	Neorickettsia^sennetsu^str.^Miyayama	Complete Genome
321327	GCA_000013205.1	Synechococcus^sp.^JA-3-3Ab	Complete Genome
321332	GCA_000013225.1	Synechococcus^sp.^JA-2-3B'a(2-13)	Complete Genome
48935	GCA_000013325.1	Novosphingobium^aromaticivorans^DSM^12444	Complete Genome
106370	GCA_000013345.1	Frankia^casuarinae	Complete Genome
1076	GCA_000013365.1	Rhodopseudomonas^palustris^HaA2	Complete Genome
161493	GCA_000013385.1	Anaeromyxobacter^dehalogenans^2CP-C	Complete Genome
316277	GCA_000013405.1	Syntrophus^aciditrophicus^SB	Complete Genome
290400	GCA_000013565.1	Jannaschia^sp.^CCS1	Complete Genome
192843	GCA_000013605.1	Rhodoferax^ferrireducens^T118	Complete Genome
375286	GCA_000013625.1	Janthinobacterium^sp.^Marseille	Complete Genome
86304	GCA_000013665.1	Saccharophagus^degradans^2-40	Complete Genome
1076	GCA_000013685.1	Rhodopseudomonas^palustris^BisB5	Complete Genome
405	GCA_000013705.1	Methylobacillus^flagellatus^KT	Complete Genome
1076	GCA_000013745.1	Rhodopseudomonas^palustris^BisB18	Complete Genome
192073	GCA_000013765.1	Shewanella^denitrificans^OS217	Complete Genome
316	GCA_000013785.1	Pseudomonas^stutzeri^A1501	Complete Genome
912	GCA_000013885.1	Nitrobacter^hamburgensis^X14	Complete Genome
330922	GCA_000013905.1	Psychrobacter^cryohalolentis^K5	Complete Genome
1809	GCA_000013925.2	Mycobacterium^ulcerans^Agy99	Complete Genome
174	GCA_000013965.1	Leptospira^borgpetersenii^serovar^Hardjo-bovis^str.^JB197	Complete Genome
117207	GCA_000013985.1	Sphingopyxis^alaskensis^RB2256	Complete Genome
658062	GCA_000014005.1	Candidatus^Koribacter^versatilis^Ellin345	Complete Genome
28197	GCA_000014025.1	Arcobacter^butzleri^RM4018	Complete Genome
2434	GCA_000014045.1	Roseobacter^denitrificans^OCh^114	Complete Genome
292414	GCA_000014065.1	Ruegeria^sp.^TM1040	Complete Genome
1542	GCA_000014125.1	Clostridium^novyi^NT	Complete Genome
985	GCA_000014145.1	Cytophaga^hutchinsonii^ATCC^33406	Complete Genome
49319	GCA_000014185.1	Rubrobacter^xylanophilus^DSM^9941	Complete Genome
1305	GCA_000014205.1	Streptococcus^sanguinis^SK36	Complete Genome
288	GCA_000014225.1	Pseudoalteromonas^atlantica^T6c	Complete Genome
266779	GCA_000014245.1	Chelativorans^sp.^BNC1	Complete Genome
1206	GCA_000014265.1	Trichodesmium^erythraeum^IMS101	Complete Genome
364410	GCA_000014285.2	Granulibacter^bethesdensis^CGDNIH1	Complete Genome
1307	GCA_000014325.1	Streptococcus^suis^98HAH33	Complete Genome
788	GCA_000014345.1	Rickettsia^canadensis^str.^McKiel	Complete Genome
1247	GCA_000014385.1	Oenococcus^oeni^PSU-1	Complete Genome
1596	GCA_000014425.1	Lactobacillus^gasseri^ATCC^33323^=^JCM^1131	Complete Genome
1245	GCA_000014445.1	Leuconostoc^mesenteroides^subsp.^mesenteroides^ATCC^8293	Complete Genome
1580	GCA_000014465.1	Lactobacillus^brevis^ATCC^367	Complete Genome
1255	GCA_000014505.1	Pediococcus^pentosaceus^ATCC^25745	Complete Genome
1597	GCA_000014525.1	Lactobacillus^paracasei^ATCC^334	Complete Genome
64471	GCA_000014585.1	Synechococcus^sp.^CC9311	Complete Genome
60481	GCA_000014665.1	Shewanella^sp.^MR-7	Complete Genome
56812	GCA_000014705.1	Shewanella^frigidimarina^NCIMB^400	Complete Genome
863	GCA_000014725.1	Syntrophomonas^wolfei^subsp.^wolfei^str.^Goettingen^G311	Complete Genome
74318	GCA_000014745.1	Maricaulis^maris^MCS10	Complete Genome
916	GCA_000014765.1	Nitrosomonas^eutropha^C91	Complete Genome
351052	GCA_000014785.1	Alkalilimnicola^ehrlichii^MLHE-1	Complete Genome
644	GCA_000014805.1	Aeromonas^hydrophila^subsp.^hydrophila^ATCC^7966	Complete Genome
1076	GCA_000014825.1	Rhodopseudomonas^palustris^BisA53	Complete Genome
1124597	GCA_000014865.1	Magnetococcus^marinus^MC-1	Complete Genome
404011	GCA_000014885.1	Shewanella^piezotolerans^WP3	Complete Genome
43663	GCA_000014925.1	Paenarthrobacter^aurescens^TC1	Complete Genome
119484	GCA_000014965.1	Syntrophobacter^fumaroxidans^MPOB	Complete Genome
28049	GCA_000015025.1	Acidothermus^cellulolyticus^11B	Complete Genome
29543	GCA_000015045.1	Pelobacter^propionicus^DSM^2379	Complete Genome
1428	GCA_000015065.1	Bacillus^thuringiensis^str.^Al^Hakam	Complete Genome
196	GCA_000015085.1	Campylobacter^fetus^subsp.^fetus^82-40	Complete Genome
386487	GCA_000015105.1	Candidatus^Ruthia^magnifica^str.^Cm^(Calyptogena^magnifica)	Complete Genome
1096	GCA_000015125.1	Chlorobium^phaeobacteroides^DSM^266	Complete Genome
60478	GCA_000015245.1	Shewanella^amazonensis^SB2B	Complete Genome
196162	GCA_000015265.1	Nocardioides^sp.^JS614	Complete Genome
357794	GCA_000015285.1	Psychromonas^ingrahamii^37	Complete Genome
80869	GCA_000015325.1	Acidovorax^citrulli^AAC00-1	Complete Genome
870	GCA_000015345.1	Dichelobacter^nodosus^VCS1703A	Complete Genome
2743	GCA_000015365.1	Marinobacter^hydrocarbonoclasticus^VT8	Complete Genome
1587	GCA_000015385.1	Lactobacillus^helveticus^DPC^4571	Complete Genome
774	GCA_000015445.1	Bartonella^bacilliformis^KC583	Complete Genome
216465	GCA_000015505.1	Polaromonas^naphthalenivorans^CJ2	Complete Genome
232721	GCA_000015545.1	Acidovorax^sp.^JS42	Complete Genome
364317	GCA_000015565.1	Verminephrobacter^eiseniae^EF01-2	Complete Genome
1053	GCA_000015585.1	Halorhodospira^halophila^SL1	Complete Genome
1219	GCA_000015665.1	Prochlorococcus^marinus^str.^MIT^9515	Complete Genome
105560	GCA_000015725.1	Methylibium^petroleiphilum^PM1	Complete Genome
33940	GCA_000015745.1	Geobacillus^thermodenitrificans^NG80-2	Complete Genome
1515	GCA_000015865.1	Hungateiclostridium^thermocellum^ATCC^27405	Complete Genome
715	GCA_000015885.1	Actinobacillus^pleuropneumoniae^serovar^5b^str.^L20	Complete Genome
1219	GCA_000015965.1	Prochlorococcus^marinus^str.^MIT^9301	Complete Genome
1063	GCA_000015985.1	Rhodobacter^sphaeroides^ATCC^17029	Complete Genome
359303	GCA_000016065.1	Shewanella^loihica^PV-4	Complete Genome
1094	GCA_000016085.1	Chlorobium^phaeovibrioides^DSM^265	Complete Genome
59610	GCA_000016165.1	Desulfotomaculum^reducens^MI-1	Complete Genome
34018	GCA_000016185.1	Rhodospirillum^centenum^SW	Complete Genome
399742	GCA_000016325.1	Enterobacter^sp.^638	Complete Genome
576611	GCA_000016345.1	Polynucleobacter^asymbioticus^QLW-P1DMWA-1	Complete Genome
1063	GCA_000016405.1	Rhodobacter^sphaeroides^ATCC^17025	Complete Genome
168695	GCA_000016425.1	Salinispora^tropica^CNB-440	Complete Genome
1534	GCA_000016505.1	Clostridium^kluyveri^DSM^555	Complete Genome
44001	GCA_000016545.1	Caldicellulosiruptor^saccharolyticus^DSM^8903	Complete Genome
300	GCA_000016565.1	Pseudomonas^mendocina^ymp	Complete Genome
24	GCA_000016585.1	Shewanella^putrefaciens^CN-32	Complete Genome
357808	GCA_000016665.1	Roseiflexus^sp.^RS-1	Complete Genome
524	GCA_000016725.1	Acidiphilium^cryptum^JF-5	Complete Genome
351604	GCA_000016745.1	Geobacter^uraniireducens^Rf4	Complete Genome
1598	GCA_000016825.1	Lactobacillus^reuteri^DSM^20016	Complete Genome
349106	GCA_000016885.1	Psychrobacter^sp.^PRwf-1	Complete Genome
46541	GCA_000016905.1	Thermosipho^melanesiensis^BI429	Complete Genome
208226	GCA_000016985.1	Alkaliphilus^metalliredigens^QYMF	Complete Genome
1302	GCA_000017005.1	Streptococcus^gordonii^str.^Challis^substr.^CH1	Complete Genome
1491	GCA_000017065.1	Clostridium^botulinum^F^str.^Langeland	Complete Genome
67854	GCA_000017245.1	Actinobacillus^succinogenes^130Z	Complete Genome
284016	GCA_000017265.1	Phenylobacterium^zucineum^HLK1	Complete Genome
400668	GCA_000017285.1	Marinomonas^sp.^MWYL1	Complete Genome
131568	GCA_000017305.1	Kineococcus^radiotolerans^SRS30216^=^ATCC^BAA-149	Complete Genome
62322	GCA_000017325.1	Shewanella^baltica^OS185	Complete Genome
529	GCA_000017405.1	Ochrobactrum^anthropi^ATCC^49188	Complete Genome
580165	GCA_000017425.1	Bacillus^cytotoxicus^NVH^391-98	Complete Genome
200	GCA_000017465.2	Campylobacter^curvus^525.92	Complete Genome
404589	GCA_000017505.1	Anaeromyxobacter^sp.^Fw109-5	Complete Genome
2424	GCA_000017545.1	Fervidobacterium^nodosum^Rt17-B1	Complete Genome
256618	GCA_000017565.1	Parvibaculum^lavamentivorans^DS-1	Complete Genome
76517	GCA_000017585.1	Campylobacter^hominis^ATCC^BAA-381	Complete Genome
172	GCA_000017605.1	Leptospira^biflexa^serovar^Patoc^strain^'Patoc^1^(Ames)'	Complete Genome
28141	GCA_000017665.1	Cronobacter^sakazakii^ATCC^BAA-894	Complete Genome
199	GCA_000017725.2	Campylobacter^concisus^13826	Complete Genome
120962	GCA_000017805.1	Roseiflexus^castenholzii^DSM^13941	Complete Genome
177758	GCA_000017865.1	Pseudothermotoga^lettingae^TMO	Complete Genome
1408	GCA_000017885.4	Bacillus^pumilus^SAFR-032	Complete Genome
1421	GCA_000017965.1	Lysinibacillus^sphaericus^C3-41	Complete Genome
271097	GCA_000018025.1	Shewanella^sediminis^HAW-EB3	Complete Genome
1219	GCA_000018065.1	Prochlorococcus^marinus^str.^MIT^9215	Complete Genome
28151	GCA_000018085.1	Serratia^proteamaculans^568	Complete Genome
215813	GCA_000018145.1	Dinoroseobacter^shibae^DFL^12^=^DSM^16493	Complete Genome
786	GCA_000018205.1	Rickettsia^akari^str.^Hartford	Complete Genome
168697	GCA_000018265.1	Salinispora^arenicola^CNS-205	Complete Genome
70864	GCA_000018285.1	Shewanella^pealeana^ATCC^700345	Complete Genome
461876	GCA_000018325.1	Alkaliphilus^oremlandii^OhILAs	Complete Genome
181663	GCA_000018405.1	Desulfococcus^oleovorans^Hxd3	Complete Genome
471827	GCA_000018425.1	Candidatus^Desulforudis^audaxviator^MP104C	Complete Genome
1219	GCA_000018585.1	Prochlorococcus^marinus^str.^MIT^9211	Chromosome
69499	GCA_000018605.1	Petrotoga^mobilis^SJ95	Complete Genome
28901	GCA_000018625.1	Salmonella^enterica^subsp.^arizonae^serovar^62:z4,z23:-	Complete Genome
66219	GCA_000018685.1	Lachnoclostridium^phytofermentans^ISDg	Complete Genome
2148	GCA_000018785.1	Acholeplasma^laidlawii^PG-8A	Complete Genome
408	GCA_000018845.1	Methylorubrum^extorquens^PA1	Complete Genome
1108	GCA_000018865.1	Chloroflexus^aurantiacus^J-10-fl	Complete Genome
1646	GCA_000018885.1	Renibacterium^salmoninarum^ATCC^33209	Complete Genome
2337	GCA_000018945.1	Thermotoga^neapolitana^DSM^4359	Complete Genome
33934	GCA_000019045.1	Anoxybacillus^flavithermus^WK1	Complete Genome
496866	GCA_000019085.1	Thermoanaerobacter^pseudethanolicus^ATCC^33223	Complete Genome
35701	GCA_000019165.1	Heliobacterium^modesticaldum^Ice1	Complete Genome
271098	GCA_000019185.1	Shewanella^halifaxensis^HAW-EB4	Complete Genome
201	GCA_000019205.1	Campylobacter^lari^RM2100	Complete Genome
155077	GCA_000019225.1	Cellvibrio^japonicus^Ueda107	Complete Genome
28110	GCA_000019285.1	Francisella^philomiragia^subsp.^philomiragia^ATCC^25017	Complete Genome
32049	GCA_000019485.1	Synechococcus^sp.^PCC^7002	Complete Genome
60961	GCA_000019525.1	Shewanella^woodyi^ATCC^51908	Complete Genome
511746	GCA_000019665.1	Methylacidiphilum^infernorum^V4	Complete Genome
40834	GCA_000019685.1	Borrelia^duttonii^Ly	Complete Genome
576610	GCA_000019745.1	Polynucleobacter^necessarius^STIR1	Complete Genome
34029	GCA_000019785.1	Leptothrix^cholodnii^SP-6	Complete Genome
533	GCA_000019845.1	Beijerinckia^indica^subsp.^indica^ATCC^9039	Complete Genome
332410	GCA_000019905.1	Exiguobacterium^sibiricum^255-15	Complete Genome
107709	GCA_000019965.1	Opitutus^terrae^PB90-1	Complete Genome
375929	GCA_000020005.1	Natranaerobius^thermophilus^JW/NM-WN-LF	Complete Genome
423605	GCA_000020145.1	Elusimicrobium^minutum^Pei191	Complete Genome
1491	GCA_000020165.1	Clostridium^botulinum^B^str.^Eklund^17B^(NRP)	Complete Genome
329	GCA_000020205.1	Ralstonia^pickettii^12J	Complete Genome
239935	GCA_000020225.1	Akkermansia^muciniphila^ATCC^BAA-835	Complete Genome
1491	GCA_000020285.1	Clostridium^botulinum^E3^str.^Alaska^E43	Complete Genome
436114	GCA_000020325.1	Sulfurihydrogenibium^sp.^YO3AOP1	Complete Genome
2296	GCA_000020365.1	Desulfobacterium^autotrophicum^HRM2	Complete Genome
313985	GCA_000020385.1	Geobacter^lovleyi^SZ	Complete Genome
1092	GCA_000020465.1	Chlorobium^limicola^DSM^245	Complete Genome
31909	GCA_000020485.1	Halothermothrix^orenii^H^168	Complete Genome
274539	GCA_000020505.1	Chlorobaculum^parvum^NCIB^8327	Complete Genome
100716	GCA_000020525.1	Chloroherpeton^thalassium^ATCC^35110	Complete Genome
1096	GCA_000020545.1	Chlorobium^phaeobacteroides^BS1	Complete Genome
281120	GCA_000020565.1	Candidatus^Amoebophilus^asiaticus^5a2	Complete Genome
314275	GCA_000020585.3	Alteromonas^mediterranea^DE	Complete Genome
39491	GCA_000020605.1	[Eubacterium]^rectale^ATCC^33656	Complete Genome
1102	GCA_000020625.1	Prosthecochloris^aestuarii^DSM^271	Complete Genome
34090	GCA_000020645.1	Pelodictyon^phaeoclathratiforme^BU-1	Complete Genome
40324	GCA_000020665.1	Stenotrophomonas^maltophilia^R551-3	Complete Genome
310783	GCA_000020685.1	Deinococcus^deserti^VCD115	Complete Genome
225194	GCA_000020725.1	Geobacter^bemidjiensis^Bem	Complete Genome
380749	GCA_000020785.1	Hydrogenobaculum^sp.^Y04AAS1	Complete Genome
447217	GCA_000020805.1	Anaeromyxobacter^sp.^K	Complete Genome
636	GCA_000020865.1	Edwardsiella^tarda^EIB202	Complete Genome
35786	GCA_000020945.1	Coprothermobacter^proteolyticus^DSM^5265	Complete Genome
14	GCA_000020965.1	Dictyoglomus^thermophilum^H-6-12	Complete Genome
28262	GCA_000020985.1	Thermodesulfovibrio^yellowstonii^DSM^11347	Complete Genome
168471	GCA_000021025.1	Laribacter^hongkongensis^HLHK9	Complete Genome
2421	GCA_000021285.1	Thermosipho^africanus^TCF52B	Complete Genome
33996	GCA_000021325.1	Gluconacetobacter^diazotrophicus^PA1^5	Complete Genome
40137	GCA_000021365.1	Oligotropha^carboxidovorans^OM5	Complete Genome
881	GCA_000021385.1	Desulfovibrio^vulgaris^str.^'Miyazaki^F'	Complete Genome
28025	GCA_000021425.1	Bifidobacterium^animalis^subsp.^lactis^AD011	Complete Genome
920	GCA_000021485.1	Acidithiobacillus^ferrooxidans^ATCC^23270	Complete Genome
309806	GCA_000021545.1	Sulfurihydrogenibium^azorense^Az-Fu1	Complete Genome
309805	GCA_000021565.1	Persephonella^marina^EX-H1	Complete Genome
513050	GCA_000021645.1	Dictyoglomus^turgidum^DSM^6724	Complete Genome
500	GCA_000021685.1	Thermomicrobium^roseum^DSM^5159	Complete Genome
138072	GCA_000021705.1	Candidatus^Hamiltonella^defensa^5AT^(Acyrthosiphon^pisum)	Chromosome
244787	GCA_000021725.1	Nautilia^profundicola^AmH	Complete Genome
199596	GCA_000021745.1	Methylocella^silvestris^BL2	Complete Genome
85643	GCA_000021765.1	Thauera^sp.^MZ1T	Complete Genome
2546366	GCA_000021805.1	Rippkaea^orientalis^PCC^8801	Complete Genome
1061	GCA_000021865.1	Rhodobacter^capsulatus^SB^1003	Complete Genome
738	GCA_000021885.1	Glaesserella^parasuis^SH0165	Complete Genome
49338	GCA_000021925.1	Desulfitobacterium^hafniense^DCB-2	Complete Genome
152260	GCA_000021945.1	Chloroflexus^aggregans^DSM^9485	Complete Genome
1033854	GCA_000021985.1	Thioalkalivibrio^sulfidiphilus^HL-EbGr7	Complete Genome
85085	GCA_000022025.1	Pseudarthrobacter^chlorophenolicus^A6	Complete Genome
1521	GCA_000022065.1	Ruminiclostridium^cellulolyticum^H10	Complete Genome
159	GCA_000022105.1	Brachyspira^hyodysenteriae^WA1	Complete Genome
876	GCA_000022125.1	Desulfovibrio^desulfuricans^ATCC^27774	Complete Genome
1203471	GCA_000022265.1	Geobacter^daltonii^FRC-32	Complete Genome
31899	GCA_000022325.1	Caldicellulosiruptor^bescii^DSM^6725	Complete Genome
950	GCA_000022525.1	Neorickettsia^risticii^str.^Illinois	Complete Genome
33075	GCA_000022565.1	Acidobacterium^capsulatum^ATCC^51196	Complete Genome
33045	GCA_000022725.1	Bartonella^grahamii^as4aup	Complete Genome
67780	GCA_000022885.2	Edwardsiella^ictaluri^93-146	Complete Genome
169292	GCA_000022905.1	Corynebacterium^aurimucosum^ATCC^700975	Complete Genome
732	GCA_000022985.1	Aggregatibacter^aphrophilus^NJ8700	Complete Genome
2426	GCA_000023025.1	Teredinibacter^turnerae^T7901	Complete Genome
360911	GCA_000023045.1	Exiguobacterium^sp.^AT1b	Complete Genome
43948	GCA_000023065.1	Tolumonas^auensis^DSM^9187	Complete Genome
84757	GCA_000023105.1	Beutenbergia^cavernae^DSM^12333	Complete Genome
161879	GCA_000023145.1	Corynebacterium^kroppenstedtii^DSM^44385	Complete Genome
1270	GCA_000023205.1	Micrococcus^luteus^NCTC^2665	Complete Genome
899	GCA_000023225.1	Desulfomicrobium^baculatum^DSM^4028	Complete Genome
53635	GCA_000023265.1	Acidimicrobium^ferrooxidans^DSM^10331	Complete Genome
1018	GCA_000023285.1	Capnocytophaga^ochracea^DSM^7271	Complete Genome
651457	GCA_000023325.1	Kosmotoga^olearia^TBF^19.5.1	Complete Genome
471223	GCA_000023385.1	Geobacillus^sp.^WCH70	Complete Genome
43669	GCA_000023405.1	Brachybacterium^faecium^DSM^4810	Complete Genome
880	GCA_000023445.1	Desulfovibrio^salexigens^DSM^2638	Complete Genome
398743	GCA_000023465.1	Zunongwangia^profunda^SM-A87	Complete Genome
69223	GCA_000023545.1	Dickeya^paradisiaca^Ech703	Complete Genome
556	GCA_000023565.1	Dickeya^chrysanthemi^Ech1591	Complete Genome
554	GCA_000023605.1	Pectobacterium^carotovorum^subsp.^carotovorum^PC1	Complete Genome
443144	GCA_000023645.1	Geobacter^sp.^M21	Complete Genome
359408	GCA_000023705.1	Methylotenera^mobilis^JLW8	Complete Genome
531844	GCA_000023725.1	Flavobacteriaceae^bacterium^3519-10	Complete Genome
266009	GCA_000023745.1	Methylovorus^glucosetrophus^SIP3-4	Complete Genome
2724	GCA_000023785.1	Hirschia^baltica^ATCC^49814	Complete Genome
984	GCA_000023825.1	Pedobacter^heparinus^DSM^2366	Complete Genome
84163	GCA_000023845.1	Cryptobacterium^curtum^DSM^15641	Complete Genome
1852	GCA_000023865.1	Saccharomonospora^viridis^DSM^43017	Complete Genome
84110	GCA_000023885.1	Slackia^heliotrinireducens^DSM^20476	Complete Genome
40542	GCA_000023905.1	Leptotrichia^buccalis^C-1013-b	Complete Genome
1276	GCA_000023925.1	Kytococcus^sedentarius^DSM^20547	Complete Genome
43674	GCA_000024065.1	Jonesia^denitrificans^DSM^20603	Complete Genome
261964	GCA_000024085.1	Kangiella^koreensis^DSM^16069	Complete Genome
33034	GCA_000024105.1	Anaerococcus^prevotii^DSM^20548	Complete Genome
252307	GCA_000024125.1	Robiginitalea^biformata^HTCC2501	Complete Genome
327160	GCA_000024165.1	Candidatus^Accumulibacter^phosphatis^clade^IIA^str.^UW-1	Complete Genome
58138	GCA_000024205.1	Desulfofarcimen^acetoxidans^DSM^771	Complete Genome
1382	GCA_000024225.1	Atopobium^parvulum^DSM^20469	Complete Genome
405212	GCA_000024285.1	Alicyclobacillus^acidocaldarius^subsp.^acidocaldarius^DSM^446	Complete Genome
45663	GCA_000024325.1	Desulfohalobium^retbaense^DSM^5692	Complete Genome
2020	GCA_000024385.1	Thermomonospora^curvata^DSM^43183	Complete Genome
826	GCA_000024405.1	Sebaldella^termitidis^ATCC^33386	Complete Genome
277	GCA_000024425.1	Meiothermus^ruber^DSM^1279	Complete Genome
1689	GCA_000024445.1	Bifidobacterium^dentium^Bd1	Complete Genome
767892	GCA_000024465.1	Candidatus^Puniceispirillum^marinum^IMCC1322	Complete Genome
769	GCA_000024505.1	Anaplasma^centrale^str.^Israel	Complete Genome
34105	GCA_000024565.1	Streptobacillus^moniliformis^DSM^12112	Complete Genome
42838	GCA_000024605.1	Ammonifex^degensii^KC4	Complete Genome
833	GCA_000024665.1	Fibrobacter^succinogenes^subsp.^succinogenes^S85	Complete Genome
133539	GCA_000024725.1	Nitrosococcus^halophilus^Nc^4	Complete Genome
927	GCA_000024765.1	Halothiobacillus^neapolitanus^c2	Complete Genome
2054	GCA_000024785.1	Gordonia^bronchialis^DSM^43247	Complete Genome
150340	GCA_000024825.1	Vibrio^antiquarius	Complete Genome
29549	GCA_000024845.1	Rhodothermus^marinus^DSM^4252	Complete Genome
65553	GCA_000024885.1	Sulfurospirillum^deleyianum^DSM^6946	Complete Genome
81462	GCA_000024905.1	Thermanaerovibrio^acidaminovorans^DSM^6589	Complete Genome
60920	GCA_000024925.1	Sanguibacter^keddieii^DSM^10542	Complete Genome
29466	GCA_000024945.1	Veillonella^parvula^DSM^2008	Complete Genome
186189	GCA_000024965.1	Xylanimonas^cellulosilytica^DSM^15894	Complete Genome
2057	GCA_000024985.1	Sphaerobacter^thermophilus^DSM^20745	Complete Genome
166501	GCA_000025005.1	Thermobaculum^terrenum^ATCC^BAA-798	Complete Genome
61435	GCA_000025025.1	Dehalococcoides^mccartyi^VS	Complete Genome
204042	GCA_000025065.1	Dickeya^zeae^Ech586	Complete Genome
28035	GCA_000025085.1	Staphylococcus^lugdunensis^HKU09-01	Complete Genome
713887	GCA_000025125.1	Candidatus^Atelocyanobacterium^thalassa^isolate^ALOHA	Complete Genome
125	GCA_000025185.1	Pirellula^staleyi^DSM^6068	Complete Genome
2702	GCA_000025205.1	Gardnerella^vaginalis^409-05	Complete Genome
884684	GCA_000025225.2	Mageeibacillus^indolicus^UPII9-5	Complete Genome
905	GCA_000025305.1	Acidaminococcus^fermentans^DSM^20731	Complete Genome
1861	GCA_000025345.1	Geodermatophilus^obscurus^DSM^43160	Complete Genome
553	GCA_000025405.2	Pantoea^ananatis^LMG^20103	Complete Genome
1049	GCA_000025485.1	Allochromatium^vinosum^DSM^180	Complete Genome
396595	GCA_000025545.1	Thioalkalivibrio^sp.^K90mix	Complete Genome
136094	GCA_000025605.1	Thermocrinis^albus^DSM^14484	Complete Genome
108150	GCA_000025645.1	Thermoanaerobacter^italicus^Ab9	Complete Genome
63745	GCA_000025705.1	Sideroxydans^lithotrophicus^ES-1	Complete Genome
118000	GCA_000025725.1	Denitrovibrio^acetiphilus^DSM^12809	Complete Genome
81468	GCA_000025885.1	Aminobacterium^colombiense^DSM^12261	Complete Genome
395922	GCA_000025905.1	Coraliomargarita^akajimensis^DSM^45221	Complete Genome
839	GCA_000025925.1	Prevotella^ruminicola^23	Complete Genome
84980	GCA_000025945.1	Desulfotalea^psychrophila^LSv54	Complete Genome
551760	GCA_000025965.1	Aromatoleum^aromaticum^EbN1	Complete Genome
83555	GCA_000026025.1	Chlamydia^abortus^S26/3	Complete Genome
1599	GCA_000026065.1	Lactobacillus^sakei^subsp.^sakei^23K	Complete Genome
228	GCA_000026085.1	Pseudoalteromonas^haloplanktis^TAC125	Complete Genome
204773	GCA_000026125.1	Herminiimonas^arsenicoxydans	Complete Genome
338565	GCA_000026185.1	Erwinia^tasmaniensis^Et1/99	Complete Genome
564	GCA_000026225.1	Escherichia^fergusonii^ATCC^35469	Complete Genome
33964	GCA_000026405.1	Leuconostoc^citreum^KM20	Complete Genome
1336	GCA_000026585.1	Streptococcus^equi^subsp.^equi^4047	Complete Genome
413502	GCA_000027065.2	Cronobacter^turicensis^z3032	Complete Genome
67825	GCA_000027085.1	Citrobacter^rodentium^ICC168	Complete Genome
1640	GCA_000027145.1	Listeria^seeligeri^serovar^1/2b^str.^SLCC3954	Complete Genome
28037	GCA_000027165.1	Streptococcus^mitis^B6	Complete Genome
315405	GCA_000027185.1	Streptococcus^gallolyticus^UCN34	Complete Genome
552	GCA_000027205.1	Erwinia^amylovora^ATCC^49946	Complete Genome
40576	GCA_000027225.1	Xenorhabdus^bovienii^SS-2004	Complete Genome
79967	GCA_000027265.1	Erwinia^pyrifoliae^Ep1/96	Complete Genome
727	GCA_000027305.1	Haemophilus^influenzae^Rd^KW20	Complete Genome
672	GCA_000039765.1	Vibrio^vulnificus^CMCP6	Complete Genome
803	GCA_000046685.1	Bartonella^quintana^str.^Toulouse	Complete Genome
38323	GCA_000046705.1	Bartonella^henselae^str.^Houston-1	Complete Genome
202950	GCA_000046845.1	Acinetobacter^baylyi^ADP1	Complete Genome
633	GCA_000047365.1	Yersinia^pseudotuberculosis^IP^32953	Complete Genome
779	GCA_000050405.1	Ehrlichia^ruminantium^str.^Gardel	Complete Genome
158080	GCA_000055785.1	Chromohalobacter^salexigens^DSM^3043	Complete Genome
29546	GCA_000055945.1	Lawsonia^intracellularis^PHE/MN1-00	Complete Genome
1584	GCA_000056065.1	Lactobacillus^delbrueckii^subsp.^bulgaricus^ATCC^11842^=^JCM^1002	Complete Genome
1643	GCA_000060285.1	Listeria^welshimeri^serovar^6b^str.^SLCC5334	Complete Genome
411153	GCA_000060345.1	Gramella^forsetii^KT0803	Complete Genome
62928	GCA_000061505.1	Azoarcus^sp.^BH72	Complete Genome
28447	GCA_000063485.1	Clavibacter^michiganensis^subsp.^michiganensis^NCPPB^382	Complete Genome
32051	GCA_000063505.1	Synechococcus^sp.^WH^7803	Complete Genome
316278	GCA_000063525.1	Synechococcus^sp.^RCC307	Complete Genome
784	GCA_000063545.1	Orientia^tsutsugamushi^str.^Boryong	Complete Genome
2110	GCA_000063605.1	Mycoplasma^agalactiae^PG2	Complete Genome
96345	GCA_000064305.2	Flavobacterium^psychrophilum^JIP02/86	Complete Genome
36809	GCA_000069185.1	Mycobacteroides^abscessus^ATCC^19977	Complete Genome
28447	GCA_000069225.1	Clavibacter^michiganensis^subsp.^sepedonicus	Complete Genome
43771	GCA_000069945.1	Corynebacterium^urealyticum^DSM^7109	Complete Genome
584	GCA_000069965.1	Proteus^mirabilis^HI4320	Complete Genome
521	GCA_000070465.1	Bordetella^avium^197N	Complete Genome
40324	GCA_000072485.1	Stenotrophomonas^maltophilia^K279a	Complete Genome
263437	GCA_000073005.1	Wolbachia^endosymbiont^of^Culex^quinquefasciatus^Pel	Chromosome
641148	GCA_000090875.1	Neisseria^sp.^oral^taxon^014^str.^F0314	Scaffold
652713	GCA_000090945.1	Peptoniphilus^sp.^oral^taxon^386^str.^F0131	Scaffold
332056	GCA_000091125.1	Sphingobium^japonicum^UT26S	Complete Genome
671143	GCA_000091165.1	Candidatus^Methylomirabilis^oxyfera	Complete Genome
60217	GCA_000091325.1	Shewanella^violacea^DSS12	Complete Genome
212663	GCA_000091465.1	Vibrio^tasmaniensis^LGP32	Complete Genome
274	GCA_000091545.1	Thermus^thermophilus^HB8	Complete Genome
47770	GCA_000091765.1	Lactobacillus^crispatus^ST1	Chromosome
217	GCA_000091985.1	Helicobacter^mustelae^12198	Complete Genome
120	GCA_000092105.1	Planctopirus^limnophila^DSM^3776	Complete Genome
52022	GCA_000092125.1	Meiothermus^silvanus^DSM^9946	Complete Genome
427923	GCA_000092205.1	Desulfurivibrio^alkaliphilus^AHT^2	Complete Genome
2061	GCA_000092225.1	Tsukamurella^paurometabola^DSM^20162	Complete Genome
28199	GCA_000092245.1	Arcobacter^nitrofigilis^DSM^7299	Complete Genome
88688	GCA_000092285.1	Caulobacter^segnis^ATCC^21756	Complete Genome
28264	GCA_000092365.1	Arcanobacterium^haemolyticum^DSM^20595	Complete Genome
86170	GCA_000092405.1	Syntrophothermus^lipocalidus^DSM^12680	Complete Genome
332249	GCA_000092425.1	Truepera^radiovictrix^DSM^17093	Complete Genome
136609	GCA_000092505.1	Leuconostoc^kimchii^IMSNU^11154	Complete Genome
173	GCA_000092565.1	Leptospira^interrogans^serovar^Lai^str.^56601	Complete Genome
2096	GCA_000092585.1	Mycoplasma^gallisepticum^str.^R(low)	Complete Genome
926	GCA_000092605.1	Thiomonas^intermedia^K12	Complete Genome
2006	GCA_000092645.1	Thermobispora^bispora^DSM^43833	Complete Genome
71667	GCA_000092785.1	Waddlia^chondrophila^WSU^86-1044	Complete Genome
286802	GCA_000092825.1	Segniliparus^rotundus^DSM^44985	Complete Genome
84378	GCA_000092845.1	Brachyspira^murdochii^DSM^12563	Complete Genome
1711	GCA_000092865.1	Cellulomonas^flavigena^DSM^20109	Complete Genome
33943	GCA_000092905.1	Kyrpidia^tusciae^DSM^2912	Complete Genome
921	GCA_000092925.1	Starkeya^novella^DSM^506	Complete Genome
863643	GCA_000092945.1	Thermincola^potens^JR	Complete Genome
1055487	GCA_000093025.1	Methylotenera^versatilis^301	Complete Genome
85683	GCA_000093085.1	[Bacillus]^selenitireducens^MLS10	Complete Genome
363952	GCA_000093145.2	Comamonas^thiooxydans	Complete Genome
473531	GCA_000143085.1	Nitrosococcus^watsonii^C-113	Complete Genome
53399	GCA_000143145.1	Hyphomicrobium^denitrificans^ATCC^51888	Complete Genome
552810	GCA_000143165.1	Dehalogenimonas^lykanthroporepellens^BL-DC-9	Complete Genome
138073	GCA_000143625.1	Candidatus^Regiella^insecticola^LSR1	Scaffold
1538	GCA_000143685.1	Clostridium^ljungdahlii^DSM^13528	Complete Genome
258	GCA_000143765.1	Sphingobacterium^spiritivorum^ATCC^33861	Scaffold
38288	GCA_000143825.1	Corynebacterium^genitalium^ATCC^33030	Chromosome
133926	GCA_000143845.1	Olsenella^uli^DSM^7084	Complete Genome
453230	GCA_000143965.1	Desulfarculus^baarsii^DSM^2075	Complete Genome
55206	GCA_000143985.1	Sediminispirochaeta^smaragdinae^DSM^11293	Complete Genome
74313	GCA_000144605.1	Brevundimonas^subvibrioides^ATCC^15264	Complete Genome
84030	GCA_000144625.1	[Clostridium]^saccharolyticum^WM1	Complete Genome
291990	GCA_000144645.1	Thermosediminibacter^oceani^DSM^16646	Complete Genome
28187	GCA_000144695.1	Acetohalobium^arabaticum^DSM^5501	Complete Genome
43305	GCA_000145035.1	Butyrivibrio^proteoclasticus^B316	Complete Genome
717609	GCA_000145215.1	Caldicellulosiruptor^obsidiansis^OB47	Complete Genome
370405	GCA_000145255.1	Gallionella^capsiferriformans^ES-2	Complete Genome
1493	GCA_000145275.1	Clostridium^cellulovorans^743B	Complete Genome
1517	GCA_000145615.1	Thermoanaerobacterium^thermosaccharolyticum^DSM^571	Complete Genome
167965	GCA_000146025.1	uncultured^Termite^group^1^bacterium^phylotype^Rs-D17	Complete Genome
456827	GCA_000146065.1	Candidatus^Cloacimonas^acidaminovorans^str.^Evry	Complete Genome
70863	GCA_000146165.2	Shewanella^oneidensis^MR-1	Complete Genome
39485	GCA_000146185.1	[Eubacterium]^eligens^ATCC^27750	Complete Genome
507750	GCA_000146345.1	Peptoniphilus^duerdenii^ATCC^BAA-1640	Scaffold
1423	GCA_000146565.1	Bacillus^subtilis^subsp.^spizizenii^str.^W23	Complete Genome
28037	GCA_000146585.1	Streptococcus^mitis^ATCC^6249	Scaffold
189722	GCA_000146675.1	Prevotella^marshii^DSM^16973^=^JCM^13450	Scaffold
712630	GCA_000146755.1	Streptococcus^sp.^oral^taxon^071^str.^73H25AP	Scaffold
39498	GCA_000146855.1	[Eubacterium]^yurii^subsp.^margaretiae^ATCC^43715	Scaffold
1406	GCA_000146875.2	Paenibacillus^polymyxa^E681	Complete Genome
2052	GCA_000146895.1	Mobiluncus^mulieris^ATCC^35239	Scaffold
204038	GCA_000147055.1	Dickeya^dadantii^3937	Complete Genome
154	GCA_000147075.1	Spirochaeta^thermophila^DSM^6192	Complete Genome
202747	GCA_000147355.1	Sulfurimonas^autotrophica^DSM^16294	Complete Genome
341694	GCA_000147675.2	Peptostreptococcus^stomatis^DSM^17678	Contig
1184387	GCA_000147715.3	Mesotoga^prima^MesG1.Ag.4.2	Complete Genome
28037	GCA_000148505.2	Streptococcus^mitis^SK321	Contig
28037	GCA_000148525.2	Streptococcus^mitis^SK564	Contig
28037	GCA_000148545.2	Streptococcus^mitis^SK597	Contig
44012	GCA_000148645.1	Ferrimonas^balearica^DSM^9799	Complete Genome
470934	GCA_000148935.1	Pantoea^vagans^C9-1	Complete Genome
68892	GCA_000148975.2	Streptococcus^infantis^SK1302	Contig
104176	GCA_000152145.1	Oscillochloris^trichoides^DG-6	Scaffold
152500	GCA_000152585.1	Burkholderia^dolosa^AU0158	Scaffold
314263	GCA_000152625.1	Roseovarius^nubinhibens^ISM	Scaffold
314267	GCA_000152645.1	Sulfitobacter^sp.^NAS-14.1	Scaffold
313589	GCA_000152705.1	Janibacter^sp.^HTCC2649	Scaffold
314255	GCA_000152725.1	Pseudooceanicola^batsensis^HTCC2597	Scaffold
314254	GCA_000152745.1	Oceanicaulis^sp.^HTCC2633	Scaffold
245188	GCA_000152785.1	Yoonia^vestfoldensis^SKA53	Scaffold
404236	GCA_000152805.1	Maritimibacter^alkaliphilus^HTCC2654	Scaffold
208216	GCA_000152825.2	Parvularcula^bermudensis^HTCC2503	Complete Genome
314264	GCA_000152845.1	Roseovarius^sp.^217	Scaffold
237727	GCA_000152865.1	Erythrobacter^sp.^NAP1	Scaffold
190892	GCA_000152885.1	Idiomarina^baltica^OS145	Scaffold
314253	GCA_000152905.1	Nitrobacter^sp.^Nb-311A	Scaffold
313590	GCA_000152925.3	Dokdonia^sp.^MED134	Complete Genome
313598	GCA_000152945.2	Polaribacter^sp.^MED152	Complete Genome
314262	GCA_000152965.1	Roseobacter^sp.^MED193	Scaffold
360293	GCA_000152985.1	Leeuwenhoekiella^blandensis^MED217	Scaffold
314277	GCA_000153025.1	Marinomonas^sp.^MED121	Scaffold
69042	GCA_000153045.1	Synechococcus^sp.^WH^5701	Scaffold
221360	GCA_000153065.1	Synechococcus^sp.^RS9917	Scaffold
393662	GCA_000153125.2	Congregibacter^litoralis^KT71	Chromosome
312284	GCA_000153145.1	marine^actinobacterium^PHSC20C1	Scaffold
313603	GCA_000153165.2	Maribacter^sp.^HTCC2170	Complete Genome
374838	GCA_000153185.1	Reinekea^blandensis^MED297	Scaffold
35797	GCA_000153205.1	Nitrococcus^mobilis^Nb-231	Scaffold
531	GCA_000153225.1	Polaribacter^irgensii^23-P	Scaffold
661	GCA_000153265.1	Photobacterium^angustum^S14	Scaffold
59931	GCA_000153285.1	Synechococcus^sp.^WH^7805	Scaffold
252302	GCA_000153305.1	Oceanicola^granulosus^HTCC2516	Scaffold
121723	GCA_000153325.1	Photobacterium^sp.^SKA34	Scaffold
207954	GCA_000153345.1	Neptuniibacter^caesariensis	Scaffold
156586	GCA_000153385.1	Flavobacteria^bacterium^BBFL7	Scaffold
314282	GCA_000153405.2	Psychromonas^sp.^CNPT3	Complete Genome
314287	GCA_000153445.1	gamma^proteobacterium^HTCC2207	Scaffold
651183	GCA_000153465.1	Aurantimonas^manganoxydans^SI85-9A1	Scaffold
57029	GCA_000153485.2	Psychroflexus^torquis^ATCC^700755	Complete Genome
314266	GCA_000153545.1	Sphingomonas^sp.^SKA58	Scaffold
207949	GCA_000153565.1	Bermanella^marisrubri	Scaffold
217511	GCA_000153705.1	Fulvimarina^pelagi^HTCC2506	Scaffold
367336	GCA_000153745.1	Rhodobacterales^bacterium^HTCC2255	Scaffold
314344	GCA_000153765.1	Mariprofundus^ferrooxydans^PV-1	Scaffold
313625	GCA_000153805.1	Synechococcus^sp.^BL107	Scaffold
221359	GCA_000153825.1	Synechococcus^sp.^RS9916	Scaffold
39496	GCA_000153885.1	Eubacterium^ventriosum^ATCC^27560	Scaffold
33039	GCA_000153925.1	[Ruminococcus]^torques^ATCC^27756	Scaffold
680	GCA_000154025.1	Vibrio^campbellii^HY01	Scaffold
820	GCA_000154205.1	Bacteroides^uniformis^ATCC^8492	Scaffold
1660	GCA_000154225.1	Schaalia^odontolytica^ATCC^17982	Scaffold
1535	GCA_000154345.1	[Clostridium]^leptum^DSM^753	Scaffold
29347	GCA_000154505.1	[Clostridium]^scindens^ATCC^35704	Scaffold
244596	GCA_000154705.2	Hoeflea^phototrophica^DFL-43	Chromosome
221066	GCA_000154725.1	Kordia^algicida^OT-1	Scaffold
221822	GCA_000154765.2	Phaeobacter^inhibens^DSM^17395	Complete Genome
42443	GCA_000154785.2	Roseobacter^litoralis^Och^149	Complete Genome
29348	GCA_000154805.1	[Clostridium]^spiroforme^DSM^1552	Scaffold
214853	GCA_000154825.1	Anaerofustis^stercorihominis^DSM^17244	Scaffold
310298	GCA_000154845.1	Bacteroides^coprocola^DSM^17136	Scaffold
1509	GCA_000155085.1	Clostridium^sporogenes^ATCC^15579	Scaffold
208962	GCA_000155105.1	Escherichia^albertii^TW07627	Scaffold
123841	GCA_000155455.1	Helicobacter^canadensis^MIT^98-5491	Scaffold
391600	GCA_000155575.1	Brevundimonas^sp.^BAL3	Scaffold
236097	GCA_000155615.1	Alcanivorax^sp.^DG881	Scaffold
180281	GCA_000155635.1	Cyanobium^sp.^PCC^7001	Scaffold
1217908	GCA_000155675.2	Octadecabacter^antarcticus^307	Complete Genome
382464	GCA_000155695.1	Verrucomicrobiae^bacterium^DG1235	Scaffold
391615	GCA_000155715.1	gamma^proteobacterium^HTCC5015	Scaffold
53946	GCA_000155735.2	Octadecabacter^arcticus^238	Complete Genome
455436	GCA_000155775.1	Glaciecola^sp.^HTCC2999	Scaffold
102862	GCA_000155835.1	Proteus^penneri^ATCC^35198	Scaffold
384638	GCA_000155855.1	[Bacteroides]^pectinophilus^ATCC^43243	Scaffold
439493	GCA_000155895.1	Candidatus^Pelagibacter^sp.^HTCC7211	Scaffold
52226	GCA_000155955.1	Mitsuokella^multacida^DSM^20544	Scaffold
69218	GCA_000155995.1	Enterobacter^cancerogenus^ATCC^35316	Scaffold
1176482	GCA_000156095.1	Sulfurimonas^gotlandica^GD1	Scaffold
314270	GCA_000156115.1	Rhodobacteraceae^bacterium^HTCC2083	Scaffold
439496	GCA_000156135.1	Rhodobacterales^bacterium^Y4I	Scaffold
314607	GCA_000156155.1	beta^proteobacterium^KB13	Scaffold
338188	GCA_000156195.1	Bacteroides^finegoldii^DSM^17565	Scaffold
147206	GCA_000156215.1	Collinsella^stercoris^DSM^13279	Scaffold
439497	GCA_000156255.1	Ruegeria^sp.^R11	Scaffold
247634	GCA_000156295.1	marine^gamma^proteobacterium^HTCC2148	Scaffold
391589	GCA_000156335.1	Roseobacter^sp.^GAI101	Scaffold
392484	GCA_000156355.1	Methylophaga^thiooxydans^DMS010	Scaffold
901	GCA_000156375.1	Desulfovibrio^piger^ATCC^29098	Scaffold
158850	GCA_000156395.1	Providencia^rustigianii^DSM^4541	Scaffold
89153	GCA_000156515.1	[Clostridium]^hylemonae^DSM^15053	Scaffold
33032	GCA_000156575.1	Anaerococcus^lactolyticus^ATCC^51172	Scaffold
39791	GCA_000156595.1	Corynebacterium^glucuronolyticum^ATCC^51867	Scaffold
38303	GCA_000156615.2	Corynebacterium^pseudogenitalium^ATCC^33035	Scaffold
1683	GCA_000156635.1	Bifidobacterium^angulatum^DSM^20098^=^JCM^7096	Scaffold
1735	GCA_000156655.1	Holdemanella^biformis^DSM^3989	Scaffold
817	GCA_000157015.1	Bacteroides^fragilis^3_1_12	Scaffold
1353	GCA_000157255.1	Enterococcus^gallinarum^EG2	Scaffold
165179	GCA_000157935.1	Prevotella^copri^DSM^18205	Scaffold
214851	GCA_000157955.1	Subdoligranulum^variabile^DSM^15176	Scaffold
53443	GCA_000157975.1	Blautia^hydrogenotrophica^DSM^10507	Scaffold
61171	GCA_000157995.1	Holdemania^filiformis^DSM^12042	Scaffold
587	GCA_000158055.1	Providencia^rettgeri^DSM^1131	Scaffold
391586	GCA_000158115.1	Vibrio^sp.^16	Scaffold
467661	GCA_000158135.1	Rhodobacteraceae^bacterium^KLH11	Scaffold
566466	GCA_000158155.1	gamma^proteobacterium^NOR5-3	Scaffold
1341119	GCA_000158175.1	Luminiphilus^syltensis^NOR5-1B	Scaffold
860	GCA_000158215.3	Fusobacterium^periodonticum^2_1_31	Scaffold
849	GCA_000158235.1	Fusobacterium^gonidiaformans^3-1-5R	Scaffold
457396	GCA_000158375.2	Clostridium^sp.^7_2_43FAA	Scaffold
37372	GCA_000158435.2	Helicobacter^bilis^ATCC^43879	Scaffold
157268	GCA_000158455.1	Helicobacter^winghamensis^ATCC^BAA-430	Scaffold
847	GCA_000158475.2	Oxalobacter^formigenes^HOxBLS	Scaffold
556270	GCA_000158555.2	Coprobacillus^sp.^D7	Scaffold
391601	GCA_000158575.1	Stenotrophomonas^sp.^SKA14	Scaffold
43768	GCA_000158635.1	Corynebacterium^matruchotii^ATCC^33806	Scaffold
84026	GCA_000158655.1	[Clostridium]^methylpentosum^DSM^5476	Scaffold
103618	GCA_000159015.1	Gleimia^coleocanis^DSM^15436	Scaffold
1581	GCA_000159195.1	Lactobacillus^buchneri^ATCC^11577	Scaffold
109790	GCA_000159335.1	Lactobacillus^jensenii^JV-V16	Chromosome
227945	GCA_000159415.1	Lactobacillus^ultunensis^DSM^16047	Scaffold
1633	GCA_000159435.1	Lactobacillus^vaginalis^DSM^5837^=^ATCC^49540	Scaffold
258	GCA_000159515.1	Sphingobacterium^spiritivorum^ATCC^33300	Scaffold
161889	GCA_000159635.1	Corynebacterium^lipophiloflavum^DSM^44291	Scaffold
1260	GCA_000159695.1	Finegoldia^magna^ATCC^53516	Chromosome
856	GCA_000159915.2	Fusobacterium^varium^ATCC^27725	Scaffold
652715	GCA_000159955.1	Paenibacillus^sp.^oral^taxon^786^str.^D14	Scaffold
76122	GCA_000159995.1	Alloprevotella^tannerae^ATCC^51259	Scaffold
39778	GCA_000160015.1	Veillonella^dispar^ATCC^17748	Scaffold
43997	GCA_000160035.2	Catonella^morbi^ATCC^51271	Scaffold
177972	GCA_000160115.1	Shuttleworthia^satelles^DSM^14600	Scaffold
652706	GCA_000160135.1	Oribacterium^sp.^oral^taxon^078^str.^F0262	Scaffold
29380	GCA_000160215.1	Staphylococcus^caprae^M23864:W1	Scaffold
505	GCA_000160435.1	Kingella^oralis^ATCC^51147	Scaffold
860	GCA_000160475.1	Fusobacterium^periodonticum^ATCC^33693	Scaffold
69823	GCA_000160495.1	Selenomonas^sputigena^ATCC^35185	Scaffold
242750	GCA_000160535.1	Prevotella^bergensis^DSM^17361	Scaffold
135083	GCA_000160555.1	Selenomonas^noxia^ATCC^43541	Scaffold
237576	GCA_000160635.1	Oribacterium^sinus^F0268	Scaffold
2718	GCA_000160655.1	Cardiobacterium^hominis^ATCC^15826	Scaffold
135080	GCA_000160695.1	Selenomonas^flueggei^ATCC^43531	Scaffold
219314	GCA_000160775.2	Aeromicrobium^marinum^DSM^15272	Chromosome
227943	GCA_000160835.1	Lactobacillus^antri^DSM^16041	Scaffold
1396	GCA_000161255.1	Bacillus^cereus^Rock3-44	Chromosome
55218	GCA_000161775.1	Ruegeria^lacuscaerulensis^ITI-1157	Scaffold
166314	GCA_000161795.2	Synechococcus^sp.^WH^8109	Complete Genome
633131	GCA_000161835.1	Thalassobium^sp.^R2A62	Scaffold
181675	GCA_000161935.1	Lactobacillus^coleohominis^101-4-CHN	Scaffold
51123	GCA_000161975.1	Eubacterium^saphenum^ATCC^49989	Scaffold
109790	GCA_000162335.1	Lactobacillus^jensenii^SJ-7A-US	Scaffold
137732	GCA_000162475.2	Granulicatella^elegans^ATCC^700633	Scaffold
563037	GCA_000162495.1	Streptococcus^sp.^M143	Scaffold
168933	GCA_000162755.2	Legionella^drancourtii^LLAP12	Scaffold
84109	GCA_000162875.1	Slackia^exigua^ATCC^700122	Scaffold
649739	GCA_000162895.1	Actinomyces^sp.^oral^taxon^848^str.^F0332	Scaffold
28137	GCA_000162935.1	Prevotella^veroralis^F0319	Scaffold
157688	GCA_000162955.1	Leptotrichia^hofstadii^F0254	Scaffold
652716	GCA_000163055.2	Prevotella^sp.^oral^taxon^299^str.^F0039	Complete Genome
655809	GCA_000163495.1	Prevotella^sp.^oral^taxon^472^str.^F0295	Scaffold
684719	GCA_000163555.2	alpha^proteobacterium^HIMB114	Contig
652708	GCA_000163695.1	Bacteroidetes^oral^taxon^274^str.^F0058	Scaffold
72	GCA_000163775.2	Simonsiella^muelleri^ATCC^29453	Scaffold
217159	GCA_000163855.1	Clostridium^carboxidivorans^P7	Scaffold
143361	GCA_000163895.2	Filifactor^alocis^ATCC^35896	Complete Genome
851	GCA_000163915.2	Fusobacterium^nucleatum^subsp.^vincentii^3_1_27	Complete Genome
860	GCA_000163935.1	Fusobacterium^periodonticum^1_1_41FAA	Scaffold
636	GCA_000163955.1	Edwardsiella^tarda^ATCC^23685	Scaffold
197	GCA_000163995.1	Campylobacter^jejuni^subsp.^jejuni^414	Chromosome
204525	GCA_000164635.1	Roseomonas^cervicalis^ATCC^49957	Scaffold
1318	GCA_000164675.2	Streptococcus^parasanguinis^ATCC^15912	Complete Genome
2047	GCA_000164695.2	Rothia^dentocariosa^ATCC^17931	Complete Genome
1334193	GCA_000164865.1	[Enterobacter]^lignolyticus^SCF1	Complete Genome
92945	GCA_000164885.1	Ketogulonicigenium^vulgare^Y25	Complete Genome
658659	GCA_000165065.1	Erysipelotrichaceae^bacterium^3_1_53	Scaffold
701175	GCA_000165125.2	Vibrio^caribbeanicus^ATCC^BAA-2122	Contig
2331	GCA_000165465.1	Halanaerobium^praevalens^DSM^2228	Complete Genome
167642	GCA_000165505.1	Ilyobacter^polytropus^DSM^2926	Complete Genome
29518	GCA_000165595.2	Borreliella^afzelii^PKo	Chromosome
1251	GCA_000165675.2	Leuconostoc^fallax^KCTC^3537	Contig
119	GCA_000165715.3	Rubinisphaera^brasiliensis^DSM^5305	Complete Genome
187326	GCA_000165735.1	Megasphaera^micronuciformis^F0359	Scaffold
81412	GCA_000165795.1	Aminomonas^paucivorans^DSM^12260	Chromosome
1452	GCA_000165925.1	Bacillus^atrophaeus^1942	Complete Genome
1069	GCA_000166055.1	Rhodomicrobium^vannielii^ATCC^17100	Complete Genome
388413	GCA_000166275.1	Algoriphagus^machipongonensis	Chromosome
1033846	GCA_000166295.1	Marinobacter^adhaerens^HP15	Complete Genome
55205	GCA_000166335.1	Caldicellulosiruptor^owensensis^OL	Complete Genome
413888	GCA_000166355.1	Caldicellulosiruptor^hydrothermalis^108	Complete Genome
316068	GCA_000166395.1	Leadbetterella^byssophila^DSM^17132	Complete Genome
656519	GCA_000166415.1	Halanaerobium^hydrogeniformans	Complete Genome
52765	GCA_000166695.1	Caldicellulosiruptor^kristjanssonii^I77R1B	Complete Genome
1610	GCA_000166795.1	Lactobacillus^coryniformis^subsp.^coryniformis^KCTC^3167^=^DSM^20001	Scaffold
891	GCA_000167355.1	Desulfuromonas^acetoxidans^DSM^684	Scaffold
29484	GCA_000168015.1	Yersinia^frederiksenii^ATCC^33641	Contig
59196	GCA_000168295.1	Rickettsiella^grylli	Contig
1639	GCA_000168435.1	Listeria^monocytogenes^FSL^J1-208	Scaffold
84205	GCA_000168715.1	Chlorobium^ferrooxidans^DSM^13031	Contig
383631	GCA_000168995.1	Methylophilales^bacterium^HTCC2181	Contig
74426	GCA_000169035.1	Collinsella^aerofaciens^ATCC^25986	Contig
247633	GCA_000169075.1	marine^gamma^proteobacterium^HTCC2143	Contig
247639	GCA_000169115.1	marine^gamma^proteobacterium^HTCC2080	Contig
261685	GCA_000169155.1	Thermosinus^carboxydivorans^Nor1	Contig
106588	GCA_000169255.2	Pseudoflavonifractor^capillosus^ATCC^29799	Contig
391598	GCA_000169355.1	Flavobacteria^bacterium^BAL38	Contig
270374	GCA_000169375.1	Marinobacter^sp.^ELB17	Contig
388401	GCA_000169395.1	Rhodobacteraceae^bacterium^HTCC2150	Contig
391593	GCA_000169435.1	Roseobacter^sp.^CCS2	Contig
388739	GCA_000169455.1	Roseobacter^sp.^SK209-2-6	Contig
291048	GCA_000170735.1	Caminibacter^mediatlanticus^TB-2	Contig
50743	GCA_000170815.1	unidentified^eubacterium^SCB49	Contig
236100	GCA_000170835.1	Marinobacter^algicola^DG893	Contig
58051	GCA_000170855.1	Moritella^sp.^PE36	Contig
351016	GCA_000170875.1	Roseobacter^sp.^AzwK-3b	Contig
1491	GCA_000171095.1	Clostridium^botulinum^C^str.^Eklund	Contig
420336	GCA_000171335.1	Epulopiscium^sp.^'N.t.^morphotype^B'	Contig
314289	GCA_000171815.1	Vibrio^sp.^AND4	Contig
333990	GCA_000171855.1	Carnobacterium^sp.^AT7	Contig
391603	GCA_000171875.1	Flavobacteriales^bacterium^ALC-1	Contig
392423	GCA_000171895.1	Hydrogenivirga^sp.^128-5-R1-1	Contig
225422	GCA_000172095.1	Sulfitobacter^indolifex^HEL-45	Contig
47055	GCA_000172975.1	Dethiosulfovibrio^peptidovorans^DSM^11002	Contig
487796	GCA_000173095.1	Flavobacteria^bacterium^MS024-2A	Contig
33029	GCA_000173355.1	Anaerococcus^hydrogenalis^DSM^7454	Contig
78342	GCA_000173375.1	Bifidobacterium^gallicum^DSM^20093^=^LMG^11596	Contig
304736	GCA_000173615.1	Sulfurihydrogenibium^yellowstonense^SS-5	Contig
28152	GCA_000173715.1	Yersinia^kristensenii^ATCC^33638	Contig
100886	GCA_000173795.1	Catenibacterium^mitsuokai^DSM^15897	Contig
405212	GCA_000173835.1	Alicyclobacillus^acidocaldarius^LAA1	Scaffold
1379	GCA_000173915.1	Gemella^haemolysans^ATCC^10379	Contig
484	GCA_000173935.1	Neisseria^flavescens^NRL30031/H210	Contig
427926	GCA_000174415.1	Dethiobacter^alkaliphilus^AHT^1	Contig
488939	GCA_000174435.1	Desulfonatronospira^thiodismutans^ASO3-1	Scaffold
1017	GCA_000174755.1	Capnocytophaga^gingivalis^ATCC^33624	Contig
281920	GCA_000174775.1	Porphyromonas^uenonis^60-3	Contig
28124	GCA_000174815.1	Porphyromonas^endodontalis^ATCC^35406	Contig
1265	GCA_000174895.1	Ruminococcus^flavefaciens^FD-1	Scaffold
406124	GCA_000175075.1	Bacillus^sp.^m3-13	Contig
153948	GCA_000175095.2	Nitrosomonas^sp.^AL212	Complete Genome
443143	GCA_000175115.2	Geobacter^sp.^M18	Complete Genome
51047	GCA_000175195.1	Actinobacillus^minor^NM305	Contig
78587	GCA_000175215.2	Asticcacaulis^excentricus^CB^48	Complete Genome
47920	GCA_000175235.1	Acidovorax^delafieldii^2AN	Contig
33059	GCA_000175575.2	Acidithiobacillus^caldus^ATCC^51756	Complete Genome
204	GCA_000175655.1	Campylobacter^showae^RM3277	Contig
29362	GCA_000175795.2	Ruminiclostridium^papyrosolvens^DSM^2782	Contig
371731	GCA_000176015.1	Rhodobacter^sp.^SW2	Contig
1481663	GCA_000176215.1	Vibrio^metoecus	Contig
28175	GCA_000176235.1	Vibrio^orientalis^CIP^102891^=^ATCC^33934	Contig
675815	GCA_000176715.1	Vibrio^sp.^RC586	Contig
80867	GCA_000176855.2	Acidovorax^avenae^subsp.^avenae^ATCC^19860	Complete Genome
182210	GCA_000176915.2	Pseudodesulfovibrio^aespoeensis^Aspo-2	Complete Genome
552398	GCA_000177015.3	Ruminococcaceae^bacterium^D16	Scaffold
345370	GCA_000177215.2	Desulfovibrio^carbinoliphilus^subsp.^oakridgensis	Chromosome
1413	GCA_000177235.2	Bacillus^cellulosilyticus^DSM^2522	Complete Genome
1076	GCA_000177255.2	Rhodopseudomonas^palustris^DX-1	Complete Genome
638849	GCA_000177335.1	Pyramidobacter^piscolens^W5455	Contig
118748	GCA_000177375.1	Bulleidia^extructa^W1219	Contig
258224	GCA_000177535.2	Corynebacterium^resistens^DSM^45100	Complete Genome
656024	GCA_000177615.2	Frankia^symbiont^of^Datisca^glomerata	Complete Genome
936456	GCA_000177635.2	Desulfurispirillum^indicum^S5	Complete Genome
1264	GCA_000178155.2	Ruminococcus^albus^8	Contig
47687	GCA_000178375.1	Mycoplasma^alligatoris^A21JP2	Contig
53363	GCA_000178455.1	Brevibacterium^mcbrellneri^ATCC^49030	Contig
29360	GCA_000178835.2	Cellulosilyticum^lentocellum^DSM^5427	Complete Genome
940614	GCA_000178955.2	Granulicella^mallensis^MP5ACTX8	Complete Genome
940615	GCA_000178975.2	Granulicella^tundricola^MP5ACTX9	Complete Genome
1727	GCA_000179395.2	Corynebacterium^variabile^DSM^44702	Complete Genome
878	GCA_000179555.1	Desulfovibrio^fructosivorans^JJ	Contig
59840	GCA_000179615.1	Paenibacillus^curdlanolyticus^YK9	Scaffold
1264	GCA_000179635.2	Ruminococcus^albus^7^=^DSM^20455	Complete Genome
82135	GCA_000179715.1	Atopobium^vaginae^PB189-T1-4	Contig
744979	GCA_000179775.1	Ahrensia^sp.^R2A130	Contig
1313	GCA_000179855.1	Streptococcus^pneumoniae^06-01-003MEF	Contig
870903	GCA_000179915.2	Terriglobus^saanensis^SP1PR4	Complete Genome
1632	GCA_000180015.1	Lactobacillus^oris^PB013-T2-3	Contig
1318	GCA_000180035.1	Streptococcus^parasanguinis^F0405	Contig
1317	GCA_000180055.1	Streptococcus^downei^F0415	Contig
161544	GCA_000181495.1	Bacillus^sp.^SG-1	Contig
161528	GCA_000181515.1	Erythrobacter^sp.^SD-21	Contig
88916	GCA_000181895.2	Borreliella^spielmanii^A14S	Scaffold
669	GCA_000182685.1	Vibrio^harveyi^1DA3	Contig
1177712	GCA_000182745.1	Komagataeibacter^medellinensis^NBRC^3288	Complete Genome
185300	GCA_000183135.1	Paludibacter^propionicigenes^WB4	Complete Genome
2105	GCA_000183365.1	Mycoplasma^leachii^PG50	Complete Genome
28903	GCA_000183385.1	Mycoplasma^bovis^PG45	Complete Genome
477976	GCA_000183405.1	Calditerrivibrio^nitroreducens^DSM^19672	Complete Genome
1006	GCA_000183425.1	Marivirga^tractuosa^DSM^4126	Complete Genome
671228	GCA_000183505.2	Veillonella^sp.^oral^taxon^158^str.^F0412	Contig
29322	GCA_000183525.3	[Eubacterium]^cellulosolvens^6	Chromosome
175696	GCA_000183545.3	Thermaerobacter^subterraneus^DSM^13965	Scaffold
303	GCA_000183645.1	Pseudomonas^putida^BIRD-1	Complete Genome
556287	GCA_000183665.1	Candidatus^Liberibacter^solanacearum^CLso-ZC1	Complete Genome
148813	GCA_000183725.1	Sulfuricurvum^kujiense^DSM^16994	Complete Genome
187137	GCA_000183745.1	Oceanithermus^profundus^DSM^14977	Complete Genome
529731	GCA_000183865.1	Listeria^marthii^FSL^S4-120	Chromosome
234831	GCA_000184065.1	Pseudoalteromonas^sp.^SM9913	Complete Genome
154	GCA_000184345.2	Spirochaeta^thermophila^DSM^6578	Complete Genome
1612	GCA_000184535.1	Lactobacillus^farciminis^KCTC^3681^=^DSM^20184	Scaffold
53358	GCA_000184685.1	Intrasporangium^calvum^DSM^43043	Complete Genome
73919	GCA_000184705.1	Thermaerobacter^marianensis^DSM^12885	Complete Genome
28126	GCA_000184945.1	Prevotella^buccae^ATCC^33574	Scaffold
33968	GCA_000185065.2	Leuconostoc^pseudomesenteroides^KCTC^3652	Contig
651609	GCA_000185285.1	Actinomyces^sp.^oral^taxon^180^str.^F0310	Scaffold
739	GCA_000185305.1	Aggregatibacter^segnis^ATCC^33393	Scaffold
246144	GCA_000185365.1	Enterococcus^italicus^DSM^15952	Scaffold
467210	GCA_000185385.1	Lachnoanaerobaculum^saburreum^DSM^3986	Scaffold
147802	GCA_000185405.1	Lactobacillus^iners^ATCC^55195	Scaffold
113287	GCA_000185505.1	Pseudoramibacter^alactolyticus^ATCC^23263	Scaffold
35833	GCA_000185705.2	Bilophila^wadsworthia^3_1_6	Scaffold
286804	GCA_000185725.2	Segniliparus^rugosus^ATCC^BAA-974	Scaffold
29575	GCA_000185745.1	Taylorella^equigenitalis^MCE9	Complete Genome
228745	GCA_000185805.1	Thermovibrio^ammonificans^HB-1	Complete Genome
228604	GCA_000185845.1	Prevotella^salivae^DSM^15606	Scaffold
314722	GCA_000185965.1	Pseudoxanthomonas^suwonensis^11-1	Complete Genome
290053	GCA_000186225.1	Bacteroides^helcogenes^P^36-108	Complete Genome
269261	GCA_000186245.1	Nitratifractor^salsuginis^DSM^16511	Complete Genome
59600	GCA_000186265.1	Cellulophaga^algicola^DSM^14237	Complete Genome
128	GCA_000186345.1	Isosphaera^pallida^ATCC^43644	Complete Genome
309887	GCA_000186385.1	Deinococcus^maricopensis^DSM^21211	Complete Genome
113107	GCA_000186465.1	Streptococcus^australis^ATCC^700641	Scaffold
138074	GCA_000186485.2	Serratia^symbiotica^str.^Tucson	Scaffold
517722	GCA_000186705.2	Citromicrobium^sp.^JLT1363	Contig
894	GCA_000186885.1	Desulfobulbus^propionicus^DSM^2032	Complete Genome
706438	GCA_000186965.1	Actinomyces^sp.^oral^taxon^171^str.^F0337	Scaffold
29501	GCA_000186985.3	Mycoplasma^haemofelis^Ohio2	Complete Genome
37636	GCA_000187005.1	Thermus^scotoductus^SA-01	Complete Genome
671224	GCA_000187125.1	Selenomonas^artemidis^F0399	Scaffold
1464	GCA_000187665.4	Paenibacillus^larvae^subsp.^larvae^B-3650	Contig
563038	GCA_000187745.1	Streptococcus^sp.^M334	Scaffold
310297	GCA_000187895.1	Bacteroides^plebeius^DSM^17135	Scaffold
1339	GCA_000187995.3	Streptococcus^macacae^NCTC^11558	Contig
380397	GCA_000188015.3	Streptococcus^ictaluri^707-05	Contig
361101	GCA_000188035.3	Streptococcus^pseudoporcinus^LQ^940-04	Contig
622637	GCA_000188155.3	Methylocystis^sp.^ATCC^49242	Scaffold
626940	GCA_000188175.1	Phascolarctobacterium^succinatutens^YIT^12067	Scaffold
626938	GCA_000188195.1	Succinatimonas^hippei^YIT^12066	Scaffold
723	GCA_000188255.1	Actinobacillus^ureae^ATCC^25976	Scaffold
170652	GCA_000189255.2	Vibrio^brasiliensis^LMG^20546	Contig
379097	GCA_000189275.2	Vibrio^sinaloensis^DSM^21326	Contig
876	GCA_000189295.2	Desulfovibrio^desulfuricans^ND132	Complete Genome
414778	GCA_000189395.2	Planococcus^donghaensis^MPA1U2	Contig
1014	GCA_000189415.1	Weeksella^virosa^DSM^16922	Complete Genome
283734	GCA_000189495.1	Staphylococcus^pseudintermedius^ED99	Complete Genome
361575	GCA_000189535.1	Pseudarthrobacter^phenanthrenivorans^Sphe3	Complete Genome
29329	GCA_000189775.3	Thermoanaerobacterium^xylanolyticum^LX-11	Complete Genome
556261	GCA_000190355.1	Clostridium^sp.^D5	Scaffold
316997	GCA_000190375.2	Rubrivivax^benzoatilyticus^JA2^=^ATCC^BAA-35	Contig
84647	GCA_000190415.2	Candidatus^Odyssella^thessalonicensis^L13	Contig
1131703	GCA_000190435.1	Sphaerochaeta^globosa^str.^Buddy	Complete Genome
1147159	GCA_000190475.2	Ornithinibacillus^scapharcae^TW25	Contig
28118	GCA_000190535.1	Odoribacter^splanchnicus^DSM^20712	Complete Genome
55148	GCA_000190555.1	Deinococcus^proteolyticus^MRP	Complete Genome
376805	GCA_000190575.1	Bacteroides^salanitronis^DSM^18170	Complete Genome
51197	GCA_000190635.1	Syntrophobotulus^glycolicus^DSM^8271	Complete Genome
502	GCA_000190695.1	Kingella^denitrificans^ATCC^33394	Scaffold
151895	GCA_000190735.2	Pseudopedobacter^saltans^DSM^12145	Complete Genome
173365	GCA_000190755.3	Methylobacter^tundripaludum^SV96	Scaffold
64160	GCA_000191045.1	Desulfurobacterium^thermolithotrophum^DSM^11699	Complete Genome
282402	GCA_000191065.1	Prevotella^multiformis^DSM^16608	Scaffold
48296	GCA_000191145.1	Acinetobacter^pittii^PHEA-2	Complete Genome
729	GCA_000191405.1	Haemophilus^parainfluenzae^ATCC^33392	Scaffold
1604	GCA_000191545.1	Lactobacillus^amylovorus	Complete Genome
33034	GCA_000191725.2	Anaerococcus^prevotii^ACS-065-V-Col13	Contig
78258	GCA_000191785.1	Parascardovia^denticolens^DSM^10105^=^JCM^12538	Chromosome
658656	GCA_000191805.1	Lachnospiraceae^bacterium^6_1_37FAA	Scaffold
177400	GCA_000191885.2	Anaerophaga^thermohalophila^DSM^12881	Contig
83554	GCA_000191925.1	Chlamydia^psittaci^6BC	Complete Genome
56460	GCA_000192025.2	Xanthomonas^vesicatoria^ATCC^35937	Contig
710239	GCA_000192225.1	Capnocytophaga^sp.^oral^taxon^338^str.^F0234	Scaffold
945692	GCA_000192435.2	Gordonia^neofelifaecis^NRRL^B-59395	Contig
981384	GCA_000192475.2	Ruegeria^conchae	Contig
378548	GCA_000192575.1	Novosphingobium^nitrogenifigens^DSM^19370	Scaffold
991904	GCA_000192745.1	Polymorphum^gilvum^SL003B-26A1	Complete Genome
119864	GCA_000192865.1	Marinomonas^mediterranea^MMB-1	Complete Genome
1376	GCA_000193205.1	Aerococcus^urinae^ACS-120-V-Col10a	Complete Genome
28129	GCA_000193395.1	Prevotella^denticola^F0289	Complete Genome
490	GCA_000193735.2	Neisseria^sicca^4320	Contig
486	GCA_000193795.2	Neisseria^lactamica^NS19	Contig
84405	GCA_000194135.1	Hippea^maritima^DSM^10411	Complete Genome
191579	GCA_000194605.1	Fluviicola^taffensis^DSM^16823	Complete Genome
267212	GCA_000194925.1	Neisseria^bacilliformis^ATCC^BAA-1200	Scaffold
309120	GCA_000194985.1	Dialister^micraerophilus^DSM^19965	Scaffold
1002672	GCA_000195085.1	Candidatus^Pelagibacter^sp.^IMCC9063	Complete Genome
937450	GCA_000195205.2	Oxalobacteraceae^bacterium^IMCC9480	Contig
167	GCA_000195275.1	Treponema^succinifaciens^DSM^2489	Complete Genome
60893	GCA_000195295.1	Desulfobacca^acetoxidans^DSM^11109	Complete Genome
33871	GCA_000195315.1	Coriobacterium^glomerans^PW2	Complete Genome
186192	GCA_000195335.1	Marinithermus^hydrothermalis^DSM^14884	Complete Genome
622488	GCA_000195555.1	Francisella^hispaniensis	Complete Genome
208596	GCA_000195575.1	Carnobacterium^sp.^17-4	Complete Genome
712117	GCA_000195595.1	Actinomyces^sp.^oral^taxon^170^str.^F0386	Scaffold
626930	GCA_000195635.1	Bacteroides^fluxus^YIT^12057	Scaffold
518	GCA_000195675.1	Bordetella^bronchiseptica^RB50	Complete Genome
782	GCA_000195735.1	Rickettsia^prowazekii^str.^Madrid^E	Complete Genome
881	GCA_000195755.1	Desulfovibrio^vulgaris^str.^Hildenborough	Complete Genome
1076	GCA_000195775.1	Rhodopseudomonas^palustris^CGA009	Complete Genome
1642	GCA_000195795.1	Listeria^innocua^Clip11262	Complete Genome
1717	GCA_000195815.1	Corynebacterium^diphtheriae^NCTC^13129	Complete Genome
1769	GCA_000195855.1	Mycobacterium^leprae^TN	Complete Genome
2107	GCA_000195875.1	Mycoplasma^pulmonis^UAB^CTIP	Complete Genome
1773	GCA_000195955.2	Mycobacterium^tuberculosis^H37Rv	Complete Genome
84588	GCA_000195975.1	Synechococcus^sp.^WH^8102	Complete Genome
1639	GCA_000196035.1	Listeria^monocytogenes^EGD-e	Complete Genome
1311	GCA_000196055.1	Streptococcus^agalactiae^NEM316	Complete Genome
670	GCA_000196095.1	Vibrio^parahaemolyticus^RIMD^2210633	Complete Genome
844	GCA_000196135.1	Wolinella^succinogenes^DSM^1740	Complete Genome
2218628	GCA_000196155.1	Photorhabdus^laumondii^subsp.^laumondii^TTO1	Complete Genome
959	GCA_000196175.1	Bdellovibrio^bacteriovorus^HD100	Complete Genome
664662	GCA_000196215.1	Borreliella^bavariensis^PBi	Complete Genome
290399	GCA_000196235.1	Arthrobacter^sp.^FB24	Complete Genome
68909	GCA_000196275.1	Deinococcus^geothermalis^DSM^11300	Complete Genome
486	GCA_000196295.1	Neisseria^lactamica^020-06	Complete Genome
313588	GCA_000196315.1	Croceibacter^atlanticus^HTCC2559	Complete Genome
1231	GCA_000196355.1	Nitrosospira^multiformis^ATCC^25196	Complete Genome
645	GCA_000196395.1	Aeromonas^salmonicida^subsp.^salmonicida^A449	Complete Genome
85701	GCA_000196435.1	Bartonella^tribocorum^CIP^105476	Complete Genome
1511	GCA_000196455.1	Acetoanaerobium^sticklandii	Complete Genome
291112	GCA_000196475.1	Photorhabdus^asymbiotica	Complete Genome
40269	GCA_000196495.1	Aliivibrio^salmonicida^LFI1238	Complete Genome
1164	GCA_000196515.1	'Nostoc^azollae'^0708	Complete Genome
2051	GCA_000196535.1	Mobiluncus^curtisii^ATCC^43063	Complete Genome
182337	GCA_000196615.1	Erwinia^billingiae^Eb661	Complete Genome
43767	GCA_000196695.1	Rhodococcus^hoagii^103S	Complete Genome
1390	GCA_000196735.1	Bacillus^amyloliquefaciens^DSM^7^=^ATCC^23350	Complete Genome
1148157	GCA_000196795.1	Acinetobacter^oleivorans^DR1	Complete Genome
330214	GCA_000196815.1	Nitrospira^defluvii	Complete Genome
1244	GCA_000196855.1	Leuconostoc^gelidum^subsp.^gasicomitatum^LMG^18811	Complete Genome
2746	GCA_000196875.2	Halomonas^elongata^DSM^2581	Complete Genome
256701	GCA_000197735.1	Glutamicibacter^arilaitensis^Re117	Complete Genome
83406	GCA_000198515.1	gamma^proteobacterium^HdN1	Complete Genome
412963	GCA_000198775.1	Paraburkholderia^rhizoxinica^HKI^454	Complete Genome
167964	GCA_000199675.1	Anaerolinea^thermophila^UNI-1	Complete Genome
214	GCA_000200595.1	Helicobacter^felis^ATCC^49179	Complete Genome
2033	GCA_000202635.1	Microbacterium^testaceum^StLB037	Complete Genome
57372	GCA_000203215.1	Mycoplasma^suis^KI3806	Complete Genome
1590	GCA_000203855.3	Lactobacillus^plantarum^WCFS1	Complete Genome
94122	GCA_000203935.1	Shewanella^sp.^ANA-3	Complete Genome
76891	GCA_000204015.1	Asticcacaulis^biprosthecum^C19	Scaffold
293	GCA_000204035.1	Brevundimonas^diminuta^ATCC^11568	Scaffold
654	GCA_000204115.1	Aeromonas^veronii^B565	Complete Genome
2518989	GCA_000204315.2	Halieaceae^bacterium^IMCC3088	Contig
1379	GCA_000204355.1	Gemella^haemolysans^M341	Scaffold
1491	GCA_000204565.1	Clostridium^botulinum^BKT015925	Complete Genome
179636	GCA_000204645.1	Alicycliphilus^denitrificans^K601	Complete Genome
655186	GCA_000205985.2	uncultured^SUP05^cluster^bacterium	Scaffold
273376	GCA_000208385.1	Sphaerochaeta^coccoides^DSM^17374	Complete Genome
742723	GCA_000209385.2	Lachnospiraceae^bacterium^2_1_46FAA	Scaffold
712991	GCA_000209465.1	Lachnospiraceae^oral^taxon^107^str.^F0167	Scaffold
937772	GCA_000209515.2	gamma^proteobacterium^IMCC1989	Contig
1007105	GCA_000209655.1	Pusillimonas^sp.^T7-7	Complete Genome
750	GCA_000209675.1	Gallibacterium^anatis^UMN179	Complete Genome
2115	GCA_000209735.1	Mycoplasma^fermentans^PG18	Chromosome
831	GCA_000209815.1	Butyrivibrio^fibrisolvens^16/4	Chromosome
657323	GCA_000209835.1	Ruminococcus^sp.^SR1/5	Chromosome
853	GCA_000209855.1	Faecalibacterium^prausnitzii^SL3/3	Chromosome
245014	GCA_000209895.1	butyrate-producing^bacterium^SS3/4	Chromosome
158847	GCA_000209975.1	Megamonas^hypermegale^ART12/1	Chromosome
40520	GCA_000210015.1	Blautia^obeum^A2-162	Chromosome
33039	GCA_000210035.1	[Ruminococcus]^torques^L2-14	Chromosome
471189	GCA_000210055.1	Gordonibacter^pamelaeae^7-10-1-b	Chromosome
371601	GCA_000210075.1	Bacteroides^xylanisolvens^XB1A	Chromosome
1161942	GCA_000210095.1	Ruminococcus^champanellensis^18P13^=^JCM^17042	Chromosome
116085	GCA_000210555.1	Coprococcus^catus^GD/7	Chromosome
328814	GCA_000210575.1	Alistipes^shahii^WAL^8301	Chromosome
751585	GCA_000210595.1	Coprococcus^sp.^ART55/1	Chromosome
39483	GCA_000210615.1	Faecalitalea^cylindroides^T2-87	Chromosome
39492	GCA_000210635.1	[Eubacterium]^siraeum^V10Sc8a	Chromosome
166486	GCA_000210655.1	Roseburia^intestinalis^XB6B4	Chromosome
245012	GCA_000210675.1	butyrate-producing^bacterium^SM4/1	Chromosome
649756	GCA_000210695.1	Anaerostipes^hadrus	Chromosome
651822	GCA_000210715.1	Fretibacterium^fastidiosum	Chromosome
853	GCA_000210735.1	Faecalibacterium^prausnitzii^L2-6	Chromosome
729	GCA_000210895.1	Haemophilus^parainfluenzae^T3T1	Complete Genome
97084	GCA_000210915.2	Halobacteriovorax^marinus^SJ	Complete Genome
2100	GCA_000211295.1	Mycoplasma^hyorhinis^MCLD	Complete Genome
434085	GCA_000211335.2	gamma^proteobacterium^IMCC2047	Contig
1581	GCA_000211375.1	Lactobacillus^buchneri^NRRL^B-30929	Complete Genome
80880	GCA_000211835.2	Hylemonella^gracilis^ATCC^19624	Contig
983544	GCA_000211855.3	Lacinutrix^sp.^5H-3-7-4	Complete Genome
983545	GCA_000212335.1	Glaciecola^sp.^4H-3-7+YE-5	Complete Genome
983548	GCA_000212355.1	Dokdonia^sp.^4H-3-7-5	Complete Genome
28123	GCA_000212375.1	Porphyromonas^asaccharolytica^DSM^20707	Complete Genome
184064	GCA_000212395.1	Thermodesulfobium^narugense^DSM^14796	Complete Genome
81028	GCA_000212415.1	Treponema^brennaborense^DSM^12168	Complete Genome
873	GCA_000212675.2	Desulfocurvibacter^africanus^subsp.^africanus^str.^Walvis^Bay	Complete Genome
1305	GCA_000212815.1	Streptococcus^sanguinis^SK49	Scaffold
1305	GCA_000212855.1	Streptococcus^sanguinis^SK355	Scaffold
151276	GCA_000212915.1	Bacteroides^coprosuis^DSM^18011	Chromosome
499229	GCA_000213235.1	Tepidanaerobacter^acetatoxydans^Re1	Complete Genome
252966	GCA_000213255.1	Mahella^australiensis^50-1^BON	Complete Genome
913331	GCA_000213355.2	SAR324^cluster^bacterium^SCGC^AAA240-J09	Scaffold
913324	GCA_000213375.2	gamma^proteobacterium^SCGC^AAA001-B15	Scaffold
913327	GCA_000213395.2	gamma^proteobacterium^SCGC^AAA007-O20	Scaffold
156974	GCA_000213555.1	Dysgonomonas^gadei^ATCC^BAA-286	Scaffold
163665	GCA_000213575.1	Dysgonomonas^mossii^DSM^22836	Scaffold
997346	GCA_000213595.1	Desmospora^sp.^8437	Scaffold
1002339	GCA_000213615.1	Psychrobacter^sp.^1501(2011)	Scaffold
715451	GCA_000213655.1	Alteromonas^naphthalenivorans	Complete Genome
47880	GCA_000213805.1	Pseudomonas^fulva^12-X	Complete Genome
1348	GCA_000213825.1	Streptococcus^parauberis^KCTC^11537	Complete Genome
82203	GCA_000213975.1	Centipeda^periodontii^DSM^2778	Scaffold
378211	GCA_000214035.2	Methyloversatilis^universalis^FAM5	Contig
160808	GCA_000214095.3	Acidithiobacillus^ferrivorans^SS3	Complete Genome
1029823	GCA_000214135.2	Acinetobacter^sp.^P8-3-8	Contig
875328	GCA_000214155.1	Mycolicibacter^sinensis	Complete Genome
639313	GCA_000214175.1	Hoyosella^subflava^DQS3-9A1	Complete Genome
936476	GCA_000214215.1	Marinomonas^posidonica^IVIA-Po-181	Complete Genome
39775	GCA_000214275.3	Methylomicrobium^album^BG8	Chromosome
1030157	GCA_000214335.2	Sphingomonas^sp.^KC8	Contig
150829	GCA_000214355.1	Treponema^azotonutricium^ZAS-9	Complete Genome
88058	GCA_000214375.1	Treponema^primitia^ZAS-2	Complete Genome
1565	GCA_000214435.1	Desulfotomaculum^nigrificans^CO-1-SRB	Complete Genome
671230	GCA_000214475.2	Parvimonas^sp.^oral^taxon^110^str.^F0139	Contig
421	GCA_000214665.1	Methylomonas^methanica^MC09	Complete Genome
58135	GCA_000214705.1	Desulfofundulus^kuznetsovii^DSM^6115	Complete Genome
267818	GCA_000214785.1	Lactobacillus^kefiranofaciens^ZW3	Complete Genome
147268	GCA_000214825.1	Thiomicrospira^cyclica^ALM1	Complete Genome
547145	GCA_000215065.1	Hydrogenobaculum^sp.^SHO	Complete Genome
1564	GCA_000215085.1	Desulfotomaculum^ruminis^DSM^2154	Complete Genome
139208	GCA_000215105.1	Isoptericola^variabilis^225	Complete Genome
68892	GCA_000215385.2	Streptococcus^infantis^SK1076	Contig
94132	GCA_000215705.1	Ramlibacter^tataouinensis^TTB310	Complete Genome
548	GCA_000215745.1	Klebsiella^aerogenes^KCTC^2190	Complete Genome
471825	GCA_000215935.3	Haloplasma^contractile^SSD-17B	Contig
180542	GCA_000215955.3	Salinisphaera^shabanensis^E1L3A	Contig
1295609	GCA_000215975.1	Thermodesulfobacterium^geofontis^OPF15	Complete Genome
171695	GCA_000217795.1	Thermodesulfatator^indicus^DSM^15286	Complete Genome
119394	GCA_000217815.1	Pseudothermotoga^thermarum^DSM^5069	Complete Genome
327275	GCA_000217915.2	Shewanella^sp.^HN-41	Contig
506534	GCA_000217935.2	Rheinheimera^sp.^A13L	Contig
310514	GCA_000218235.1	Prevotella^multisaccharivorax^DSM^17128	Scaffold
980584	GCA_000218485.2	Aquimarina^agarivorans	Contig
11	GCA_000218545.1	Cellulomonas^gilvus^ATCC^13127	Complete Genome
1219	GCA_000218705.1	Prochlorococcus^marinus^bv.^HNLC1	Scaffold
1219	GCA_000218745.1	Prochlorococcus^marinus^bv.^HNLC2	Scaffold
296745	GCA_000218765.2	Caldalkalibacillus^thermarum^TA2.A1	Scaffold
1036674	GCA_000218785.2	Idiomarina^sp.^A28L	Contig
542	GCA_000218875.1	Zymomonas^mobilis^subsp.^pomaceae^ATCC^29192	Complete Genome
573569	GCA_000219045.1	Francisella^salina	Complete Genome
2374	GCA_000219125.2	Acetonema^longum^DSM^6540	Scaffold
234827	GCA_000219355.1	Candidatus^Midichloria^mitochondrii^IricVA	Complete Genome
999141	GCA_000219565.1	Halomonas^sp.^TD01	Scaffold
261292	GCA_000219585.1	Nitrosomonas^sp.^Is79A3	Complete Genome
709797	GCA_000219645.1	Bradyrhizobiaceae^bacterium^SG-6C	Chromosome
215591	GCA_000219725.1	Treponema^caldarium^DSM^7334	Complete Genome
165096	GCA_000219805.1	Weissella^koreensis^KACC^15510	Complete Genome
405212	GCA_000219875.1	Alicyclobacillus^acidocaldarius^subsp.^acidocaldarius^Tc-4-1	Complete Genome
310575	GCA_000219915.3	Advenella^kashmirensis^WT001	Complete Genome
28037	GCA_000220045.2	Streptococcus^mitis^SK1073	Contig
712620	GCA_000220065.2	Streptococcus^sp.^oral^taxon^056^str.^F0418	Contig
28037	GCA_000220085.2	Streptococcus^mitis^SK1080	Contig
1685	GCA_000220135.1	Bifidobacterium^breve^UCC2003	Complete Genome
385682	GCA_000220155.2	Thermophagus^xiamenensis	Contig
52227	GCA_000220215.1	Prevotella^dentalis^DSM^3688	Scaffold
28133	GCA_000220235.1	Prevotella^nigrescens^ATCC^33563	Scaffold
60133	GCA_000220255.1	Prevotella^pallens^ATCC^700821	Scaffold
260552	GCA_000220505.2	Microbulbifer^agarilyticus^S89	Contig
1042376	GCA_000220525.2	Ochrovirga^pacifica	Contig
1042378	GCA_000220565.2	Oceanicola^sp.^S124	Contig
1929488	GCA_000220585.2	Croceivirga^radicis	Contig
28188	GCA_000220625.1	Capnocytophaga^canimorsus^Cc5	Complete Genome
712124	GCA_000220835.1	Actinomyces^sp.^oral^taxon^448^str.^F0400	Scaffold
795955	GCA_000220985.2	Nesterenkonia^sp.^F	Contig
158899	GCA_000221045.1	Collimonas^fungivorans^Ter331	Complete Genome
28037	GCA_000221165.2	Streptococcus^mitis^bv.^2^str.^F0392	Contig
712430	GCA_000221565.2	Peptoniphilus^sp.^oral^taxon^375^str.^F0436	Contig
257758	GCA_000221985.1	Streptococcus^pseudopneumoniae^IS7493	Complete Genome
726	GCA_000222025.2	Haemophilus^haemolyticus^M19501	Contig
64897	GCA_000222305.1	Borreliella^bissettii^DN127	Complete Genome
2078	GCA_000222445.3	Sporolactobacillus^inulinus^CASD	Contig
104	GCA_000222485.1	Cyclobacterium^marinum^DSM^745	Complete Genome
701176	GCA_000222565.2	Vibrio^sp.^N418	Contig
142461	GCA_000222605.2	Vibrio^ichthyoenteri^ATCC^700023	Contig
28037	GCA_000222705.2	Streptococcus^mitis^bv.^2^str.^SK95	Contig
758828	GCA_000222855.1	Succinivibrionaceae^bacterium^WG-1	Scaffold
84377	GCA_000223215.1	Brachyspira^intermedia^PWS/A	Complete Genome
68892	GCA_000223255.2	Streptococcus^infantis^SK970	Contig
713008	GCA_000223315.2	Parvimonas^sp.^oral^taxon^393^str.^F0440	Contig
40324	GCA_000223885.1	Stenotrophomonas^maltophilia^JV3	Complete Genome
244573	GCA_000223985.2	Thiocapsa^marina^5811	Contig
210408	GCA_000224065.2	Thiorhodococcus^drewsii^AZ1	Contig
111501	GCA_000224085.1	Muricauda^ruestringensis^DSM^13258	Complete Genome
28091	GCA_000224275.2	Neisseria^weaveri^ATCC^51223	Contig
456455	GCA_000224335.2	Bizionia^argentinensis^JUB59	Contig
1045009	GCA_000224415.2	Citricoccus^sp.^CH26A	Contig
28136	GCA_000224615.1	Prevotella^oulorum^F0390	Scaffold
885040	GCA_000224675.1	Enterobacter^soli	Complete Genome
1073573	GCA_000224765.2	SAR324^cluster^bacterium^JCVI-SC^AAA005	Contig
558169	GCA_000224785.2	Lentibacillus^jeotgali	Contig
1623	GCA_000224985.1	Lactobacillus^ruminis^ATCC^27782	Complete Genome
519989	GCA_000225005.2	Ectothiorhodospira^sp.^PHS-1	Contig
301301	GCA_000225345.1	Roseburia^hominis^A2-183	Complete Genome
598467	GCA_000225565.1	Brenneria^sp.^EniD312	Chromosome
626935	GCA_000225705.1	Collinsella^tanakaei^YIT^12063	Scaffold
661979	GCA_000225825.2	Brachybacterium^squillarum^M-6-3	Contig
56458	GCA_000225975.2	Xanthomonas^sacchari^NCPPB^4393	Contig
28077	GCA_000225995.2	Nitrospirillum^amazonense^Y2	Contig
665550	GCA_000226215.2	Dietzia^alimentaria^72	Contig
458033	GCA_000226295.1	Chloracidobacterium^thermophilum^B	Complete Genome
349221	GCA_000226315.1	Micavibrio^aeruginosavorus^ARL-13	Complete Genome
300231	GCA_000226565.1	Glaciecola^nitratireducens^FR1064	Complete Genome
84590	GCA_000226625.1	Taylorella^asinigenitalis^MCE3	Complete Genome
607712	GCA_000226875.1	Neisseria^shayeganii^871	Scaffold
179878	GCA_000226955.2	Sphingomonas^elodea^ATCC^31461	Contig
33030	GCA_000227315.1	Peptoniphilus^indolicus^ATCC^29427	Scaffold
745014	GCA_000227505.4	gamma^proteobacterium^HIMB55	Contig
751994	GCA_000227525.2	gamma^proteobacterium^HIMB30	Contig
65958	GCA_000227565.1	Komagataeibacter^oboediens^174Bp2	Scaffold
132144	GCA_000227585.1	Candidatus^Glomeribacter^gigasporarum^BEG34	Scaffold
92245	GCA_000227665.3	Thiomicrospira^aerophila^AL3	Complete Genome
108010	GCA_000227685.3	Thioalkalivibrio^paradoxus^ARh^1	Complete Genome
377615	GCA_000227705.3	Thermobacillus^composti^KWC4	Complete Genome
154347	GCA_000227725.2	Thiorhodospira^sibirica^ATCC^700588	Contig
73141	GCA_000227745.3	Thiocystis^violascens^DSM^198	Complete Genome
607711	GCA_000227765.1	Neisseria^wadsworthii^9715	Scaffold
631362	GCA_000228725.3	Thiorhodovibrio^sp.^970	Scaffold
531813	GCA_000230555.1	Pelagibacterium^halotolerans^B2	Complete Genome
166318	GCA_000230675.2	Synechococcus^sp.^WH^8016	Contig
666685	GCA_000230695.3	Rhodanobacter^denitrificans	Complete Genome
53399	GCA_000230975.3	Hyphomicrobium^denitrificans^1NES1	Complete Genome
208085	GCA_000231035.3	Saccharomonospora^paurometabolica^YIM^90007	Scaffold
40988	GCA_000231055.3	Saccharomonospora^azurea^NA-128	Chromosome
1079994	GCA_000231305.1	Leucobacter^chromiiresistens^JG^31	Scaffold
79209	GCA_000231385.3	Desulfosporosinus^meridiei^DSM^13257	Complete Genome
142877	GCA_000231405.3	Desulfitobacterium^metallireducens^DSM^15288	Complete Genome
479936	GCA_000231445.2	Commensalibacter^intestini^A911	Contig
2293	GCA_000233695.3	Desulfobacter^postgatei^2ac9	Chromosome
102134	GCA_000233715.3	Desulfallas^gibsoniae^DSM^7213	Complete Genome
336261	GCA_000233775.1	Thermovirga^lienii^DSM^17291	Complete Genome
415229	GCA_000233915.4	Pseudoxanthomonas^spadix^BD-a59	Complete Genome
454154	GCA_000233955.1	Paraprevotella^clara^YIT^11840	Scaffold
470565	GCA_000234055.1	Prevotella^histicola^F0411	Scaffold
135082	GCA_000234095.1	Selenomonas^infelix^ATCC^43532	Scaffold
671218	GCA_000234115.1	Alloprevotella^rava^F0323	Scaffold
198822	GCA_000234195.1	Candidatus^Paraburkholderia^kirkii^UZHbot1	Scaffold
479935	GCA_000234355.2	Gluconobacter^morbifer^G707	Contig
1797	GCA_000234585.2	Mycolicibacterium^thermoresistibile^ATCC^19527	Contig
93466	GCA_000235405.3	Fervidobacterium^pennivorans^DSM^9078	Complete Genome
43995	GCA_000235445.1	Johnsonella^ignava^ATCC^51276	Scaffold
712288	GCA_000235465.1	Fusobacterium^sp.^oral^taxon^370^str.^F0437	Scaffold
712622	GCA_000235485.1	Streptococcus^sp.^oral^taxon^058^str.^F0407	Scaffold
550984	GCA_000235725.2	Halomonas^sp.^HAL1	Contig
316	GCA_000235745.2	Pseudomonas^stutzeri^SDM-LAC	Contig
550	GCA_000235765.3	Enterobacter^cloacae^subsp.^dissolvens^SDM	Complete Genome
223527	GCA_000236035.1	Halomonas^boliviensis^LC1	Scaffold
463	GCA_000236145.1	Fluoribacter^dumoffii^Tex-KL	Chromosome
1111069	GCA_000236585.1	Thermus^sp.^CCB_US3_UF1	Complete Genome
1118153	GCA_000236625.3	Halomonas^sp.^GFAJ-1	Contig
146939	GCA_000236665.1	Azospira^oryzae^PS	Complete Genome
1131707	GCA_000236685.1	Sphaerochaeta^pleomorpha^str.^Grapes	Complete Genome
253245	GCA_000236705.1	Owenweeksia^hongkongensis^DSM^17368	Complete Genome
985002	GCA_000236925.1	Staphylococcus^argenteus	Complete Genome
288965	GCA_000237085.1	Hungateiclostridium^clariflavum^DSM^19732	Complete Genome
83561	GCA_000237205.1	Simkania^negevensis^Z	Complete Genome
428712	GCA_000237805.1	Jonquetella^anthropi^DSM^22815	Chromosome
108007	GCA_000237825.1	Thermanaerovibrio^velox^DSM^12556	Chromosome
53633	GCA_000237975.1	Sulfobacillus^acidophilus^DSM^10332	Complete Genome
187452	GCA_000237995.2	Pediococcus^claussenii^ATCC^BAA-344	Complete Genome
1501329	GCA_000238055.2	Oribacterium^parvum^ACB1	Scaffold
1501332	GCA_000238075.1	Oribacterium^asaccharolyticum^ACB7	Scaffold
796937	GCA_000238095.2	Peptoanaerobacter^stomatis	Scaffold
28112	GCA_000238215.1	Tannerella^forsythia^92A2	Complete Genome
298657	GCA_000238255.4	Pseudoalteromonas^spongiae^UST010723-006	Complete Genome
43658	GCA_000238295.3	Pseudoalteromonas^rubra^DSM^6842	Contig
43662	GCA_000238315.4	Pseudoalteromonas^piscicida	Chromosome
43655	GCA_000238375.3	Pseudoalteromonas^citrea^DSM^8771	Contig
394751	GCA_000238395.4	Pseudoalteromonas^arctica^A^37-1-2	Complete Genome
512030	GCA_000238595.2	Nocardioides^sp.^SLBN-35	Contig
909943	GCA_000238815.2	SAR116^cluster^alpha^proteobacterium^HIMB100	Contig
390842	GCA_000238835.1	Lactobacillus^parafarraginis^F0439	Scaffold
1665	GCA_000238915.2	Arthrobacter^globiformis^NBRC^12137	Contig
136241	GCA_000238995.1	Mycoplasma^haemocanis^str.^Illinois	Complete Genome
156456	GCA_000239275.1	Anaeroglobus^geminatus^F0357	Scaffold
194702	GCA_000239355.1	Cardiobacterium^valvarum^F0432	Scaffold
388384	GCA_000239855.2	Pseudoalteromonas^sp.^BSi20652	Contig
383911	GCA_000239875.2	Pseudoalteromonas^sp.^BSi20311	Contig
996	GCA_000240075.2	Flavobacterium^columnare^ATCC^49512	Complete Genome
1097667	GCA_000240225.2	Patulibacter^medicamentivorans	Contig
336988	GCA_000241055.1	Oenococcus^kitaharae^DSM^17330	Chromosome
263909	GCA_000241265.2	Gordonia^araii^NBRC^100433	Contig
263908	GCA_000241305.2	Gordonia^effusa^NBRC^100432	Contig
36821	GCA_000241345.2	Gordonia^amarae^NBRC^15530	Contig
1116375	GCA_000241385.1	Vibrio^sp.^EJY3	Complete Genome
59803	GCA_000241465.1	Sphingomonas^echinoides^ATCC^14820	Scaffold
1112214	GCA_000241485.1	Sphingomonas^sp.^PAMC^26605	Scaffold
187145	GCA_000241815.1	Caldithrix^abyssi^DSM^13497	Chromosome
34038	GCA_000241955.1	Rahnella^aquatilis^CIP^78.65^=^ATCC^33071	Chromosome
796942	GCA_000242235.1	Stomatobaculum^longum	Scaffold
81475	GCA_000242255.3	Frateuria^aurantia^DSM^6220	Complete Genome
481722	GCA_000242275.1	Lactobacillus^kisonensis^F0435	Scaffold
762964	GCA_000242295.1	Haemophilus^sp.^oral^taxon^851^str.^F0397	Scaffold
712976	GCA_000242315.1	Lachnospiraceae^bacterium^oral^taxon^082^str.^F0431	Scaffold
487173	GCA_000242435.1	Dialister^succinatiphilus^YIT^11850	Scaffold
46355	GCA_000242595.3	Spirochaeta^africana^DSM^8902	Complete Genome
35839	GCA_000242615.3	Holophaga^foetida^DSM^6591	Scaffold
995	GCA_000242635.3	Solitalea^canadensis^DSM^3403	Complete Genome
56774	GCA_000242675.1	Eubacterium^infirmum^F0142	Scaffold
29581	GCA_000242815.2	Janthinobacterium^lividum^PAMC^25724	Contig
1112216	GCA_000242835.1	Sphingomonas^sp.^PAMC^26617	Scaffold
666686	GCA_000242895.3	Bacillus^sp.^1NLA3E	Complete Genome
439703	GCA_000243015.1	Prevotella^maculosa^OT^289	Scaffold
189723	GCA_000243035.1	Prevotella^micans^F0438	Scaffold
511062	GCA_000243075.1	Oceanimonas^sp.^GK1	Complete Genome
446683	GCA_000243115.3	Niabella^soli^DSM^19437	Complete Genome
233055	GCA_000243135.3	Desulfitobacterium^dichloroeliminans^LMG^P-21439	Complete Genome
36854	GCA_000243155.3	Desulfitobacterium^dehalogenans^ATCC^51507	Complete Genome
195907	GCA_000243235.1	Gillisia^limnaea^DSM^15749	Scaffold
256	GCA_000243275.1	Myroides^odoratus^DSM^2801	Chromosome
40990	GCA_000243395.3	Saccharomonospora^glauca^K62	Chromosome
301541	GCA_000243715.3	Leptospira^broomii^serovar^Hurstbridge^str.^5399	Contig
100053	GCA_000243815.3	Leptospira^alexanderi^serovar^Manhao^3^str.^L^60	Contig
447106	GCA_000244715.3	Leptospira^licerasiae^str.^MMD4847	Contig
755731	GCA_000244875.1	Clostridium^sp.^BNL1100	Complete Genome
864051	GCA_000244995.1	Burkholderiales^bacterium^JOSHI_001	Chromosome
1022	GCA_000245015.1	Beggiatoa^alba^B18LD	Scaffold
596152	GCA_000245055.1	Desulfovibrio^sp.^U5L	Scaffold
72361	GCA_000245315.1	Bacillus^vallismortis^DV1-F-3	Scaffold
72360	GCA_000245335.1	Bacillus^mojavensis^RO-H-1^=^KCTC^3706	Scaffold
545533	GCA_000245735.2	Alishewanella^jeotgali^KCTC^22429	Contig
40091	GCA_000245755.1	Helcococcus^kunzii^ATCC^51366	Scaffold
82347	GCA_000245795.1	Facklamia^languida^CCUG^37842	Scaffold
29394	GCA_000245815.1	Dolosigranulum^pigrum^ATCC^51524	Scaffold
28184	GCA_000246635.2	Leptospira^weilii^str.^LNT^1194	Scaffold
102684	GCA_000246835.1	Streptococcus^infantarius^subsp.^infantarius^CJ18	Complete Genome
590061	GCA_000246875.2	Halomonas^sp.^KM-1	Contig
1137848	GCA_000246895.2	Clostridium^arbusti^SL206	Contig
1175452	GCA_000246925.2	Peptoniphilus^rhinitidis^1-13	Contig
1183151	GCA_000246945.2	Myroides^injenensis^M09-0166	Contig
444463	GCA_000246965.2	Sporolactobacillus^vineae^DSM^21990^=^SL153	Contig
1112209	GCA_000247495.2	Psychrobacter^sp.^PAMC^21119	Contig
33952	GCA_000247605.1	Acetobacterium^woodii^DSM^1030	Complete Genome
1112215	GCA_000247645.2	Salinibacterium^sp.^PAMC^21357	Contig
746032	GCA_000247995.2	Mobilicoccus^pelagius^NBRC^104925	Contig
249058	GCA_000248075.2	Gordonia^otitidis^NBRC^100426	Contig
97478	GCA_000248095.3	Lactobacillus^mucosae^LM1	Complete Genome
296	GCA_000250615.1	Pseudomonas^fragi^B25	Scaffold
1008	GCA_000250635.1	Saprospira^grandis^str.^Lewin	Complete Genome
177400	GCA_000250735.2	Anaerophaga^thermohalophila^str.^Valhall	Contig
437898	GCA_000250875.1	Sutterella^parvirubra^YIT^11816	Scaffold
1352	GCA_000250945.1	Enterococcus^faecium^Aus0004	Complete Genome
229204	GCA_000252125.2	Flavobacterium^frigoris^PS1	Contig
502394	GCA_000252445.1	Deinococcus^gobiensis^I-0	Complete Genome
1123866	GCA_000252525.1	SAR86^cluster^bacterium^SAR86A	Scaffold
1123867	GCA_000252545.1	SAR86^cluster^bacterium^SAR86B	Scaffold
1123864	GCA_000252565.1	SAR86^cluster^bacterium^SAR86C	Scaffold
1123865	GCA_000252585.1	SAR86^cluster^bacterium^SAR86D	Scaffold
628	GCA_000252955.1	Xenorhabdus^nematophila^ATCC^19061	Chromosome
54736	GCA_000252995.1	Salmonella^bongori^NCTC^12419	Complete Genome
56426	GCA_000253015.1	Bartonella^clarridgeiae^73	Complete Genome
83552	GCA_000253035.1	Parachlamydia^acanthamoebae^UV-7	Complete Genome
1303	GCA_000253155.1	Streptococcus^oralis^Uo5	Complete Genome
702113	GCA_000253255.1	Novosphingobium^sp.^PP1Y	Complete Genome
55197	GCA_000253275.1	Flavobacterium^branchiophilum^FL-15	Complete Genome
717785	GCA_000253295.1	Hyphomicrobium^sp.^MC1	Complete Genome
885581	GCA_000255115.3	Desulfosporosinus^acidiphilus^SJ4	Complete Genome
149715	GCA_000255135.1	Marinitoga^piezophila^KA3	Complete Genome
35789	GCA_000255355.1	Rickettsia^helvetica^C9P9	Chromosome
2130	GCA_000255435.2	Ureaplasma^urealyticum^4318	Contig
1087449	GCA_000255455.1	Aquimarina^agarilytica^ZC1	Scaffold
238015	GCA_000255495.2	Lactobacillus^vini^DSM^20605	Contig
165	GCA_000255555.2	Treponema^saccharophilum^DSM^2985	Contig
504	GCA_000255635.1	Kingella^kingae^PYKK081	Scaffold
47951	GCA_000256135.2	Vibrio^cyclitrophicus^1F175	Scaffold
676517	GCA_000257395.1	Diplorickettsia^massiliensis^20B	Contig
932213	GCA_000257645.1	Serratia^sp.^M24T3	Contig
1081644	GCA_000257665.1	Candidatus^Aquiluna^sp.^IMCC13023	Contig
28037	GCA_000257805.1	Streptococcus^mitis^SK616	Contig
28037	GCA_000257905.1	Streptococcus^mitis^SK579	Contig
712461	GCA_000257925.1	Prevotella^sp.^oral^taxon^306^str.^F0472	Contig
75294	GCA_000258175.1	Saccharomonospora^xinjiangensis^XJ-54	Scaffold
591197	GCA_000258405.1	Ignavibacterium^album^JCM^16511	Complete Genome
86188	GCA_000258575.2	[Pseudomonas]^geniculata^N1	Contig
78355	GCA_000258595.1	Streptomyces^somaliensis^DSM^40738	Contig
1167637	GCA_000258765.1	Gillisia^marina	Contig
989	GCA_000259075.1	Marinilabilia^salmonicolor^JCM^21150	Contig
138563	GCA_000259255.1	Helicobacter^cetorum^MIT^00-7128	Complete Genome
138563	GCA_000259275.1	Helicobacter^cetorum^MIT^99-5656	Complete Genome
29498	GCA_000259295.1	Vibrio^tubiashii^NCIMB^1337^=^ATCC^19106	Contig
1095727	GCA_000259505.1	Streptococcus^sp.^SK643	Contig
714	GCA_000259915.1	Aggregatibacter^actinomycetemcomitans^RhAA1	Contig
453852	GCA_000260115.1	Joostella^marina^DSM^19592	Scaffold
1031	GCA_000260135.1	Thiothrix^nivea^DSM^5205	Scaffold
152335	GCA_000260395.1	Lactobacillus^suebicus^DSM^5007^=^KCTC^3549	Contig
1618	GCA_000260415.1	Lactobacillus^mali^KCTC^3596^=^DSM^20444	Contig
194326	GCA_000260455.1	Lactobacillus^versmoldensis^DSM^14857^=^KCTC^3814	Contig
176292	GCA_000260775.1	Lactobacillus^malefermentans^DSM^5705^=^KCTC^3548	Contig
1124982	GCA_000260795.1	Treponema^sp.^JC4	Contig
1165090	GCA_000260835.1	Imtechella^halotolerans^K1	Contig
1905730	GCA_000260925.1	Pectobacterium^parmentieri	Complete Genome
754477	GCA_000260965.1	Methylophaga^frappieri	Complete Genome
754476	GCA_000260985.3	Methylophaga^nitratireducenticrescens	Complete Genome
82996	GCA_000261045.2	Serratia^plymuthica^PRI-2C	Complete Genome
1175306	GCA_000261365.1	Herbaspirillum^sp.^GW103	Contig
28125	GCA_000262545.1	Prevotella^bivia^DSM^20514	Scaffold
1471	GCA_000262735.1	Bacillus^methanolicus^MGA3	Contig
1471	GCA_000262755.1	Bacillus^methanolicus^PB1	Contig
312279	GCA_000263195.1	Emticicia^oligotrophica^DSM^17448	Complete Genome
1134474	GCA_000263355.1	Cellvibrio^sp.^BR	Scaffold
316	GCA_000263395.1	Pseudomonas^stutzeri^TS44	Contig
795665	GCA_000263795.2	Hydrogenophaga^sp.^PBC	Complete Genome
1189620	GCA_000264055.1	Flavobacterium^sp.^ACAM^123	Contig
347483	GCA_000264295.1	Rhodanobacter^spathiphylli^B39	Contig
219571	GCA_000264315.1	Rhodanobacter^fulvus^Jip2	Contig
416169	GCA_000264375.1	Rhodanobacter^thiooxydans^LCS2	Contig
161360	GCA_000264415.1	Planococcus^antarcticus^DSM^14505	Contig
188144	GCA_000264435.2	Enterovibrio^norvegicus^FF-454	Scaffold
590849	GCA_000265075.1	Nitritalea^halalkaliphila^LW7	Contig
720605	GCA_000265245.2	Halomonas^smyrnensis^AAD6	Contig
44674	GCA_000265295.1	Sulfurospirillum^barnesii^SES-3	Complete Genome
214856	GCA_000265365.1	Alistipes^finegoldii^DSM^17242	Complete Genome
101385	GCA_000265385.1	Aequorivita^sublithincola^DSM^14238	Complete Genome
232259	GCA_000265405.1	Belliella^baltica^DSM^15883	Complete Genome
392734	GCA_000265425.1	Terriglobus^roseus^DSM^18391	Complete Genome
999	GCA_000265505.1	Bernardetia^litoralis^DSM^6794	Complete Genome
29510	GCA_000266885.1	Turneriella^parva^DSM^21527	Complete Genome
97477	GCA_000266925.1	Acetomicrobium^mobile^DSM^13181	Complete Genome
316	GCA_000267545.1	Pseudomonas^stutzeri^CCUG^29243	Complete Genome
230143	GCA_000269605.1	Scardovia^wiggsiae^F0424	Contig
461393	GCA_000269805.1	Actinomyces^massiliensis^4401292	Scaffold
245160	GCA_000269865.1	Fictibacillus^macauensis^ZFHKF-1	Contig
94136	GCA_000269905.1	Alkalibacillus^haloalkaliphilus^C5	Contig
1363	GCA_000269945.1	Lactococcus^garvieae^Lg2	Complete Genome
33970	GCA_000270185.1	Melissococcus^plutonius^ATCC^35311	Chromosome
502558	GCA_000270285.1	Eggerthella^sp.^YY7918	Complete Genome
1042156	GCA_000270305.1	Clostridium^sp.^SY8519	Complete Genome
243629	GCA_000271305.1	Hydrocarboniphaga^effusa^AP103	Contig
76853	GCA_000271325.1	Solibacillus^silvestris^StLB046	Complete Genome
1354	GCA_000271405.2	Enterococcus^hirae^ATCC^9790	Complete Genome
52133	GCA_000271425.1	Acinetobacter^venetianus^RAG-1^=^CIP^110063	Scaffold
1589	GCA_000271445.1	Lactobacillus^pentosus^KCA1	Chromosome
365349	GCA_000271485.2	Pelosinus^fermentans^DSM^17108	Contig
365349	GCA_000271665.2	Pelosinus^fermentans^JBW45	Complete Genome
29497	GCA_000272105.2	Vibrio^splendidus^12E03	Scaffold
723172	GCA_000272145.2	Vibrio^genomosp.^F6^str.^FF-238	Scaffold
246167	GCA_000272185.2	Vibrio^crassostreae^9CS106	Chromosome
29497	GCA_000272225.2	Vibrio^splendidus^ZS-139	Scaffold
212663	GCA_000272445.2	Vibrio^tasmaniensis^ZS-17	Scaffold
555793	GCA_000272475.1	Novosphingobium^sp.^Rr^2-17	Contig
111504	GCA_000273375.1	Bartonella^birtlesii^IBS^325	Chromosome
1008	GCA_000275825.1	Saprospira^grandis^DSM^2844	Scaffold
428031	GCA_000276805.1	Moritella^dasanensis^ArB^0140	Contig
1177931	GCA_000276965.1	Thiovulum^sp.^ES	Contig
1202448	GCA_000277545.1	Enterobacter^sp.^Ag1	Contig
1105031	GCA_000277625.1	Clostridium^sp.^MSTE9	Contig
1750	GCA_000277715.1	Pseudopropionibacterium^propionicum^F0230a	Complete Genome
231049	GCA_000277855.1	Lactobacillus^rossiae^DSM^15814	Scaffold
1094755	GCA_000278115.1	Bartonella^sp.^DB5-6	Scaffold
186739	GCA_000278135.1	Bartonella^washoeensis^Sb944nv	Scaffold
270250	GCA_000278215.1	Bartonella^rattimassiliensis^15908	Scaffold
33047	GCA_000278235.1	Bartonella^vinsonii^subsp.^arupensis^OK-94-513	Scaffold
291176	GCA_000278255.1	Bartonella^melophagi^K-2C	Scaffold
936548	GCA_000278725.1	Actinomyces^sp.^ICM47	Contig
1134405	GCA_000279145.1	Melioribacter^roseus^P3M-2	Complete Genome
316	GCA_000279165.1	Pseudomonas^stutzeri^DSM^10701	Complete Genome
373638	GCA_000279995.1	Bartonella^tamiae^Th307	Scaffold
52764	GCA_000280015.1	Bartonella^alsatica^IBS^382	Scaffold
1197706	GCA_000281065.1	Arthrobacter^sp.^M2012083	Contig
1172192	GCA_000281085.1	Catenovulum^agarivorans^YM01	Scaffold
133453	GCA_000281175.1	Caldilinea^aerophila^DSM^14535^=^NBRC^104270	Complete Genome
141391	GCA_000281235.1	Candidatus^Mycoplasma^haemolamae^str.^Purdue	Complete Genome
1144307	GCA_000281715.1	Sphingobium^sp.^AP49	Contig
1144313	GCA_000282055.1	Flavobacterium^sp.^CF136	Contig
1144319	GCA_000282135.1	Herbaspirillum^sp.^CF444	Contig
1144342	GCA_000282575.1	Herbaspirillum^sp.^YR522	Contig
1144343	GCA_000282595.1	Phyllobacterium^sp.^YR531	Contig
1144318	GCA_000282655.1	Polaromonas^sp.^CF318	Contig
1144320	GCA_000282675.1	Pantoea^sp.^GM01	Contig
1105029	GCA_000282935.1	Actinomyces^sp.^ICM39	Contig
122355	GCA_000282975.1	Pseudomonas^psychrophila^HA-4	Contig
1165852	GCA_000282995.1	Melaminivora^alkalimesophila	Contig
1178825	GCA_000283015.1	Arenitalea^lutea	Contig
134	GCA_000283235.1	Methylocystis^parvus^OBBP	Contig
490759	GCA_000283275.1	Marinobacter^sp.^BSs20148	Complete Genome
196180	GCA_000283415.2	Anoxybacillus^kamchatkensis^G10	Chromosome
305	GCA_000283475.1	Ralstonia^solanacearum^PSI07	Complete Genome
627192	GCA_000283515.1	Sphingobium^sp.^SYK-6	Complete Genome
748280	GCA_000283535.1	Pseudogulbenkiania^sp.^NH8B	Complete Genome
1041504	GCA_000283555.1	Candidatus^Arthromitus^sp.^SFB-rat-Yit	Complete Genome
351091	GCA_000283575.1	Oscillibacter^valericigenes^Sjm18-20	Complete Genome
138336	GCA_000284015.1	Blastococcus^saxobsidens^DD2	Complete Genome
971	GCA_000284095.1	Selenomonas^ruminantium^subsp.^lactilytica^TAM6421	Complete Genome
547188	GCA_000284115.1	Phycisphaera^mikurensis^NBRC^102666	Complete Genome
1148	GCA_000284135.1	Synechocystis^sp.^PCC^6803^substr.^GT-I	Complete Genome
944547	GCA_000284235.1	Arcobacter^sp.^L	Complete Genome
28068	GCA_000284255.1	Rubrivivax^gelatinosus^IL144	Complete Genome
180	GCA_000284315.1	Leptospirillum^ferrooxidans^C2-3	Complete Genome
693075	GCA_000284335.1	Caldisericum^exile^AZM16c01	Complete Genome
1084	GCA_000284415.2	Pararhodospirillum^photometricum^DSM^122	Complete Genome
1570	GCA_000284515.1	Halobacillus^halophilus^DSM^2266	Complete Genome
40324	GCA_000284595.1	Stenotrophomonas^maltophilia^D457	Complete Genome
213	GCA_000284635.1	Helicobacter^cinaedi^PAGU611	Complete Genome
1465754	GCA_000285455.1	Alistipes^timonensis^JC136	Contig
1465765	GCA_000285495.1	Oceanobacillus^massiliensis^str.^N'diop	Scaffold
1033734	GCA_000285535.1	Bacillus^timonensis	Scaffold
1033739	GCA_000285555.1	Kurthia^massiliensis	Scaffold
1465809	GCA_000285575.1	Clostridium^senegalense^JC122	Scaffold
1033740	GCA_000285595.1	Kurthia^senegalensis	Scaffold
1033736	GCA_000285835.2	Brevibacterium^senegalense	Scaffold
1095771	GCA_000285855.2	Ruminococcus^sp.^JC304	Scaffold
1341	GCA_000286075.1	Streptococcus^ratti^FA-1^=^DSM^20564	Contig
208224	GCA_000286275.1	Enterobacter^kobei	Complete Genome
1211706	GCA_000286315.1	Paenisporosarcina^sp.^TG20	Contig
592377	GCA_000286355.1	Kocuria^atrinae^C3-8	Contig
936572	GCA_000286455.1	Selenomonas^sp.^FOBRC6	Contig
188144	GCA_000286875.2	Enterovibrio^norvegicus	Scaffold
76258	GCA_000286955.2	Vibrio^rumoiensis^1S-45	Scaffold
723171	GCA_000287055.2	Vibrio^genomosp.^F10^str.^ZF-129	Scaffold
651	GCA_000287215.3	Aeromonas^media^WS	Complete Genome
1199245	GCA_000287335.1	secondary^endosymbiont^of^Ctenarytaina^eucalypti	Complete Genome
1078480	GCA_000287615.1	Haemophilus^sputorum^HK^2154	Contig
936594	GCA_000287675.1	Lachnoanaerobaculum^sp.^ICM7	Contig
90736	GCA_000291685.1	Moritella^marina^ATCC^15381	Contig
569153	GCA_000291785.1	Prochlorococcus^sp.^W4	Contig
613198	GCA_000291805.1	Prochlorococcus^sp.^W7	Contig
613199	GCA_000291825.1	Prochlorococcus^sp.^W8	Contig
613201	GCA_000291845.1	Prochlorococcus^sp.^W10	Contig
613202	GCA_000291945.1	Prochlorococcus^sp.^W11	Contig
1445	GCA_000292245.2	Bacillus^alcalophilus^ATCC^27647^=^CGMCC^1.3604	Contig
231455	GCA_000292265.1	Dyella^japonica^A8	Contig
1217722	GCA_000292285.1	Pseudomonas^sp.^S13.1.2	Contig
29382	GCA_000292305.1	Staphylococcus^cohnii	Contig
1100721	GCA_000292865.1	Limnohabitans^sp.^Rim47	Contig
1583098	GCA_000292935.1	Fusobacterium^hwasookii^ChDC^F128	Contig
936381	GCA_000292955.1	Selenomonas^sp.^CM52	Contig
936375	GCA_000293155.1	Mogibacterium^sp.^CM50	Contig
1187851	GCA_000293785.1	Rhodovulum^sp.^PH10	Contig
1220535	GCA_000293845.2	alpha^proteobacterium^IMCC14465	Contig
1100720	GCA_000293865.2	Limnohabitans^sp.^Rim28	Contig
554	GCA_000294535.1	Pectobacterium^carotovorum^subsp.^carotovorum^PCC21	Complete Genome
1083	GCA_000294655.1	Phaeospirillum^molischianum^DSM^120	Contig
1288391	GCA_000295095.1	Actinomyces^timonensis^DSM^23838	Scaffold
40324	GCA_000295735.2	Stenotrophomonas^maltophilia^S028	Contig
579922	GCA_000295935.2	Indibacter^alkaliphilus^LW1	Contig
1225184	GCA_000295955.2	Pantoea^sp.^A4	Contig
936595	GCA_000296385.1	Lachnoanaerobaculum^sp.^OBRC5-5	Scaffold
29321	GCA_000296405.1	Corynebacterium^otitidis^ATCC^51513	Scaffold
626934	GCA_000296445.1	Slackia^piriformis^YIT^12062	Scaffold
1163621	GCA_000296695.1	Rheinheimera^nanhaiensis^E407-8	Contig
1165841	GCA_000296775.1	Sulfurovum^sp.^AR	Contig
247490	GCA_000296795.1	Candidatus^Jettenia^caeni	Contig
1203033	GCA_000296835.1	Lactobacillus^hominis^DSM^23910^=^CRBIP^24.179	Contig
1203069	GCA_000296855.1	Lactobacillus^gigeriorum^DSM^23908^=^CRBIP^24.85	Contig
872327	GCA_000297025.1	Lactobacillus^pasteurii^DSM^23907^=^CRBIP^24.76	Contig
649841	GCA_000297055.2	Sulfuricella^denitrificans^skB26	Complete Genome
301	GCA_000297075.2	Pseudomonas^pseudoalcaligenes^CECT^5344	Complete Genome
88058	GCA_000297095.1	Treponema^primitia^ZAS-1	Contig
515264	GCA_000297115.1	Caloramator^australicus^RC3	Contig
1206749	GCA_000297255.1	Nitrolancea^hollandica^Lb	Contig
591154	GCA_000297415.1	Methylacidiphilum^fumariolicum^SolV	Contig
364298	GCA_000297495.1	Janibacter^hoylei^PVAS-1	Contig
1231057	GCA_000297555.1	Paenisporosarcina^sp.^TG-14	Contig
654	GCA_000298015.1	Aeromonas^veronii^AMC34	Scaffold
555791	GCA_000298075.1	Staphylococcus^massiliensis^CCUG^55927	Scaffold
100225	GCA_000298175.1	Austwickia^chelonae^NBRC^105200	Contig
111564	GCA_000298215.1	Kineosphaera^limosa^NBRC^100340	Contig
168480	GCA_000298235.1	Gordonia^namibiensis^NBRC^108229	Contig
645110	GCA_000298295.1	Cecembia^lonarensis^LW9	Contig
1244	GCA_000298875.1	Leuconostoc^gelidum^JB7	Complete Genome
859653	GCA_000299095.1	alpha^proteobacterium^HIMB5	Complete Genome
744985	GCA_000299115.1	alpha^proteobacterium^HIMB59	Complete Genome
178606	GCA_000299235.1	Leptospirillum^ferriphilum^ML-04	Complete Genome
1306787	GCA_000299335.2	Alcanivorax^pacificus^W11-5	Complete Genome
1556	GCA_000299355.1	Gottschalkia^acidurici^9a	Complete Genome
132920	GCA_000299435.1	Exiguobacterium^antarcticum^B7	Complete Genome
1046117	GCA_000299575.1	Oceaniovalibus^guishaninsula^JLT2003	Contig
1207041	GCA_000299895.1	Idiomarina^xiamenensis^10-D-4	Contig
1207039	GCA_000299915.1	Gallaecimonas^xiamenensis^3-C-1	Contig
526216	GCA_000299935.1	Oceanibaculum^indicum^P24	Contig
28108	GCA_000299995.1	Alteromonas^macleodii^str.^'Black^Sea^11'	Complete Genome
285091	GCA_000300005.1	Alcanivorax^dieselolei^B5	Complete Genome
1252	GCA_000300135.1	Leuconostoc^carnosum^JB16	Complete Genome
220697	GCA_000300235.2	Thalassospira^xiamenensis^M-5^=^DSM^17429	Complete Genome
1231180	GCA_000300335.1	Nitratireductor^pacificus^pht-3B	Contig
46351	GCA_000300375.1	Mycolicibacterium^hassiacum^DSM^44199	Contig
1158459	GCA_000300455.4	Kosakonia^sacchari^SP1	Complete Genome
1178537	GCA_000300535.1	Bacillus^xiamenensis	Contig
1363	GCA_000300795.2	Lactococcus^garvieae^DCC43	Contig
1234606	GCA_000300815.1	Gayadomonas^joobiniege^G7	Contig
147266	GCA_000300855.1	Agrobacterium^albertimagni^AOL15	Contig
555500	GCA_000300875.1	Galbibacter^marinus	Contig
519051	GCA_000300995.1	Alcanivorax^hongdengensis^A-11-3	Contig
178214	GCA_000301035.1	Facklamia^hominis^CCUG^36813	Scaffold
137730	GCA_000301055.1	Facklamia^ignava^CCUG^37419	Scaffold
1015	GCA_000301095.1	Bergeyella^zoohelcum^CCUG^30536	Scaffold
358220	GCA_000302535.1	Acidovorax^sp.^KKS102	Complete Genome
752140	GCA_000302595.1	Pedobacter^arcticus^A12	Scaffold
1224136	GCA_000302695.1	Enterobacteriaceae^bacterium^LSJC7	Contig
46257	GCA_000302915.1	Pseudomonas^avellanae^BPIC^631	Scaffold
1684	GCA_000304215.1	Bifidobacterium^asteroides^PRL2011	Complete Genome
187303	GCA_000304315.1	Methylocystis^sp.^SC2	Complete Genome
671622	GCA_000304335.1	Microbacterium^yannicii^PS01	Contig
249402	GCA_000304455.1	Cardinium^endosymbiont^cEper1^of^Encarsia^pergandiella	Complete Genome
1407	GCA_000305495.2	Bacillus^psychrosaccharolyticus^ATCC^23296	Contig
447471	GCA_000305785.2	Simiduia^agarivorans^SA1^=^DSM^21679	Complete Genome
1131462	GCA_000305815.1	Dehalobacter^sp.^CF	Complete Genome
85874	GCA_000305935.1	Thermacetogenium^phaeum^DSM^12270	Complete Genome
1363	GCA_000305975.1	Lactococcus^garvieae^I113	Contig
440512	GCA_000306015.1	Pseudomonas^sp.^Chol1	Contig
1214225	GCA_000306035.1	Acidocella^sp.^MX-AZ02	Scaffold
409998	GCA_000306115.2	Leptospira^wolffii^serovar^Khorat^str.^Khorat-H2	Contig
48782	GCA_000306235.2	Leptospira^fainei^serovar^Hurstbridge^str.^BUT^6	Contig
1137606	GCA_000306675.3	Leptospira^mayottensis^200901116	Complete Genome
1216008	GCA_000306965.1	Amphibacillus^jilinensis^Y1	Scaffold
28223	GCA_000307105.1	Desulfobacula^toluolica^Tol2	Complete Genome
1449	GCA_000307165.1	Amphibacillus^xylanus^NBRC^15112	Complete Genome
33037	GCA_000307225.1	Anaerococcus^vaginalis	Scaffold
1214064	GCA_000307245.1	Promicromonosporaceae^bacterium^W15	Scaffold
1263547	GCA_000307265.1	Oscillibacter^ruminantium^GH1	Scaffold
1214065	GCA_000307305.1	Enterobacteriaceae^bacterium^B14	Scaffold
46503	GCA_000307495.1	Parabacteroides^merdae^CL09T00C40	Scaffold
28896	GCA_000307585.2	Thermoanaerobacterium^saccharolyticum^JW/SL-YS485	Complete Genome
316	GCA_000307775.2	Pseudomonas^stutzeri^KOS6	Scaffold
1208365	GCA_000307935.1	SAR86^cluster^bacterium^SAR86E	Contig
184917	GCA_000307955.1	Desulfovibrio^magneticus^str.^Maddingley^MBC34	Contig
938289	GCA_000308275.2	Levyella^massiliensis	Scaffold
1034944	GCA_000308315.1	Legionella^tunisiensis	Contig
752179	GCA_000309075.1	Occidentia^massiliensis	Contig
1270	GCA_000309825.2	Micrococcus^luteus^str.^modasa	Contig
56957	GCA_000309885.1	Thermus^oshimai^JL-2	Complete Genome
864702	GCA_000309945.1	Oscillatoriales^cyanobacterium^JSC-12	Chromosome
1748	GCA_000310065.1	Acidipropionibacterium^acidipropionici^ATCC^4875	Complete Genome
283699	GCA_000310105.2	Pseudoalteromonas^sp.^Bsw20308	Complete Genome
76112	GCA_000310205.1	Thauera^linaloolentis^47Lol^=^DSM^12138	Contig
164400	GCA_000310225.1	Thauera^phenylacetica^B4P	Contig
1249480	GCA_000310245.1	Candidatus^Sulfuricurvum^sp.^RIFRC-1	Chromosome
1287657	GCA_000311725.1	Bacillus^massiliosenegalensis^JC6	Scaffold
1472765	GCA_000311865.1	Peptoniphilus^obesi^ph1	Scaffold
1472764	GCA_000311985.1	Kallipyga^massiliensis^ph2	Scaffold
1465811	GCA_000312005.1	Cellulomonas^massiliensis^JC225	Scaffold
1268254	GCA_000312025.1	Peptoniphilus^timonensis^JC401	Scaffold
1465823	GCA_000312045.1	Noviherbaspirillum^massiliense^JC206	Scaffold
1465825	GCA_000312125.1	Timonella^senegalensis^JC301	Scaffold
1288121	GCA_000312145.1	Alistipes^senegalensis^JC50	Scaffold
938278	GCA_000312325.1	Casaltella^massiliensis	Scaffold
938293	GCA_000312365.2	Anaerococcus^provencensis	Scaffold
1151061	GCA_000312385.1	Tsukamurella^sp.^1534	Scaffold
555313	GCA_000312445.1	Phocaeicola^abscessus^CCUG^55929	Scaffold
928210	GCA_000312525.1	Bartonella^florencae	Scaffold
1468418	GCA_000312545.1	Bartonella^senegalensis^OS02	Scaffold
481139	GCA_000312565.2	Bartonella^rattaustraliani^AUST/NH4	Contig
481138	GCA_000312585.1	Bartonella^queenslandensis^AUST/NH15	Scaffold
420645	GCA_000312625.1	Lactobacillus^equicursoris^66c	Contig
46234	GCA_000312705.1	Anabaena^sp.^90	Complete Genome
28183	GCA_000313175.2	Leptospira^santarosai^serovar^Shermani^str.^LT^821	Complete Genome
1034346	GCA_000313565.2	Dielma^fastidiosa	Scaffold
300419	GCA_000313915.1	Catellicoccus^marimammalium^M35/04/3	Contig
903915	GCA_000313935.1	Acinetobacter^sp.^WC-141	Contig
54311	GCA_000314005.1	Spirulina^subsalsa^PCC^9445	Scaffold
33889	GCA_000314575.1	Brevibacterium^casei^S18	Contig
106654	GCA_000314595.1	Acinetobacter^nosocomialis	Contig
1035	GCA_000314735.2	Afipia^felis^ATCC^53690	Scaffold
999425	GCA_000314795.2	Streptococcus^sp.^F0442	Scaffold
587	GCA_000314835.2	Providencia^rettgeri^Dmel1	Chromosome
516074	GCA_000314855.2	Providencia^burhodogranariea^DSM^19968	Scaffold
516075	GCA_000314895.2	Providencia^sneebia^DSM^19967	Chromosome
477689	GCA_000314975.1	Aliiglaciecola^lipolytica^E3	Contig
56807	GCA_000315035.1	Glaciecola^pallidula^DSM^14239^=^ACAM^615	Contig
222814	GCA_000315055.1	Paraglaciecola^polaris^LMG^21857	Contig
78057	GCA_000315235.1	Paenibacillus^popilliae^ATCC^14706	Contig
412895	GCA_000315365.1	Desulfotomaculum^hydrothermale^Lam5^=^DSM^18033	Scaffold
1652	GCA_000315445.1	Alloiococcus^otitis^ATCC^51267	Scaffold
202789	GCA_000315465.1	Actinobaculum^massiliense^ACS-171-V-Col2	Scaffold
1502943	GCA_000315505.1	Veillonella^seminalis^ACS-216-V-Col6b	Scaffold
999423	GCA_000315545.1	Selenomonas^sp.^F0473	Scaffold
859058	GCA_000315795.1	Caenispirillum^salinarum^AK4	Contig
59930	GCA_000316515.1	Cyanobium^gracile^PCC^6307	Complete Genome
111781	GCA_000316605.1	Leptolyngbya^sp.^PCC^7376	Complete Genome
195253	GCA_000316685.1	Synechococcus^sp.^PCC^6312	Complete Genome
54308	GCA_000317025.1	Pleurocapsa^sp.^PCC^7327	Complete Genome
1173025	GCA_000317045.1	Geitlerinema^sp.^PCC^7407	Complete Genome
82654	GCA_000317065.1	Pseudanabaena^sp.^PCC^7367	Complete Genome
1173263	GCA_000317085.1	Synechococcus^sp.^PCC^7502	Complete Genome
1795	GCA_000317305.3	Mycolicibacterium^neoaurum^VKM^Ac-1815D	Complete Genome
241425	GCA_000317495.1	Crinalium^epipsammum^PCC^9333	Complete Genome
102116	GCA_000317575.1	Stanieria^cyanosphaera^PCC^7437	Complete Genome
292566	GCA_000317615.1	Dactylococcopsis^salina^PCC^8305	Complete Genome
65093	GCA_000317635.1	Halothece^sp.^PCC^7418	Complete Genome
102235	GCA_000317655.1	Cyanobacterium^stanieri^PCC^7202	Complete Genome
379064	GCA_000317675.1	Cyanobacterium^aponinum^PCC^10605	Complete Genome
432329	GCA_000317835.1	Deinococcus^peraridilitoris^DSM^19664	Complete Genome
959	GCA_000317895.1	Bdellovibrio^bacteriovorus^str.^Tiberius	Complete Genome
2751	GCA_000317975.2	Carnobacterium^maltaromaticum^LMA28	Complete Genome
712469	GCA_000318095.2	Prevotella^sp.^oral^taxon^473^str.^F0040	Scaffold
1261	GCA_000318115.1	Peptostreptococcus^anaerobius^VPI^4330^=^DSM^2949	Scaffold
61592	GCA_000318135.1	Corynebacterium^durum^F0235	Scaffold
712532	GCA_000318175.2	Selenomonas^sp.^oral^taxon^138^str.^F0429	Scaffold
633701	GCA_000318195.2	Prevotella^saccharolytica^F0055	Scaffold
41976	GCA_000318215.2	Porphyromonas^catoniae^F0037	Scaffold
712213	GCA_000318275.2	Capnocytophaga^sp.^oral^taxon^332^str.^F0381	Scaffold
293	GCA_000318405.1	Brevundimonas^diminuta^470-4	Scaffold
1163710	GCA_000319285.1	Cronobacter^condimenti^1330	Contig
535744	GCA_000319325.1	Cronobacter^universalis^NCTC^9529	Scaffold
1263979	GCA_000319385.1	Candidatus^Endolissoclinum^faulkneri^L2	Complete Genome
413497	GCA_000319495.1	Cronobacter^dublinensis^582	Scaffold
1335746	GCA_000319575.2	Spiribacter^salinus^M19-40	Complete Genome
765840	GCA_000320365.1	Moraxella^macacae^0408225	Contig
36834	GCA_000320405.1	Clostridium^celatum^DSM^1785	Scaffold
1288120	GCA_000321005.2	Anaerococcus^senegalensis^JC48	Scaffold
1465757	GCA_000321025.1	Peptoniphilus^senegalensis^JC140	Scaffold
1485952	GCA_000321045.2	Metakosakonia^massiliensis^JC163	Scaffold
1468413	GCA_000321185.1	Bacillus^massilioanorexius^AP8	Contig
186931	GCA_000321415.2	Thioalkalivibrio^nitratireducens^DSM^14787	Complete Genome
390884	GCA_000325705.1	Echinicola^vietnamensis^DSM^17526	Complete Genome
1273132	GCA_000325745.1	Liberibacter^crescens^BT-1	Complete Genome
80679	GCA_000327045.1	Thioflavicoccus^mobilis^8321	Complete Genome
316	GCA_000327065.1	Pseudomonas^stutzeri^RCH2	Complete Genome
1468449	GCA_000327285.1	Holdemania^massiliensis^AP2	Scaffold
1366	GCA_000327305.1	Lactococcus^raffinolactis^4877	Scaffold
1179777	GCA_000327395.1	Mycoplasma^feriruminatoris	Scaffold
33934	GCA_000327465.1	Anoxybacillus^flavithermus^TNO-09.006	Scaffold
37928	GCA_000328305.2	Arthrobacter^crystallopoietes^BAB-32	Contig
42422	GCA_000328625.1	Halobacteroides^halobius^DSM^5150	Complete Genome
171284	GCA_000328725.1	Mycoplasma^cynos^C142	Complete Genome
558170	GCA_000330705.1	Salinicoccus^carnicancri^Crm	Contig
1245591	GCA_000330725.2	Mariniradius^saccharolyticus^AK6	Contig
693444	GCA_000330845.1	Enterobacteriaceae^bacterium^strain^FGI^57	Complete Genome
1501	GCA_000330945.1	Clostridium^pasteurianum^DSM^525^=^ATCC^6013	Contig
191026	GCA_000331025.1	Desulfovibrio^hydrothermalis^AM13^=^DSM^14728	Chromosome
1248916	GCA_000331225.1	Sandarakinorhabdus^sp.^AAP62	Contig
1248760	GCA_000331245.1	Blastomonas^sp.^AAP53	Contig
1248917	GCA_000331285.1	Porphyrobacter^sp.^AAP82	Scaffold
1056511	GCA_000331515.1	Photobacterium^marinum	Contig
1191699	GCA_000331575.1	Bacillus^oryziterrae	Scaffold
1510	GCA_000331995.1	Thermoclostridium^stercorarium^subsp.^stercorarium^DSM^8532	Complete Genome
102232	GCA_000332035.1	Gloeocapsa^sp.^PCC^73106	Contig
927677	GCA_000332075.2	Synechocystis^sp.^PCC^7509	Scaffold
328515	GCA_000332115.1	Nonlabens^dokdonensis^DSW-6	Complete Genome
927669	GCA_000332215.1	Pseudanabaena^biceps^PCC^7429	Contig
669359	GCA_000332235.1	Geminocystis^herdmanii^PCC^6308	Chromosome
1173021	GCA_000332255.1	cyanobacterium^PCC^7702	Scaffold
195250	GCA_000332275.1	Synechococcus^sp.^PCC^7336	Chromosome
1223	GCA_000332315.1	Prochlorothrix^hollandica^PCC^9006^=^CALU^1027	Scaffold
28184	GCA_000332415.2	Leptospira^weilii^serovar^Ranarum^str.^ICFT	Contig
293085	GCA_000332455.2	Leptospira^vanthielii^serovar^Holland^str.^Waz^Holland^=^ATCC^700522	Contig
293069	GCA_000332475.2	Leptospira^yanagawae^serovar^Saopaulo^str.^Sao^Paulo^=^ATCC^700523	Contig
293075	GCA_000332495.2	Leptospira^terpstrae^serovar^Hualin^str.^LT^11-33^=^ATCC^700639	Contig
29511	GCA_000332515.2	Leptospira^wolbachii^serovar^Codice^str.^CDC	Contig
28452	GCA_000332555.2	Leptospira^alstonii^serovar^Pingchang^str.^80-412	Contig
683150	GCA_000332815.1	Arthrobacter^nitrophenolicus	Contig
36820	GCA_000332975.1	Gordonia^aichiensis^NBRC^108223	Contig
53427	GCA_000333015.1	Gordonia^hirsuta^DSM^44140^=^NBRC^16056	Contig
43657	GCA_000333235.1	Pseudoalteromonas^luteoviolacea^B^=^ATCC^29581	Contig
95611	GCA_000333315.1	Curtobacterium^sp.^B8	Scaffold
95618	GCA_000333355.1	Flavobacterium^sp.^B17	Scaffold
95614	GCA_000333375.1	Curtobacterium^sp.^B18	Scaffold
96765	GCA_000333395.1	Microbacterium^sp.^B19	Contig
95617	GCA_000333435.1	Corynebacterium-like^bacterium^B27	Contig
137716	GCA_000333615.1	Ideonella^sp.^B508-1	Contig
1232426	GCA_000333815.1	[Collinsella]^massiliensis	Contig
1056512	GCA_000333895.2	Grimontia^indica	Contig
1134413	GCA_000334155.1	Bacillus^ligniniphilus	Contig
553386	GCA_000334215.1	Halomonas^jeotgali^Hwa	Contig
320799	GCA_000334455.1	Gordonia^soli^NBRC^108243	Contig
363848	GCA_000334915.1	Dyella^ginsengisoli^LA-4	Contig
1287055	GCA_000334935.1	Brachyspira^hampsonii^30599	Contig
400946	GCA_000334955.1	Wohlfahrtiimonas^chitiniclastica^SH04	Scaffold
287	GCA_000335395.3	Pseudomonas^aeruginosa^VRFPA01	Contig
1229489	GCA_000335715.1	beta^proteobacterium^L13	Contig
1229204	GCA_000335735.1	alpha^proteobacterium^L41A	Contig
92490	GCA_000336255.1	Erwinia^toletana^DAPP-PG^735	Scaffold
84531	GCA_000336385.3	Lysobacter^antibioticus^HS124	Scaffold
200451	GCA_000336465.1	Pseudomonas^poae^RE*1-1-14	Complete Genome
219301	GCA_000338055.1	Brachybacterium^muris^UCD-AY4	Scaffold
1288	GCA_000338275.1	Staphylococcus^xylosus^NJ	Contig
96496	GCA_000338395.1	Wolbachia^endosymbiont^of^Wuchereria^bancrofti	Contig
158	GCA_000338475.1	Treponema^denticola^SP33	Scaffold
31973	GCA_000340375.1	Eggerthia^catenaformis^OT^569^=^DSM^20559	Scaffold
29311	GCA_000340435.3	Mycobacterium^haemophilum^DSM^44634	Complete Genome
746691	GCA_000340475.1	Oceanobacillus^kimchii^X50	Chromosome
141693	GCA_000340965.1	Nocardiopsis^kunsanensis^DSM^44524	Contig
225762	GCA_000341005.1	Nocardiopsis^alkaliphila^YIM^80379	Contig
124285	GCA_000341145.1	Nocardiopsis^xinjiangensis^YIM^90004	Contig
225326	GCA_000341345.1	Corynebacterium^halotolerans^YIM^70093^=^DSM^44683	Complete Genome
388640	GCA_000341355.1	Bartonella^australis^Aust/NH1	Complete Genome
33047	GCA_000341385.1	Bartonella^vinsonii^subsp.^berkhoffii^str.^Winnie	Complete Genome
65555	GCA_000341395.1	Desulfocapsa^sulfexigens^DSM^10523	Complete Genome
35801	GCA_000341545.2	Nitrospina^gracilis^3/211	Scaffold
316	GCA_000341615.1	Pseudomonas^stutzeri^NF13	Contig
879567	GCA_000341895.1	Pseudodesulfovibrio^piezophilus^C1TLV30	Chromosome
1244869	GCA_000342045.1	Magnetospirillum^caucaseum	Contig
1234595	GCA_000342165.1	Pacificimonas^flava	Contig
543913	GCA_000342265.1	beta^proteobacterium^CB	Complete Genome
175628	GCA_000344155.1	Gordonia^paraffinivorans^NBRC^108238	Contig
1303	GCA_000344255.1	Streptococcus^oralis^subsp.^tigurinus^1366	Contig
1303	GCA_000344275.1	Streptococcus^oralis^subsp.^tigurinus^AZ_3a	Contig
204	GCA_000344295.2	Campylobacter^showae^CC57C	Contig
1721	GCA_000344785.1	Corynebacterium^callunae^DSM^20147	Complete Genome
1265690	GCA_000346615.1	Nafulsella^turpanensis^ZLM-10	Contig
28182	GCA_000346655.1	Leptospira^noguchii^str.^Bonito	Contig
1242992	GCA_000347035.1	Leptospira^sp.^B5-022	Contig
1241906	GCA_000347295.2	Gordonia^sp.^NB4-1Y	Contig
1454753	GCA_000347575.1	Candidatus^Caldatribacterium^saccharofermentans^OP9-77CS	Contig
745310	GCA_000347675.2	Sphingomonas^sp.^MM-1	Complete Genome
33905	GCA_000347695.1	Bifidobacterium^thermophilum^RBL67	Complete Genome
523742	GCA_000347775.1	Marinobacter^santoriniensis^NKSG1	Contig
1830	GCA_000347955.2	Rhodococcus^ruber^Chol-4	Scaffold
453816	GCA_000348725.1	Bdellovibrio^exovorus^JSS	Complete Genome
349221	GCA_000348745.1	Micavibrio^aeruginosavorus^EPB	Complete Genome
467094	GCA_000348785.1	Ilumatobacter^coccineus^YM16-304	Complete Genome
394098	GCA_000348905.1	Bhargavaea^cecembensis^DSE10	Contig
649507	GCA_000348925.1	Cesiribacter^andamanensis^AMV16	Contig
254787	GCA_000348945.1	Paeniglutamicibacter^gangotriensis^Lz1y	Contig
999151	GCA_000349205.1	Methylophaga^lonarensis^MPL	Contig
1292023	GCA_000349545.1	Leucobacter^sp.^UCD-THU	Scaffold
2035	GCA_000349565.1	Curtobacterium^flaccumfaciens^UCD-AKU	Scaffold
1292020	GCA_000349585.1	Dietzia^sp.^UCD-THP	Scaffold
467093	GCA_000350145.1	Ilumatobacter^nonamiensis^YM16-303	Contig
43595	GCA_000350165.1	Halanaerobium^saccharolyticum^subsp.^saccharolyticum^DSM^6643	Contig
1293577	GCA_000350285.1	candidate^division^SR1^bacterium^MGEHA	Contig
664638	GCA_000350525.1	Leucobacter^salsicius^M1-8	Contig
190898	GCA_000350545.1	Desulfotignum^phosphitoxidans^DSM^13687	Contig
663	GCA_000354175.2	Vibrio^alginolyticus^NBRC^15630^=^ATCC^17749	Complete Genome
28447	GCA_000355695.1	Clavibacter^michiganensis^subsp.^nebraskensis^NCPPB^2581	Complete Genome
1288494	GCA_000355765.4	Nitrosospira^lacus	Complete Genome
1239415	GCA_000355805.1	Dokdonia^sp.^PRO95	Chromosome
251	GCA_000355905.1	Psychroflexus^gondwanensis^ACAM^44	Contig
470864	GCA_000359605.1	Gracilibacillus^halophilus^YIM-C55.5	Contig
97138	GCA_000364165.1	Clostridium^sp.^ASF356	Scaffold
97137	GCA_000364185.1	Lactobacillus^sp.^ASF360	Scaffold
1266908	GCA_000364565.1	Thioalkalivibrio^sp.^ALE6	Contig
1283287	GCA_000364605.1	Nocardioides^sp.^Iso805N	Scaffold
157784	GCA_000364625.1	Pseudomonas^thermotolerans^DSM^14292	Scaffold
181487	GCA_000364865.1	Schaalia^cardiffensis^F0333	Scaffold
278132	GCA_000365005.1	Limimaricola^hongkongensis^DSM^17492	Scaffold
437507	GCA_000365025.1	Robiginitomaculum^antarcticum^DSM^21748	Scaffold
204039	GCA_000365305.1	Dickeya^dianthicola^NCPPB^453	Chromosome
33010	GCA_000367205.1	Cutibacterium^avidum^44067	Complete Genome
101689	GCA_000367525.2	Tetrasphaera^elongata^Lp2	Scaffold
502790	GCA_000367845.1	Aeromonas^diversa^CDC^2478-85	Contig
1217713	GCA_000367945.1	Acinetobacter^sp.^NIPH^809	Scaffold
1530123	GCA_000368065.1	Acinetobacter^seifertii	Scaffold
1217714	GCA_000368265.1	Acinetobacter^sp.^ANC^3789	Scaffold
1144664	GCA_000368305.1	Acinetobacter^sp.^CIP^102129	Scaffold
202952	GCA_000368565.1	Acinetobacter^gerneri^DSM^14967^=^CIP^107464	Scaffold
487316	GCA_000368725.1	Acinetobacter^soli^NIPH^2899	Scaffold
202951	GCA_000368865.1	Acinetobacter^bouvetii^DSM^14964^=^CIP^107468	Scaffold
262668	GCA_000369005.1	Acinetobacter^beijerinckii^CIP^110307	Scaffold
1217707	GCA_000369405.1	Acinetobacter^sp.^ANC^3929	Scaffold
1217709	GCA_000369445.1	Acinetobacter^sp.^NIPH^713	Scaffold
1217692	GCA_000369505.1	Acinetobacter^sp.^NIPH^298	Scaffold
1217700	GCA_000369525.1	Acinetobacter^sp.^CIP^70.18	Scaffold
1217702	GCA_000369545.1	Acinetobacter^sp.^NIPH^1867	Scaffold
280145	GCA_000369765.1	Acinetobacter^colistiniresistens	Scaffold
1217698	GCA_000369785.1	Acinetobacter^sp.^NIPH^3623	Scaffold
1217708	GCA_000369805.1	Acinetobacter^sp.^NIPH^2100	Scaffold
108980	GCA_000369885.1	Acinetobacter^ursingii^NIPH^706	Scaffold
29372	GCA_000371465.1	Clostridium^thermobutyricum	Scaffold
938663	GCA_000371745.1	alpha^proteobacterium^SCGC^AAA280-B11	Contig
1850	GCA_000371785.1	Actinopolyspora^halophila^DSM^43834	Contig
938631	GCA_000371825.1	alpha^proteobacterium^SCGC^AAA027-J10	Contig
938665	GCA_000371845.1	alpha^proteobacterium^SCGC^AAA280-P20	Contig
125614	GCA_000371925.1	Thiolinea^disciformis^DSM^14473	Contig
1131271	GCA_000371985.1	Verrucomicrobia^bacterium^SCGC^AB-629-E09	Contig
932039	GCA_000372025.1	actinobacterium^SCGC^AAA024-D14	Contig
131081	GCA_000372085.1	Corynebacterium^capitovis^DSM^44611	Contig
1131290	GCA_000372125.1	zeta^proteobacterium^SCGC^AB-604-O16	Contig
913328	GCA_000372165.1	SAR202^cluster^bacterium^SCGC^AAA240-N13	Contig
932044	GCA_000372185.1	actinobacterium^SCGC^AAA278-O22	Contig
913337	GCA_000372225.1	Nitrospina^sp.^SCGC^AAA288-L16	Contig
1121358	GCA_000372245.1	Corynebacterium^doosanense^CAU^212^=^DSM^45436	Contig
932038	GCA_000372265.1	actinobacterium^SCGC^AAA023-J06	Scaffold
857041	GCA_000372285.1	Candidatus^Poribacteria^bacterium^WGA-4E	Contig
227319	GCA_000372385.1	Corynebacterium^ciconiae^DSM^44920	Contig
487732	GCA_000372445.1	Corynebacterium^ulceribovis^DSM^45146	Contig
155892	GCA_000372645.1	Caulobacter^vibrioides^OR37	Contig
1131274	GCA_000372785.1	gamma^proteobacterium^SCGC^AB-629-P17	Scaffold
209639	GCA_000372805.1	Marinobacter^lipolyticus^BF04_CF-4	Scaffold
1101192	GCA_000372825.1	Methylobacterium^sp.^77	Scaffold
105972	GCA_000372865.1	Methylosarcina^fibrata^AML-C10	Scaffold
1346290	GCA_000372885.1	Methyloversatilis^thermotolerans	Scaffold
157691	GCA_000373045.1	Leptotrichia^shahii^DSM^19757	Scaffold
1355	GCA_000373065.1	Enterococcus^columbae^DSM^7374^=^ATCC^51263	Scaffold
185294	GCA_000373185.1	Prevotella^paludivivens^DSM^17968^=^JCM^13650	Scaffold
307124	GCA_000373205.1	Meiothermus^timidus^DSM^17022	Scaffold
346377	GCA_000373245.1	Echinicola^pacifica^DSM^19836	Scaffold
336989	GCA_000373265.1	Pontibacter^roseus^DSM^17521	Scaffold
931	GCA_000373385.1	Thiobacillus^thioparus^DSM^505	Scaffold
471499	GCA_000373485.1	Dasania^marina^DSM^21967	Scaffold
46356	GCA_000373545.1	Alkalispirochaeta^alkalica^DSM^8900	Scaffold
90244	GCA_000373745.1	Oligella^ureolytica^DSM^18253	Scaffold
45075	GCA_000373765.1	Legionella^shakespearei^DSM^23087	Scaffold
38402	GCA_000373785.1	Erysipelothrix^tonsillarum^DSM^14972	Scaffold
35756	GCA_000373805.1	Corynebacterium^pilosum^DSM^20521	Scaffold
36841	GCA_000373865.1	Terrisporobacter^glycolicus^ATCC^14880^=^DSM^1288	Scaffold
1157943	GCA_000373905.1	Mycobacterium^sp.^155	Scaffold
392736	GCA_000373965.1	Uliginosibacterium^gangwonense^DSM^18521	Scaffold
2290	GCA_000373985.1	Desulfobacter^curvatus^DSM^3379	Scaffold
454162	GCA_000374005.1	Kiloniella^laminariae^DSM^19542	Scaffold
261965	GCA_000374105.1	Kangiella^aquimarina^DSM^16071	Scaffold
379900	GCA_000374125.1	Niabella^aurantiaca^DSM^17617	Scaffold
217219	GCA_000374145.1	Neomegalonema^perideroedes^DSM^15528	Scaffold
1112273	GCA_000374225.1	Methylophilus^sp.^1	Scaffold
1119528	GCA_000374245.1	Methyloversatilis^discipulorum	Scaffold
717	GCA_000374285.1	Actinobacillus^capsulatus^DSM^19761	Scaffold
166939	GCA_000374325.1	Allofustis^seminis^DSM^15817	Scaffold
1121084	GCA_000374345.1	Bacillus^acidiproducens^DSM^23148	Scaffold
376806	GCA_000374365.1	Bacteroides^gallinarum^DSM^18171^=^JCM^13658	Scaffold
1465	GCA_000374385.1	Brevibacillus^laterosporus^DSM^25	Scaffold
103810	GCA_000374405.1	Riemerella^columbina^DSM^16469	Scaffold
202955	GCA_000374425.1	Acinetobacter^tjernbergiae^DSM^14971^=^CIP^107465	Scaffold
76980	GCA_000374465.1	Ahrensia^kielensis^DSM^5890	Scaffold
163869	GCA_000374485.1	Algicola^sagamiensis^DSM^14643	Scaffold
340680	GCA_000374525.1	Amorphus^coralli^DSM^19760	Scaffold
81464	GCA_000374545.1	Anaeromusa^acidaminophila^DSM^3853	Scaffold
254759	GCA_000374565.1	Bacillus^fordii^DSM^16014^=^CIP^108821	Scaffold
491919	GCA_000374625.1	Brachymonas^chironomi^DSM^19884	Scaffold
2369	GCA_000374645.1	Arhodomonas^aquaeolei^DSM^8974	Scaffold
351187	GCA_000374685.1	Salinispora^pacifica^CNS055	Scaffold
553088	GCA_000374805.1	Chitiniphilus^shinanonensis^DSM^23277	Scaffold
225906	GCA_000374825.1	Paenibacillus^sanguinis^2301083^=^DSM^16941	Scaffold
1157685	GCA_000375385.1	Rhizobium^sp.^JGI^0001005-H05	Contig
392838	GCA_000375405.1	Bacteroides^propionicifaciens^DSM^19291^=^JCM^14649	Contig
454600	GCA_000375425.1	Gracilimonas^tropica^DSM^19535	Contig
287535	GCA_000375465.1	Balneola^vulgaris^DSM^17893	Contig
63560	GCA_000375485.1	Desulfovibrio^oxyclinae^DSM^11498	Contig
43769	GCA_000375525.1	Corynebacterium^propinquum^DSM^44285	Contig
288022	GCA_000375545.1	Kordiimonas^gwangyangensis^DSM^19435^=^JCM^12864	Contig
501496	GCA_000375645.1	Porphyromonas^bennonis^DSM^23058^=^JCM^16335	Contig
1131270	GCA_000375745.1	Nitrospina^sp.^AB-629-B06	Contig
1131269	GCA_000375765.1	Nitrospina^sp.^AB-629-B18	Contig
1131278	GCA_000375785.1	SAR324^cluster^bacterium^SCGC^AB-629-J17	Contig
1131279	GCA_000375805.1	SAR324^cluster^bacterium^SCGC^AB-629-O05	Contig
1131273	GCA_000375825.1	Marinimicrobia^bacterium^SCGC^AB-629-J13	Contig
1157679	GCA_000375965.1	Oxalobacteraceae^bacterium^JGI^0001004-K23	Contig
1131276	GCA_000376065.1	alpha^proteobacterium^SCGC^AB-629-G21	Contig
1131277	GCA_000376085.1	alpha^proteobacterium^SCGC^AB-629-F11	Contig
347481	GCA_000376105.1	Asticcacaulis^benevestitus^DSM^16100^=^ATCC^BAA-896	Contig
1131275	GCA_000376165.1	gamma^proteobacterium^SCGC^AB-629-K02	Contig
1157686	GCA_000376185.1	Rhizobium^sp.^JGI^0001005-K05	Contig
232270	GCA_000376225.1	Effusibacillus^pohliae^DSM^22757	Contig
291968	GCA_000376245.1	Acaricomes^phytoseiuli^DSM^14247	Contig
88189	GCA_000376265.1	Thermus^igniterrae^ATCC^700962	Contig
1157681	GCA_000376365.1	Caulobacter^sp.^JGI^0001013-O16	Contig
265470	GCA_000376385.1	Desulfurispora^thermophila^DSM^16022	Contig
36861	GCA_000376425.1	Thiobacillus^denitrificans^DSM^12475	Contig
379347	GCA_000376545.2	Epibacterium^mobile^F1926	Complete Genome
453851	GCA_000376805.1	Henriciella^marina^DSM^19595	Contig
63959	GCA_000376825.1	Demetria^terragena^DSM^11295	Contig
356828	GCA_000376885.1	Alloscardovia^criceti^DSM^17774	Contig
356662	GCA_000376945.1	Leeia^oryzae^DSM^17879	Contig
1240558	GCA_000377225.1	Thioalkalivibrio^sp.^ALJ4	Scaffold
1158762	GCA_000377345.1	Thioalkalivibrio^sp.^ALJ16	Scaffold
1158291	GCA_000377645.1	Thiomonas^sp.^FB-6	Scaffold
1121960	GCA_000377665.1	Halomonas^zhanjiangensis^DSM^21076	Scaffold
427078	GCA_000377705.1	Salsuginibacillus^kocurii^DSM^18087	Scaffold
396005	GCA_000377745.1	Gilvimarinus^chinensis^DSM^19667	Scaffold
393087	GCA_000377765.1	Gracilibacillus^lacisalsi^DSM^19029	Scaffold
545276	GCA_000377785.1	Thioalkalivibrio^sp.^ALJ24	Scaffold
545264	GCA_000377845.1	Thioalkalivibrio^sp.^AKL11	Scaffold
1158165	GCA_000377905.1	Thioalkalivibrio^sp.^ALMg11	Scaffold
1033854	GCA_000377945.1	Thioalkalivibrio^sulfidiphilus	Scaffold
108819	GCA_000378005.1	Coprothermobacter^platensis^DSM^11748	Scaffold
1168059	GCA_000378025.1	Xanthobacteraceae^bacterium^501b	Scaffold
420402	GCA_000378045.1	Marinobacterium^rhizophilum^DSM^18822	Scaffold
111105	GCA_000378065.1	Porphyromonas^gulae^DSM^15663	Scaffold
361055	GCA_000378105.1	Rubritalea^marina^DSM^17716	Scaffold
540746	GCA_000378125.1	Rudaea^cellulosilytica^DSM^22992	Scaffold
459527	GCA_000378145.1	Saccharibacillus^kuerlensis^DSM^22868	Scaffold
231053	GCA_000378165.1	Saccharibacter^floricola^DSM^15669	Scaffold
265425	GCA_000378185.1	Salinimonas^chungwhensis^DSM^16280	Scaffold
148	GCA_000378205.1	Sediminispirochaeta^bajacaliforniensis^DSM^16054	Scaffold
1121961	GCA_000378345.1	Hirschia^maritima^DSM^19733	Scaffold
83769	GCA_000378405.1	Succinimonas^amylolytica^DSM^2873	Scaffold
380174	GCA_000378425.1	Cohnella^laeviribosi^DSM^21336	Scaffold
519440	GCA_000378445.1	Deinococcus^aquatilis^DSM^23025	Scaffold
457934	GCA_000378465.1	Elioraea^tepidiphila^DSM^17972	Scaffold
498301	GCA_000378485.1	Flavobacterium^rivuli^WB^3.3-2^=^DSM^21788	Scaffold
453962	GCA_000378505.1	Halomonas^lutea^DSM^23508	Scaffold
1158763	GCA_000378585.1	Thioalkalivibrio^sp.^ALJ20	Scaffold
211668	GCA_000378625.1	Colwellia^piezophila^ATCC^BAA-637	Scaffold
197345	GCA_000378765.1	Psychroflexus^tropicus^DSM^15496	Scaffold
938557	GCA_000378865.1	actinobacterium^SCGC^AAA278-I18	Scaffold
932036	GCA_000378905.1	actinobacterium^SCGC^AAA028-A23	Scaffold
932037	GCA_000378925.1	actinobacterium^SCGC^AAA023-D18	Scaffold
378211	GCA_000378945.1	Methyloversatilis^universalis^EHg5	Scaffold
243063	GCA_000378965.1	Thioalkalivibrio^thiocyanodenitrificans^ARhD^1	Scaffold
46469	GCA_000379025.1	Orenia^marismortui^DSM^5156	Scaffold
136993	GCA_000379125.1	Methylosinus^sp.^LW4	Scaffold
28189	GCA_000379185.1	Capnocytophaga^cynodegmi^DSM^19736	Scaffold
1131289	GCA_000379205.1	zeta^proteobacterium^SCGC^AB-604-B04	Scaffold
1131284	GCA_000379225.1	zeta^proteobacterium^SCGC^AB-137-C09	Scaffold
1131286	GCA_000379245.1	zeta^proteobacterium^SCGC^AB-137-J06	Scaffold
1131283	GCA_000379285.1	zeta^proteobacterium^SCGC^AB-133-C04	Scaffold
1131285	GCA_000379305.1	zeta^proteobacterium^SCGC^AB-137-I08	Scaffold
1131282	GCA_000379325.1	zeta^proteobacterium^SCGC^AB-133-G06	Scaffold
1131287	GCA_000379345.1	zeta^proteobacterium^SCGC^AB-602-C20	Scaffold
1134055	GCA_000379365.1	Verrucomicrobium^sp.^3C	Scaffold
1131291	GCA_000379385.1	Gallionella^sp.^SCGC^AAA018-N21	Scaffold
541095	GCA_000379425.1	Corynebacterium^lubricantis^DSM^45231	Scaffold
270495	GCA_000379445.1	Fangia^hongkongensis^FSC776^=^DSM^21703	Scaffold
390641	GCA_000379485.1	Wenxinia^marina^DSM^24838	Scaffold
435	GCA_000379545.1	Acetobacter^aceti^ATCC^23746	Scaffold
544644	GCA_000379665.1	Butyricimonas^synergistica^DSM^23225	Scaffold
234828	GCA_000379705.1	Corynebacterium^caspium^DSM^44850	Scaffold
29530	GCA_000379725.1	Cytophaga^aurantiaca^DSM^3654	Scaffold
44008	GCA_000379745.1	Enterococcus^cecorum^DSM^20682^=^ATCC^43198	Scaffold
346665	GCA_000379845.1	Moraxella^boevrei^DSM^14165	Scaffold
758	GCA_000379905.1	Rodentibacter^pneumotropicus^DSM^21403	Scaffold
28114	GCA_000379925.1	Porphyromonas^levii^DSM^23370	Scaffold
28115	GCA_000379945.1	Porphyromonas^macacae^DSM^20710^=^JCM^13914	Scaffold
425941	GCA_000379965.1	Prevotella^nanceiensis^DSM^19126^=^JCM^15639	Scaffold
439220	GCA_000379985.1	Streptococcus^caballi^DSM^19004	Scaffold
102886	GCA_000380005.1	Streptococcus^didelphis^DSM^15616	Scaffold
155680	GCA_000380025.1	Streptococcus^entericus^DSM^14446	Scaffold
269666	GCA_000380045.1	Streptococcus^marimammalium^DSM^18627	Scaffold
313439	GCA_000380065.1	Streptococcus^massiliensis^DSM^18628	Scaffold
114652	GCA_000380105.1	Streptococcus^orisratti^DSM^15617	Scaffold
82806	GCA_000380125.1	Streptococcus^ovis^DSM^16829	Scaffold
55085	GCA_000380145.1	Streptococcus^thoraltensis^DSM^12221	Scaffold
125627	GCA_000380185.1	Thiofilum^flexile^DSM^14609	Scaffold
1128427	GCA_000380225.1	filamentous^cyanobacterium^ESFC-1	Scaffold
1121721	GCA_000380485.1	Gordonia^kroppenstedtii^DSM^45133	Contig
363259	GCA_000380505.1	Kaistia^granuli^DSM^23481	Contig
266805	GCA_000380565.1	Microbulbifer^variabilis^ATCC^700307	Contig
1151122	GCA_000380605.1	Microbacterium^sp.^292MF	Contig
1046982	GCA_000380785.1	Hydrogenedentes^bacterium^JGI^0000039-J10	Contig
86959	GCA_000381065.1	Propionispira^raffinosivorans^DSM^20765	Scaffold
131540	GCA_000381085.1	Thiomicrorhabdus^arctica^DSM^13458	Scaffold
196015	GCA_000381125.1	Caldimonas^manganoxidans^ATCC^BAA-369	Scaffold
1158150	GCA_000381245.1	Thioalkalivibrio^sp.^ALD1	Scaffold
309886	GCA_000381345.1	Deinococcus^apachensis^DSM^19763	Scaffold
291644	GCA_000381365.1	Bacteroides^salyersiae^WAL^10018^=^DSM^18765^=^JCM^12988	Scaffold
1158162	GCA_000381485.1	Thioalkalivibrio^sp.^ALgr5	Scaffold
854	GCA_000381725.1	Fusobacterium^russii^ATCC^25533	Scaffold
444922	GCA_000381745.1	Psychromonas^ossibalaenae^ATCC^BAA-1528	Scaffold
272240	GCA_000381765.1	[Zimmermannella]^faecalis^ATCC^13722	Scaffold
452627	GCA_000381785.1	Amphritea^japonica^ATCC^BAA-1530	Scaffold
1158183	GCA_000381805.1	Thioalkalivibrio^sp.^ARh5	Scaffold
1158146	GCA_000381825.1	Thioalkalivibrio^sp.^ALJT	Scaffold
748658	GCA_000381945.1	Thioalkalivibrio^sp.^ALSr1	Scaffold
264574	GCA_000381965.1	Oceanimonas^smirnovii^ATCC^BAA-899	Scaffold
189	GCA_000381985.1	Novispirillum^itersonii^subsp.^itersonii^ATCC^12639	Scaffold
40324	GCA_000382065.1	Stenotrophomonas^maltophilia^ATCC^19867	Scaffold
[truncated: 16,344 more rows]
