# Supplementary material for: Histones with an unconventional DNA-binding mode in vitro are major chromatin constituents in the bacterium Bdellovibrio bacteriovorus
Source: Nat Microbiol. 2023 Oct 9;8(11):2006–19. doi: 10.1038/s41564-023-01492-x (PMC10627809; doi:10.1038/s41564-023-01492-x)
Supplement: Supplementary file 5 — Source data for supplementary figures. [file 41564_2023_1492_MOESM5_ESM.zip]

Archive with 20 entries (20 files):
- SourceData_Fig_S3.xlsx
- __MACOSX/._SourceData_Fig_S3.xlsx
- SourceData_Fig_S4.xlsx
- __MACOSX/._SourceData_Fig_S4.xlsx
- SourceData_Fig_S5.xlsx
- __MACOSX/._SourceData_Fig_S5.xlsx
- SourceData_Fig_S7.xlsx
- __MACOSX/._SourceData_Fig_S7.xlsx
- SourceData_Fig_S8.xlsx
- __MACOSX/._SourceData_Fig_S8.xlsx
- SourceData_Fig_S6.xlsx
- __MACOSX/._SourceData_Fig_S6.xlsx
- SourceData_Fig_S9.xlsx
- __MACOSX/._SourceData_Fig_S9.xlsx
- SourceData_Fig_S14.xlsx
- __MACOSX/._SourceData_Fig_S14.xlsx
- SourceData_Fig_S15.xlsx
- __MACOSX/._SourceData_Fig_S15.xlsx
- SourceData_Fig_S16.xlsx
- __MACOSX/._SourceData_Fig_S16.xlsx
