# Supplementary material for: Histones with an unconventional DNA-binding mode in vitro are major chromatin constituents in the bacterium Bdellovibrio bacteriovorus
Source: Nat Microbiol. 2023 Oct 9;8(11):2006–19. doi: 10.1038/s41564-023-01492-x (PMC10627809; doi:10.1038/s41564-023-01492-x)
Supplement: Supplementary file 5 — Source data for supplementary figures. [file 41564_2023_1492_MOESM5_ESM.zip › SourceData_Fig_S3.xlsx]

## Sheet: SourceData_FS_3
query_id	subject_id_GCA_000317895.1	perc_identity_GCA_000317895.1	subject_id_GCA_000786105.1	perc_identity_GCA_000786105.1	subject_id_GCA_002773975.1	perc_identity_GCA_002773975.1	HF
959_Bdellovibrio^bacteriovorus^HD100@CAE77685.1$GCA_000196175.1	959_Bdellovibrio^bacteriovorus^str.^Tiberius@AFX99714.1$GCA_000317895.1	98.938	1569284_Bdellovibrio^sp.^ArHS@KHD87249.1$GCA_000786105.1	93.843	NA	NA	0
959_Bdellovibrio^bacteriovorus^HD100@CAE77686.1$GCA_000196175.1	959_Bdellovibrio^bacteriovorus^str.^Tiberius@AFX99715.1$GCA_000317895.1	100	1569284_Bdellovibrio^sp.^ArHS@KHD87250.1$GCA_000786105.1	91.576	1975526_Bdellovibrio^sp.^CG10_big_fil_rev_8_21_14_0_10_47_8@PIS09950.1$GCA_002773975.1	72.162	0
959_Bdellovibrio^bacteriovorus^HD100@CAE77687.1$GCA_000196175.1	959_Bdellovibrio^bacteriovorus^str.^Tiberius@AFX99716.1$GCA_000317895.1	97.861	1569284_Bdellovibrio^sp.^ArHS@KHD87251.1$GCA_000786105.1	85.829	1975526_Bdellovibrio^sp.^CG10_big_fil_rev_8_21_14_0_10_47_8@PIS09951.1$GCA_002773975.1	58.713	0
959_Bdellovibrio^bacteriovorus^HD100@CAE77688.1$GCA_000196175.1	959_Bdellovibrio^bacteriovorus^str.^Tiberius@AFX99717.1$GCA_000317895.1	99.628	1569284_Bdellovibrio^sp.^ArHS@KHD87252.1$GCA_000786105.1	91.067	1975526_Bdellovibrio^sp.^CG10_big_fil_rev_8_21_14_0_10_47_8@PIS10589.1$GCA_002773975.1	70.738	0
959_Bdellovibrio^bacteriovorus^HD100@CAE77689.1$GCA_000196175.1	959_Bdellovibrio^bacteriovorus^str.^Tiberius@AFX99718.1$GCA_000317895.1	99.011	1569284_Bdellovibrio^sp.^ArHS@KHD87253.1$GCA_000786105.1	90.326	1975526_Bdellovibrio^sp.^CG10_big_fil_rev_8_21_14_0_10_47_8@PIS10590.1$GCA_002773975.1	80.518	0
959_Bdellovibrio^bacteriovorus^HD100@CAE77690.1$GCA_000196175.1	959_Bdellovibrio^bacteriovorus^str.^Tiberius@AFX99719.1$GCA_000317895.1	98.868	1569284_Bdellovibrio^sp.^ArHS@KHD87254.1$GCA_000786105.1	86.792	1975526_Bdellovibrio^sp.^CG10_big_fil_rev_8_21_14_0_10_47_8@PIS10591.1$GCA_002773975.1	46.484	0
959_Bdellovibrio^bacteriovorus^HD100@CAE77691.1$GCA_000196175.1	959_Bdellovibrio^bacteriovorus^str.^Tiberius@AFX99720.1$GCA_000317895.1	93.59	1569284_Bdellovibrio^sp.^ArHS@KHD87255.1$GCA_000786105.1	77.027	1975526_Bdellovibrio^sp.^CG10_big_fil_rev_8_21_14_0_10_47_8@PIS10592.1$GCA_002773975.1	38.462	0
959_Bdellovibrio^bacteriovorus^HD100@CAE77692.1$GCA_000196175.1	959_Bdellovibrio^bacteriovorus^str.^Tiberius@AFX99721.1$GCA_000317895.1	98.734	1569284_Bdellovibrio^sp.^ArHS@KHD87256.1$GCA_000786105.1	68.644	1975526_Bdellovibrio^sp.^CG10_big_fil_rev_8_21_14_0_10_47_8@PIS10593.1$GCA_002773975.1	36.634	0
959_Bdellovibrio^bacteriovorus^HD100@CAE77693.1$GCA_000196175.1	959_Bdellovibrio^bacteriovorus^str.^Tiberius@AFX99722.1$GCA_000317895.1	99.563	1569284_Bdellovibrio^sp.^ArHS@KHD87257.1$GCA_000786105.1	89.956	1975526_Bdellovibrio^sp.^CG10_big_fil_rev_8_21_14_0_10_47_8@PIS10594.1$GCA_002773975.1	66.376	0
959_Bdellovibrio^bacteriovorus^HD100@CAE77694.1$GCA_000196175.1	959_Bdellovibrio^bacteriovorus^str.^Tiberius@AFX99723.1$GCA_000317895.1	100	1569284_Bdellovibrio^sp.^ArHS@KHD87258.1$GCA_000786105.1	73.333	1975526_Bdellovibrio^sp.^CG10_big_fil_rev_8_21_14_0_10_47_8@PIS10595.1$GCA_002773975.1	52.885	0
959_Bdellovibrio^bacteriovorus^HD100@CAE77695.1$GCA_000196175.1	959_Bdellovibrio^bacteriovorus^str.^Tiberius@AFX99724.1$GCA_000317895.1	97.386	NA	NA	1975526_Bdellovibrio^sp.^CG10_big_fil_rev_8_21_14_0_10_47_8@PIS10348.1$GCA_002773975.1	27.536	0
959_Bdellovibrio^bacteriovorus^HD100@CAE77696.1$GCA_000196175.1	959_Bdellovibrio^bacteriovorus^str.^Tiberius@AFX99725.1$GCA_000317895.1	95.161	NA	NA	1975526_Bdellovibrio^sp.^CG10_big_fil_rev_8_21_14_0_10_47_8@PIS10749.1$GCA_002773975.1	29.412	0
959_Bdellovibrio^bacteriovorus^HD100@CAE77697.1$GCA_000196175.1	959_Bdellovibrio^bacteriovorus^str.^Tiberius@AFX99726.1$GCA_000317895.1	92.615	NA	NA	1975526_Bdellovibrio^sp.^CG10_big_fil_rev_8_21_14_0_10_47_8@PIS11086.1$GCA_002773975.1	32.479	0
959_Bdellovibrio^bacteriovorus^HD100@CAE77698.1$GCA_000196175.1	959_Bdellovibrio^bacteriovorus^str.^Tiberius@AFX99727.1$GCA_000317895.1	99.56	1569284_Bdellovibrio^sp.^ArHS@KHD87259.1$GCA_000786105.1	91.447	1975526_Bdellovibrio^sp.^CG10_big_fil_rev_8_21_14_0_10_47_8@PIS10597.1$GCA_002773975.1	69.956	0
959_Bdellovibrio^bacteriovorus^HD100@CAE77699.1$GCA_000196175.1	959_Bdellovibrio^bacteriovorus^str.^Tiberius@AFX99728.1$GCA_000317895.1	97.697	1569284_Bdellovibrio^sp.^ArHS@KHD87260.1$GCA_000786105.1	79.114	1975526_Bdellovibrio^sp.^CG10_big_fil_rev_8_21_14_0_10_47_8@PIS10598.1$GCA_002773975.1	48.571	0
959_Bdellovibrio^bacteriovorus^HD100@CAE77700.1$GCA_000196175.1	959_Bdellovibrio^bacteriovorus^str.^Tiberius@AFX99729.1$GCA_000317895.1	98.311	1569284_Bdellovibrio^sp.^ArHS@KHD87277.1$GCA_000786105.1	80.068	1975526_Bdellovibrio^sp.^CG10_big_fil_rev_8_21_14_0_10_47_8@PIS10599.1$GCA_002773975.1	51.333	0
959_Bdellovibrio^bacteriovorus^HD100@CAE77701.1$GCA_000196175.1	959_Bdellovibrio^bacteriovorus^str.^Tiberius@AFX99730.1$GCA_000317895.1	99.379	1569284_Bdellovibrio^sp.^ArHS@KHD87261.1$GCA_000786105.1	86.646	1975526_Bdellovibrio^sp.^CG10_big_fil_rev_8_21_14_0_10_47_8@PIS10600.1$GCA_002773975.1	52.201	0
959_Bdellovibrio^bacteriovorus^HD100@CAE77702.1$GCA_000196175.1	959_Bdellovibrio^bacteriovorus^str.^Tiberius@AFX99731.1$GCA_000317895.1	98.141	1569284_Bdellovibrio^sp.^ArHS@KHD87262.1$GCA_000786105.1	85.156	1975526_Bdellovibrio^sp.^CG10_big_fil_rev_8_21_14_0_10_47_8@PIS10601.1$GCA_002773975.1	66.794	0
959_Bdellovibrio^bacteriovorus^HD100@CAE77703.1$GCA_000196175.1	959_Bdellovibrio^bacteriovorus^str.^Tiberius@AFX99732.1$GCA_000317895.1	98.876	1569284_Bdellovibrio^sp.^ArHS@KHD87263.1$GCA_000786105.1	92.237	1975526_Bdellovibrio^sp.^CG10_big_fil_rev_8_21_14_0_10_47_8@PIS10603.1$GCA_002773975.1	62.069	0
959_Bdellovibrio^bacteriovorus^HD100@CAE77704.1$GCA_000196175.1	959_Bdellovibrio^bacteriovorus^str.^Tiberius@AFX99733.1$GCA_000317895.1	99.068	1569284_Bdellovibrio^sp.^ArHS@KHD87264.1$GCA_000786105.1	88.199	1975526_Bdellovibrio^sp.^CG10_big_fil_rev_8_21_14_0_10_47_8@PIS10602.1$GCA_002773975.1	90.789	0
959_Bdellovibrio^bacteriovorus^HD100@CAE77705.1$GCA_000196175.1	959_Bdellovibrio^bacteriovorus^str.^Tiberius@AFX99734.1$GCA_000317895.1	99.222	1569284_Bdellovibrio^sp.^ArHS@KHD87265.1$GCA_000786105.1	91.051	NA	NA	0
959_Bdellovibrio^bacteriovorus^HD100@CAE77706.1$GCA_000196175.1	959_Bdellovibrio^bacteriovorus^str.^Tiberius@AFX99735.1$GCA_000317895.1	93.158	1569284_Bdellovibrio^sp.^ArHS@KHD87266.1$GCA_000786105.1	82.87	1975526_Bdellovibrio^sp.^CG10_big_fil_rev_8_21_14_0_10_47_8@PIS11740.1$GCA_002773975.1	62.15	0
959_Bdellovibrio^bacteriovorus^HD100@CAE77707.1$GCA_000196175.1	959_Bdellovibrio^bacteriovorus^str.^Tiberius@AFX99736.1$GCA_000317895.1	94.514	1569284_Bdellovibrio^sp.^ArHS@KHD87267.1$GCA_000786105.1	94.514	1975526_Bdellovibrio^sp.^CG10_big_fil_rev_8_21_14_0_10_47_8@PIS11741.1$GCA_002773975.1	82.233	0
959_Bdellovibrio^bacteriovorus^HD100@CAE77708.1$GCA_000196175.1	959_Bdellovibrio^bacteriovorus^str.^Tiberius@AFX99737.1$GCA_000317895.1	98.092	1569284_Bdellovibrio^sp.^ArHS@KHD87268.1$GCA_000786105.1	92.366	1975526_Bdellovibrio^sp.^CG10_big_fil_rev_8_21_14_0_10_47_8@PIS11742.1$GCA_002773975.1	71.937	0
959_Bdellovibrio^bacteriovorus^HD100@CAE77709.1$GCA_000196175.1	959_Bdellovibrio^bacteriovorus^str.^Tiberius@AFX99738.1$GCA_000317895.1	91.566	1569284_Bdellovibrio^sp.^ArHS@KHD87270.1$GCA_000786105.1	68.675	NA	NA	0
959_Bdellovibrio^bacteriovorus^HD100@CAE77711.1$GCA_000196175.1	959_Bdellovibrio^bacteriovorus^str.^Tiberius@AFX99739.1$GCA_000317895.1	98.72	1569284_Bdellovibrio^sp.^ArHS@KHD87271.1$GCA_000786105.1	82.084	1975526_Bdellovibrio^sp.^CG10_big_fil_rev_8_21_14_0_10_47_8@PIS11743.1$GCA_002773975.1	59.854	0
959_Bdellovibrio^bacteriovorus^HD100@CAE77712.1$GCA_000196175.1	959_Bdellovibrio^bacteriovorus^str.^Tiberius@AFX99740.1$GCA_000317895.1	98.299	1569284_Bdellovibrio^sp.^ArHS@KHD87272.1$GCA_000786105.1	81.315	1975526_Bdellovibrio^sp.^CG10_big_fil_rev_8_21_14_0_10_47_8@PIS11744.1$GCA_002773975.1	58.131	0
959_Bdellovibrio^bacteriovorus^HD100@CAE77713.1$GCA_000196175.1	959_Bdellovibrio^bacteriovorus^str.^Tiberius@AFX99741.1$GCA_000317895.1	96.847	1569284_Bdellovibrio^sp.^ArHS@KHD87273.1$GCA_000786105.1	78.696	1975526_Bdellovibrio^sp.^CG10_big_fil_rev_8_21_14_0_10_47_8@PIS11745.1$GCA_002773975.1	42.424	0
959_Bdellovibrio^bacteriovorus^HD100@CAE77714.1$GCA_000196175.1	959_Bdellovibrio^bacteriovorus^str.^Tiberius@AFX99742.1$GCA_000317895.1	98.026	1569284_Bdellovibrio^sp.^ArHS@KHD87274.1$GCA_000786105.1	90.833	1975526_Bdellovibrio^sp.^CG10_big_fil_rev_8_21_14_0_10_47_8@PIS11746.1$GCA_002773975.1	77.236	0
959_Bdellovibrio^bacteriovorus^HD100@CAE77715.1$GCA_000196175.1	959_Bdellovibrio^bacteriovorus^str.^Tiberius@AFX99743.1$GCA_000317895.1	98.986	1569284_Bdellovibrio^sp.^ArHS@KHD87275.1$GCA_000786105.1	83.784	1975526_Bdellovibrio^sp.^CG10_big_fil_rev_8_21_14_0_10_47_8@PIS11747.1$GCA_002773975.1	39.333	0
959_Bdellovibrio^bacteriovorus^HD100@CAE77716.1$GCA_000196175.1	959_Bdellovibrio^bacteriovorus^str.^Tiberius@AFX99744.1$GCA_000317895.1	97.959	1569284_Bdellovibrio^sp.^ArHS@KHD87276.1$GCA_000786105.1	100	1975526_Bdellovibrio^sp.^CG10_big_fil_rev_8_21_14_0_10_47_8@PIS11748.1$GCA_002773975.1	78.231	0
959_Bdellovibrio^bacteriovorus^HD100@CAE77717.1$GCA_000196175.1	959_Bdellovibrio^bacteriovorus^str.^Tiberius@AFX99745.1$GCA_000317895.1	98.227	1569284_Bdellovibrio^sp.^ArHS@KHD86973.1$GCA_000786105.1	72.887	NA	NA	0
959_Bdellovibrio^bacteriovorus^HD100@CAE77718.1$GCA_000196175.1	959_Bdellovibrio^bacteriovorus^str.^Tiberius@AFX99746.1$GCA_000317895.1	98.305	1569284_Bdellovibrio^sp.^ArHS@KHD86974.1$GCA_000786105.1	76.562	1975526_Bdellovibrio^sp.^CG10_big_fil_rev_8_21_14_0_10_47_8@PIS11749.1$GCA_002773975.1	34	0
959_Bdellovibrio^bacteriovorus^HD100@CAE77719.1$GCA_000196175.1	959_Bdellovibrio^bacteriovorus^str.^Tiberius@AFX99747.1$GCA_000317895.1	96.753	1569284_Bdellovibrio^sp.^ArHS@KHD86975.1$GCA_000786105.1	80.456	1975526_Bdellovibrio^sp.^CG10_big_fil_rev_8_21_14_0_10_47_8@PIS11727.1$GCA_002773975.1	30.677	0
959_Bdellovibrio^bacteriovorus^HD100@CAE77720.1$GCA_000196175.1	959_Bdellovibrio^bacteriovorus^str.^Tiberius@AFX99748.1$GCA_000317895.1	99.575	1569284_Bdellovibrio^sp.^ArHS@KHD86976.1$GCA_000786105.1	86.624	1975526_Bdellovibrio^sp.^CG10_big_fil_rev_8_21_14_0_10_47_8@PIS12028.1$GCA_002773975.1	62.821	0
959_Bdellovibrio^bacteriovorus^HD100@CAE77721.1$GCA_000196175.1	959_Bdellovibrio^bacteriovorus^str.^Tiberius@AFX99749.1$GCA_000317895.1	98.734	1569284_Bdellovibrio^sp.^ArHS@KHD88595.1$GCA_000786105.1	100	1975526_Bdellovibrio^sp.^CG10_big_fil_rev_8_21_14_0_10_47_8@PIS12031.1$GCA_002773975.1	92.929	0
959_Bdellovibrio^bacteriovorus^HD100@CAE77722.1$GCA_000196175.1	959_Bdellovibrio^bacteriovorus^str.^Tiberius@AFX99750.1$GCA_000317895.1	97.642	1569284_Bdellovibrio^sp.^ArHS@KHD88594.1$GCA_000786105.1	90.094	1975526_Bdellovibrio^sp.^CG10_big_fil_rev_8_21_14_0_10_47_8@PIS12027.1$GCA_002773975.1	70.755	0
959_Bdellovibrio^bacteriovorus^HD100@CAE77723.1$GCA_000196175.1	959_Bdellovibrio^bacteriovorus^str.^Tiberius@AFX99751.1$GCA_000317895.1	99.738	1569284_Bdellovibrio^sp.^ArHS@KHD88593.1$GCA_000786105.1	87.61	1975526_Bdellovibrio^sp.^CG10_big_fil_rev_8_21_14_0_10_47_8@PIS12026.1$GCA_002773975.1	53.457	0
959_Bdellovibrio^bacteriovorus^HD100@CAE77724.1$GCA_000196175.1	959_Bdellovibrio^bacteriovorus^str.^Tiberius@AFX99752.1$GCA_000317895.1	99.371	1569284_Bdellovibrio^sp.^ArHS@KHD88592.1$GCA_000786105.1	78.307	1975526_Bdellovibrio^sp.^CG10_big_fil_rev_8_21_14_0_10_47_8@PIS10164.1$GCA_002773975.1	54.237	0
959_Bdellovibrio^bacteriovorus^HD100@CAE77725.1$GCA_000196175.1	959_Bdellovibrio^bacteriovorus^str.^Tiberius@AFX99753.1$GCA_000317895.1	96.503	1569284_Bdellovibrio^sp.^ArHS@KHD88591.1$GCA_000786105.1	72.222	1975526_Bdellovibrio^sp.^CG10_big_fil_rev_8_21_14_0_10_47_8@PIS10163.1$GCA_002773975.1	40.214	0
959_Bdellovibrio^bacteriovorus^HD100@CAE77726.1$GCA_000196175.1	959_Bdellovibrio^bacteriovorus^str.^Tiberius@AFX99754.1$GCA_000317895.1	95.714	1569284_Bdellovibrio^sp.^ArHS@KHD88590.1$GCA_000786105.1	55.714	1975526_Bdellovibrio^sp.^CG10_big_fil_rev_8_21_14_0_10_47_8@PIS10162.1$GCA_002773975.1	40.789	0
959_Bdellovibrio^bacteriovorus^HD100@CAE77727.1$GCA_000196175.1	959_Bdellovibrio^bacteriovorus^str.^Tiberius@AFX99755.1$GCA_000317895.1	95.439	1569284_Bdellovibrio^sp.^ArHS@KHD88589.1$GCA_000786105.1	71.329	1975526_Bdellovibrio^sp.^CG10_big_fil_rev_8_21_14_0_10_47_8@PIS10161.1$GCA_002773975.1	40.511	0
959_Bdellovibrio^bacteriovorus^HD100@CAE77728.1$GCA_000196175.1	959_Bdellovibrio^bacteriovorus^str.^Tiberius@AFX99756.1$GCA_000317895.1	95.904	1569284_Bdellovibrio^sp.^ArHS@KHD88588.1$GCA_000786105.1	81.229	1975526_Bdellovibrio^sp.^CG10_big_fil_rev_8_21_14_0_10_47_8@PIS10160.1$GCA_002773975.1	60.071	0
959_Bdellovibrio^bacteriovorus^HD100@CAE77729.1$GCA_000196175.1	959_Bdellovibrio^bacteriovorus^str.^Tiberius@AFX99757.1$GCA_000317895.1	96.93	1569284_Bdellovibrio^sp.^ArHS@KHD88587.1$GCA_000786105.1	83.186	1975526_Bdellovibrio^sp.^CG10_big_fil_rev_8_21_14_0_10_47_8@PIS10159.1$GCA_002773975.1	44.206	0
959_Bdellovibrio^bacteriovorus^HD100@CAE77730.1$GCA_000196175.1	959_Bdellovibrio^bacteriovorus^str.^Tiberius@AFX99758.1$GCA_000317895.1	98.817	1569284_Bdellovibrio^sp.^ArHS@KHD88586.1$GCA_000786105.1	79.29	1975526_Bdellovibrio^sp.^CG10_big_fil_rev_8_21_14_0_10_47_8@PIS10158.1$GCA_002773975.1	35.366	0
959_Bdellovibrio^bacteriovorus^HD100@CAE77731.1$GCA_000196175.1	959_Bdellovibrio^bacteriovorus^str.^Tiberius@AFX99759.1$GCA_000317895.1	100	1569284_Bdellovibrio^sp.^ArHS@KHD88585.1$GCA_000786105.1	90.698	1975526_Bdellovibrio^sp.^CG10_big_fil_rev_8_21_14_0_10_47_8@PIS10157.1$GCA_002773975.1	78.14	0
959_Bdellovibrio^bacteriovorus^HD100@CAE77732.1$GCA_000196175.1	959_Bdellovibrio^bacteriovorus^str.^Tiberius@AFX99760.1$GCA_000317895.1	99.32	1569284_Bdellovibrio^sp.^ArHS@KHD88584.1$GCA_000786105.1	74.83	1975526_Bdellovibrio^sp.^CG10_big_fil_rev_8_21_14_0_10_47_8@PIS10156.1$GCA_002773975.1	40.972	0
959_Bdellovibrio^bacteriovorus^HD100@CAE77733.1$GCA_000196175.1	959_Bdellovibrio^bacteriovorus^str.^Tiberius@AFX99761.1$GCA_000317895.1	97.784	1569284_Bdellovibrio^sp.^ArHS@KHD88583.1$GCA_000786105.1	68.258	1975526_Bdellovibrio^sp.^CG10_big_fil_rev_8_21_14_0_10_47_8@PIS10155.1$GCA_002773975.1	31.429	0
959_Bdellovibrio^bacteriovorus^HD100@CAE77734.1$GCA_000196175.1	959_Bdellovibrio^bacteriovorus^str.^Tiberius@AFX99762.1$GCA_000317895.1	95.933	1569284_Bdellovibrio^sp.^ArHS@KHD88582.1$GCA_000786105.1	74.94	NA	NA	0
959_Bdellovibrio^bacteriovorus^HD100@CAE77735.1$GCA_000196175.1	959_Bdellovibrio^bacteriovorus^str.^Tiberius@AFX99763.1$GCA_000317895.1	98.732	1569284_Bdellovibrio^sp.^ArHS@KHD88613.1$GCA_000786105.1	83.298	1975526_Bdellovibrio^sp.^CG10_big_fil_rev_8_21_14_0_10_47_8@PIS11636.1$GCA_002773975.1	70.414	0
959_Bdellovibrio^bacteriovorus^HD100@CAE77736.1$GCA_000196175.1	959_Bdellovibrio^bacteriovorus^str.^Tiberius@AFX99764.1$GCA_000317895.1	100	1569284_Bdellovibrio^sp.^ArHS@KHD88581.1$GCA_000786105.1	98.438	1975526_Bdellovibrio^sp.^CG10_big_fil_rev_8_21_14_0_10_47_8@PIS11635.1$GCA_002773975.1	87.5	1
959_Bdellovibrio^bacteriovorus^HD100@CAE77737.1$GCA_000196175.1	959_Bdellovibrio^bacteriovorus^str.^Tiberius@AFX99765.1$GCA_000317895.1	84.641	NA	NA	NA	NA	0
959_Bdellovibrio^bacteriovorus^HD100@CAE77738.1$GCA_000196175.1	959_Bdellovibrio^bacteriovorus^str.^Tiberius@AFX99766.1$GCA_000317895.1	95.345	1569284_Bdellovibrio^sp.^ArHS@KHD88579.1$GCA_000786105.1	79.641	1975526_Bdellovibrio^sp.^CG10_big_fil_rev_8_21_14_0_10_47_8@PIS11634.1$GCA_002773975.1	68.816	0
959_Bdellovibrio^bacteriovorus^HD100@CAE77739.1$GCA_000196175.1	959_Bdellovibrio^bacteriovorus^str.^Tiberius@AFX99767.1$GCA_000317895.1	87.097	1569284_Bdellovibrio^sp.^ArHS@KHD88578.1$GCA_000786105.1	86.022	1975526_Bdellovibrio^sp.^CG10_big_fil_rev_8_21_14_0_10_47_8@PIS11633.1$GCA_002773975.1	64.516	0
959_Bdellovibrio^bacteriovorus^HD100@CAE77740.1$GCA_000196175.1	959_Bdellovibrio^bacteriovorus^str.^Tiberius@AFX99768.1$GCA_000317895.1	93.878	1569284_Bdellovibrio^sp.^ArHS@KHD88577.1$GCA_000786105.1	83.469	1975526_Bdellovibrio^sp.^CG10_big_fil_rev_8_21_14_0_10_47_8@PIS11632.1$GCA_002773975.1	70.348	0
959_Bdellovibrio^bacteriovorus^HD100@CAE77741.1$GCA_000196175.1	959_Bdellovibrio^bacteriovorus^str.^Tiberius@AFX99769.1$GCA_000317895.1	98.268	1569284_Bdellovibrio^sp.^ArHS@KHD88576.1$GCA_000786105.1	86.583	1975526_Bdellovibrio^sp.^CG10_big_fil_rev_8_21_14_0_10_47_8@PIS11631.1$GCA_002773975.1	75.527	0
959_Bdellovibrio^bacteriovorus^HD100@CAE77742.1$GCA_000196175.1	959_Bdellovibrio^bacteriovorus^str.^Tiberius@AFX99770.1$GCA_000317895.1	94.079	1569284_Bdellovibrio^sp.^ArHS@KHD88575.1$GCA_000786105.1	76	1975526_Bdellovibrio^sp.^CG10_big_fil_rev_8_21_14_0_10_47_8@PIS11630.1$GCA_002773975.1	49.338	0
959_Bdellovibrio^bacteriovorus^HD100@CAE77743.1$GCA_000196175.1	959_Bdellovibrio^bacteriovorus^str.^Tiberius@AFX99771.1$GCA_000317895.1	94.326	1569284_Bdellovibrio^sp.^ArHS@KHD88612.1$GCA_000786105.1	69.065	1975526_Bdellovibrio^sp.^CG10_big_fil_rev_8_21_14_0_10_47_8@PIS11637.1$GCA_002773975.1	50.833	0
959_Bdellovibrio^bacteriovorus^HD100@CAE77744.1$GCA_000196175.1	959_Bdellovibrio^bacteriovorus^str.^Tiberius@AFX99772.1$GCA_000317895.1	97.386	1569284_Bdellovibrio^sp.^ArHS@KHD88574.1$GCA_000786105.1	70.947	1975526_Bdellovibrio^sp.^CG10_big_fil_rev_8_21_14_0_10_47_8@PIS11629.1$GCA_002773975.1	40.938	0
959_Bdellovibrio^bacteriovorus^HD100@CAE77745.1$GCA_000196175.1	959_Bdellovibrio^bacteriovorus^str.^Tiberius@AFX99773.1$GCA_000317895.1	99.048	1569284_Bdellovibrio^sp.^ArHS@KHD88573.1$GCA_000786105.1	90.164	NA	NA	0
959_Bdellovibrio^bacteriovorus^HD100@CAE77746.1$GCA_000196175.1	959_Bdellovibrio^bacteriovorus^str.^Tiberius@AFX99774.1$GCA_000317895.1	98.795	1569284_Bdellovibrio^sp.^ArHS@KHD88611.1$GCA_000786105.1	97.19	NA	NA	0
959_Bdellovibrio^bacteriovorus^HD100@CAE77747.1$GCA_000196175.1	959_Bdellovibrio^bacteriovorus^str.^Tiberius@AFX99775.1$GCA_000317895.1	97.279	NA	NA	NA	NA	0
959_Bdellovibrio^bacteriovorus^HD100@CAE77748.1$GCA_000196175.1	959_Bdellovibrio^bacteriovorus^str.^Tiberius@AFX99776.1$GCA_000317895.1	98.113	1569284_Bdellovibrio^sp.^ArHS@KHD88572.1$GCA_000786105.1	100	NA	NA	0
959_Bdellovibrio^bacteriovorus^HD100@CAE77749.1$GCA_000196175.1	959_Bdellovibrio^bacteriovorus^str.^Tiberius@AFX99777.1$GCA_000317895.1	98.319	1569284_Bdellovibrio^sp.^ArHS@KHD88571.1$GCA_000786105.1	92.978	NA	NA	0
959_Bdellovibrio^bacteriovorus^HD100@CAE77750.1$GCA_000196175.1	959_Bdellovibrio^bacteriovorus^str.^Tiberius@AFX99778.1$GCA_000317895.1	96.928	1569284_Bdellovibrio^sp.^ArHS@KHD88570.1$GCA_000786105.1	73.72	1975526_Bdellovibrio^sp.^CG10_big_fil_rev_8_21_14_0_10_47_8@PIS11045.1$GCA_002773975.1	42.759	0
959_Bdellovibrio^bacteriovorus^HD100@CAE77751.1$GCA_000196175.1	959_Bdellovibrio^bacteriovorus^str.^Tiberius@AFX99779.1$GCA_000317895.1	97.943	1569284_Bdellovibrio^sp.^ArHS@KHD88569.1$GCA_000786105.1	86.473	1975526_Bdellovibrio^sp.^CG10_big_fil_rev_8_21_14_0_10_47_8@PIS11046.1$GCA_002773975.1	73.43	0
959_Bdellovibrio^bacteriovorus^HD100@CAE77752.1$GCA_000196175.1	959_Bdellovibrio^bacteriovorus^str.^Tiberius@AFX99780.1$GCA_000317895.1	82.955	NA	NA	NA	NA	0
959_Bdellovibrio^bacteriovorus^HD100@CAE77753.1$GCA_000196175.1	959_Bdellovibrio^bacteriovorus^str.^Tiberius@AFX99781.1$GCA_000317895.1	90.667	NA	NA	NA	NA	0
959_Bdellovibrio^bacteriovorus^HD100@CAE77754.1$GCA_000196175.1	959_Bdellovibrio^bacteriovorus^str.^Tiberius@AFX99782.1$GCA_000317895.1	100	1569284_Bdellovibrio^sp.^ArHS@KHD88568.1$GCA_000786105.1	86.923	1975526_Bdellovibrio^sp.^CG10_big_fil_rev_8_21_14_0_10_47_8@PIS11044.1$GCA_002773975.1	34.815	0
959_Bdellovibrio^bacteriovorus^HD100@CAE77755.1$GCA_000196175.1	959_Bdellovibrio^bacteriovorus^str.^Tiberius@AFX99783.1$GCA_000317895.1	97.306	1569284_Bdellovibrio^sp.^ArHS@KHD88567.1$GCA_000786105.1	82.834	1975526_Bdellovibrio^sp.^CG10_big_fil_rev_8_21_14_0_10_47_8@PIS11043.1$GCA_002773975.1	46.058	0
959_Bdellovibrio^bacteriovorus^HD100@CAE77756.1$GCA_000196175.1	959_Bdellovibrio^bacteriovorus^str.^Tiberius@AFX99784.1$GCA_000317895.1	96.078	1569284_Bdellovibrio^sp.^ArHS@KHD88566.1$GCA_000786105.1	83.333	1975526_Bdellovibrio^sp.^CG10_big_fil_rev_8_21_14_0_10_47_8@PIS11042.1$GCA_002773975.1	55.882	0
959_Bdellovibrio^bacteriovorus^HD100@CAE77757.1$GCA_000196175.1	959_Bdellovibrio^bacteriovorus^str.^Tiberius@AFX99785.1$GCA_000317895.1	100	1569284_Bdellovibrio^sp.^ArHS@KHD88565.1$GCA_000786105.1	91.628	1975526_Bdellovibrio^sp.^CG10_big_fil_rev_8_21_14_0_10_47_8@PIS11041.1$GCA_002773975.1	73.893	0
959_Bdellovibrio^bacteriovorus^HD100@CAE77758.1$GCA_000196175.1	959_Bdellovibrio^bacteriovorus^str.^Tiberius@AFX99786.1$GCA_000317895.1	97.417	NA	NA	NA	NA	0
959_Bdellovibrio^bacteriovorus^HD100@CAE77759.1$GCA_000196175.1	959_Bdellovibrio^bacteriovorus^str.^Tiberius@AFX99787.1$GCA_000317895.1	98.643	1569284_Bdellovibrio^sp.^ArHS@KHD88563.1$GCA_000786105.1	81.34	1975526_Bdellovibrio^sp.^CG10_big_fil_rev_8_21_14_0_10_47_8@PIS11468.1$GCA_002773975.1	58.654	0
959_Bdellovibrio^bacteriovorus^HD100@CAE77760.1$GCA_000196175.1	959_Bdellovibrio^bacteriovorus^str.^Tiberius@AFX99788.1$GCA_000317895.1	87.774	1569284_Bdellovibrio^sp.^ArHS@KHD88727.1$GCA_000786105.1	28.226	NA	NA	0
959_Bdellovibrio^bacteriovorus^HD100@CAE77761.1$GCA_000196175.1	959_Bdellovibrio^bacteriovorus^str.^Tiberius@AFX99789.1$GCA_000317895.1	48.184	NA	NA	NA	NA	0
959_Bdellovibrio^bacteriovorus^HD100@CAE77762.1$GCA_000196175.1	959_Bdellovibrio^bacteriovorus^str.^Tiberius@AFX99790.1$GCA_000317895.1	61.069	1569284_Bdellovibrio^sp.^ArHS@KHD88562.1$GCA_000786105.1	51.923	NA	NA	0
959_Bdellovibrio^bacteriovorus^HD100@CAE77763.1$GCA_000196175.1	959_Bdellovibrio^bacteriovorus^str.^Tiberius@AFX99791.1$GCA_000317895.1	50	1569284_Bdellovibrio^sp.^ArHS@KHD88610.1$GCA_000786105.1	50.27	NA	NA	0
959_Bdellovibrio^bacteriovorus^HD100@CAE77764.1$GCA_000196175.1	959_Bdellovibrio^bacteriovorus^str.^Tiberius@AFX99796.1$GCA_000317895.1	100	1569284_Bdellovibrio^sp.^ArHS@KHD88560.1$GCA_000786105.1	82.581	1975526_Bdellovibrio^sp.^CG10_big_fil_rev_8_21_14_0_10_47_8@PIS12107.1$GCA_002773975.1	66.225	0
959_Bdellovibrio^bacteriovorus^HD100@CAE77765.1$GCA_000196175.1	959_Bdellovibrio^bacteriovorus^str.^Tiberius@AFX99797.1$GCA_000317895.1	100	1569284_Bdellovibrio^sp.^ArHS@KHD88559.1$GCA_000786105.1	72.727	NA	NA	0
959_Bdellovibrio^bacteriovorus^HD100@CAE77766.1$GCA_000196175.1	959_Bdellovibrio^bacteriovorus^str.^Tiberius@AFX99798.1$GCA_000317895.1	98.235	1569284_Bdellovibrio^sp.^ArHS@KHD88556.1$GCA_000786105.1	92.941	1975526_Bdellovibrio^sp.^CG10_big_fil_rev_8_21_14_0_10_47_8@PIS09939.1$GCA_002773975.1	71.951	0
959_Bdellovibrio^bacteriovorus^HD100@CAE77767.1$GCA_000196175.1	959_Bdellovibrio^bacteriovorus^str.^Tiberius@AFX99799.1$GCA_000317895.1	88.732	NA	NA	NA	NA	0
959_Bdellovibrio^bacteriovorus^HD100@CAE77768.1$GCA_000196175.1	959_Bdellovibrio^bacteriovorus^str.^Tiberius@AFY02411.1$GCA_000317895.1	26.74	1569284_Bdellovibrio^sp.^ArHS@KHD88171.1$GCA_000786105.1	67.384	NA	NA	0
959_Bdellovibrio^bacteriovorus^HD100@CAE77769.1$GCA_000196175.1	NA	NA	1569284_Bdellovibrio^sp.^ArHS@KHD88170.1$GCA_000786105.1	62.179	NA	NA	0
959_Bdellovibrio^bacteriovorus^HD100@CAE77770.1$GCA_000196175.1	NA	NA	1569284_Bdellovibrio^sp.^ArHS@KHD87015.1$GCA_000786105.1	69.048	NA	NA	0
959_Bdellovibrio^bacteriovorus^HD100@CAE77771.1$GCA_000196175.1	NA	NA	1569284_Bdellovibrio^sp.^ArHS@KHD87016.1$GCA_000786105.1	55.556	NA	NA	0
959_Bdellovibrio^bacteriovorus^HD100@CAE77772.1$GCA_000196175.1	NA	NA	1569284_Bdellovibrio^sp.^ArHS@KHD87017.1$GCA_000786105.1	61.078	NA	NA	0
959_Bdellovibrio^bacteriovorus^HD100@CAE77773.1$GCA_000196175.1	959_Bdellovibrio^bacteriovorus^str.^Tiberius@AFX99800.1$GCA_000317895.1	92.715	1569284_Bdellovibrio^sp.^ArHS@KHD88552.1$GCA_000786105.1	56.954	NA	NA	0
959_Bdellovibrio^bacteriovorus^HD100@CAE77774.1$GCA_000196175.1	959_Bdellovibrio^bacteriovorus^str.^Tiberius@AFX99801.1$GCA_000317895.1	90	NA	NA	NA	NA	0
959_Bdellovibrio^bacteriovorus^HD100@CAE77775.1$GCA_000196175.1	959_Bdellovibrio^bacteriovorus^str.^Tiberius@AFX99802.1$GCA_000317895.1	95.973	1569284_Bdellovibrio^sp.^ArHS@KHD88551.1$GCA_000786105.1	75.152	1975526_Bdellovibrio^sp.^CG10_big_fil_rev_8_21_14_0_10_47_8@PIS11295.1$GCA_002773975.1	29.078	0
959_Bdellovibrio^bacteriovorus^HD100@CAE77776.1$GCA_000196175.1	959_Bdellovibrio^bacteriovorus^str.^Tiberius@AFX99803.1$GCA_000317895.1	100	1569284_Bdellovibrio^sp.^ArHS@KHD88609.1$GCA_000786105.1	93.684	1975526_Bdellovibrio^sp.^CG10_big_fil_rev_8_21_14_0_10_47_8@PIS11296.1$GCA_002773975.1	91	0
959_Bdellovibrio^bacteriovorus^HD100@CAE77777.1$GCA_000196175.1	959_Bdellovibrio^bacteriovorus^str.^Tiberius@AFX99804.1$GCA_000317895.1	98.485	1569284_Bdellovibrio^sp.^ArHS@KHD88550.1$GCA_000786105.1	94.687	1975526_Bdellovibrio^sp.^CG10_big_fil_rev_8_21_14_0_10_47_8@PIS11297.1$GCA_002773975.1	89.098	0
959_Bdellovibrio^bacteriovorus^HD100@CAE77778.1$GCA_000196175.1	959_Bdellovibrio^bacteriovorus^str.^Tiberius@AFX99805.1$GCA_000317895.1	98.485	1569284_Bdellovibrio^sp.^ArHS@KHD88549.1$GCA_000786105.1	78.383	1975526_Bdellovibrio^sp.^CG10_big_fil_rev_8_21_14_0_10_47_8@PIS11298.1$GCA_002773975.1	43.156	0
959_Bdellovibrio^bacteriovorus^HD100@CAE77779.1$GCA_000196175.1	959_Bdellovibrio^bacteriovorus^str.^Tiberius@AFX99806.1$GCA_000317895.1	93.939	1569284_Bdellovibrio^sp.^ArHS@KHD88548.1$GCA_000786105.1	66.422	NA	NA	0
959_Bdellovibrio^bacteriovorus^HD100@CAE77780.1$GCA_000196175.1	959_Bdellovibrio^bacteriovorus^str.^Tiberius@AFX99807.1$GCA_000317895.1	97.692	1569284_Bdellovibrio^sp.^ArHS@KHD88547.1$GCA_000786105.1	80	1975526_Bdellovibrio^sp.^CG10_big_fil_rev_8_21_14_0_10_47_8@PIS11300.1$GCA_002773975.1	39.64	0
959_Bdellovibrio^bacteriovorus^HD100@CAE77781.1$GCA_000196175.1	959_Bdellovibrio^bacteriovorus^str.^Tiberius@AFX99808.1$GCA_000317895.1	97.674	1569284_Bdellovibrio^sp.^ArHS@KHD88546.1$GCA_000786105.1	80.233	1975526_Bdellovibrio^sp.^CG10_big_fil_rev_8_21_14_0_10_47_8@PIS11301.1$GCA_002773975.1	26.389	0
959_Bdellovibrio^bacteriovorus^HD100@CAE77782.1$GCA_000196175.1	959_Bdellovibrio^bacteriovorus^str.^Tiberius@AFX99810.1$GCA_000317895.1	96.04	1569284_Bdellovibrio^sp.^ArHS@KHD88544.1$GCA_000786105.1	45.679	NA	NA	0
959_Bdellovibrio^bacteriovorus^HD100@CAE77783.1$GCA_000196175.1	959_Bdellovibrio^bacteriovorus^str.^Tiberius@AFX99811.1$GCA_000317895.1	98.545	1569284_Bdellovibrio^sp.^ArHS@KHD88543.1$GCA_000786105.1	91.455	1975526_Bdellovibrio^sp.^CG10_big_fil_rev_8_21_14_0_10_47_8@PIS12035.1$GCA_002773975.1	33.333	0
959_Bdellovibrio^bacteriovorus^HD100@CAE77784.1$GCA_000196175.1	959_Bdellovibrio^bacteriovorus^str.^Tiberius@AFX99812.1$GCA_000317895.1	99.291	1569284_Bdellovibrio^sp.^ArHS@KHD88542.1$GCA_000786105.1	86.254	1975526_Bdellovibrio^sp.^CG10_big_fil_rev_8_21_14_0_10_47_8@PIS10305.1$GCA_002773975.1	60.284	0
959_Bdellovibrio^bacteriovorus^HD100@CAE77785.1$GCA_000196175.1	959_Bdellovibrio^bacteriovorus^str.^Tiberius@AFX99813.1$GCA_000317895.1	99.176	1569284_Bdellovibrio^sp.^ArHS@KHD88541.1$GCA_000786105.1	90.392	1975526_Bdellovibrio^sp.^CG10_big_fil_rev_8_21_14_0_10_47_8@PIS10303.1$GCA_002773975.1	66.757	0
959_Bdellovibrio^bacteriovorus^HD100@CAE77786.1$GCA_000196175.1	959_Bdellovibrio^bacteriovorus^str.^Tiberius@AFX99814.1$GCA_000317895.1	99.607	1569284_Bdellovibrio^sp.^ArHS@KHD88540.1$GCA_000786105.1	89.041	1975526_Bdellovibrio^sp.^CG10_big_fil_rev_8_21_14_0_10_47_8@PIS11224.1$GCA_002773975.1	65.182	0
959_Bdellovibrio^bacteriovorus^HD100@CAE77787.1$GCA_000196175.1	959_Bdellovibrio^bacteriovorus^str.^Tiberius@AFX99815.1$GCA_000317895.1	99.01	1569284_Bdellovibrio^sp.^ArHS@KHD88539.1$GCA_000786105.1	88.852	1975526_Bdellovibrio^sp.^CG10_big_fil_rev_8_21_14_0_10_47_8@PIS11225.1$GCA_002773975.1	61.62	0
959_Bdellovibrio^bacteriovorus^HD100@CAE77788.1$GCA_000196175.1	959_Bdellovibrio^bacteriovorus^str.^Tiberius@AFX99816.1$GCA_000317895.1	95.745	1569284_Bdellovibrio^sp.^ArHS@KHD88538.1$GCA_000786105.1	62.048	1975526_Bdellovibrio^sp.^CG10_big_fil_rev_8_21_14_0_10_47_8@PIS11230.1$GCA_002773975.1	49.65	0
959_Bdellovibrio^bacteriovorus^HD100@CAE77789.1$GCA_000196175.1	959_Bdellovibrio^bacteriovorus^str.^Tiberius@AFX99817.1$GCA_000317895.1	97.462	1569284_Bdellovibrio^sp.^ArHS@KHD88608.1$GCA_000786105.1	65	1975526_Bdellovibrio^sp.^CG10_big_fil_rev_8_21_14_0_10_47_8@PIS11226.1$GCA_002773975.1	40.58	0
959_Bdellovibrio^bacteriovorus^HD100@CAE77790.1$GCA_000196175.1	959_Bdellovibrio^bacteriovorus^str.^Tiberius@AFX99818.1$GCA_000317895.1	98.78	1569284_Bdellovibrio^sp.^ArHS@KHD88537.1$GCA_000786105.1	65.385	1975526_Bdellovibrio^sp.^CG10_big_fil_rev_8_21_14_0_10_47_8@PIS11227.1$GCA_002773975.1	37.179	0
959_Bdellovibrio^bacteriovorus^HD100@CAE77791.1$GCA_000196175.1	959_Bdellovibrio^bacteriovorus^str.^Tiberius@AFX99819.1$GCA_000317895.1	100	1569284_Bdellovibrio^sp.^ArHS@KHD88536.1$GCA_000786105.1	69.841	1975526_Bdellovibrio^sp.^CG10_big_fil_rev_8_21_14_0_10_47_8@PIS11229.1$GCA_002773975.1	48.98	0
959_Bdellovibrio^bacteriovorus^HD100@CAE77792.1$GCA_000196175.1	959_Bdellovibrio^bacteriovorus^str.^Tiberius@AFX99820.1$GCA_000317895.1	93.548	1569284_Bdellovibrio^sp.^ArHS@KHD88535.1$GCA_000786105.1	78.571	NA	NA	0
959_Bdellovibrio^bacteriovorus^HD100@CAE77793.1$GCA_000196175.1	959_Bdellovibrio^bacteriovorus^str.^Tiberius@AFX99821.1$GCA_000317895.1	89.216	1569284_Bdellovibrio^sp.^ArHS@KHD88534.1$GCA_000786105.1	72.549	1975526_Bdellovibrio^sp.^CG10_big_fil_rev_8_21_14_0_10_47_8@PIS10475.1$GCA_002773975.1	50.485	0
959_Bdellovibrio^bacteriovorus^HD100@CAE77794.1$GCA_000196175.1	959_Bdellovibrio^bacteriovorus^str.^Tiberius@AFX99822.1$GCA_000317895.1	92.121	1569284_Bdellovibrio^sp.^ArHS@KHD88533.1$GCA_000786105.1	72.577	NA	NA	0
959_Bdellovibrio^bacteriovorus^HD100@CAE77795.1$GCA_000196175.1	959_Bdellovibrio^bacteriovorus^str.^Tiberius@AFX99823.1$GCA_000317895.1	97.093	1569284_Bdellovibrio^sp.^ArHS@KHD88532.1$GCA_000786105.1	90.698	1975526_Bdellovibrio^sp.^CG10_big_fil_rev_8_21_14_0_10_47_8@PIS11177.1$GCA_002773975.1	74.706	0
959_Bdellovibrio^bacteriovorus^HD100@CAE77796.1$GCA_000196175.1	959_Bdellovibrio^bacteriovorus^str.^Tiberius@AFX99824.1$GCA_000317895.1	100	1569284_Bdellovibrio^sp.^ArHS@KHD88531.1$GCA_000786105.1	97.917	1975526_Bdellovibrio^sp.^CG10_big_fil_rev_8_21_14_0_10_47_8@PIS11181.1$GCA_002773975.1	75.107	0
959_Bdellovibrio^bacteriovorus^HD100@CAE77797.1$GCA_000196175.1	959_Bdellovibrio^bacteriovorus^str.^Tiberius@AFX99825.1$GCA_000317895.1	98.707	1569284_Bdellovibrio^sp.^ArHS@KHD88530.1$GCA_000786105.1	84.959	1975526_Bdellovibrio^sp.^CG10_big_fil_rev_8_21_14_0_10_47_8@PIS11176.1$GCA_002773975.1	57.49	0
959_Bdellovibrio^bacteriovorus^HD100@CAE77798.1$GCA_000196175.1	959_Bdellovibrio^bacteriovorus^str.^Tiberius@AFX99826.1$GCA_000317895.1	97.628	1569284_Bdellovibrio^sp.^ArHS@KHD88529.1$GCA_000786105.1	73.18	1975526_Bdellovibrio^sp.^CG10_big_fil_rev_8_21_14_0_10_47_8@PIS12002.1$GCA_002773975.1	40.31	0
959_Bdellovibrio^bacteriovorus^HD100@CAE77799.1$GCA_000196175.1	959_Bdellovibrio^bacteriovorus^str.^Tiberius@AFX99827.1$GCA_000317895.1	98.472	1569284_Bdellovibrio^sp.^ArHS@KHD88528.1$GCA_000786105.1	91.921	1975526_Bdellovibrio^sp.^CG10_big_fil_rev_8_21_14_0_10_47_8@PIS12001.1$GCA_002773975.1	73.465	0
959_Bdellovibrio^bacteriovorus^HD100@CAE77800.1$GCA_000196175.1	959_Bdellovibrio^bacteriovorus^str.^Tiberius@AFX99828.1$GCA_000317895.1	98.214	1569284_Bdellovibrio^sp.^ArHS@KHD88527.1$GCA_000786105.1	85.268	NA	NA	0
959_Bdellovibrio^bacteriovorus^HD100@CAE77801.1$GCA_000196175.1	959_Bdellovibrio^bacteriovorus^str.^Tiberius@AFX99829.1$GCA_000317895.1	98.788	1569284_Bdellovibrio^sp.^ArHS@KHD88526.1$GCA_000786105.1	85.088	1975526_Bdellovibrio^sp.^CG10_big_fil_rev_8_21_14_0_10_47_8@PIS12000.1$GCA_002773975.1	77.876	0
959_Bdellovibrio^bacteriovorus^HD100@CAE77802.1$GCA_000196175.1	959_Bdellovibrio^bacteriovorus^str.^Tiberius@AFX99830.1$GCA_000317895.1	98.218	1569284_Bdellovibrio^sp.^ArHS@KHD88525.1$GCA_000786105.1	87.723	1975526_Bdellovibrio^sp.^CG10_big_fil_rev_8_21_14_0_10_47_8@PIS11999.1$GCA_002773975.1	77.393	0
959_Bdellovibrio^bacteriovorus^HD100@CAE77803.1$GCA_000196175.1	959_Bdellovibrio^bacteriovorus^str.^Tiberius@AFX99831.1$GCA_000317895.1	98.333	1569284_Bdellovibrio^sp.^ArHS@KHD88524.1$GCA_000786105.1	77.222	1975526_Bdellovibrio^sp.^CG10_big_fil_rev_8_21_14_0_10_47_8@PIS11998.1$GCA_002773975.1	61.342	0
959_Bdellovibrio^bacteriovorus^HD100@CAE77804.1$GCA_000196175.1	959_Bdellovibrio^bacteriovorus^str.^Tiberius@AFX99832.1$GCA_000317895.1	95.732	1569284_Bdellovibrio^sp.^ArHS@KHD88522.1$GCA_000786105.1	73.913	1975526_Bdellovibrio^sp.^CG10_big_fil_rev_8_21_14_0_10_47_8@PIS11997.1$GCA_002773975.1	32.432	0
959_Bdellovibrio^bacteriovorus^HD100@CAE77805.1$GCA_000196175.1	959_Bdellovibrio^bacteriovorus^str.^Tiberius@AFX99833.1$GCA_000317895.1	95.87	1569284_Bdellovibrio^sp.^ArHS@KHD88521.1$GCA_000786105.1	84.348	NA	NA	0
959_Bdellovibrio^bacteriovorus^HD100@CAE77806.1$GCA_000196175.1	959_Bdellovibrio^bacteriovorus^str.^Tiberius@AFX99834.1$GCA_000317895.1	97.34	1569284_Bdellovibrio^sp.^ArHS@KHD88520.1$GCA_000786105.1	89.95	1975526_Bdellovibrio^sp.^CG10_big_fil_rev_8_21_14_0_10_47_8@PIS11996.1$GCA_002773975.1	81.818	0
959_Bdellovibrio^bacteriovorus^HD100@CAE77807.1$GCA_000196175.1	959_Bdellovibrio^bacteriovorus^str.^Tiberius@AFX99835.1$GCA_000317895.1	99.407	1569284_Bdellovibrio^sp.^ArHS@KHD88519.1$GCA_000786105.1	85.757	1975526_Bdellovibrio^sp.^CG10_big_fil_rev_8_21_14_0_10_47_8@PIS12003.1$GCA_002773975.1	73.061	0
959_Bdellovibrio^bacteriovorus^HD100@CAE77808.1$GCA_000196175.1	959_Bdellovibrio^bacteriovorus^str.^Tiberius@AFX99836.1$GCA_000317895.1	97.848	1569284_Bdellovibrio^sp.^ArHS@KHD88518.1$GCA_000786105.1	95.53	1975526_Bdellovibrio^sp.^CG10_big_fil_rev_8_21_14_0_10_47_8@PIS11514.1$GCA_002773975.1	76.254	0
959_Bdellovibrio^bacteriovorus^HD100@CAE77809.1$GCA_000196175.1	959_Bdellovibrio^bacteriovorus^str.^Tiberius@AFX99837.1$GCA_000317895.1	99.675	1569284_Bdellovibrio^sp.^ArHS@KHD88517.1$GCA_000786105.1	95.13	1975526_Bdellovibrio^sp.^CG10_big_fil_rev_8_21_14_0_10_47_8@PIS11513.1$GCA_002773975.1	49.675	0
959_Bdellovibrio^bacteriovorus^HD100@CAE77810.1$GCA_000196175.1	959_Bdellovibrio^bacteriovorus^str.^Tiberius@AFX99838.1$GCA_000317895.1	98.092	1569284_Bdellovibrio^sp.^ArHS@KHD88516.1$GCA_000786105.1	85.496	1975526_Bdellovibrio^sp.^CG10_big_fil_rev_8_21_14_0_10_47_8@PIS11512.1$GCA_002773975.1	48.996	0
959_Bdellovibrio^bacteriovorus^HD100@CAE77811.1$GCA_000196175.1	959_Bdellovibrio^bacteriovorus^str.^Tiberius@AFX99839.1$GCA_000317895.1	97.037	1569284_Bdellovibrio^sp.^ArHS@KHD88515.1$GCA_000786105.1	78.519	NA	NA	0
959_Bdellovibrio^bacteriovorus^HD100@CAE77812.1$GCA_000196175.1	959_Bdellovibrio^bacteriovorus^str.^Tiberius@AFX99840.1$GCA_000317895.1	97.112	1569284_Bdellovibrio^sp.^ArHS@KHD88514.1$GCA_000786105.1	77.407	1975526_Bdellovibrio^sp.^CG10_big_fil_rev_8_21_14_0_10_47_8@PIS11511.1$GCA_002773975.1	53.975	0
959_Bdellovibrio^bacteriovorus^HD100@CAE77813.1$GCA_000196175.1	959_Bdellovibrio^bacteriovorus^str.^Tiberius@AFX99841.1$GCA_000317895.1	96.364	1569284_Bdellovibrio^sp.^ArHS@KHD88513.1$GCA_000786105.1	86.28	1975526_Bdellovibrio^sp.^CG10_big_fil_rev_8_21_14_0_10_47_8@PIS11510.1$GCA_002773975.1	66.061	0
959_Bdellovibrio^bacteriovorus^HD100@CAE77814.1$GCA_000196175.1	959_Bdellovibrio^bacteriovorus^str.^Tiberius@AFX99842.1$GCA_000317895.1	91.192	1569284_Bdellovibrio^sp.^ArHS@KHD88607.1$GCA_000786105.1	67.358	1975526_Bdellovibrio^sp.^CG10_big_fil_rev_8_21_14_0_10_47_8@PIS11509.1$GCA_002773975.1	40.642	0
959_Bdellovibrio^bacteriovorus^HD100@CAE77815.1$GCA_000196175.1	959_Bdellovibrio^bacteriovorus^str.^Tiberius@AFX99843.1$GCA_000317895.1	100	1569284_Bdellovibrio^sp.^ArHS@KHD88512.1$GCA_000786105.1	82.308	1975526_Bdellovibrio^sp.^CG10_big_fil_rev_8_21_14_0_10_47_8@PIS11508.1$GCA_002773975.1	58.952	0
959_Bdellovibrio^bacteriovorus^HD100@CAE77816.1$GCA_000196175.1	959_Bdellovibrio^bacteriovorus^str.^Tiberius@AFX99844.1$GCA_000317895.1	97.189	1569284_Bdellovibrio^sp.^ArHS@KHD88511.1$GCA_000786105.1	75.904	1975526_Bdellovibrio^sp.^CG10_big_fil_rev_8_21_14_0_10_47_8@PIS11507.1$GCA_002773975.1	52.521	0
959_Bdellovibrio^bacteriovorus^HD100@CAE77817.1$GCA_000196175.1	959_Bdellovibrio^bacteriovorus^str.^Tiberius@AFX99845.1$GCA_000317895.1	96.216	1569284_Bdellovibrio^sp.^ArHS@KHD88055.1$GCA_000786105.1	84.553	1975526_Bdellovibrio^sp.^CG10_big_fil_rev_8_21_14_0_10_47_8@PIS11859.1$GCA_002773975.1	68.421	0
959_Bdellovibrio^bacteriovorus^HD100@CAE77818.1$GCA_000196175.1	959_Bdellovibrio^bacteriovorus^str.^Tiberius@AFX99846.1$GCA_000317895.1	94.863	1569284_Bdellovibrio^sp.^ArHS@KHD88056.1$GCA_000786105.1	79.863	1975526_Bdellovibrio^sp.^CG10_big_fil_rev_8_21_14_0_10_47_8@PIS11858.1$GCA_002773975.1	50.498	0
959_Bdellovibrio^bacteriovorus^HD100@CAE77819.1$GCA_000196175.1	959_Bdellovibrio^bacteriovorus^str.^Tiberius@AFX99847.1$GCA_000317895.1	96.482	1569284_Bdellovibrio^sp.^ArHS@KHD88057.1$GCA_000786105.1	53.733	1975526_Bdellovibrio^sp.^CG10_big_fil_rev_8_21_14_0_10_47_8@PIS11857.1$GCA_002773975.1	37.435	0
959_Bdellovibrio^bacteriovorus^HD100@CAE77820.1$GCA_000196175.1	959_Bdellovibrio^bacteriovorus^str.^Tiberius@AFX99848.1$GCA_000317895.1	73.214	NA	NA	1975526_Bdellovibrio^sp.^CG10_big_fil_rev_8_21_14_0_10_47_8@PIS11856.1$GCA_002773975.1	33.252	0
959_Bdellovibrio^bacteriovorus^HD100@CAE77821.1$GCA_000196175.1	959_Bdellovibrio^bacteriovorus^str.^Tiberius@AFX99849.1$GCA_000317895.1	93.06	1569284_Bdellovibrio^sp.^ArHS@KHD88058.1$GCA_000786105.1	49.429	NA	NA	0
959_Bdellovibrio^bacteriovorus^HD100@CAE77822.1$GCA_000196175.1	959_Bdellovibrio^bacteriovorus^str.^Tiberius@AFX99850.1$GCA_000317895.1	99.496	NA	NA	NA	NA	0
959_Bdellovibrio^bacteriovorus^HD100@CAE77823.1$GCA_000196175.1	959_Bdellovibrio^bacteriovorus^str.^Tiberius@AFX99851.1$GCA_000317895.1	95.745	1569284_Bdellovibrio^sp.^ArHS@KHD88059.1$GCA_000786105.1	61.027	1975526_Bdellovibrio^sp.^CG10_big_fil_rev_8_21_14_0_10_47_8@PIS11179.1$GCA_002773975.1	44.523	0
959_Bdellovibrio^bacteriovorus^HD100@CAE77824.1$GCA_000196175.1	959_Bdellovibrio^bacteriovorus^str.^Tiberius@AFX99852.1$GCA_000317895.1	98.525	1569284_Bdellovibrio^sp.^ArHS@KHD88119.1$GCA_000786105.1	86.431	1975526_Bdellovibrio^sp.^CG10_big_fil_rev_8_21_14_0_10_47_8@PIS11182.1$GCA_002773975.1	67.742	0
959_Bdellovibrio^bacteriovorus^HD100@CAE77825.1$GCA_000196175.1	959_Bdellovibrio^bacteriovorus^str.^Tiberius@AFX99853.1$GCA_000317895.1	99.308	1569284_Bdellovibrio^sp.^ArHS@KHD88060.1$GCA_000786105.1	78.049	1975526_Bdellovibrio^sp.^CG10_big_fil_rev_8_21_14_0_10_47_8@PIS11178.1$GCA_002773975.1	30.935	0
959_Bdellovibrio^bacteriovorus^HD100@CAE77826.1$GCA_000196175.1	959_Bdellovibrio^bacteriovorus^str.^Tiberius@AFX99854.1$GCA_000317895.1	99.807	1569284_Bdellovibrio^sp.^ArHS@KHD88120.1$GCA_000786105.1	96.905	1975526_Bdellovibrio^sp.^CG10_big_fil_rev_8_21_14_0_10_47_8@PIS11232.1$GCA_002773975.1	79.73	0
959_Bdellovibrio^bacteriovorus^HD100@CAE77827.1$GCA_000196175.1	959_Bdellovibrio^bacteriovorus^str.^Tiberius@AFX99856.1$GCA_000317895.1	93.434	NA	NA	NA	NA	0
959_Bdellovibrio^bacteriovorus^HD100@CAE77828.1$GCA_000196175.1	959_Bdellovibrio^bacteriovorus^str.^Tiberius@AFX99857.1$GCA_000317895.1	99.301	1569284_Bdellovibrio^sp.^ArHS@KHD88061.1$GCA_000786105.1	78.846	NA	NA	0
959_Bdellovibrio^bacteriovorus^HD100@CAE77829.1$GCA_000196175.1	959_Bdellovibrio^bacteriovorus^str.^Tiberius@AFX99858.1$GCA_000317895.1	98.357	1569284_Bdellovibrio^sp.^ArHS@KHD88062.1$GCA_000786105.1	88.505	NA	NA	0
959_Bdellovibrio^bacteriovorus^HD100@CAE77830.1$GCA_000196175.1	959_Bdellovibrio^bacteriovorus^str.^Tiberius@AFX99859.1$GCA_000317895.1	97.982	1569284_Bdellovibrio^sp.^ArHS@KHD88063.1$GCA_000786105.1	84.063	1975526_Bdellovibrio^sp.^CG10_big_fil_rev_8_21_14_0_10_47_8@PIS11874.1$GCA_002773975.1	65.521	0
959_Bdellovibrio^bacteriovorus^HD100@CAE77831.1$GCA_000196175.1	959_Bdellovibrio^bacteriovorus^str.^Tiberius@AFX99860.1$GCA_000317895.1	94.17	NA	NA	NA	NA	0
959_Bdellovibrio^bacteriovorus^HD100@CAE77832.1$GCA_000196175.1	959_Bdellovibrio^bacteriovorus^str.^Tiberius@AFX99861.1$GCA_000317895.1	89.583	1569284_Bdellovibrio^sp.^ArHS@KHD88064.1$GCA_000786105.1	72.917	NA	NA	0
959_Bdellovibrio^bacteriovorus^HD100@CAE77833.1$GCA_000196175.1	959_Bdellovibrio^bacteriovorus^str.^Tiberius@AFX99862.1$GCA_000317895.1	97.034	NA	NA	NA	NA	0
959_Bdellovibrio^bacteriovorus^HD100@CAE77834.1$GCA_000196175.1	959_Bdellovibrio^bacteriovorus^str.^Tiberius@AFX99863.1$GCA_000317895.1	100	1569284_Bdellovibrio^sp.^ArHS@KHD88065.1$GCA_000786105.1	83.721	1975526_Bdellovibrio^sp.^CG10_big_fil_rev_8_21_14_0_10_47_8@PIS11870.1$GCA_002773975.1	57.647	0
959_Bdellovibrio^bacteriovorus^HD100@CAE77835.1$GCA_000196175.1	959_Bdellovibrio^bacteriovorus^str.^Tiberius@AFX99864.1$GCA_000317895.1	98.182	1569284_Bdellovibrio^sp.^ArHS@KHD88066.1$GCA_000786105.1	90.455	1975526_Bdellovibrio^sp.^CG10_big_fil_rev_8_21_14_0_10_47_8@PIS11869.1$GCA_002773975.1	74.545	0
959_Bdellovibrio^bacteriovorus^HD100@CAE77836.1$GCA_000196175.1	959_Bdellovibrio^bacteriovorus^str.^Tiberius@AFX99865.1$GCA_000317895.1	94.8	1569284_Bdellovibrio^sp.^ArHS@KHD88067.1$GCA_000786105.1	66.667	1975526_Bdellovibrio^sp.^CG10_big_fil_rev_8_21_14_0_10_47_8@PIS11868.1$GCA_002773975.1	49.533	0
959_Bdellovibrio^bacteriovorus^HD100@CAE77837.1$GCA_000196175.1	959_Bdellovibrio^bacteriovorus^str.^Tiberius@AFX99866.1$GCA_000317895.1	96.226	1569284_Bdellovibrio^sp.^ArHS@KHD88121.1$GCA_000786105.1	77.628	1975526_Bdellovibrio^sp.^CG10_big_fil_rev_8_21_14_0_10_47_8@PIS11866.1$GCA_002773975.1	45.821	0
959_Bdellovibrio^bacteriovorus^HD100@CAE77838.1$GCA_000196175.1	959_Bdellovibrio^bacteriovorus^str.^Tiberius@AFX99867.1$GCA_000317895.1	98.253	1569284_Bdellovibrio^sp.^ArHS@KHD88068.1$GCA_000786105.1	87.582	1975526_Bdellovibrio^sp.^CG10_big_fil_rev_8_21_14_0_10_47_8@PIS11875.1$GCA_002773975.1	70.047	0
959_Bdellovibrio^bacteriovorus^HD100@CAE77839.1$GCA_000196175.1	959_Bdellovibrio^bacteriovorus^str.^Tiberius@AFX99868.1$GCA_000317895.1	95.699	1569284_Bdellovibrio^sp.^ArHS@KHD88069.1$GCA_000786105.1	58.824	NA	NA	0
959_Bdellovibrio^bacteriovorus^HD100@CAE77840.1$GCA_000196175.1	959_Bdellovibrio^bacteriovorus^str.^Tiberius@AFX99869.1$GCA_000317895.1	99.142	1569284_Bdellovibrio^sp.^ArHS@KHD88510.1$GCA_000786105.1	45.339	NA	NA	0
959_Bdellovibrio^bacteriovorus^HD100@CAE77841.1$GCA_000196175.1	959_Bdellovibrio^bacteriovorus^str.^Tiberius@AFY00778.1$GCA_000317895.1	54.289	1569284_Bdellovibrio^sp.^ArHS@KHD88509.1$GCA_000786105.1	56.467	NA	NA	0
959_Bdellovibrio^bacteriovorus^HD100@CAE77842.1$GCA_000196175.1	959_Bdellovibrio^bacteriovorus^str.^Tiberius@AFX99871.1$GCA_000317895.1	99.138	1569284_Bdellovibrio^sp.^ArHS@KHD88506.1$GCA_000786105.1	72.414	NA	NA	0
959_Bdellovibrio^bacteriovorus^HD100@CAE77843.1$GCA_000196175.1	959_Bdellovibrio^bacteriovorus^str.^Tiberius@AFX99872.1$GCA_000317895.1	97.101	1569284_Bdellovibrio^sp.^ArHS@KHD88505.1$GCA_000786105.1	57.343	NA	NA	0
959_Bdellovibrio^bacteriovorus^HD100@CAE77844.1$GCA_000196175.1	959_Bdellovibrio^bacteriovorus^str.^Tiberius@AFX99873.1$GCA_000317895.1	99.479	1569284_Bdellovibrio^sp.^ArHS@KHD88606.1$GCA_000786105.1	88.095	1975526_Bdellovibrio^sp.^CG10_big_fil_rev_8_21_14_0_10_47_8@PIS11073.1$GCA_002773975.1	72.619	0
959_Bdellovibrio^bacteriovorus^HD100@CAE77845.1$GCA_000196175.1	959_Bdellovibrio^bacteriovorus^str.^Tiberius@AFX99874.1$GCA_000317895.1	96.606	1569284_Bdellovibrio^sp.^ArHS@KHD88504.1$GCA_000786105.1	72.36	1975526_Bdellovibrio^sp.^CG10_big_fil_rev_8_21_14_0_10_47_8@PIS11075.1$GCA_002773975.1	46.454	0
959_Bdellovibrio^bacteriovorus^HD100@CAE77846.1$GCA_000196175.1	959_Bdellovibrio^bacteriovorus^str.^Tiberius@AFX99875.1$GCA_000317895.1	98.915	1569284_Bdellovibrio^sp.^ArHS@KHD88503.1$GCA_000786105.1	83.514	NA	NA	0
959_Bdellovibrio^bacteriovorus^HD100@CAE77847.1$GCA_000196175.1	959_Bdellovibrio^bacteriovorus^str.^Tiberius@AFX99876.1$GCA_000317895.1	98.951	1569284_Bdellovibrio^sp.^ArHS@KHD88502.1$GCA_000786105.1	74.913	1975526_Bdellovibrio^sp.^CG10_big_fil_rev_8_21_14_0_10_47_8@PIS11053.1$GCA_002773975.1	39.716	0
959_Bdellovibrio^bacteriovorus^HD100@CAE77848.1$GCA_000196175.1	959_Bdellovibrio^bacteriovorus^str.^Tiberius@AFX99877.1$GCA_000317895.1	98.551	1569284_Bdellovibrio^sp.^ArHS@KHD88501.1$GCA_000786105.1	90.714	1975526_Bdellovibrio^sp.^CG10_big_fil_rev_8_21_14_0_10_47_8@PIS11054.1$GCA_002773975.1	75.735	0
959_Bdellovibrio^bacteriovorus^HD100@CAE77849.1$GCA_000196175.1	959_Bdellovibrio^bacteriovorus^str.^Tiberius@AFX99878.1$GCA_000317895.1	99.184	1569284_Bdellovibrio^sp.^ArHS@KHD88605.1$GCA_000786105.1	88.839	1975526_Bdellovibrio^sp.^CG10_big_fil_rev_8_21_14_0_10_47_8@PIS11055.1$GCA_002773975.1	64.192	0
959_Bdellovibrio^bacteriovorus^HD100@CAE77850.1$GCA_000196175.1	959_Bdellovibrio^bacteriovorus^str.^Tiberius@AFX99879.1$GCA_000317895.1	97.77	1569284_Bdellovibrio^sp.^ArHS@KHD88500.1$GCA_000786105.1	76.19	1975526_Bdellovibrio^sp.^CG10_big_fil_rev_8_21_14_0_10_47_8@PIS11056.1$GCA_002773975.1	32.509	0
959_Bdellovibrio^bacteriovorus^HD100@CAE77851.1$GCA_000196175.1	959_Bdellovibrio^bacteriovorus^str.^Tiberius@AFX99880.1$GCA_000317895.1	98.013	1569284_Bdellovibrio^sp.^ArHS@KHD88499.1$GCA_000786105.1	86.755	1975526_Bdellovibrio^sp.^CG10_big_fil_rev_8_21_14_0_10_47_8@PIS11057.1$GCA_002773975.1	64.706	0
959_Bdellovibrio^bacteriovorus^HD100@CAE77852.1$GCA_000196175.1	959_Bdellovibrio^bacteriovorus^str.^Tiberius@AFX99881.1$GCA_000317895.1	99.175	1569284_Bdellovibrio^sp.^ArHS@KHD88498.1$GCA_000786105.1	93.582	1975526_Bdellovibrio^sp.^CG10_big_fil_rev_8_21_14_0_10_47_8@PIS11076.1$GCA_002773975.1	86.596	0
959_Bdellovibrio^bacteriovorus^HD100@CAE77853.1$GCA_000196175.1	959_Bdellovibrio^bacteriovorus^str.^Tiberius@AFX99882.1$GCA_000317895.1	99.206	1569284_Bdellovibrio^sp.^ArHS@KHD88497.1$GCA_000786105.1	92.369	1975526_Bdellovibrio^sp.^CG10_big_fil_rev_8_21_14_0_10_47_8@PIS11058.1$GCA_002773975.1	75.502	0
959_Bdellovibrio^bacteriovorus^HD100@CAE77854.1$GCA_000196175.1	959_Bdellovibrio^bacteriovorus^str.^Tiberius@AFX99883.1$GCA_000317895.1	94.988	1569284_Bdellovibrio^sp.^ArHS@KHD88496.1$GCA_000786105.1	77.99	1975526_Bdellovibrio^sp.^CG10_big_fil_rev_8_21_14_0_10_47_8@PIS11059.1$GCA_002773975.1	38.747	0
959_Bdellovibrio^bacteriovorus^HD100@CAE77855.1$GCA_000196175.1	959_Bdellovibrio^bacteriovorus^str.^Tiberius@AFX99884.1$GCA_000317895.1	98.289	1569284_Bdellovibrio^sp.^ArHS@KHD88495.1$GCA_000786105.1	82.152	1975526_Bdellovibrio^sp.^CG10_big_fil_rev_8_21_14_0_10_47_8@PIS11060.1$GCA_002773975.1	58.543	0
959_Bdellovibrio^bacteriovorus^HD100@CAE77856.1$GCA_000196175.1	959_Bdellovibrio^bacteriovorus^str.^Tiberius@AFX99885.1$GCA_000317895.1	99.394	1569284_Bdellovibrio^sp.^ArHS@KHD88494.1$GCA_000786105.1	90.86	1975526_Bdellovibrio^sp.^CG10_big_fil_rev_8_21_14_0_10_47_8@PIS11061.1$GCA_002773975.1	68.817	0
959_Bdellovibrio^bacteriovorus^HD100@CAE77857.1$GCA_000196175.1	959_Bdellovibrio^bacteriovorus^str.^Tiberius@AFX99886.1$GCA_000317895.1	93.665	NA	NA	1975526_Bdellovibrio^sp.^CG10_big_fil_rev_8_21_14_0_10_47_8@PIS10016.1$GCA_002773975.1	27.727	0
959_Bdellovibrio^bacteriovorus^HD100@CAE77858.1$GCA_000196175.1	959_Bdellovibrio^bacteriovorus^str.^Tiberius@AFX99887.1$GCA_000317895.1	89.189	1569284_Bdellovibrio^sp.^ArHS@KHD88493.1$GCA_000786105.1	53.889	1975526_Bdellovibrio^sp.^CG10_big_fil_rev_8_21_14_0_10_47_8@PIS11062.1$GCA_002773975.1	31.016	0
959_Bdellovibrio^bacteriovorus^HD100@CAE77859.1$GCA_000196175.1	959_Bdellovibrio^bacteriovorus^str.^Tiberius@AFX99888.1$GCA_000317895.1	81.694	1569284_Bdellovibrio^sp.^ArHS@KHD88492.1$GCA_000786105.1	64.34	NA	NA	0
959_Bdellovibrio^bacteriovorus^HD100@CAE77860.1$GCA_000196175.1	NA	NA	NA	NA	NA	NA	0
959_Bdellovibrio^bacteriovorus^HD100@CAE77861.1$GCA_000196175.1	959_Bdellovibrio^bacteriovorus^str.^Tiberius@AFX99890.1$GCA_000317895.1	99.359	1569284_Bdellovibrio^sp.^ArHS@KHD88490.1$GCA_000786105.1	86.111	1975526_Bdellovibrio^sp.^CG10_big_fil_rev_8_21_14_0_10_47_8@PIS11064.1$GCA_002773975.1	61.863	0
959_Bdellovibrio^bacteriovorus^HD100@CAE77862.1$GCA_000196175.1	959_Bdellovibrio^bacteriovorus^str.^Tiberius@AFX99891.1$GCA_000317895.1	97.297	1569284_Bdellovibrio^sp.^ArHS@KHD88489.1$GCA_000786105.1	95.946	1975526_Bdellovibrio^sp.^CG10_big_fil_rev_8_21_14_0_10_47_8@PIS11065.1$GCA_002773975.1	73.973	0
959_Bdellovibrio^bacteriovorus^HD100@CAE77863.1$GCA_000196175.1	959_Bdellovibrio^bacteriovorus^str.^Tiberius@AFX99892.1$GCA_000317895.1	98.962	1569284_Bdellovibrio^sp.^ArHS@KHD88488.1$GCA_000786105.1	80.969	1975526_Bdellovibrio^sp.^CG10_big_fil_rev_8_21_14_0_10_47_8@PIS11066.1$GCA_002773975.1	49.645	0
959_Bdellovibrio^bacteriovorus^HD100@CAE77864.1$GCA_000196175.1	959_Bdellovibrio^bacteriovorus^str.^Tiberius@AFX99893.1$GCA_000317895.1	96.899	1569284_Bdellovibrio^sp.^ArHS@KHD88487.1$GCA_000786105.1	67.829	NA	NA	0
959_Bdellovibrio^bacteriovorus^HD100@CAE77865.1$GCA_000196175.1	959_Bdellovibrio^bacteriovorus^str.^Tiberius@AFX99894.1$GCA_000317895.1	98.433	1569284_Bdellovibrio^sp.^ArHS@KHD88604.1$GCA_000786105.1	74.766	1975526_Bdellovibrio^sp.^CG10_big_fil_rev_8_21_14_0_10_47_8@PIS11067.1$GCA_002773975.1	34.985	0
959_Bdellovibrio^bacteriovorus^HD100@CAE77866.1$GCA_000196175.1	959_Bdellovibrio^bacteriovorus^str.^Tiberius@AFX99896.1$GCA_000317895.1	99.027	1569284_Bdellovibrio^sp.^ArHS@KHD88486.1$GCA_000786105.1	86.301	1975526_Bdellovibrio^sp.^CG10_big_fil_rev_8_21_14_0_10_47_8@PIS11068.1$GCA_002773975.1	59.039	0
959_Bdellovibrio^bacteriovorus^HD100@CAE77867.1$GCA_000196175.1	959_Bdellovibrio^bacteriovorus^str.^Tiberius@AFX99897.1$GCA_000317895.1	89.474	1569284_Bdellovibrio^sp.^ArHS@KHD88603.1$GCA_000786105.1	58.744	NA	NA	0
959_Bdellovibrio^bacteriovorus^HD100@CAE77868.1$GCA_000196175.1	959_Bdellovibrio^bacteriovorus^str.^Tiberius@AFX99898.1$GCA_000317895.1	96.009	NA	NA	NA	NA	0
959_Bdellovibrio^bacteriovorus^HD100@CAE77869.1$GCA_000196175.1	959_Bdellovibrio^bacteriovorus^str.^Tiberius@AFX99899.1$GCA_000317895.1	96.761	1569284_Bdellovibrio^sp.^ArHS@KHD88485.1$GCA_000786105.1	76.113	1975526_Bdellovibrio^sp.^CG10_big_fil_rev_8_21_14_0_10_47_8@PIS11069.1$GCA_002773975.1	53.226	0
959_Bdellovibrio^bacteriovorus^HD100@CAE77870.1$GCA_000196175.1	959_Bdellovibrio^bacteriovorus^str.^Tiberius@AFX99900.1$GCA_000317895.1	98.013	1569284_Bdellovibrio^sp.^ArHS@KHD88484.1$GCA_000786105.1	88.079	1975526_Bdellovibrio^sp.^CG10_big_fil_rev_8_21_14_0_10_47_8@PIS11070.1$GCA_002773975.1	57.325	0
959_Bdellovibrio^bacteriovorus^HD100@CAE77871.1$GCA_000196175.1	959_Bdellovibrio^bacteriovorus^str.^Tiberius@AFX99901.1$GCA_000317895.1	96.691	1569284_Bdellovibrio^sp.^ArHS@KHD88483.1$GCA_000786105.1	81.25	1975526_Bdellovibrio^sp.^CG10_big_fil_rev_8_21_14_0_10_47_8@PIS11071.1$GCA_002773975.1	60.813	0
959_Bdellovibrio^bacteriovorus^HD100@CAE77872.1$GCA_000196175.1	959_Bdellovibrio^bacteriovorus^str.^Tiberius@AFX99902.1$GCA_000317895.1	92.312	1569284_Bdellovibrio^sp.^ArHS@KHD90014.1$GCA_000786105.1	33.561	NA	NA	0
959_Bdellovibrio^bacteriovorus^HD100@CAE77873.1$GCA_000196175.1	959_Bdellovibrio^bacteriovorus^str.^Tiberius@AFX99903.1$GCA_000317895.1	97.085	1569284_Bdellovibrio^sp.^ArHS@KHD88482.1$GCA_000786105.1	54.89	NA	NA	0
959_Bdellovibrio^bacteriovorus^HD100@CAE77874.1$GCA_000196175.1	959_Bdellovibrio^bacteriovorus^str.^Tiberius@AFX99904.1$GCA_000317895.1	100	1569284_Bdellovibrio^sp.^ArHS@KHD88481.1$GCA_000786105.1	100	NA	NA	0
959_Bdellovibrio^bacteriovorus^HD100@CAE77875.1$GCA_000196175.1	959_Bdellovibrio^bacteriovorus^str.^Tiberius@AFX99905.1$GCA_000317895.1	98.718	1569284_Bdellovibrio^sp.^ArHS@KHD88480.1$GCA_000786105.1	88.312	NA	NA	0
959_Bdellovibrio^bacteriovorus^HD100@CAE77876.1$GCA_000196175.1	959_Bdellovibrio^bacteriovorus^str.^Tiberius@AFX99906.1$GCA_000317895.1	95.833	1569284_Bdellovibrio^sp.^ArHS@KHD88479.1$GCA_000786105.1	70.486	1975526_Bdellovibrio^sp.^CG10_big_fil_rev_8_21_14_0_10_47_8@PIS10710.1$GCA_002773975.1	53.211	0
959_Bdellovibrio^bacteriovorus^HD100@CAE77877.1$GCA_000196175.1	959_Bdellovibrio^bacteriovorus^str.^Tiberius@AFX99907.1$GCA_000317895.1	98.626	1569284_Bdellovibrio^sp.^ArHS@KHD88478.1$GCA_000786105.1	88.702	1975526_Bdellovibrio^sp.^CG10_big_fil_rev_8_21_14_0_10_47_8@PIS10709.1$GCA_002773975.1	59.565	0
959_Bdellovibrio^bacteriovorus^HD100@CAE77878.1$GCA_000196175.1	959_Bdellovibrio^bacteriovorus^str.^Tiberius@AFX99913.1$GCA_000317895.1	97.368	1569284_Bdellovibrio^sp.^ArHS@KHD88601.1$GCA_000786105.1	64.773	1975526_Bdellovibrio^sp.^CG10_big_fil_rev_8_21_14_0_10_47_8@PIS10708.1$GCA_002773975.1	31.667	0
959_Bdellovibrio^bacteriovorus^HD100@CAE77879.1$GCA_000196175.1	959_Bdellovibrio^bacteriovorus^str.^Tiberius@AFX99915.1$GCA_000317895.1	99.497	1569284_Bdellovibrio^sp.^ArHS@KHD88472.1$GCA_000786105.1	91.96	1975526_Bdellovibrio^sp.^CG10_big_fil_rev_8_21_14_0_10_47_8@PIS10706.1$GCA_002773975.1	73.367	0
959_Bdellovibrio^bacteriovorus^HD100@CAE77880.1$GCA_000196175.1	959_Bdellovibrio^bacteriovorus^str.^Tiberius@AFX99914.1$GCA_000317895.1	93.333	1569284_Bdellovibrio^sp.^ArHS@KHD88600.1$GCA_000786105.1	69.048	1975526_Bdellovibrio^sp.^CG10_big_fil_rev_8_21_14_0_10_47_8@PIS10707.1$GCA_002773975.1	47.2	0
959_Bdellovibrio^bacteriovorus^HD100@CAE77881.1$GCA_000196175.1	959_Bdellovibrio^bacteriovorus^str.^Tiberius@AFX99916.1$GCA_000317895.1	96.154	1569284_Bdellovibrio^sp.^ArHS@KHD88471.1$GCA_000786105.1	78.102	1975526_Bdellovibrio^sp.^CG10_big_fil_rev_8_21_14_0_10_47_8@PIS10705.1$GCA_002773975.1	52.03	0
959_Bdellovibrio^bacteriovorus^HD100@CAE77883.1$GCA_000196175.1	959_Bdellovibrio^bacteriovorus^str.^Tiberius@AFX99917.1$GCA_000317895.1	100	1569284_Bdellovibrio^sp.^ArHS@KHD88599.1$GCA_000786105.1	98.895	1975526_Bdellovibrio^sp.^CG10_big_fil_rev_8_21_14_0_10_47_8@PIS10704.1$GCA_002773975.1	77.095	0
959_Bdellovibrio^bacteriovorus^HD100@CAE77884.1$GCA_000196175.1	959_Bdellovibrio^bacteriovorus^str.^Tiberius@AFX99918.1$GCA_000317895.1	95.21	1569284_Bdellovibrio^sp.^ArHS@KHD88470.1$GCA_000786105.1	72.289	NA	NA	0
959_Bdellovibrio^bacteriovorus^HD100@CAE77885.1$GCA_000196175.1	959_Bdellovibrio^bacteriovorus^str.^Tiberius@AFY02417.1$GCA_000317895.1	50.669	1569284_Bdellovibrio^sp.^ArHS@KHD88469.1$GCA_000786105.1	80.159	1975526_Bdellovibrio^sp.^CG10_big_fil_rev_8_21_14_0_10_47_8@PIS10712.1$GCA_002773975.1	58.938	0
959_Bdellovibrio^bacteriovorus^HD100@CAE77886.1$GCA_000196175.1	959_Bdellovibrio^bacteriovorus^str.^Tiberius@AFX99920.1$GCA_000317895.1	92.453	1569284_Bdellovibrio^sp.^ArHS@KHD88468.1$GCA_000786105.1	50.505	NA	NA	0
959_Bdellovibrio^bacteriovorus^HD100@CAE77887.1$GCA_000196175.1	959_Bdellovibrio^bacteriovorus^str.^Tiberius@AFX99921.1$GCA_000317895.1	97.99	1569284_Bdellovibrio^sp.^ArHS@KHD88467.1$GCA_000786105.1	74.038	1975526_Bdellovibrio^sp.^CG10_big_fil_rev_8_21_14_0_10_47_8@PIS10703.1$GCA_002773975.1	29.902	0
959_Bdellovibrio^bacteriovorus^HD100@CAE77888.1$GCA_000196175.1	959_Bdellovibrio^bacteriovorus^str.^Tiberius@AFX99922.1$GCA_000317895.1	99.566	1569284_Bdellovibrio^sp.^ArHS@KHD88466.1$GCA_000786105.1	95.224	1975526_Bdellovibrio^sp.^CG10_big_fil_rev_8_21_14_0_10_47_8@PIS11442.1$GCA_002773975.1	89.737	0
959_Bdellovibrio^bacteriovorus^HD100@CAE77889.1$GCA_000196175.1	959_Bdellovibrio^bacteriovorus^str.^Tiberius@AFX99923.1$GCA_000317895.1	99.452	1569284_Bdellovibrio^sp.^ArHS@KHD88465.1$GCA_000786105.1	93.151	1975526_Bdellovibrio^sp.^CG10_big_fil_rev_8_21_14_0_10_47_8@PIS11443.1$GCA_002773975.1	79.726	0
959_Bdellovibrio^bacteriovorus^HD100@CAE77890.1$GCA_000196175.1	959_Bdellovibrio^bacteriovorus^str.^Tiberius@AFX99924.1$GCA_000317895.1	99.411	1569284_Bdellovibrio^sp.^ArHS@KHD88464.1$GCA_000786105.1	92.927	1975526_Bdellovibrio^sp.^CG10_big_fil_rev_8_21_14_0_10_47_8@PIS11453.1$GCA_002773975.1	78.775	0
959_Bdellovibrio^bacteriovorus^HD100@CAE77891.1$GCA_000196175.1	959_Bdellovibrio^bacteriovorus^str.^Tiberius@AFX99925.1$GCA_000317895.1	98.701	1569284_Bdellovibrio^sp.^ArHS@KHD88463.1$GCA_000786105.1	76.667	1975526_Bdellovibrio^sp.^CG10_big_fil_rev_8_21_14_0_10_47_8@PIS11444.1$GCA_002773975.1	55.932	0
959_Bdellovibrio^bacteriovorus^HD100@CAE77892.1$GCA_000196175.1	959_Bdellovibrio^bacteriovorus^str.^Tiberius@AFX99926.1$GCA_000317895.1	99.588	1569284_Bdellovibrio^sp.^ArHS@KHD88462.1$GCA_000786105.1	90.417	NA	NA	0
959_Bdellovibrio^bacteriovorus^HD100@CAE77893.1$GCA_000196175.1	959_Bdellovibrio^bacteriovorus^str.^Tiberius@AFX99927.1$GCA_000317895.1	96.667	NA	NA	NA	NA	0
959_Bdellovibrio^bacteriovorus^HD100@CAE77894.1$GCA_000196175.1	959_Bdellovibrio^bacteriovorus^str.^Tiberius@AFX99928.1$GCA_000317895.1	92.489	1569284_Bdellovibrio^sp.^ArHS@KHD88458.1$GCA_000786105.1	70.423	NA	NA	0
959_Bdellovibrio^bacteriovorus^HD100@CAE77895.1$GCA_000196175.1	959_Bdellovibrio^bacteriovorus^str.^Tiberius@AFX99929.1$GCA_000317895.1	92.971	1569284_Bdellovibrio^sp.^ArHS@KHD88598.1$GCA_000786105.1	73.401	1975526_Bdellovibrio^sp.^CG10_big_fil_rev_8_21_14_0_10_47_8@PIS11446.1$GCA_002773975.1	63.699	0
959_Bdellovibrio^bacteriovorus^HD100@CAE77896.1$GCA_000196175.1	959_Bdellovibrio^bacteriovorus^str.^Tiberius@AFX99930.1$GCA_000317895.1	94.024	1569284_Bdellovibrio^sp.^ArHS@KHD88597.1$GCA_000786105.1	84.677	NA	NA	0
959_Bdellovibrio^bacteriovorus^HD100@CAE77897.1$GCA_000196175.1	959_Bdellovibrio^bacteriovorus^str.^Tiberius@AFX99931.1$GCA_000317895.1	78.977	NA	NA	NA	NA	0
959_Bdellovibrio^bacteriovorus^HD100@CAE77898.1$GCA_000196175.1	959_Bdellovibrio^bacteriovorus^str.^Tiberius@AFX99932.1$GCA_000317895.1	98.485	1569284_Bdellovibrio^sp.^ArHS@KHD88596.1$GCA_000786105.1	96.875	1975526_Bdellovibrio^sp.^CG10_big_fil_rev_8_21_14_0_10_47_8@PIS11447.1$GCA_002773975.1	80.303	0
959_Bdellovibrio^bacteriovorus^HD100@CAE77899.1$GCA_000196175.1	959_Bdellovibrio^bacteriovorus^str.^Tiberius@AFX99933.1$GCA_000317895.1	98.649	1569284_Bdellovibrio^sp.^ArHS@KHD88457.1$GCA_000786105.1	86.486	1975526_Bdellovibrio^sp.^CG10_big_fil_rev_8_21_14_0_10_47_8@PIS11448.1$GCA_002773975.1	66.892	0
959_Bdellovibrio^bacteriovorus^HD100@CAE77900.1$GCA_000196175.1	959_Bdellovibrio^bacteriovorus^str.^Tiberius@AFX99934.1$GCA_000317895.1	98.129	1569284_Bdellovibrio^sp.^ArHS@KHD88456.1$GCA_000786105.1	88.264	1975526_Bdellovibrio^sp.^CG10_big_fil_rev_8_21_14_0_10_47_8@PIS11449.1$GCA_002773975.1	58.32	0
959_Bdellovibrio^bacteriovorus^HD100@CAE77901.1$GCA_000196175.1	959_Bdellovibrio^bacteriovorus^str.^Tiberius@AFX99935.1$GCA_000317895.1	99.179	1569284_Bdellovibrio^sp.^ArHS@KHD87431.1$GCA_000786105.1	98.696	1975526_Bdellovibrio^sp.^CG10_big_fil_rev_8_21_14_0_10_47_8@PIS11450.1$GCA_002773975.1	84.158	0
959_Bdellovibrio^bacteriovorus^HD100@CAE77904.1$GCA_000196175.1	959_Bdellovibrio^bacteriovorus^str.^Tiberius@AFY00715.1$GCA_000317895.1	32.743	NA	NA	NA	NA	0
959_Bdellovibrio^bacteriovorus^HD100@CAE77905.1$GCA_000196175.1	959_Bdellovibrio^bacteriovorus^str.^Tiberius@AFX99953.1$GCA_000317895.1	63.333	NA	NA	NA	NA	0
959_Bdellovibrio^bacteriovorus^HD100@CAE77906.1$GCA_000196175.1	959_Bdellovibrio^bacteriovorus^str.^Tiberius@AFX99954.1$GCA_000317895.1	96.094	1569284_Bdellovibrio^sp.^ArHS@KHD89538.1$GCA_000786105.1	31.25	NA	NA	0
959_Bdellovibrio^bacteriovorus^HD100@CAE77907.1$GCA_000196175.1	959_Bdellovibrio^bacteriovorus^str.^Tiberius@AFX99955.1$GCA_000317895.1	97.468	NA	NA	NA	NA	0
959_Bdellovibrio^bacteriovorus^HD100@CAE77908.1$GCA_000196175.1	NA	NA	NA	NA	NA	NA	0
959_Bdellovibrio^bacteriovorus^HD100@CAE77909.1$GCA_000196175.1	959_Bdellovibrio^bacteriovorus^str.^Tiberius@AFY00808.1$GCA_000317895.1	31.944	NA	NA	NA	NA	0
959_Bdellovibrio^bacteriovorus^HD100@CAE77910.1$GCA_000196175.1	NA	NA	NA	NA	NA	NA	0
959_Bdellovibrio^bacteriovorus^HD100@CAE77911.1$GCA_000196175.1	959_Bdellovibrio^bacteriovorus^str.^Tiberius@AFX99956.1$GCA_000317895.1	87.421	NA	NA	1975526_Bdellovibrio^sp.^CG10_big_fil_rev_8_21_14_0_10_47_8@PIS10945.1$GCA_002773975.1	60.127	0
959_Bdellovibrio^bacteriovorus^HD100@CAE77912.1$GCA_000196175.1	959_Bdellovibrio^bacteriovorus^str.^Tiberius@AFX99957.1$GCA_000317895.1	94.572	1569284_Bdellovibrio^sp.^ArHS@KHD89186.1$GCA_000786105.1	29.762	NA	NA	0
959_Bdellovibrio^bacteriovorus^HD100@CAE77913.1$GCA_000196175.1	959_Bdellovibrio^bacteriovorus^str.^Tiberius@AFX99960.1$GCA_000317895.1	90.784	1569284_Bdellovibrio^sp.^ArHS@KHD89831.1$GCA_000786105.1	52.816	NA	NA	0
959_Bdellovibrio^bacteriovorus^HD100@CAE77914.1$GCA_000196175.1	959_Bdellovibrio^bacteriovorus^str.^Tiberius@AFX99961.1$GCA_000317895.1	98.292	1569284_Bdellovibrio^sp.^ArHS@KHD89832.1$GCA_000786105.1	69.759	NA	NA	0
959_Bdellovibrio^bacteriovorus^HD100@CAE77915.1$GCA_000196175.1	959_Bdellovibrio^bacteriovorus^str.^Tiberius@AFX99962.1$GCA_000317895.1	83.642	NA	NA	NA	NA	0
959_Bdellovibrio^bacteriovorus^HD100@CAE77916.1$GCA_000196175.1	959_Bdellovibrio^bacteriovorus^str.^Tiberius@AFX99963.1$GCA_000317895.1	94.118	NA	NA	NA	NA	0
959_Bdellovibrio^bacteriovorus^HD100@CAE77917.1$GCA_000196175.1	959_Bdellovibrio^bacteriovorus^str.^Tiberius@AFX99964.1$GCA_000317895.1	92.222	1569284_Bdellovibrio^sp.^ArHS@KHD87407.1$GCA_000786105.1	77.778	NA	NA	0
959_Bdellovibrio^bacteriovorus^HD100@CAE77918.1$GCA_000196175.1	959_Bdellovibrio^bacteriovorus^str.^Tiberius@AFX99965.1$GCA_000317895.1	92.938	NA	NA	NA	NA	0
959_Bdellovibrio^bacteriovorus^HD100@CAE77919.1$GCA_000196175.1	959_Bdellovibrio^bacteriovorus^str.^Tiberius@AFX99966.1$GCA_000317895.1	79.401	1569284_Bdellovibrio^sp.^ArHS@KHD87406.1$GCA_000786105.1	69.084	NA	NA	0
959_Bdellovibrio^bacteriovorus^HD100@CAE77920.1$GCA_000196175.1	NA	NA	NA	NA	NA	NA	0
959_Bdellovibrio^bacteriovorus^HD100@CAE77921.1$GCA_000196175.1	959_Bdellovibrio^bacteriovorus^str.^Tiberius@AFX99967.1$GCA_000317895.1	88.811	NA	NA	NA	NA	0
959_Bdellovibrio^bacteriovorus^HD100@CAE77922.1$GCA_000196175.1	959_Bdellovibrio^bacteriovorus^str.^Tiberius@AFX99968.1$GCA_000317895.1	91.864	1569284_Bdellovibrio^sp.^ArHS@KHD87405.1$GCA_000786105.1	79.038	NA	NA	0
959_Bdellovibrio^bacteriovorus^HD100@CAE77923.1$GCA_000196175.1	959_Bdellovibrio^bacteriovorus^str.^Tiberius@AFX99969.1$GCA_000317895.1	95.109	1569284_Bdellovibrio^sp.^ArHS@KHD87580.1$GCA_000786105.1	42.077	NA	NA	0
959_Bdellovibrio^bacteriovorus^HD100@CAE77924.1$GCA_000196175.1	959_Bdellovibrio^bacteriovorus^str.^Tiberius@AFX99970.1$GCA_000317895.1	96.899	1569284_Bdellovibrio^sp.^ArHS@KHD87403.1$GCA_000786105.1	84.615	1975526_Bdellovibrio^sp.^CG10_big_fil_rev_8_21_14_0_10_47_8@PIS10638.1$GCA_002773975.1	48.182	0
959_Bdellovibrio^bacteriovorus^HD100@CAE77925.1$GCA_000196175.1	959_Bdellovibrio^bacteriovorus^str.^Tiberius@AFX99971.1$GCA_000317895.1	99.787	1569284_Bdellovibrio^sp.^ArHS@KHD87441.1$GCA_000786105.1	93.631	NA	NA	0
959_Bdellovibrio^bacteriovorus^HD100@CAE77926.1$GCA_000196175.1	959_Bdellovibrio^bacteriovorus^str.^Tiberius@AFX99972.1$GCA_000317895.1	99.107	1569284_Bdellovibrio^sp.^ArHS@KHD87440.1$GCA_000786105.1	93.75	1975526_Bdellovibrio^sp.^CG10_big_fil_rev_8_21_14_0_10_47_8@PIS10639.1$GCA_002773975.1	83.929	0
959_Bdellovibrio^bacteriovorus^HD100@CAE77927.1$GCA_000196175.1	959_Bdellovibrio^bacteriovorus^str.^Tiberius@AFX99973.1$GCA_000317895.1	97.838	1569284_Bdellovibrio^sp.^ArHS@KHD87439.1$GCA_000786105.1	84.865	1975526_Bdellovibrio^sp.^CG10_big_fil_rev_8_21_14_0_10_47_8@PIS10663.1$GCA_002773975.1	56.633	0
959_Bdellovibrio^bacteriovorus^HD100@CAE77928.1$GCA_000196175.1	959_Bdellovibrio^bacteriovorus^str.^Tiberius@AFX99974.1$GCA_000317895.1	96.25	1569284_Bdellovibrio^sp.^ArHS@KHD87438.1$GCA_000786105.1	85.906	1975526_Bdellovibrio^sp.^CG10_big_fil_rev_8_21_14_0_10_47_8@PIS10640.1$GCA_002773975.1	60.927	0
959_Bdellovibrio^bacteriovorus^HD100@CAE77929.1$GCA_000196175.1	959_Bdellovibrio^bacteriovorus^str.^Tiberius@AFX99975.1$GCA_000317895.1	98.411	1569284_Bdellovibrio^sp.^ArHS@KHD87437.1$GCA_000786105.1	91.807	NA	NA	0
959_Bdellovibrio^bacteriovorus^HD100@CAE77930.1$GCA_000196175.1	959_Bdellovibrio^bacteriovorus^str.^Tiberius@AFX99976.1$GCA_000317895.1	86.691	1569284_Bdellovibrio^sp.^ArHS@KHD87402.1$GCA_000786105.1	54.369	1975526_Bdellovibrio^sp.^CG10_big_fil_rev_8_21_14_0_10_47_8@PIS10642.1$GCA_002773975.1	31.97	0
959_Bdellovibrio^bacteriovorus^HD100@CAE77931.1$GCA_000196175.1	959_Bdellovibrio^bacteriovorus^str.^Tiberius@AFX99977.1$GCA_000317895.1	89.552	1569284_Bdellovibrio^sp.^ArHS@KHD87401.1$GCA_000786105.1	58.5	1975526_Bdellovibrio^sp.^CG10_big_fil_rev_8_21_14_0_10_47_8@PIS10643.1$GCA_002773975.1	30.693	0
959_Bdellovibrio^bacteriovorus^HD100@CAE77932.1$GCA_000196175.1	959_Bdellovibrio^bacteriovorus^str.^Tiberius@AFX99978.1$GCA_000317895.1	98.496	1569284_Bdellovibrio^sp.^ArHS@KHD87436.1$GCA_000786105.1	73.684	1975526_Bdellovibrio^sp.^CG10_big_fil_rev_8_21_14_0_10_47_8@PIS10644.1$GCA_002773975.1	45.324	0
959_Bdellovibrio^bacteriovorus^HD100@CAE77933.1$GCA_000196175.1	959_Bdellovibrio^bacteriovorus^str.^Tiberius@AFX99979.1$GCA_000317895.1	95.455	1569284_Bdellovibrio^sp.^ArHS@KHD87398.1$GCA_000786105.1	59.735	NA	NA	0
959_Bdellovibrio^bacteriovorus^HD100@CAE77934.1$GCA_000196175.1	959_Bdellovibrio^bacteriovorus^str.^Tiberius@AFX99980.1$GCA_000317895.1	94.954	1569284_Bdellovibrio^sp.^ArHS@KHD87397.1$GCA_000786105.1	52.294	NA	NA	0
959_Bdellovibrio^bacteriovorus^HD100@CAE77935.1$GCA_000196175.1	959_Bdellovibrio^bacteriovorus^str.^Tiberius@AFX99981.1$GCA_000317895.1	86.127	1569284_Bdellovibrio^sp.^ArHS@KHD87434.1$GCA_000786105.1	43.827	NA	NA	0
959_Bdellovibrio^bacteriovorus^HD100@CAE77936.1$GCA_000196175.1	959_Bdellovibrio^bacteriovorus^str.^Tiberius@AFX99982.1$GCA_000317895.1	94.97	1569284_Bdellovibrio^sp.^ArHS@KHD87396.1$GCA_000786105.1	82.495	1975526_Bdellovibrio^sp.^CG10_big_fil_rev_8_21_14_0_10_47_8@PIS10645.1$GCA_002773975.1	69.937	0
959_Bdellovibrio^bacteriovorus^HD100@CAE77937.1$GCA_000196175.1	959_Bdellovibrio^bacteriovorus^str.^Tiberius@AFX99983.1$GCA_000317895.1	99.107	1569284_Bdellovibrio^sp.^ArHS@KHD87395.1$GCA_000786105.1	89.489	1975526_Bdellovibrio^sp.^CG10_big_fil_rev_8_21_14_0_10_47_8@PIS10647.1$GCA_002773975.1	70.393	0
959_Bdellovibrio^bacteriovorus^HD100@CAE77938.1$GCA_000196175.1	959_Bdellovibrio^bacteriovorus^str.^Tiberius@AFX99984.1$GCA_000317895.1	97.59	1569284_Bdellovibrio^sp.^ArHS@KHD87394.1$GCA_000786105.1	83.534	1975526_Bdellovibrio^sp.^CG10_big_fil_rev_8_21_14_0_10_47_8@PIS10648.1$GCA_002773975.1	70.683	0
959_Bdellovibrio^bacteriovorus^HD100@CAE77939.1$GCA_000196175.1	959_Bdellovibrio^bacteriovorus^str.^Tiberius@AFX99985.1$GCA_000317895.1	96.012	1569284_Bdellovibrio^sp.^ArHS@KHD87393.1$GCA_000786105.1	83.025	1975526_Bdellovibrio^sp.^CG10_big_fil_rev_8_21_14_0_10_47_8@PIS10649.1$GCA_002773975.1	45.779	0
959_Bdellovibrio^bacteriovorus^HD100@CAE77940.1$GCA_000196175.1	959_Bdellovibrio^bacteriovorus^str.^Tiberius@AFX99986.1$GCA_000317895.1	98.062	1569284_Bdellovibrio^sp.^ArHS@KHD87392.1$GCA_000786105.1	72.868	1975526_Bdellovibrio^sp.^CG10_big_fil_rev_8_21_14_0_10_47_8@PIS10651.1$GCA_002773975.1	49.296	0
959_Bdellovibrio^bacteriovorus^HD100@CAE77941.1$GCA_000196175.1	959_Bdellovibrio^bacteriovorus^str.^Tiberius@AFX99987.1$GCA_000317895.1	96.226	1569284_Bdellovibrio^sp.^ArHS@KHD87433.1$GCA_000786105.1	81.132	1975526_Bdellovibrio^sp.^CG10_big_fil_rev_8_21_14_0_10_47_8@PIS10664.1$GCA_002773975.1	56.604	0
959_Bdellovibrio^bacteriovorus^HD100@CAE77942.1$GCA_000196175.1	959_Bdellovibrio^bacteriovorus^str.^Tiberius@AFX99988.1$GCA_000317895.1	95.548	1569284_Bdellovibrio^sp.^ArHS@KHD87432.1$GCA_000786105.1	82.27	1975526_Bdellovibrio^sp.^CG10_big_fil_rev_8_21_14_0_10_47_8@PIS10652.1$GCA_002773975.1	55.906	0
959_Bdellovibrio^bacteriovorus^HD100@CAE77943.1$GCA_000196175.1	959_Bdellovibrio^bacteriovorus^str.^Tiberius@AFX99989.1$GCA_000317895.1	94.654	NA	NA	1975526_Bdellovibrio^sp.^CG10_big_fil_rev_8_21_14_0_10_47_8@PIS10665.1$GCA_002773975.1	60.586	0
959_Bdellovibrio^bacteriovorus^HD100@CAE77944.1$GCA_000196175.1	959_Bdellovibrio^bacteriovorus^str.^Tiberius@AFX99990.1$GCA_000317895.1	97.757	NA	NA	1975526_Bdellovibrio^sp.^CG10_big_fil_rev_8_21_14_0_10_47_8@PIS10653.1$GCA_002773975.1	80.791	0
959_Bdellovibrio^bacteriovorus^HD100@CAE77945.1$GCA_000196175.1	959_Bdellovibrio^bacteriovorus^str.^Tiberius@AFX99991.1$GCA_000317895.1	97.285	1569284_Bdellovibrio^sp.^ArHS@KHD87513.1$GCA_000786105.1	27.363	1975526_Bdellovibrio^sp.^CG10_big_fil_rev_8_21_14_0_10_47_8@PIS10654.1$GCA_002773975.1	68.5	0
959_Bdellovibrio^bacteriovorus^HD100@CAE77946.1$GCA_000196175.1	959_Bdellovibrio^bacteriovorus^str.^Tiberius@AFX99992.1$GCA_000317895.1	90.991	NA	NA	1975526_Bdellovibrio^sp.^CG10_big_fil_rev_8_21_14_0_10_47_8@PIS10655.1$GCA_002773975.1	53.608	0
959_Bdellovibrio^bacteriovorus^HD100@CAE77947.1$GCA_000196175.1	959_Bdellovibrio^bacteriovorus^str.^Tiberius@AFX99993.1$GCA_000317895.1	97.945	1569284_Bdellovibrio^sp.^ArHS@KHD89054.1$GCA_000786105.1	88.382	1975526_Bdellovibrio^sp.^CG10_big_fil_rev_8_21_14_0_10_47_8@PIS10656.1$GCA_002773975.1	65.052	0
959_Bdellovibrio^bacteriovorus^HD100@CAE77948.1$GCA_000196175.1	959_Bdellovibrio^bacteriovorus^str.^Tiberius@AFX99994.1$GCA_000317895.1	97.248	1569284_Bdellovibrio^sp.^ArHS@KHD89053.1$GCA_000786105.1	71.889	1975526_Bdellovibrio^sp.^CG10_big_fil_rev_8_21_14_0_10_47_8@PIS10657.1$GCA_002773975.1	52.055	0
959_Bdellovibrio^bacteriovorus^HD100@CAE77949.1$GCA_000196175.1	959_Bdellovibrio^bacteriovorus^str.^Tiberius@AFX99995.1$GCA_000317895.1	97.095	1569284_Bdellovibrio^sp.^ArHS@KHD89052.1$GCA_000786105.1	73.859	1975526_Bdellovibrio^sp.^CG10_big_fil_rev_8_21_14_0_10_47_8@PIS11217.1$GCA_002773975.1	31.308	0
959_Bdellovibrio^bacteriovorus^HD100@CAE77950.1$GCA_000196175.1	959_Bdellovibrio^bacteriovorus^str.^Tiberius@AFX99996.1$GCA_000317895.1	98.446	1569284_Bdellovibrio^sp.^ArHS@KHD89051.1$GCA_000786105.1	73.514	1975526_Bdellovibrio^sp.^CG10_big_fil_rev_8_21_14_0_10_47_8@PIS10658.1$GCA_002773975.1	35.789	0
959_Bdellovibrio^bacteriovorus^HD100@CAE77951.1$GCA_000196175.1	959_Bdellovibrio^bacteriovorus^str.^Tiberius@AFX99997.1$GCA_000317895.1	99.365	1569284_Bdellovibrio^sp.^ArHS@KHD89050.1$GCA_000786105.1	88.037	1975526_Bdellovibrio^sp.^CG10_big_fil_rev_8_21_14_0_10_47_8@PIS10660.1$GCA_002773975.1	76.235	0
959_Bdellovibrio^bacteriovorus^HD100@CAE77952.1$GCA_000196175.1	959_Bdellovibrio^bacteriovorus^str.^Tiberius@AFX99998.1$GCA_000317895.1	97.354	1569284_Bdellovibrio^sp.^ArHS@KHD89049.1$GCA_000786105.1	58.549	NA	NA	0
959_Bdellovibrio^bacteriovorus^HD100@CAE77953.1$GCA_000196175.1	959_Bdellovibrio^bacteriovorus^str.^Tiberius@AFY00001.1$GCA_000317895.1	96.707	1569284_Bdellovibrio^sp.^ArHS@KHD89048.1$GCA_000786105.1	62.095	NA	NA	0
959_Bdellovibrio^bacteriovorus^HD100@CAE77954.1$GCA_000196175.1	959_Bdellovibrio^bacteriovorus^str.^Tiberius@AFY00002.1$GCA_000317895.1	95.387	NA	NA	NA	NA	0
959_Bdellovibrio^bacteriovorus^HD100@CAE77955.1$GCA_000196175.1	959_Bdellovibrio^bacteriovorus^str.^Tiberius@AFY00003.1$GCA_000317895.1	99.259	1569284_Bdellovibrio^sp.^ArHS@KHD89047.1$GCA_000786105.1	72.593	1975526_Bdellovibrio^sp.^CG10_big_fil_rev_8_21_14_0_10_47_8@PIS10531.1$GCA_002773975.1	54.135	0
959_Bdellovibrio^bacteriovorus^HD100@CAE77956.1$GCA_000196175.1	959_Bdellovibrio^bacteriovorus^str.^Tiberius@AFY00004.1$GCA_000317895.1	100	1569284_Bdellovibrio^sp.^ArHS@KHD89046.1$GCA_000786105.1	93.21	NA	NA	0
959_Bdellovibrio^bacteriovorus^HD100@CAE77957.1$GCA_000196175.1	959_Bdellovibrio^bacteriovorus^str.^Tiberius@AFY00005.1$GCA_000317895.1	95.053	1569284_Bdellovibrio^sp.^ArHS@KHD89045.1$GCA_000786105.1	54.056	NA	NA	0
959_Bdellovibrio^bacteriovorus^HD100@CAE77958.1$GCA_000196175.1	959_Bdellovibrio^bacteriovorus^str.^Tiberius@AFY00006.1$GCA_000317895.1	99.029	1569284_Bdellovibrio^sp.^ArHS@KHD89044.1$GCA_000786105.1	81.553	1975526_Bdellovibrio^sp.^CG10_big_fil_rev_8_21_14_0_10_47_8@PIS11199.1$GCA_002773975.1	28	0
959_Bdellovibrio^bacteriovorus^HD100@CAE77959.1$GCA_000196175.1	959_Bdellovibrio^bacteriovorus^str.^Tiberius@AFY00007.1$GCA_000317895.1	94.182	1569284_Bdellovibrio^sp.^ArHS@KHD89077.1$GCA_000786105.1	71.284	NA	NA	0
959_Bdellovibrio^bacteriovorus^HD100@CAE77960.1$GCA_000196175.1	959_Bdellovibrio^bacteriovorus^str.^Tiberius@AFY00008.1$GCA_000317895.1	99.275	1569284_Bdellovibrio^sp.^ArHS@KHD89043.1$GCA_000786105.1	77.444	1975526_Bdellovibrio^sp.^CG10_big_fil_rev_8_21_14_0_10_47_8@PIS11155.1$GCA_002773975.1	44.961	0
959_Bdellovibrio^bacteriovorus^HD100@CAE77961.1$GCA_000196175.1	959_Bdellovibrio^bacteriovorus^str.^Tiberius@AFY00009.1$GCA_000317895.1	88.095	NA	NA	NA	NA	0
959_Bdellovibrio^bacteriovorus^HD100@CAE77962.1$GCA_000196175.1	959_Bdellovibrio^bacteriovorus^str.^Tiberius@AFY00010.1$GCA_000317895.1	91.411	1569284_Bdellovibrio^sp.^ArHS@KHD89042.1$GCA_000786105.1	66.564	NA	NA	0
959_Bdellovibrio^bacteriovorus^HD100@CAE77963.1$GCA_000196175.1	959_Bdellovibrio^bacteriovorus^str.^Tiberius@AFY00011.1$GCA_000317895.1	97.078	NA	NA	NA	NA	0
959_Bdellovibrio^bacteriovorus^HD100@CAE77964.1$GCA_000196175.1	959_Bdellovibrio^bacteriovorus^str.^Tiberius@AFY00012.1$GCA_000317895.1	91.973	NA	NA	NA	NA	0
959_Bdellovibrio^bacteriovorus^HD100@CAE77965.1$GCA_000196175.1	959_Bdellovibrio^bacteriovorus^str.^Tiberius@AFY00013.1$GCA_000317895.1	94.608	NA	NA	NA	NA	0
959_Bdellovibrio^bacteriovorus^HD100@CAE77966.1$GCA_000196175.1	959_Bdellovibrio^bacteriovorus^str.^Tiberius@AFY00014.1$GCA_000317895.1	96.35	1569284_Bdellovibrio^sp.^ArHS@KHD87857.1$GCA_000786105.1	39.3	NA	NA	0
959_Bdellovibrio^bacteriovorus^HD100@CAE77967.1$GCA_000196175.1	959_Bdellovibrio^bacteriovorus^str.^Tiberius@AFY00015.1$GCA_000317895.1	98.667	1569284_Bdellovibrio^sp.^ArHS@KHD87682.1$GCA_000786105.1	73.984	1975526_Bdellovibrio^sp.^CG10_big_fil_rev_8_21_14_0_10_47_8@PIS10758.1$GCA_002773975.1	27.273	0
959_Bdellovibrio^bacteriovorus^HD100@CAE77968.1$GCA_000196175.1	959_Bdellovibrio^bacteriovorus^str.^Tiberius@AFY00016.1$GCA_000317895.1	97.662	NA	NA	NA	NA	0
959_Bdellovibrio^bacteriovorus^HD100@CAE77969.1$GCA_000196175.1	959_Bdellovibrio^bacteriovorus^str.^Tiberius@AFY00017.1$GCA_000317895.1	97.073	1569284_Bdellovibrio^sp.^ArHS@KHD89039.1$GCA_000786105.1	71.782	NA	NA	0
959_Bdellovibrio^bacteriovorus^HD100@CAE77970.1$GCA_000196175.1	959_Bdellovibrio^bacteriovorus^str.^Tiberius@AFY00019.1$GCA_000317895.1	96.216	1569284_Bdellovibrio^sp.^ArHS@KHD89038.1$GCA_000786105.1	61.417	NA	NA	0
959_Bdellovibrio^bacteriovorus^HD100@CAE77971.1$GCA_000196175.1	959_Bdellovibrio^bacteriovorus^str.^Tiberius@AFY00020.1$GCA_000317895.1	97.576	1569284_Bdellovibrio^sp.^ArHS@KHD89499.1$GCA_000786105.1	82.927	NA	NA	0
959_Bdellovibrio^bacteriovorus^HD100@CAE77972.1$GCA_000196175.1	959_Bdellovibrio^bacteriovorus^str.^Tiberius@AFY00021.1$GCA_000317895.1	94.69	NA	NA	1975526_Bdellovibrio^sp.^CG10_big_fil_rev_8_21_14_0_10_47_8@PIS11601.1$GCA_002773975.1	59.574	0
959_Bdellovibrio^bacteriovorus^HD100@CAE77973.1$GCA_000196175.1	NA	NA	NA	NA	NA	NA	0
959_Bdellovibrio^bacteriovorus^HD100@CAE77974.1$GCA_000196175.1	NA	NA	NA	NA	NA	NA	0
959_Bdellovibrio^bacteriovorus^HD100@CAE77975.1$GCA_000196175.1	NA	NA	NA	NA	NA	NA	0
959_Bdellovibrio^bacteriovorus^HD100@CAE77976.1$GCA_000196175.1	959_Bdellovibrio^bacteriovorus^str.^Tiberius@AFY00022.1$GCA_000317895.1	84.783	1569284_Bdellovibrio^sp.^ArHS@KHD87412.1$GCA_000786105.1	60.577	1975526_Bdellovibrio^sp.^CG10_big_fil_rev_8_21_14_0_10_47_8@PIS11657.1$GCA_002773975.1	74.118	0
959_Bdellovibrio^bacteriovorus^HD100@CAE77977.1$GCA_000196175.1	959_Bdellovibrio^bacteriovorus^str.^Tiberius@AFY00023.1$GCA_000317895.1	100	1569284_Bdellovibrio^sp.^ArHS@KHD87411.1$GCA_000786105.1	72.222	1975526_Bdellovibrio^sp.^CG10_big_fil_rev_8_21_14_0_10_47_8@PIS10452.1$GCA_002773975.1	73.611	0
959_Bdellovibrio^bacteriovorus^HD100@CAE77978.1$GCA_000196175.1	959_Bdellovibrio^bacteriovorus^str.^Tiberius@AFY00024.1$GCA_000317895.1	96.627	1569284_Bdellovibrio^sp.^ArHS@KHD89827.1$GCA_000786105.1	81.356	1975526_Bdellovibrio^sp.^CG10_big_fil_rev_8_21_14_0_10_47_8@PIS10834.1$GCA_002773975.1	62.735	0
959_Bdellovibrio^bacteriovorus^HD100@CAE77979.1$GCA_000196175.1	959_Bdellovibrio^bacteriovorus^str.^Tiberius@AFY00025.1$GCA_000317895.1	89.175	NA	NA	NA	NA	0
959_Bdellovibrio^bacteriovorus^HD100@CAE77980.1$GCA_000196175.1	959_Bdellovibrio^bacteriovorus^str.^Tiberius@AFY00026.1$GCA_000317895.1	89.781	NA	NA	NA	NA	0
959_Bdellovibrio^bacteriovorus^HD100@CAE77981.1$GCA_000196175.1	959_Bdellovibrio^bacteriovorus^str.^Tiberius@AFY00029.1$GCA_000317895.1	91.228	NA	NA	NA	NA	0
959_Bdellovibrio^bacteriovorus^HD100@CAE77982.1$GCA_000196175.1	959_Bdellovibrio^bacteriovorus^str.^Tiberius@AFY00030.1$GCA_000317895.1	91.16	NA	NA	NA	NA	0
959_Bdellovibrio^bacteriovorus^HD100@CAE77983.1$GCA_000196175.1	959_Bdellovibrio^bacteriovorus^str.^Tiberius@AFY00032.1$GCA_000317895.1	83.267	NA	NA	NA	NA	0
959_Bdellovibrio^bacteriovorus^HD100@CAE77984.1$GCA_000196175.1	959_Bdellovibrio^bacteriovorus^str.^Tiberius@AFY00033.1$GCA_000317895.1	89.758	NA	NA	NA	NA	0
959_Bdellovibrio^bacteriovorus^HD100@CAE77985.1$GCA_000196175.1	959_Bdellovibrio^bacteriovorus^str.^Tiberius@AFY00034.1$GCA_000317895.1	99.091	NA	NA	NA	NA	0
959_Bdellovibrio^bacteriovorus^HD100@CAE77986.1$GCA_000196175.1	959_Bdellovibrio^bacteriovorus^str.^Tiberius@AFY00035.1$GCA_000317895.1	91.018	1569284_Bdellovibrio^sp.^ArHS@KHD89029.1$GCA_000786105.1	68.125	NA	NA	0
959_Bdellovibrio^bacteriovorus^HD100@CAE77987.1$GCA_000196175.1	959_Bdellovibrio^bacteriovorus^str.^Tiberius@AFY00036.1$GCA_000317895.1	97.561	1569284_Bdellovibrio^sp.^ArHS@KHD89028.1$GCA_000786105.1	73.713	NA	NA	0
959_Bdellovibrio^bacteriovorus^HD100@CAE77988.1$GCA_000196175.1	959_Bdellovibrio^bacteriovorus^str.^Tiberius@AFY00037.1$GCA_000317895.1	96.927	1569284_Bdellovibrio^sp.^ArHS@KHD89027.1$GCA_000786105.1	85.851	1975526_Bdellovibrio^sp.^CG10_big_fil_rev_8_21_14_0_10_47_8@PIS11977.1$GCA_002773975.1	67.901	0
959_Bdellovibrio^bacteriovorus^HD100@CAE77989.1$GCA_000196175.1	959_Bdellovibrio^bacteriovorus^str.^Tiberius@AFY00038.1$GCA_000317895.1	97.442	1569284_Bdellovibrio^sp.^ArHS@KHD89026.1$GCA_000786105.1	76.62	1975526_Bdellovibrio^sp.^CG10_big_fil_rev_8_21_14_0_10_47_8@PIS11784.1$GCA_002773975.1	35.593	0
959_Bdellovibrio^bacteriovorus^HD100@CAE77990.1$GCA_000196175.1	959_Bdellovibrio^bacteriovorus^str.^Tiberius@AFY00039.1$GCA_000317895.1	98.537	1569284_Bdellovibrio^sp.^ArHS@KHD89075.1$GCA_000786105.1	86.034	1975526_Bdellovibrio^sp.^CG10_big_fil_rev_8_21_14_0_10_47_8@PIS11785.1$GCA_002773975.1	70.98	0
959_Bdellovibrio^bacteriovorus^HD100@CAE77991.1$GCA_000196175.1	959_Bdellovibrio^bacteriovorus^str.^Tiberius@AFY00040.1$GCA_000317895.1	98.675	1569284_Bdellovibrio^sp.^ArHS@KHD89074.1$GCA_000786105.1	62.914	NA	NA	0
959_Bdellovibrio^bacteriovorus^HD100@CAE77992.1$GCA_000196175.1	959_Bdellovibrio^bacteriovorus^str.^Tiberius@AFY00041.1$GCA_000317895.1	98.089	1569284_Bdellovibrio^sp.^ArHS@KHD89025.1$GCA_000786105.1	92.357	NA	NA	0
959_Bdellovibrio^bacteriovorus^HD100@CAE77993.1$GCA_000196175.1	959_Bdellovibrio^bacteriovorus^str.^Tiberius@AFY00042.1$GCA_000317895.1	97.516	1569284_Bdellovibrio^sp.^ArHS@KHD89024.1$GCA_000786105.1	88.82	NA	NA	0
959_Bdellovibrio^bacteriovorus^HD100@CAE77994.1$GCA_000196175.1	NA	NA	1569284_Bdellovibrio^sp.^ArHS@KHD89023.1$GCA_000786105.1	89.535	NA	NA	0
959_Bdellovibrio^bacteriovorus^HD100@CAE77995.1$GCA_000196175.1	959_Bdellovibrio^bacteriovorus^str.^Tiberius@AFY00044.1$GCA_000317895.1	97.99	1569284_Bdellovibrio^sp.^ArHS@KHD89022.1$GCA_000786105.1	81.159	1975526_Bdellovibrio^sp.^CG10_big_fil_rev_8_21_14_0_10_47_8@PIS12141.1$GCA_002773975.1	58.291	0
959_Bdellovibrio^bacteriovorus^HD100@CAE77996.1$GCA_000196175.1	959_Bdellovibrio^bacteriovorus^str.^Tiberius@AFY00045.1$GCA_000317895.1	99.095	1569284_Bdellovibrio^sp.^ArHS@KHD89021.1$GCA_000786105.1	86.818	1975526_Bdellovibrio^sp.^CG10_big_fil_rev_8_21_14_0_10_47_8@PIS12136.1$GCA_002773975.1	64.384	0
959_Bdellovibrio^bacteriovorus^HD100@CAE77997.1$GCA_000196175.1	959_Bdellovibrio^bacteriovorus^str.^Tiberius@AFY00046.1$GCA_000317895.1	98.587	1569284_Bdellovibrio^sp.^ArHS@KHD89020.1$GCA_000786105.1	77.503	1975526_Bdellovibrio^sp.^CG10_big_fil_rev_8_21_14_0_10_47_8@PIS12140.1$GCA_002773975.1	43.911	0
959_Bdellovibrio^bacteriovorus^HD100@CAE77998.1$GCA_000196175.1	959_Bdellovibrio^bacteriovorus^str.^Tiberius@AFY00047.1$GCA_000317895.1	97.929	1569284_Bdellovibrio^sp.^ArHS@KHD89019.1$GCA_000786105.1	86.095	NA	NA	0
959_Bdellovibrio^bacteriovorus^HD100@CAE77999.1$GCA_000196175.1	959_Bdellovibrio^bacteriovorus^str.^Tiberius@AFY00048.1$GCA_000317895.1	96.939	1569284_Bdellovibrio^sp.^ArHS@KHD87112.1$GCA_000786105.1	36.299	NA	NA	0
959_Bdellovibrio^bacteriovorus^HD100@CAE78000.1$GCA_000196175.1	959_Bdellovibrio^bacteriovorus^str.^Tiberius@AFY00049.1$GCA_000317895.1	95.93	1569284_Bdellovibrio^sp.^ArHS@KHD88253.1$GCA_000786105.1	32.911	NA	NA	0
959_Bdellovibrio^bacteriovorus^HD100@CAE78001.1$GCA_000196175.1	959_Bdellovibrio^bacteriovorus^str.^Tiberius@AFY00050.1$GCA_000317895.1	99.313	1569284_Bdellovibrio^sp.^ArHS@KHD89018.1$GCA_000786105.1	81.724	1975526_Bdellovibrio^sp.^CG10_big_fil_rev_8_21_14_0_10_47_8@PIS09738.1$GCA_002773975.1	59.48	0
959_Bdellovibrio^bacteriovorus^HD100@CAE78002.1$GCA_000196175.1	959_Bdellovibrio^bacteriovorus^str.^Tiberius@AFY00051.1$GCA_000317895.1	97.244	1569284_Bdellovibrio^sp.^ArHS@KHD89072.1$GCA_000786105.1	78.74	NA	NA	0
959_Bdellovibrio^bacteriovorus^HD100@CAE78003.1$GCA_000196175.1	959_Bdellovibrio^bacteriovorus^str.^Tiberius@AFY00052.1$GCA_000317895.1	97.753	1569284_Bdellovibrio^sp.^ArHS@KHD89013.1$GCA_000786105.1	83.146	NA	NA	0
959_Bdellovibrio^bacteriovorus^HD100@CAE78004.1$GCA_000196175.1	959_Bdellovibrio^bacteriovorus^str.^Tiberius@AFY00053.1$GCA_000317895.1	89.744	NA	NA	NA	NA	0
959_Bdellovibrio^bacteriovorus^HD100@CAE78005.1$GCA_000196175.1	959_Bdellovibrio^bacteriovorus^str.^Tiberius@AFY00054.1$GCA_000317895.1	92.308	NA	NA	NA	NA	0
959_Bdellovibrio^bacteriovorus^HD100@CAE78007.1$GCA_000196175.1	959_Bdellovibrio^bacteriovorus^str.^Tiberius@AFY00056.1$GCA_000317895.1	93.396	1569284_Bdellovibrio^sp.^ArHS@KHD89011.1$GCA_000786105.1	90.756	NA	NA	0
959_Bdellovibrio^bacteriovorus^HD100@CAE78008.1$GCA_000196175.1	959_Bdellovibrio^bacteriovorus^str.^Tiberius@AFY00057.1$GCA_000317895.1	98.575	1569284_Bdellovibrio^sp.^ArHS@KHD89010.1$GCA_000786105.1	94.872	NA	NA	0
959_Bdellovibrio^bacteriovorus^HD100@CAE78009.1$GCA_000196175.1	959_Bdellovibrio^bacteriovorus^str.^Tiberius@AFY00059.1$GCA_000317895.1	98.77	1569284_Bdellovibrio^sp.^ArHS@KHD89009.1$GCA_000786105.1	84.259	1975526_Bdellovibrio^sp.^CG10_big_fil_rev_8_21_14_0_10_47_8@PIS10612.1$GCA_002773975.1	58.922	0
959_Bdellovibrio^bacteriovorus^HD100@CAE78010.1$GCA_000196175.1	959_Bdellovibrio^bacteriovorus^str.^Tiberius@AFY00060.1$GCA_000317895.1	99.699	1569284_Bdellovibrio^sp.^ArHS@KHD89071.1$GCA_000786105.1	90.12	1975526_Bdellovibrio^sp.^CG10_big_fil_rev_8_21_14_0_10_47_8@PIS10613.1$GCA_002773975.1	71.594	0
959_Bdellovibrio^bacteriovorus^HD100@CAE78011.1$GCA_000196175.1	959_Bdellovibrio^bacteriovorus^str.^Tiberius@AFY00061.1$GCA_000317895.1	98.23	1569284_Bdellovibrio^sp.^ArHS@KHD89070.1$GCA_000786105.1	89.645	1975526_Bdellovibrio^sp.^CG10_big_fil_rev_8_21_14_0_10_47_8@PIS10614.1$GCA_002773975.1	59.763	0
959_Bdellovibrio^bacteriovorus^HD100@CAE78012.1$GCA_000196175.1	959_Bdellovibrio^bacteriovorus^str.^Tiberius@AFY00062.1$GCA_000317895.1	90.761	NA	NA	NA	NA	0
959_Bdellovibrio^bacteriovorus^HD100@CAE78013.1$GCA_000196175.1	959_Bdellovibrio^bacteriovorus^str.^Tiberius@AFY00063.1$GCA_000317895.1	87.838	NA	NA	NA	NA	0
959_Bdellovibrio^bacteriovorus^HD100@CAE78014.1$GCA_000196175.1	959_Bdellovibrio^bacteriovorus^str.^Tiberius@AFY00064.1$GCA_000317895.1	99.051	1569284_Bdellovibrio^sp.^ArHS@KHD89007.1$GCA_000786105.1	93.185	1975526_Bdellovibrio^sp.^CG10_big_fil_rev_8_21_14_0_10_47_8@PIS10616.1$GCA_002773975.1	79.182	0
959_Bdellovibrio^bacteriovorus^HD100@CAE78015.1$GCA_000196175.1	959_Bdellovibrio^bacteriovorus^str.^Tiberius@AFY00065.1$GCA_000317895.1	99.473	1569284_Bdellovibrio^sp.^ArHS@KHD89006.1$GCA_000786105.1	85.069	NA	NA	0
959_Bdellovibrio^bacteriovorus^HD100@CAE78016.1$GCA_000196175.1	959_Bdellovibrio^bacteriovorus^str.^Tiberius@AFY00067.1$GCA_000317895.1	98.795	1569284_Bdellovibrio^sp.^ArHS@KHD89005.1$GCA_000786105.1	91.265	1975526_Bdellovibrio^sp.^CG10_big_fil_rev_8_21_14_0_10_47_8@PIS11191.1$GCA_002773975.1	65.217	0
959_Bdellovibrio^bacteriovorus^HD100@CAE78017.1$GCA_000196175.1	959_Bdellovibrio^bacteriovorus^str.^Tiberius@AFY00068.1$GCA_000317895.1	90.435	1569284_Bdellovibrio^sp.^ArHS@KHD89004.1$GCA_000786105.1	71.429	1975526_Bdellovibrio^sp.^CG10_big_fil_rev_8_21_14_0_10_47_8@PIS11183.1$GCA_002773975.1	53.333	0
959_Bdellovibrio^bacteriovorus^HD100@CAE78018.1$GCA_000196175.1	959_Bdellovibrio^bacteriovorus^str.^Tiberius@AFY00069.1$GCA_000317895.1	96.635	1569284_Bdellovibrio^sp.^ArHS@KHD89069.1$GCA_000786105.1	88.517	1975526_Bdellovibrio^sp.^CG10_big_fil_rev_8_21_14_0_10_47_8@PIS11184.1$GCA_002773975.1	59.903	0
959_Bdellovibrio^bacteriovorus^HD100@CAE78019.1$GCA_000196175.1	959_Bdellovibrio^bacteriovorus^str.^Tiberius@AFY00070.1$GCA_000317895.1	80.392	1569284_Bdellovibrio^sp.^ArHS@KHD89002.1$GCA_000786105.1	34.146	NA	NA	0
959_Bdellovibrio^bacteriovorus^HD100@CAE78020.1$GCA_000196175.1	959_Bdellovibrio^bacteriovorus^str.^Tiberius@AFY00072.1$GCA_000317895.1	76.042	1569284_Bdellovibrio^sp.^ArHS@KHD89001.1$GCA_000786105.1	72.632	1975526_Bdellovibrio^sp.^CG10_big_fil_rev_8_21_14_0_10_47_8@PIS11185.1$GCA_002773975.1	57.292	0
959_Bdellovibrio^bacteriovorus^HD100@CAE78021.1$GCA_000196175.1	959_Bdellovibrio^bacteriovorus^str.^Tiberius@AFY00073.1$GCA_000317895.1	99.045	1569284_Bdellovibrio^sp.^ArHS@KHD89000.1$GCA_000786105.1	91.083	1975526_Bdellovibrio^sp.^CG10_big_fil_rev_8_21_14_0_10_47_8@PIS11187.1$GCA_002773975.1	74.11	0
959_Bdellovibrio^bacteriovorus^HD100@CAE78022.1$GCA_000196175.1	959_Bdellovibrio^bacteriovorus^str.^Tiberius@AFY00074.1$GCA_000317895.1	100	NA	NA	1975526_Bdellovibrio^sp.^CG10_big_fil_rev_8_21_14_0_10_47_8@PIS11188.1$GCA_002773975.1	72.561	0
959_Bdellovibrio^bacteriovorus^HD100@CAE78023.1$GCA_000196175.1	959_Bdellovibrio^bacteriovorus^str.^Tiberius@AFY02807.1$GCA_000317895.1	96.795	1569284_Bdellovibrio^sp.^ArHS@KHD89210.1$GCA_000786105.1	67.949	1975526_Bdellovibrio^sp.^CG10_big_fil_rev_8_21_14_0_10_47_8@PIS10818.1$GCA_002773975.1	26.923	0
959_Bdellovibrio^bacteriovorus^HD100@CAE78024.1$GCA_000196175.1	959_Bdellovibrio^bacteriovorus^str.^Tiberius@AFY02808.1$GCA_000317895.1	96.617	1569284_Bdellovibrio^sp.^ArHS@KHD89203.1$GCA_000786105.1	80.38	1975526_Bdellovibrio^sp.^CG10_big_fil_rev_8_21_14_0_10_47_8@PIS10691.1$GCA_002773975.1	58.511	0
959_Bdellovibrio^bacteriovorus^HD100@CAE78025.1$GCA_000196175.1	959_Bdellovibrio^bacteriovorus^str.^Tiberius@AFY02809.1$GCA_000317895.1	96.774	1569284_Bdellovibrio^sp.^ArHS@KHD89202.1$GCA_000786105.1	80.684	1975526_Bdellovibrio^sp.^CG10_big_fil_rev_8_21_14_0_10_47_8@PIS10700.1$GCA_002773975.1	58.038	0
959_Bdellovibrio^bacteriovorus^HD100@CAE78026.1$GCA_000196175.1	959_Bdellovibrio^bacteriovorus^str.^Tiberius@AFY02810.1$GCA_000317895.1	98.23	1569284_Bdellovibrio^sp.^ArHS@KHD89201.1$GCA_000786105.1	80.889	1975526_Bdellovibrio^sp.^CG10_big_fil_rev_8_21_14_0_10_47_8@PIS10692.1$GCA_002773975.1	50.691	0
959_Bdellovibrio^bacteriovorus^HD100@CAE78027.1$GCA_000196175.1	959_Bdellovibrio^bacteriovorus^str.^Tiberius@AFY02812.1$GCA_000317895.1	90.718	NA	NA	NA	NA	0
959_Bdellovibrio^bacteriovorus^HD100@CAE78028.1$GCA_000196175.1	959_Bdellovibrio^bacteriovorus^str.^Tiberius@AFY02813.1$GCA_000317895.1	92.568	NA	NA	NA	NA	0
959_Bdellovibrio^bacteriovorus^HD100@CAE78029.1$GCA_000196175.1	959_Bdellovibrio^bacteriovorus^str.^Tiberius@AFY02814.1$GCA_000317895.1	99.2	NA	NA	NA	NA	0
959_Bdellovibrio^bacteriovorus^HD100@CAE78030.1$GCA_000196175.1	959_Bdellovibrio^bacteriovorus^str.^Tiberius@AFY02815.1$GCA_000317895.1	97.353	1569284_Bdellovibrio^sp.^ArHS@KHD89198.1$GCA_000786105.1	79.191	NA	NA	0
959_Bdellovibrio^bacteriovorus^HD100@CAE78031.1$GCA_000196175.1	959_Bdellovibrio^bacteriovorus^str.^Tiberius@AFY02816.1$GCA_000317895.1	89.456	1569284_Bdellovibrio^sp.^ArHS@KHD87610.1$GCA_000786105.1	43.31	NA	NA	0
959_Bdellovibrio^bacteriovorus^HD100@CAE78032.1$GCA_000196175.1	959_Bdellovibrio^bacteriovorus^str.^Tiberius@AFY02817.1$GCA_000317895.1	97.576	1569284_Bdellovibrio^sp.^ArHS@KHD89197.1$GCA_000786105.1	86.364	1975526_Bdellovibrio^sp.^CG10_big_fil_rev_8_21_14_0_10_47_8@PIS10693.1$GCA_002773975.1	59.153	0
959_Bdellovibrio^bacteriovorus^HD100@CAE78033.1$GCA_000196175.1	959_Bdellovibrio^bacteriovorus^str.^Tiberius@AFY02818.1$GCA_000317895.1	99.099	1569284_Bdellovibrio^sp.^ArHS@KHD89196.1$GCA_000786105.1	85.586	1975526_Bdellovibrio^sp.^CG10_big_fil_rev_8_21_14_0_10_47_8@PIS10694.1$GCA_002773975.1	63.855	0
959_Bdellovibrio^bacteriovorus^HD100@CAE78034.1$GCA_000196175.1	959_Bdellovibrio^bacteriovorus^str.^Tiberius@AFY02819.1$GCA_000317895.1	97.866	1569284_Bdellovibrio^sp.^ArHS@KHD89268.1$GCA_000786105.1	83.841	1975526_Bdellovibrio^sp.^CG10_big_fil_rev_8_21_14_0_10_47_8@PIS10695.1$GCA_002773975.1	56.463	0
959_Bdellovibrio^bacteriovorus^HD100@CAE78035.1$GCA_000196175.1	959_Bdellovibrio^bacteriovorus^str.^Tiberius@AFY02820.1$GCA_000317895.1	95.912	1569284_Bdellovibrio^sp.^ArHS@KHD89195.1$GCA_000786105.1	64.857	NA	NA	0
959_Bdellovibrio^bacteriovorus^HD100@CAE78036.1$GCA_000196175.1	959_Bdellovibrio^bacteriovorus^str.^Tiberius@AFY02821.1$GCA_000317895.1	98.092	1569284_Bdellovibrio^sp.^ArHS@KHD89194.1$GCA_000786105.1	82.824	1975526_Bdellovibrio^sp.^CG10_big_fil_rev_8_21_14_0_10_47_8@PIS10696.1$GCA_002773975.1	60.63	0
959_Bdellovibrio^bacteriovorus^HD100@CAE78037.1$GCA_000196175.1	959_Bdellovibrio^bacteriovorus^str.^Tiberius@AFY02822.1$GCA_000317895.1	97.727	1569284_Bdellovibrio^sp.^ArHS@KHD89193.1$GCA_000786105.1	93.182	1975526_Bdellovibrio^sp.^CG10_big_fil_rev_8_21_14_0_10_47_8@PIS10697.1$GCA_002773975.1	77.841	0
959_Bdellovibrio^bacteriovorus^HD100@CAE78038.1$GCA_000196175.1	NA	NA	1569284_Bdellovibrio^sp.^ArHS@KHD89971.1$GCA_000786105.1	53.986	NA	NA	0
959_Bdellovibrio^bacteriovorus^HD100@CAE78039.1$GCA_000196175.1	959_Bdellovibrio^bacteriovorus^str.^Tiberius@AFY02823.1$GCA_000317895.1	96.875	NA	NA	NA	NA	0
959_Bdellovibrio^bacteriovorus^HD100@CAE78040.1$GCA_000196175.1	959_Bdellovibrio^bacteriovorus^str.^Tiberius@AFY02824.1$GCA_000317895.1	97.814	NA	NA	NA	NA	0
959_Bdellovibrio^bacteriovorus^HD100@CAE78041.1$GCA_000196175.1	959_Bdellovibrio^bacteriovorus^str.^Tiberius@AFY02825.1$GCA_000317895.1	97.409	NA	NA	NA	NA	0
959_Bdellovibrio^bacteriovorus^HD100@CAE78042.1$GCA_000196175.1	959_Bdellovibrio^bacteriovorus^str.^Tiberius@AFY02826.1$GCA_000317895.1	96.078	NA	NA	NA	NA	0
959_Bdellovibrio^bacteriovorus^HD100@CAE78043.1$GCA_000196175.1	959_Bdellovibrio^bacteriovorus^str.^Tiberius@AFY02827.1$GCA_000317895.1	59.164	NA	NA	NA	NA	0
959_Bdellovibrio^bacteriovorus^HD100@CAE78044.1$GCA_000196175.1	959_Bdellovibrio^bacteriovorus^str.^Tiberius@AFY02828.1$GCA_000317895.1	98.276	NA	NA	NA	NA	0
959_Bdellovibrio^bacteriovorus^HD100@CAE78046.1$GCA_000196175.1	959_Bdellovibrio^bacteriovorus^str.^Tiberius@AFY02829.1$GCA_000317895.1	96.471	NA	NA	NA	NA	0
959_Bdellovibrio^bacteriovorus^HD100@CAE78047.1$GCA_000196175.1	959_Bdellovibrio^bacteriovorus^str.^Tiberius@AFY02830.1$GCA_000317895.1	99.242	1569284_Bdellovibrio^sp.^ArHS@KHD89192.1$GCA_000786105.1	93.939	NA	NA	0
959_Bdellovibrio^bacteriovorus^HD100@CAE78048.1$GCA_000196175.1	959_Bdellovibrio^bacteriovorus^str.^Tiberius@AFY02831.1$GCA_000317895.1	96.45	1569284_Bdellovibrio^sp.^ArHS@KHD89191.1$GCA_000786105.1	85.799	1975526_Bdellovibrio^sp.^CG10_big_fil_rev_8_21_14_0_10_47_8@PIS10565.1$GCA_002773975.1	49.425	0
959_Bdellovibrio^bacteriovorus^HD100@CAE78049.1$GCA_000196175.1	959_Bdellovibrio^bacteriovorus^str.^Tiberius@AFY02832.1$GCA_000317895.1	95.192	1569284_Bdellovibrio^sp.^ArHS@KHD89190.1$GCA_000786105.1	84.848	1975526_Bdellovibrio^sp.^CG10_big_fil_rev_8_21_14_0_10_47_8@PIS10413.1$GCA_002773975.1	43.158	0
959_Bdellovibrio^bacteriovorus^HD100@CAE78050.1$GCA_000196175.1	959_Bdellovibrio^bacteriovorus^str.^Tiberius@AFY02833.1$GCA_000317895.1	96.726	1569284_Bdellovibrio^sp.^ArHS@KHD89189.1$GCA_000786105.1	76.261	1975526_Bdellovibrio^sp.^CG10_big_fil_rev_8_21_14_0_10_47_8@PIS10684.1$GCA_002773975.1	23.649	0
959_Bdellovibrio^bacteriovorus^HD100@CAE78051.1$GCA_000196175.1	959_Bdellovibrio^bacteriovorus^str.^Tiberius@AFY02835.1$GCA_000317895.1	96.602	1569284_Bdellovibrio^sp.^ArHS@KHD89188.1$GCA_000786105.1	83.333	1975526_Bdellovibrio^sp.^CG10_big_fil_rev_8_21_14_0_10_47_8@PIS10698.1$GCA_002773975.1	63.342	0
959_Bdellovibrio^bacteriovorus^HD100@CAE78052.1$GCA_000196175.1	959_Bdellovibrio^bacteriovorus^str.^Tiberius@AFY02836.1$GCA_000317895.1	92.623	NA	NA	NA	NA	0
959_Bdellovibrio^bacteriovorus^HD100@CAE78053.1$GCA_000196175.1	959_Bdellovibrio^bacteriovorus^str.^Tiberius@AFY02837.1$GCA_000317895.1	95.495	NA	NA	NA	NA	0
959_Bdellovibrio^bacteriovorus^HD100@CAE78054.1$GCA_000196175.1	959_Bdellovibrio^bacteriovorus^str.^Tiberius@AFY02838.1$GCA_000317895.1	74.237	NA	NA	NA	NA	0
959_Bdellovibrio^bacteriovorus^HD100@CAE78056.1$GCA_000196175.1	959_Bdellovibrio^bacteriovorus^str.^Tiberius@AFY02839.1$GCA_000317895.1	89.933	1569284_Bdellovibrio^sp.^ArHS@KHD89184.1$GCA_000786105.1	61.333	NA	NA	0
959_Bdellovibrio^bacteriovorus^HD100@CAE78057.1$GCA_000196175.1	NA	NA	NA	NA	NA	NA	0
959_Bdellovibrio^bacteriovorus^HD100@CAE78058.1$GCA_000196175.1	959_Bdellovibrio^bacteriovorus^str.^Tiberius@AFY02840.1$GCA_000317895.1	94.222	1569284_Bdellovibrio^sp.^ArHS@KHD89183.1$GCA_000786105.1	83.258	NA	NA	0
959_Bdellovibrio^bacteriovorus^HD100@CAE78059.1$GCA_000196175.1	959_Bdellovibrio^bacteriovorus^str.^Tiberius@AFY02841.1$GCA_000317895.1	97	1569284_Bdellovibrio^sp.^ArHS@KHD89182.1$GCA_000786105.1	81.425	1975526_Bdellovibrio^sp.^CG10_big_fil_rev_8_21_14_0_10_47_8@PIS10701.1$GCA_002773975.1	56.283	0
959_Bdellovibrio^bacteriovorus^HD100@CAE78060.1$GCA_000196175.1	959_Bdellovibrio^bacteriovorus^str.^Tiberius@AFY02842.1$GCA_000317895.1	97.477	1569284_Bdellovibrio^sp.^ArHS@KHD89264.1$GCA_000786105.1	85.092	1975526_Bdellovibrio^sp.^CG10_big_fil_rev_8_21_14_0_10_47_8@PIS10702.1$GCA_002773975.1	59.31	0
959_Bdellovibrio^bacteriovorus^HD100@CAE78061.1$GCA_000196175.1	959_Bdellovibrio^bacteriovorus^str.^Tiberius@AFY02843.1$GCA_000317895.1	99.032	1569284_Bdellovibrio^sp.^ArHS@KHD89181.1$GCA_000786105.1	89.644	NA	NA	0
959_Bdellovibrio^bacteriovorus^HD100@CAE78062.1$GCA_000196175.1	959_Bdellovibrio^bacteriovorus^str.^Tiberius@AFY02844.1$GCA_000317895.1	95.97	1569284_Bdellovibrio^sp.^ArHS@KHD88644.1$GCA_000786105.1	46.062	1975526_Bdellovibrio^sp.^CG10_big_fil_rev_8_21_14_0_10_47_8@PIS09905.1$GCA_002773975.1	52.381	0
959_Bdellovibrio^bacteriovorus^HD100@CAE78063.1$GCA_000196175.1	959_Bdellovibrio^bacteriovorus^str.^Tiberius@AFY02845.1$GCA_000317895.1	98.113	1569284_Bdellovibrio^sp.^ArHS@KHD88643.1$GCA_000786105.1	61.957	NA	NA	0
959_Bdellovibrio^bacteriovorus^HD100@CAE78064.1$GCA_000196175.1	959_Bdellovibrio^bacteriovorus^str.^Tiberius@AFY02849.1$GCA_000317895.1	94.045	1569284_Bdellovibrio^sp.^ArHS@KHD87532.1$GCA_000786105.1	72.495	NA	NA	0
959_Bdellovibrio^bacteriovorus^HD100@CAE78065.1$GCA_000196175.1	959_Bdellovibrio^bacteriovorus^str.^Tiberius@AFY00071.1$GCA_000317895.1	27.883	1569284_Bdellovibrio^sp.^ArHS@KHD89874.1$GCA_000786105.1	31.888	NA	NA	0
959_Bdellovibrio^bacteriovorus^HD100@CAE78066.1$GCA_000196175.1	959_Bdellovibrio^bacteriovorus^str.^Tiberius@AFY02850.1$GCA_000317895.1	97.826	1569284_Bdellovibrio^sp.^ArHS@KHD89263.1$GCA_000786105.1	77.037	1975526_Bdellovibrio^sp.^CG10_big_fil_rev_8_21_14_0_10_47_8@PIS11739.1$GCA_002773975.1	62.42	0
959_Bdellovibrio^bacteriovorus^HD100@CAE78067.1$GCA_000196175.1	959_Bdellovibrio^bacteriovorus^str.^Tiberius@AFY02851.1$GCA_000317895.1	95.305	1569284_Bdellovibrio^sp.^ArHS@KHD89177.1$GCA_000786105.1	73.568	1975526_Bdellovibrio^sp.^CG10_big_fil_rev_8_21_14_0_10_47_8@PIS11738.1$GCA_002773975.1	30	0
959_Bdellovibrio^bacteriovorus^HD100@CAE78068.1$GCA_000196175.1	959_Bdellovibrio^bacteriovorus^str.^Tiberius@AFY02852.1$GCA_000317895.1	98.428	1569284_Bdellovibrio^sp.^ArHS@KHD89176.1$GCA_000786105.1	89.688	1975526_Bdellovibrio^sp.^CG10_big_fil_rev_8_21_14_0_10_47_8@PIS11737.1$GCA_002773975.1	63.946	0
959_Bdellovibrio^bacteriovorus^HD100@CAE78069.1$GCA_000196175.1	959_Bdellovibrio^bacteriovorus^str.^Tiberius@AFY02853.1$GCA_000317895.1	99.245	1569284_Bdellovibrio^sp.^ArHS@KHD89175.1$GCA_000786105.1	92.83	1975526_Bdellovibrio^sp.^CG10_big_fil_rev_8_21_14_0_10_47_8@PIS11736.1$GCA_002773975.1	78.868	0
959_Bdellovibrio^bacteriovorus^HD100@CAE78070.1$GCA_000196175.1	959_Bdellovibrio^bacteriovorus^str.^Tiberius@AFY02854.1$GCA_000317895.1	96.5	1569284_Bdellovibrio^sp.^ArHS@KHD89174.1$GCA_000786105.1	71.927	1975526_Bdellovibrio^sp.^CG10_big_fil_rev_8_21_14_0_10_47_8@PIS11735.1$GCA_002773975.1	41.077	0
959_Bdellovibrio^bacteriovorus^HD100@CAE78071.1$GCA_000196175.1	959_Bdellovibrio^bacteriovorus^str.^Tiberius@AFY02855.1$GCA_000317895.1	97.732	NA	NA	NA	NA	0
959_Bdellovibrio^bacteriovorus^HD100@CAE78072.1$GCA_000196175.1	959_Bdellovibrio^bacteriovorus^str.^Tiberius@AFY02856.1$GCA_000317895.1	95.142	NA	NA	NA	NA	0
959_Bdellovibrio^bacteriovorus^HD100@CAE78073.1$GCA_000196175.1	959_Bdellovibrio^bacteriovorus^str.^Tiberius@AFY02857.1$GCA_000317895.1	72.629	1569284_Bdellovibrio^sp.^ArHS@KHD89797.1$GCA_000786105.1	26.902	NA	NA	0
959_Bdellovibrio^bacteriovorus^HD100@CAE78074.1$GCA_000196175.1	NA	NA	1569284_Bdellovibrio^sp.^ArHS@KHD90041.1$GCA_000786105.1	58.73	NA	NA	0
959_Bdellovibrio^bacteriovorus^HD100@CAE78075.1$GCA_000196175.1	959_Bdellovibrio^bacteriovorus^str.^Tiberius@AFY02858.1$GCA_000317895.1	98.895	NA	NA	1975526_Bdellovibrio^sp.^CG10_big_fil_rev_8_21_14_0_10_47_8@PIS11734.1$GCA_002773975.1	50.888	0
959_Bdellovibrio^bacteriovorus^HD100@CAE78076.1$GCA_000196175.1	959_Bdellovibrio^bacteriovorus^str.^Tiberius@AFY02859.1$GCA_000317895.1	97.708	1569284_Bdellovibrio^sp.^ArHS@KHD89173.1$GCA_000786105.1	90.831	1975526_Bdellovibrio^sp.^CG10_big_fil_rev_8_21_14_0_10_47_8@PIS11733.1$GCA_002773975.1	43.182	0
959_Bdellovibrio^bacteriovorus^HD100@CAE78077.1$GCA_000196175.1	959_Bdellovibrio^bacteriovorus^str.^Tiberius@AFY02860.1$GCA_000317895.1	96.981	1569284_Bdellovibrio^sp.^ArHS@KHD89172.1$GCA_000786105.1	82.745	NA	NA	0
959_Bdellovibrio^bacteriovorus^HD100@CAE78078.1$GCA_000196175.1	959_Bdellovibrio^bacteriovorus^str.^Tiberius@AFY02861.1$GCA_000317895.1	92.833	1569284_Bdellovibrio^sp.^ArHS@KHD89171.1$GCA_000786105.1	74.324	NA	NA	0
959_Bdellovibrio^bacteriovorus^HD100@CAE78079.1$GCA_000196175.1	959_Bdellovibrio^bacteriovorus^str.^Tiberius@AFY02862.1$GCA_000317895.1	89.742	NA	NA	NA	NA	0
959_Bdellovibrio^bacteriovorus^HD100@CAE78080.1$GCA_000196175.1	959_Bdellovibrio^bacteriovorus^str.^Tiberius@AFY02863.1$GCA_000317895.1	77.041	NA	NA	NA	NA	0
959_Bdellovibrio^bacteriovorus^HD100@CAE78081.1$GCA_000196175.1	959_Bdellovibrio^bacteriovorus^str.^Tiberius@AFY02864.1$GCA_000317895.1	98.734	1569284_Bdellovibrio^sp.^ArHS@KHD89166.1$GCA_000786105.1	87.342	1975526_Bdellovibrio^sp.^CG10_big_fil_rev_8_21_14_0_10_47_8@PIS10529.1$GCA_002773975.1	39.362	0
959_Bdellovibrio^bacteriovorus^HD100@CAE78082.1$GCA_000196175.1	959_Bdellovibrio^bacteriovorus^str.^Tiberius@AFY02865.1$GCA_000317895.1	91.981	NA	NA	NA	NA	0
959_Bdellovibrio^bacteriovorus^HD100@CAE78083.1$GCA_000196175.1	959_Bdellovibrio^bacteriovorus^str.^Tiberius@AFY02866.1$GCA_000317895.1	95.652	1569284_Bdellovibrio^sp.^ArHS@KHD89165.1$GCA_000786105.1	87.625	NA	NA	0
959_Bdellovibrio^bacteriovorus^HD100@CAE78084.1$GCA_000196175.1	959_Bdellovibrio^bacteriovorus^str.^Tiberius@AFY02867.1$GCA_000317895.1	98.024	1569284_Bdellovibrio^sp.^ArHS@KHD89164.1$GCA_000786105.1	86.166	NA	NA	0
959_Bdellovibrio^bacteriovorus^HD100@CAE78085.1$GCA_000196175.1	959_Bdellovibrio^bacteriovorus^str.^Tiberius@AFY02868.1$GCA_000317895.1	94.318	1569284_Bdellovibrio^sp.^ArHS@KHD89163.1$GCA_000786105.1	74.242	NA	NA	0
959_Bdellovibrio^bacteriovorus^HD100@CAE78086.1$GCA_000196175.1	959_Bdellovibrio^bacteriovorus^str.^Tiberius@AFY02869.1$GCA_000317895.1	98.065	1569284_Bdellovibrio^sp.^ArHS@KHD89261.1$GCA_000786105.1	89.726	1975526_Bdellovibrio^sp.^CG10_big_fil_rev_8_21_14_0_10_47_8@PIS12148.1$GCA_002773975.1	75.439	0
959_Bdellovibrio^bacteriovorus^HD100@CAE78087.1$GCA_000196175.1	959_Bdellovibrio^bacteriovorus^str.^Tiberius@AFY02870.1$GCA_000317895.1	95.951	NA	NA	1975526_Bdellovibrio^sp.^CG10_big_fil_rev_8_21_14_0_10_47_8@PIS12147.1$GCA_002773975.1	46.93	0
959_Bdellovibrio^bacteriovorus^HD100@CAE78088.1$GCA_000196175.1	959_Bdellovibrio^bacteriovorus^str.^Tiberius@AFY02871.1$GCA_000317895.1	95.115	1569284_Bdellovibrio^sp.^ArHS@KHD89158.1$GCA_000786105.1	55.056	1975526_Bdellovibrio^sp.^CG10_big_fil_rev_8_21_14_0_10_47_8@PIS12146.1$GCA_002773975.1	28.65	0
959_Bdellovibrio^bacteriovorus^HD100@CAE78089.1$GCA_000196175.1	959_Bdellovibrio^bacteriovorus^str.^Tiberius@AFY02872.1$GCA_000317895.1	100	NA	NA	1975526_Bdellovibrio^sp.^CG10_big_fil_rev_8_21_14_0_10_47_8@PIS10082.1$GCA_002773975.1	65.574	0
959_Bdellovibrio^bacteriovorus^HD100@CAE78090.1$GCA_000196175.1	959_Bdellovibrio^bacteriovorus^str.^Tiberius@AFY02873.1$GCA_000317895.1	96.85	1569284_Bdellovibrio^sp.^ArHS@KHD89157.1$GCA_000786105.1	59.682	1975526_Bdellovibrio^sp.^CG10_big_fil_rev_8_21_14_0_10_47_8@PIS09906.1$GCA_002773975.1	36.908	0
959_Bdellovibrio^bacteriovorus^HD100@CAE78091.1$GCA_000196175.1	959_Bdellovibrio^bacteriovorus^str.^Tiberius@AFY02874.1$GCA_000317895.1	95.768	1569284_Bdellovibrio^sp.^ArHS@KHD89156.1$GCA_000786105.1	81.013	NA	NA	0
959_Bdellovibrio^bacteriovorus^HD100@CAE78092.1$GCA_000196175.1	959_Bdellovibrio^bacteriovorus^str.^Tiberius@AFY02875.1$GCA_000317895.1	94.787	NA	NA	NA	NA	0
959_Bdellovibrio^bacteriovorus^HD100@CAE78093.1$GCA_000196175.1	959_Bdellovibrio^bacteriovorus^str.^Tiberius@AFY02876.1$GCA_000317895.1	97.653	1569284_Bdellovibrio^sp.^ArHS@KHD89155.1$GCA_000786105.1	78.487	NA	NA	0
959_Bdellovibrio^bacteriovorus^HD100@CAE78094.1$GCA_000196175.1	959_Bdellovibrio^bacteriovorus^str.^Tiberius@AFY02877.1$GCA_000317895.1	99.457	1569284_Bdellovibrio^sp.^ArHS@KHD89154.1$GCA_000786105.1	71.739	NA	NA	0
959_Bdellovibrio^bacteriovorus^HD100@CAE78095.1$GCA_000196175.1	959_Bdellovibrio^bacteriovorus^str.^Tiberius@AFY02878.1$GCA_000317895.1	95.882	NA	NA	1975526_Bdellovibrio^sp.^CG10_big_fil_rev_8_21_14_0_10_47_8@PIS10079.1$GCA_002773975.1	44.013	0
959_Bdellovibrio^bacteriovorus^HD100@CAE78096.1$GCA_000196175.1	959_Bdellovibrio^bacteriovorus^str.^Tiberius@AFY02879.1$GCA_000317895.1	93.664	NA	NA	1975526_Bdellovibrio^sp.^CG10_big_fil_rev_8_21_14_0_10_47_8@PIS10024.1$GCA_002773975.1	56.989	0
959_Bdellovibrio^bacteriovorus^HD100@CAE78097.1$GCA_000196175.1	959_Bdellovibrio^bacteriovorus^str.^Tiberius@AFY02880.1$GCA_000317895.1	98.601	1569284_Bdellovibrio^sp.^ArHS@KHD89153.1$GCA_000786105.1	83.645	1975526_Bdellovibrio^sp.^CG10_big_fil_rev_8_21_14_0_10_47_8@PIS09811.1$GCA_002773975.1	63.636	0
959_Bdellovibrio^bacteriovorus^HD100@CAE78098.1$GCA_000196175.1	959_Bdellovibrio^bacteriovorus^str.^Tiberius@AFY02881.1$GCA_000317895.1	85.171	NA	NA	NA	NA	0
959_Bdellovibrio^bacteriovorus^HD100@CAE78099.1$GCA_000196175.1	959_Bdellovibrio^bacteriovorus^str.^Tiberius@AFY02882.1$GCA_000317895.1	86.28	1569284_Bdellovibrio^sp.^ArHS@KHD87727.1$GCA_000786105.1	71.595	NA	NA	0
959_Bdellovibrio^bacteriovorus^HD100@CAE78100.1$GCA_000196175.1	959_Bdellovibrio^bacteriovorus^str.^Tiberius@AFY02883.1$GCA_000317895.1	92.558	NA	NA	NA	NA	0
959_Bdellovibrio^bacteriovorus^HD100@CAE78101.1$GCA_000196175.1	959_Bdellovibrio^bacteriovorus^str.^Tiberius@AFY02884.1$GCA_000317895.1	95.789	NA	NA	NA	NA	0
959_Bdellovibrio^bacteriovorus^HD100@CAE78102.1$GCA_000196175.1	NA	NA	NA	NA	NA	NA	0
959_Bdellovibrio^bacteriovorus^HD100@CAE78103.1$GCA_000196175.1	959_Bdellovibrio^bacteriovorus^str.^Tiberius@AFY02891.1$GCA_000317895.1	99.77	1569284_Bdellovibrio^sp.^ArHS@KHD89152.1$GCA_000786105.1	83.603	1975526_Bdellovibrio^sp.^CG10_big_fil_rev_8_21_14_0_10_47_8@PIS10076.1$GCA_002773975.1	55.556	0
959_Bdellovibrio^bacteriovorus^HD100@CAE78104.1$GCA_000196175.1	959_Bdellovibrio^bacteriovorus^str.^Tiberius@AFY02892.1$GCA_000317895.1	95.368	1569284_Bdellovibrio^sp.^ArHS@KHD89151.1$GCA_000786105.1	57.221	1975526_Bdellovibrio^sp.^CG10_big_fil_rev_8_21_14_0_10_47_8@PIS10075.1$GCA_002773975.1	35.792	0
959_Bdellovibrio^bacteriovorus^HD100@CAE78105.1$GCA_000196175.1	959_Bdellovibrio^bacteriovorus^str.^Tiberius@AFY02893.1$GCA_000317895.1	99.711	1569284_Bdellovibrio^sp.^ArHS@KHD89150.1$GCA_000786105.1	88.728	NA	NA	0
959_Bdellovibrio^bacteriovorus^HD100@CAE78106.1$GCA_000196175.1	959_Bdellovibrio^bacteriovorus^str.^Tiberius@AFY02894.1$GCA_000317895.1	98.958	1569284_Bdellovibrio^sp.^ArHS@KHD89149.1$GCA_000786105.1	73.759	1975526_Bdellovibrio^sp.^CG10_big_fil_rev_8_21_14_0_10_47_8@PIS10074.1$GCA_002773975.1	74.444	0
959_Bdellovibrio^bacteriovorus^HD100@CAE78107.1$GCA_000196175.1	959_Bdellovibrio^bacteriovorus^str.^Tiberius@AFY02895.1$GCA_000317895.1	97.895	1569284_Bdellovibrio^sp.^ArHS@KHD89148.1$GCA_000786105.1	98.387	NA	NA	0
959_Bdellovibrio^bacteriovorus^HD100@CAE78108.1$GCA_000196175.1	959_Bdellovibrio^bacteriovorus^str.^Tiberius@AFY02896.1$GCA_000317895.1	100	1569284_Bdellovibrio^sp.^ArHS@KHD89147.1$GCA_000786105.1	61.176	NA	NA	0
959_Bdellovibrio^bacteriovorus^HD100@CAE78109.1$GCA_000196175.1	959_Bdellovibrio^bacteriovorus^str.^Tiberius@AFY02897.1$GCA_000317895.1	83.871	1569284_Bdellovibrio^sp.^ArHS@KHD89146.1$GCA_000786105.1	42.857	NA	NA	0
959_Bdellovibrio^bacteriovorus^HD100@CAE78110.1$GCA_000196175.1	959_Bdellovibrio^bacteriovorus^str.^Tiberius@AFY02898.1$GCA_000317895.1	81.148	1569284_Bdellovibrio^sp.^ArHS@KHD89145.1$GCA_000786105.1	47.984	NA	NA	0
959_Bdellovibrio^bacteriovorus^HD100@CAE78111.1$GCA_000196175.1	959_Bdellovibrio^bacteriovorus^str.^Tiberius@AFY02900.1$GCA_000317895.1	95.833	1569284_Bdellovibrio^sp.^ArHS@KHD89259.1$GCA_000786105.1	68.493	NA	NA	0
959_Bdellovibrio^bacteriovorus^HD100@CAE78112.1$GCA_000196175.1	959_Bdellovibrio^bacteriovorus^str.^Tiberius@AFY02901.1$GCA_000317895.1	87.285	1569284_Bdellovibrio^sp.^ArHS@KHD89144.1$GCA_000786105.1	36.458	NA	NA	0
959_Bdellovibrio^bacteriovorus^HD100@CAE78113.1$GCA_000196175.1	959_Bdellovibrio^bacteriovorus^str.^Tiberius@AFY02902.1$GCA_000317895.1	95.498	1569284_Bdellovibrio^sp.^ArHS@KHD89143.1$GCA_000786105.1	67.773	NA	NA	0
959_Bdellovibrio^bacteriovorus^HD100@CAE78114.1$GCA_000196175.1	959_Bdellovibrio^bacteriovorus^str.^Tiberius@AFY02903.1$GCA_000317895.1	92.553	1569284_Bdellovibrio^sp.^ArHS@KHD89142.1$GCA_000786105.1	67.482	1975526_Bdellovibrio^sp.^CG10_big_fil_rev_8_21_14_0_10_47_8@PIS10556.1$GCA_002773975.1	27.3	0
959_Bdellovibrio^bacteriovorus^HD100@CAE78115.1$GCA_000196175.1	959_Bdellovibrio^bacteriovorus^str.^Tiberius@AFY02904.1$GCA_000317895.1	98.098	1569284_Bdellovibrio^sp.^ArHS@KHD89258.1$GCA_000786105.1	85.326	1975526_Bdellovibrio^sp.^CG10_big_fil_rev_8_21_14_0_10_47_8@PIS10555.1$GCA_002773975.1	59.726	0
959_Bdellovibrio^bacteriovorus^HD100@CAE78116.1$GCA_000196175.1	959_Bdellovibrio^bacteriovorus^str.^Tiberius@AFY02905.1$GCA_000317895.1	95.15	1569284_Bdellovibrio^sp.^ArHS@KHD89141.1$GCA_000786105.1	59.767	1975526_Bdellovibrio^sp.^CG10_big_fil_rev_8_21_14_0_10_47_8@PIS10554.1$GCA_002773975.1	45.301	0
959_Bdellovibrio^bacteriovorus^HD100@CAE78117.1$GCA_000196175.1	959_Bdellovibrio^bacteriovorus^str.^Tiberius@AFY02906.1$GCA_000317895.1	94.58	NA	NA	1975526_Bdellovibrio^sp.^CG10_big_fil_rev_8_21_14_0_10_47_8@PIS10553.1$GCA_002773975.1	47.472	0
959_Bdellovibrio^bacteriovorus^HD100@CAE78118.1$GCA_000196175.1	959_Bdellovibrio^bacteriovorus^str.^Tiberius@AFY02907.1$GCA_000317895.1	97.297	NA	NA	1975526_Bdellovibrio^sp.^CG10_big_fil_rev_8_21_14_0_10_47_8@PIS10552.1$GCA_002773975.1	38.947	0
959_Bdellovibrio^bacteriovorus^HD100@CAE78119.1$GCA_000196175.1	959_Bdellovibrio^bacteriovorus^str.^Tiberius@AFY02908.1$GCA_000317895.1	93.359	1569284_Bdellovibrio^sp.^ArHS@KHD89139.1$GCA_000786105.1	76.562	NA	NA	0
959_Bdellovibrio^bacteriovorus^HD100@CAE78120.1$GCA_000196175.1	959_Bdellovibrio^bacteriovorus^str.^Tiberius@AFY02909.1$GCA_000317895.1	95.074	1569284_Bdellovibrio^sp.^ArHS@KHD89138.1$GCA_000786105.1	55.76	NA	NA	0
959_Bdellovibrio^bacteriovorus^HD100@CAE78121.1$GCA_000196175.1	959_Bdellovibrio^bacteriovorus^str.^Tiberius@AFY02910.1$GCA_000317895.1	99.669	1569284_Bdellovibrio^sp.^ArHS@KHD89137.1$GCA_000786105.1	85.075	1975526_Bdellovibrio^sp.^CG10_big_fil_rev_8_21_14_0_10_47_8@PIS10050.1$GCA_002773975.1	78.231	0
959_Bdellovibrio^bacteriovorus^HD100@CAE78122.1$GCA_000196175.1	959_Bdellovibrio^bacteriovorus^str.^Tiberius@AFY02911.1$GCA_000317895.1	95.05	1569284_Bdellovibrio^sp.^ArHS@KHD89136.1$GCA_000786105.1	85.149	1975526_Bdellovibrio^sp.^CG10_big_fil_rev_8_21_14_0_10_47_8@PIS10061.1$GCA_002773975.1	56	0
959_Bdellovibrio^bacteriovorus^HD100@CAE78123.1$GCA_000196175.1	959_Bdellovibrio^bacteriovorus^str.^Tiberius@AFY02912.1$GCA_000317895.1	97.587	1569284_Bdellovibrio^sp.^ArHS@KHD89135.1$GCA_000786105.1	77.358	1975526_Bdellovibrio^sp.^CG10_big_fil_rev_8_21_14_0_10_47_8@PIS10051.1$GCA_002773975.1	63.45	0
959_Bdellovibrio^bacteriovorus^HD100@CAE78124.1$GCA_000196175.1	959_Bdellovibrio^bacteriovorus^str.^Tiberius@AFY02913.1$GCA_000317895.1	80.822	1569284_Bdellovibrio^sp.^ArHS@KHD87121.1$GCA_000786105.1	44.521	NA	NA	0
959_Bdellovibrio^bacteriovorus^HD100@CAE78126.1$GCA_000196175.1	959_Bdellovibrio^bacteriovorus^str.^Tiberius@AFY02914.1$GCA_000317895.1	99.617	1569284_Bdellovibrio^sp.^ArHS@KHD89133.1$GCA_000786105.1	98.467	1975526_Bdellovibrio^sp.^CG10_big_fil_rev_8_21_14_0_10_47_8@PIS10052.1$GCA_002773975.1	80.077	0
959_Bdellovibrio^bacteriovorus^HD100@CAE78127.1$GCA_000196175.1	959_Bdellovibrio^bacteriovorus^str.^Tiberius@AFY02915.1$GCA_000317895.1	98.168	1569284_Bdellovibrio^sp.^ArHS@KHD89132.1$GCA_000786105.1	87.319	1975526_Bdellovibrio^sp.^CG10_big_fil_rev_8_21_14_0_10_47_8@PIS10053.1$GCA_002773975.1	62.03	0
959_Bdellovibrio^bacteriovorus^HD100@CAE78128.1$GCA_000196175.1	959_Bdellovibrio^bacteriovorus^str.^Tiberius@AFY02916.1$GCA_000317895.1	97.43	1569284_Bdellovibrio^sp.^ArHS@KHD89131.1$GCA_000786105.1	83.054	1975526_Bdellovibrio^sp.^CG10_big_fil_rev_8_21_14_0_10_47_8@PIS10054.1$GCA_002773975.1	57.202	0
959_Bdellovibrio^bacteriovorus^HD100@CAE78129.1$GCA_000196175.1	959_Bdellovibrio^bacteriovorus^str.^Tiberius@AFY02917.1$GCA_000317895.1	97.425	1569284_Bdellovibrio^sp.^ArHS@KHD89130.1$GCA_000786105.1	93.419	NA	NA	0
959_Bdellovibrio^bacteriovorus^HD100@CAE78130.1$GCA_000196175.1	959_Bdellovibrio^bacteriovorus^str.^Tiberius@AFY02918.1$GCA_000317895.1	99.054	1569284_Bdellovibrio^sp.^ArHS@KHD89129.1$GCA_000786105.1	84.703	1975526_Bdellovibrio^sp.^CG10_big_fil_rev_8_21_14_0_10_47_8@PIS10055.1$GCA_002773975.1	61.254	0
959_Bdellovibrio^bacteriovorus^HD100@CAE78131.1$GCA_000196175.1	959_Bdellovibrio^bacteriovorus^str.^Tiberius@AFY02919.1$GCA_000317895.1	99.614	1569284_Bdellovibrio^sp.^ArHS@KHD89128.1$GCA_000786105.1	77.992	1975526_Bdellovibrio^sp.^CG10_big_fil_rev_8_21_14_0_10_47_8@PIS10056.1$GCA_002773975.1	49.799	0
959_Bdellovibrio^bacteriovorus^HD100@CAE78132.1$GCA_000196175.1	959_Bdellovibrio^bacteriovorus^str.^Tiberius@AFY02920.1$GCA_000317895.1	100	1569284_Bdellovibrio^sp.^ArHS@KHD89127.1$GCA_000786105.1	97.778	1975526_Bdellovibrio^sp.^CG10_big_fil_rev_8_21_14_0_10_47_8@PIS10057.1$GCA_002773975.1	81.111	0
959_Bdellovibrio^bacteriovorus^HD100@CAE78133.1$GCA_000196175.1	959_Bdellovibrio^bacteriovorus^str.^Tiberius@AFY02921.1$GCA_000317895.1	100	1569284_Bdellovibrio^sp.^ArHS@KHD89126.1$GCA_000786105.1	94.323	1975526_Bdellovibrio^sp.^CG10_big_fil_rev_8_21_14_0_10_47_8@PIS10058.1$GCA_002773975.1	77.564	0
959_Bdellovibrio^bacteriovorus^HD100@CAE78134.1$GCA_000196175.1	959_Bdellovibrio^bacteriovorus^str.^Tiberius@AFY02922.1$GCA_000317895.1	90.517	1569284_Bdellovibrio^sp.^ArHS@KHD89125.1$GCA_000786105.1	72.889	NA	NA	0
959_Bdellovibrio^bacteriovorus^HD100@CAE78135.1$GCA_000196175.1	959_Bdellovibrio^bacteriovorus^str.^Tiberius@AFY02923.1$GCA_000317895.1	98.361	1569284_Bdellovibrio^sp.^ArHS@KHD89124.1$GCA_000786105.1	86.066	1975526_Bdellovibrio^sp.^CG10_big_fil_rev_8_21_14_0_10_47_8@PIS11557.1$GCA_002773975.1	84.091	0
959_Bdellovibrio^bacteriovorus^HD100@CAE78136.1$GCA_000196175.1	959_Bdellovibrio^bacteriovorus^str.^Tiberius@AFY02924.1$GCA_000317895.1	99.7	1569284_Bdellovibrio^sp.^ArHS@KHD89123.1$GCA_000786105.1	95.495	1975526_Bdellovibrio^sp.^CG10_big_fil_rev_8_21_14_0_10_47_8@PIS11556.1$GCA_002773975.1	78.035	0
959_Bdellovibrio^bacteriovorus^HD100@CAE78137.1$GCA_000196175.1	959_Bdellovibrio^bacteriovorus^str.^Tiberius@AFY02925.1$GCA_000317895.1	98.901	1569284_Bdellovibrio^sp.^ArHS@KHD89122.1$GCA_000786105.1	92.169	1975526_Bdellovibrio^sp.^CG10_big_fil_rev_8_21_14_0_10_47_8@PIS11555.1$GCA_002773975.1	73.457	0
959_Bdellovibrio^bacteriovorus^HD100@CAE78138.1$GCA_000196175.1	959_Bdellovibrio^bacteriovorus^str.^Tiberius@AFY02926.1$GCA_000317895.1	90.323	1569284_Bdellovibrio^sp.^ArHS@KHD89121.1$GCA_000786105.1	65.591	1975526_Bdellovibrio^sp.^CG10_big_fil_rev_8_21_14_0_10_47_8@PIS11220.1$GCA_002773975.1	39.785	0
959_Bdellovibrio^bacteriovorus^HD100@CAE78139.1$GCA_000196175.1	959_Bdellovibrio^bacteriovorus^str.^Tiberius@AFY02927.1$GCA_000317895.1	91.837	NA	NA	NA	NA	0
959_Bdellovibrio^bacteriovorus^HD100@CAE78140.1$GCA_000196175.1	959_Bdellovibrio^bacteriovorus^str.^Tiberius@AFY02929.1$GCA_000317895.1	86.034	1569284_Bdellovibrio^sp.^ArHS@KHD89120.1$GCA_000786105.1	40	NA	NA	0
959_Bdellovibrio^bacteriovorus^HD100@CAE78141.1$GCA_000196175.1	959_Bdellovibrio^bacteriovorus^str.^Tiberius@AFY02930.1$GCA_000317895.1	94.636	NA	NA	NA	NA	0
959_Bdellovibrio^bacteriovorus^HD100@CAE78142.1$GCA_000196175.1	959_Bdellovibrio^bacteriovorus^str.^Tiberius@AFY02931.1$GCA_000317895.1	99.293	1569284_Bdellovibrio^sp.^ArHS@KHD89257.1$GCA_000786105.1	83.396	1975526_Bdellovibrio^sp.^CG10_big_fil_rev_8_21_14_0_10_47_8@PIS11554.1$GCA_002773975.1	61.091	0
959_Bdellovibrio^bacteriovorus^HD100@CAE78143.1$GCA_000196175.1	959_Bdellovibrio^bacteriovorus^str.^Tiberius@AFY02932.1$GCA_000317895.1	95.255	1569284_Bdellovibrio^sp.^ArHS@KHD89117.1$GCA_000786105.1	72.202	1975526_Bdellovibrio^sp.^CG10_big_fil_rev_8_21_14_0_10_47_8@PIS11553.1$GCA_002773975.1	47.078	0
959_Bdellovibrio^bacteriovorus^HD100@CAE78144.1$GCA_000196175.1	959_Bdellovibrio^bacteriovorus^str.^Tiberius@AFY02933.1$GCA_000317895.1	89.95	1569284_Bdellovibrio^sp.^ArHS@KHD89115.1$GCA_000786105.1	44.279	NA	NA	0
959_Bdellovibrio^bacteriovorus^HD100@CAE78145.1$GCA_000196175.1	959_Bdellovibrio^bacteriovorus^str.^Tiberius@AFY02934.1$GCA_000317895.1	92.991	NA	NA	NA	NA	0
959_Bdellovibrio^bacteriovorus^HD100@CAE78146.1$GCA_000196175.1	959_Bdellovibrio^bacteriovorus^str.^Tiberius@AFY02935.1$GCA_000317895.1	97.638	1569284_Bdellovibrio^sp.^ArHS@KHD89114.1$GCA_000786105.1	86.257	1975526_Bdellovibrio^sp.^CG10_big_fil_rev_8_21_14_0_10_47_8@PIS12117.1$GCA_002773975.1	61.098	0
959_Bdellovibrio^bacteriovorus^HD100@CAE78147.1$GCA_000196175.1	959_Bdellovibrio^bacteriovorus^str.^Tiberius@AFY02936.1$GCA_000317895.1	90.303	1569284_Bdellovibrio^sp.^ArHS@KHD89113.1$GCA_000786105.1	74.85	NA	NA	0
959_Bdellovibrio^bacteriovorus^HD100@CAE78148.1$GCA_000196175.1	959_Bdellovibrio^bacteriovorus^str.^Tiberius@AFY02937.1$GCA_000317895.1	88.981	1569284_Bdellovibrio^sp.^ArHS@KHD89675.1$GCA_000786105.1	68.815	NA	NA	0
959_Bdellovibrio^bacteriovorus^HD100@CAE78149.1$GCA_000196175.1	959_Bdellovibrio^bacteriovorus^str.^Tiberius@AFY02938.1$GCA_000317895.1	99.278	1569284_Bdellovibrio^sp.^ArHS@KHD89110.1$GCA_000786105.1	91.697	NA	NA	0
959_Bdellovibrio^bacteriovorus^HD100@CAE78150.1$GCA_000196175.1	959_Bdellovibrio^bacteriovorus^str.^Tiberius@AFY02940.1$GCA_000317895.1	97.215	1569284_Bdellovibrio^sp.^ArHS@KHD89256.1$GCA_000786105.1	87.817	1975526_Bdellovibrio^sp.^CG10_big_fil_rev_8_21_14_0_10_47_8@PIS12123.1$GCA_002773975.1	65.909	0
959_Bdellovibrio^bacteriovorus^HD100@CAE78151.1$GCA_000196175.1	959_Bdellovibrio^bacteriovorus^str.^Tiberius@AFY02941.1$GCA_000317895.1	56.842	1569284_Bdellovibrio^sp.^ArHS@KHD89109.1$GCA_000786105.1	41.031	NA	NA	0
959_Bdellovibrio^bacteriovorus^HD100@CAE78152.1$GCA_000196175.1	959_Bdellovibrio^bacteriovorus^str.^Tiberius@AFY02944.1$GCA_000317895.1	82.258	NA	NA	NA	NA	0
959_Bdellovibrio^bacteriovorus^HD100@CAE78153.1$GCA_000196175.1	959_Bdellovibrio^bacteriovorus^str.^Tiberius@AFY02945.1$GCA_000317895.1	94.328	1569284_Bdellovibrio^sp.^ArHS@KHD89108.1$GCA_000786105.1	69.087	1975526_Bdellovibrio^sp.^CG10_big_fil_rev_8_21_14_0_10_47_8@PIS12126.1$GCA_002773975.1	42.363	0
959_Bdellovibrio^bacteriovorus^HD100@CAE78154.1$GCA_000196175.1	959_Bdellovibrio^bacteriovorus^str.^Tiberius@AFY02946.1$GCA_000317895.1	96.429	1569284_Bdellovibrio^sp.^ArHS@KHD89255.1$GCA_000786105.1	85.294	1975526_Bdellovibrio^sp.^CG10_big_fil_rev_8_21_14_0_10_47_8@PIS12128.1$GCA_002773975.1	49.315	0
959_Bdellovibrio^bacteriovorus^HD100@CAE78155.1$GCA_000196175.1	959_Bdellovibrio^bacteriovorus^str.^Tiberius@AFY02947.1$GCA_000317895.1	97.24	1569284_Bdellovibrio^sp.^ArHS@KHD89107.1$GCA_000786105.1	79.795	1975526_Bdellovibrio^sp.^CG10_big_fil_rev_8_21_14_0_10_47_8@PIS12131.1$GCA_002773975.1	48.624	0
959_Bdellovibrio^bacteriovorus^HD100@CAE78156.1$GCA_000196175.1	959_Bdellovibrio^bacteriovorus^str.^Tiberius@AFY02948.1$GCA_000317895.1	84.892	NA	NA	NA	NA	0
959_Bdellovibrio^bacteriovorus^HD100@CAE78157.1$GCA_000196175.1	959_Bdellovibrio^bacteriovorus^str.^Tiberius@AFY02949.1$GCA_000317895.1	97.444	1569284_Bdellovibrio^sp.^ArHS@KHD89106.1$GCA_000786105.1	84.969	1975526_Bdellovibrio^sp.^CG10_big_fil_rev_8_21_14_0_10_47_8@PIS12132.1$GCA_002773975.1	62.27	0
959_Bdellovibrio^bacteriovorus^HD100@CAE78158.1$GCA_000196175.1	959_Bdellovibrio^bacteriovorus^str.^Tiberius@AFY02951.1$GCA_000317895.1	96.956	1569284_Bdellovibrio^sp.^ArHS@KHD89254.1$GCA_000786105.1	65.701	NA	NA	0
959_Bdellovibrio^bacteriovorus^HD100@CAE78159.1$GCA_000196175.1	959_Bdellovibrio^bacteriovorus^str.^Tiberius@AFY02952.1$GCA_000317895.1	93.572	NA	NA	NA	NA	0
959_Bdellovibrio^bacteriovorus^HD100@CAE78160.1$GCA_000196175.1	959_Bdellovibrio^bacteriovorus^str.^Tiberius@AFY02953.1$GCA_000317895.1	97.424	1569284_Bdellovibrio^sp.^ArHS@KHD89253.1$GCA_000786105.1	73.068	1975526_Bdellovibrio^sp.^CG10_big_fil_rev_8_21_14_0_10_47_8@PIS12135.1$GCA_002773975.1	51.19	0
959_Bdellovibrio^bacteriovorus^HD100@CAE78161.1$GCA_000196175.1	959_Bdellovibrio^bacteriovorus^str.^Tiberius@AFY02954.1$GCA_000317895.1	97.368	NA	NA	NA	NA	0
959_Bdellovibrio^bacteriovorus^HD100@CAE78162.1$GCA_000196175.1	959_Bdellovibrio^bacteriovorus^str.^Tiberius@AFY02955.1$GCA_000317895.1	98.336	1569284_Bdellovibrio^sp.^ArHS@KHD89103.1$GCA_000786105.1	77.476	1975526_Bdellovibrio^sp.^CG10_big_fil_rev_8_21_14_0_10_47_8@PIS12133.1$GCA_002773975.1	50.825	0
959_Bdellovibrio^bacteriovorus^HD100@CAE78163.1$GCA_000196175.1	NA	NA	1569284_Bdellovibrio^sp.^ArHS@KHD87814.1$GCA_000786105.1	53.649	NA	NA	0
959_Bdellovibrio^bacteriovorus^HD100@CAE78164.1$GCA_000196175.1	959_Bdellovibrio^bacteriovorus^str.^Tiberius@AFY02957.1$GCA_000317895.1	92.366	NA	NA	NA	NA	0
959_Bdellovibrio^bacteriovorus^HD100@CAE78166.1$GCA_000196175.1	959_Bdellovibrio^bacteriovorus^str.^Tiberius@AFY02958.1$GCA_000317895.1	98.039	1569284_Bdellovibrio^sp.^ArHS@KHD89101.1$GCA_000786105.1	64.216	1975526_Bdellovibrio^sp.^CG10_big_fil_rev_8_21_14_0_10_47_8@PIS11710.1$GCA_002773975.1	43.902	0
959_Bdellovibrio^bacteriovorus^HD100@CAE78167.1$GCA_000196175.1	959_Bdellovibrio^bacteriovorus^str.^Tiberius@AFY02959.1$GCA_000317895.1	99.408	1569284_Bdellovibrio^sp.^ArHS@KHD89100.1$GCA_000786105.1	85.799	1975526_Bdellovibrio^sp.^CG10_big_fil_rev_8_21_14_0_10_47_8@PIS11723.1$GCA_002773975.1	68.862	0
959_Bdellovibrio^bacteriovorus^HD100@CAE78168.1$GCA_000196175.1	959_Bdellovibrio^bacteriovorus^str.^Tiberius@AFY02961.1$GCA_000317895.1	98.276	1569284_Bdellovibrio^sp.^ArHS@KHD89099.1$GCA_000786105.1	75.287	NA	NA	0
959_Bdellovibrio^bacteriovorus^HD100@CAE78169.1$GCA_000196175.1	959_Bdellovibrio^bacteriovorus^str.^Tiberius@AFY02962.1$GCA_000317895.1	97.537	1569284_Bdellovibrio^sp.^ArHS@KHD89098.1$GCA_000786105.1	70.617	NA	NA	0
959_Bdellovibrio^bacteriovorus^HD100@CAE78170.1$GCA_000196175.1	959_Bdellovibrio^bacteriovorus^str.^Tiberius@AFY02963.1$GCA_000317895.1	92.893	1569284_Bdellovibrio^sp.^ArHS@KHD89097.1$GCA_000786105.1	43.077	NA	NA	0
959_Bdellovibrio^bacteriovorus^HD100@CAE78171.1$GCA_000196175.1	959_Bdellovibrio^bacteriovorus^str.^Tiberius@AFY02964.1$GCA_000317895.1	92.04	1569284_Bdellovibrio^sp.^ArHS@KHD89252.1$GCA_000786105.1	54.737	NA	NA	0
959_Bdellovibrio^bacteriovorus^HD100@CAE78172.1$GCA_000196175.1	959_Bdellovibrio^bacteriovorus^str.^Tiberius@AFY02965.1$GCA_000317895.1	96.307	1569284_Bdellovibrio^sp.^ArHS@KHD89096.1$GCA_000786105.1	75	NA	NA	0
959_Bdellovibrio^bacteriovorus^HD100@CAE78173.1$GCA_000196175.1	959_Bdellovibrio^bacteriovorus^str.^Tiberius@AFY02966.1$GCA_000317895.1	96.907	1569284_Bdellovibrio^sp.^ArHS@KHD89095.1$GCA_000786105.1	69.625	NA	NA	0
959_Bdellovibrio^bacteriovorus^HD100@CAE78174.1$GCA_000196175.1	959_Bdellovibrio^bacteriovorus^str.^Tiberius@AFY02967.1$GCA_000317895.1	95.238	1569284_Bdellovibrio^sp.^ArHS@KHD89094.1$GCA_000786105.1	60.847	NA	NA	0
959_Bdellovibrio^bacteriovorus^HD100@CAE78175.1$GCA_000196175.1	959_Bdellovibrio^bacteriovorus^str.^Tiberius@AFY02968.1$GCA_000317895.1	96.296	1569284_Bdellovibrio^sp.^ArHS@KHD89093.1$GCA_000786105.1	65.556	NA	NA	0
959_Bdellovibrio^bacteriovorus^HD100@CAE78176.1$GCA_000196175.1	959_Bdellovibrio^bacteriovorus^str.^Tiberius@AFY02969.1$GCA_000317895.1	97.474	1569284_Bdellovibrio^sp.^ArHS@KHD89092.1$GCA_000786105.1	81.303	1975526_Bdellovibrio^sp.^CG10_big_fil_rev_8_21_14_0_10_47_8@PIS10226.1$GCA_002773975.1	46.774	0
959_Bdellovibrio^bacteriovorus^HD100@CAE78177.1$GCA_000196175.1	959_Bdellovibrio^bacteriovorus^str.^Tiberius@AFY02970.1$GCA_000317895.1	92.369	1569284_Bdellovibrio^sp.^ArHS@KHD89091.1$GCA_000786105.1	62.249	1975526_Bdellovibrio^sp.^CG10_big_fil_rev_8_21_14_0_10_47_8@PIS11711.1$GCA_002773975.1	44.314	0
959_Bdellovibrio^bacteriovorus^HD100@CAE78178.1$GCA_000196175.1	959_Bdellovibrio^bacteriovorus^str.^Tiberius@AFY02971.1$GCA_000317895.1	90.476	1569284_Bdellovibrio^sp.^ArHS@KHD89090.1$GCA_000786105.1	54.717	NA	NA	0
959_Bdellovibrio^bacteriovorus^HD100@CAE78179.1$GCA_000196175.1	959_Bdellovibrio^bacteriovorus^str.^Tiberius@AFY02973.1$GCA_000317895.1	84.173	1569284_Bdellovibrio^sp.^ArHS@KHD87498.1$GCA_000786105.1	45.255	NA	NA	0
959_Bdellovibrio^bacteriovorus^HD100@CAE78180.1$GCA_000196175.1	959_Bdellovibrio^bacteriovorus^str.^Tiberius@AFY02974.1$GCA_000317895.1	97.034	1569284_Bdellovibrio^sp.^ArHS@KHD89089.1$GCA_000786105.1	56.557	NA	NA	0
959_Bdellovibrio^bacteriovorus^HD100@CAE78181.1$GCA_000196175.1	959_Bdellovibrio^bacteriovorus^str.^Tiberius@AFY02975.1$GCA_000317895.1	98.889	1569284_Bdellovibrio^sp.^ArHS@KHD89087.1$GCA_000786105.1	97.778	1975526_Bdellovibrio^sp.^CG10_big_fil_rev_8_21_14_0_10_47_8@PIS11714.1$GCA_002773975.1	85.556	0
959_Bdellovibrio^bacteriovorus^HD100@CAE78182.1$GCA_000196175.1	959_Bdellovibrio^bacteriovorus^str.^Tiberius@AFY02976.1$GCA_000317895.1	99.088	1569284_Bdellovibrio^sp.^ArHS@KHD89251.1$GCA_000786105.1	89.441	1975526_Bdellovibrio^sp.^CG10_big_fil_rev_8_21_14_0_10_47_8@PIS11715.1$GCA_002773975.1	70.427	0
959_Bdellovibrio^bacteriovorus^HD100@CAE78183.1$GCA_000196175.1	959_Bdellovibrio^bacteriovorus^str.^Tiberius@AFY02977.1$GCA_000317895.1	99.464	1569284_Bdellovibrio^sp.^ArHS@KHD89086.1$GCA_000786105.1	89.276	1975526_Bdellovibrio^sp.^CG10_big_fil_rev_8_21_14_0_10_47_8@PIS11716.1$GCA_002773975.1	64.973	0
959_Bdellovibrio^bacteriovorus^HD100@CAE78184.1$GCA_000196175.1	959_Bdellovibrio^bacteriovorus^str.^Tiberius@AFY02978.1$GCA_000317895.1	98.333	1569284_Bdellovibrio^sp.^ArHS@KHD89085.1$GCA_000786105.1	87.667	1975526_Bdellovibrio^sp.^CG10_big_fil_rev_8_21_14_0_10_47_8@PIS11717.1$GCA_002773975.1	77.667	0
959_Bdellovibrio^bacteriovorus^HD100@CAE78185.1$GCA_000196175.1	959_Bdellovibrio^bacteriovorus^str.^Tiberius@AFY02979.1$GCA_000317895.1	96.594	1569284_Bdellovibrio^sp.^ArHS@KHD89250.1$GCA_000786105.1	83.282	1975526_Bdellovibrio^sp.^CG10_big_fil_rev_8_21_14_0_10_47_8@PIS11724.1$GCA_002773975.1	61.934	0
959_Bdellovibrio^bacteriovorus^HD100@CAE78186.1$GCA_000196175.1	959_Bdellovibrio^bacteriovorus^str.^Tiberius@AFY02980.1$GCA_000317895.1	97.719	1569284_Bdellovibrio^sp.^ArHS@KHD89084.1$GCA_000786105.1	86.822	1975526_Bdellovibrio^sp.^CG10_big_fil_rev_8_21_14_0_10_47_8@PIS11718.1$GCA_002773975.1	68.254	0
959_Bdellovibrio^bacteriovorus^HD100@CAE78187.1$GCA_000196175.1	959_Bdellovibrio^bacteriovorus^str.^Tiberius@AFY02981.1$GCA_000317895.1	96.203	1569284_Bdellovibrio^sp.^ArHS@KHD89083.1$GCA_000786105.1	85.169	1975526_Bdellovibrio^sp.^CG10_big_fil_rev_8_21_14_0_10_47_8@PIS11719.1$GCA_002773975.1	68.936	0
959_Bdellovibrio^bacteriovorus^HD100@CAE78188.1$GCA_000196175.1	959_Bdellovibrio^bacteriovorus^str.^Tiberius@AFY02982.1$GCA_000317895.1	54.346	NA	NA	NA	NA	0
959_Bdellovibrio^bacteriovorus^HD100@CAE78189.1$GCA_000196175.1	959_Bdellovibrio^bacteriovorus^str.^Tiberius@AFY02983.1$GCA_000317895.1	74.67	NA	NA	NA	NA	0
959_Bdellovibrio^bacteriovorus^HD100@CAE78190.1$GCA_000196175.1	959_Bdellovibrio^bacteriovorus^str.^Tiberius@AFY02984.1$GCA_000317895.1	86.676	NA	NA	NA	NA	0
959_Bdellovibrio^bacteriovorus^HD100@CAE78191.1$GCA_000196175.1	959_Bdellovibrio^bacteriovorus^str.^Tiberius@AFY02985.1$GCA_000317895.1	97.092	1569284_Bdellovibrio^sp.^ArHS@KHD89082.1$GCA_000786105.1	78.3	NA	NA	0
959_Bdellovibrio^bacteriovorus^HD100@CAE78192.1$GCA_000196175.1	959_Bdellovibrio^bacteriovorus^str.^Tiberius@AFY02986.1$GCA_000317895.1	98.565	1569284_Bdellovibrio^sp.^ArHS@KHD89081.1$GCA_000786105.1	96.429	NA	NA	0
959_Bdellovibrio^bacteriovorus^HD100@CAE78193.1$GCA_000196175.1	959_Bdellovibrio^bacteriovorus^str.^Tiberius@AFY02987.1$GCA_000317895.1	99.063	1569284_Bdellovibrio^sp.^ArHS@KHD89080.1$GCA_000786105.1	94.145	1975526_Bdellovibrio^sp.^CG10_big_fil_rev_8_21_14_0_10_47_8@PIS11721.1$GCA_002773975.1	77.518	0
959_Bdellovibrio^bacteriovorus^HD100@CAE78194.1$GCA_000196175.1	959_Bdellovibrio^bacteriovorus^str.^Tiberius@AFY02988.1$GCA_000317895.1	100	1569284_Bdellovibrio^sp.^ArHS@KHD89079.1$GCA_000786105.1	82.639	1975526_Bdellovibrio^sp.^CG10_big_fil_rev_8_21_14_0_10_47_8@PIS11725.1$GCA_002773975.1	62.097	0
959_Bdellovibrio^bacteriovorus^HD100@CAE78195.1$GCA_000196175.1	959_Bdellovibrio^bacteriovorus^str.^Tiberius@AFY02989.1$GCA_000317895.1	99.401	1569284_Bdellovibrio^sp.^ArHS@KHD89078.1$GCA_000786105.1	83.234	1975526_Bdellovibrio^sp.^CG10_big_fil_rev_8_21_14_0_10_47_8@PIS11722.1$GCA_002773975.1	57.655	0
959_Bdellovibrio^bacteriovorus^HD100@CAE78196.1$GCA_000196175.1	959_Bdellovibrio^bacteriovorus^str.^Tiberius@AFY02990.1$GCA_000317895.1	92.893	NA	NA	NA	NA	0
959_Bdellovibrio^bacteriovorus^HD100@CAE78197.1$GCA_000196175.1	959_Bdellovibrio^bacteriovorus^str.^Tiberius@AFY02991.1$GCA_000317895.1	99.251	NA	NA	1975526_Bdellovibrio^sp.^CG10_big_fil_rev_8_21_14_0_10_47_8@PIS10967.1$GCA_002773975.1	34.043	0
959_Bdellovibrio^bacteriovorus^HD100@CAE78198.1$GCA_000196175.1	959_Bdellovibrio^bacteriovorus^str.^Tiberius@AFY02992.1$GCA_000317895.1	97.987	NA	NA	1975526_Bdellovibrio^sp.^CG10_big_fil_rev_8_21_14_0_10_47_8@PIS10966.1$GCA_002773975.1	48.252	0
959_Bdellovibrio^bacteriovorus^HD100@CAE78199.1$GCA_000196175.1	959_Bdellovibrio^bacteriovorus^str.^Tiberius@AFY02993.1$GCA_000317895.1	99.095	NA	NA	1975526_Bdellovibrio^sp.^CG10_big_fil_rev_8_21_14_0_10_47_8@PIS10965.1$GCA_002773975.1	76.244	0
959_Bdellovibrio^bacteriovorus^HD100@CAE78200.1$GCA_000196175.1	959_Bdellovibrio^bacteriovorus^str.^Tiberius@AFY02994.1$GCA_000317895.1	100	NA	NA	1975526_Bdellovibrio^sp.^CG10_big_fil_rev_8_21_14_0_10_47_8@PIS10964.1$GCA_002773975.1	51.373	0
959_Bdellovibrio^bacteriovorus^HD100@CAE78201.1$GCA_000196175.1	959_Bdellovibrio^bacteriovorus^str.^Tiberius@AFY02995.1$GCA_000317895.1	99.128	NA	NA	1975526_Bdellovibrio^sp.^CG10_big_fil_rev_8_21_14_0_10_47_8@PIS10963.1$GCA_002773975.1	83.09	0
959_Bdellovibrio^bacteriovorus^HD100@CAE78202.1$GCA_000196175.1	959_Bdellovibrio^bacteriovorus^str.^Tiberius@AFY02996.1$GCA_000317895.1	99.818	NA	NA	NA	NA	0
959_Bdellovibrio^bacteriovorus^HD100@CAE78203.1$GCA_000196175.1	959_Bdellovibrio^bacteriovorus^str.^Tiberius@AFY02997.1$GCA_000317895.1	98.305	NA	NA	1975526_Bdellovibrio^sp.^CG10_big_fil_rev_8_21_14_0_10_47_8@PIS10962.1$GCA_002773975.1	66.116	0
959_Bdellovibrio^bacteriovorus^HD100@CAE78204.1$GCA_000196175.1	959_Bdellovibrio^bacteriovorus^str.^Tiberius@AFY02998.1$GCA_000317895.1	98.639	NA	NA	1975526_Bdellovibrio^sp.^CG10_big_fil_rev_8_21_14_0_10_47_8@PIS10961.1$GCA_002773975.1	82.313	0
959_Bdellovibrio^bacteriovorus^HD100@CAE78205.1$GCA_000196175.1	959_Bdellovibrio^bacteriovorus^str.^Tiberius@AFY02999.1$GCA_000317895.1	98.214	NA	NA	1975526_Bdellovibrio^sp.^CG10_big_fil_rev_8_21_14_0_10_47_8@PIS10960.1$GCA_002773975.1	73.529	0
959_Bdellovibrio^bacteriovorus^HD100@CAE78206.1$GCA_000196175.1	959_Bdellovibrio^bacteriovorus^str.^Tiberius@AFY03000.1$GCA_000317895.1	99.623	NA	NA	1975526_Bdellovibrio^sp.^CG10_big_fil_rev_8_21_14_0_10_47_8@PIS10959.1$GCA_002773975.1	38.434	0
959_Bdellovibrio^bacteriovorus^HD100@CAE78207.1$GCA_000196175.1	959_Bdellovibrio^bacteriovorus^str.^Tiberius@AFY03001.1$GCA_000317895.1	98.272	NA	NA	1975526_Bdellovibrio^sp.^CG10_big_fil_rev_8_21_14_0_10_47_8@PIS10968.1$GCA_002773975.1	43.687	0
959_Bdellovibrio^bacteriovorus^HD100@CAE78208.1$GCA_000196175.1	959_Bdellovibrio^bacteriovorus^str.^Tiberius@AFY03002.1$GCA_000317895.1	93.865	NA	NA	1975526_Bdellovibrio^sp.^CG10_big_fil_rev_8_21_14_0_10_47_8@PIS10958.1$GCA_002773975.1	37.288	0
959_Bdellovibrio^bacteriovorus^HD100@CAE78209.1$GCA_000196175.1	959_Bdellovibrio^bacteriovorus^str.^Tiberius@AFY03003.1$GCA_000317895.1	98.406	NA	NA	NA	NA	0
959_Bdellovibrio^bacteriovorus^HD100@CAE78210.1$GCA_000196175.1	959_Bdellovibrio^bacteriovorus^str.^Tiberius@AFY03004.1$GCA_000317895.1	93.145	NA	NA	1975526_Bdellovibrio^sp.^CG10_big_fil_rev_8_21_14_0_10_47_8@PIS10957.1$GCA_002773975.1	60.833	0
959_Bdellovibrio^bacteriovorus^HD100@CAE78211.1$GCA_000196175.1	959_Bdellovibrio^bacteriovorus^str.^Tiberius@AFY03005.1$GCA_000317895.1	98.524	NA	NA	1975526_Bdellovibrio^sp.^CG10_big_fil_rev_8_21_14_0_10_47_8@PIS10956.1$GCA_002773975.1	48.327	0
959_Bdellovibrio^bacteriovorus^HD100@CAE78212.1$GCA_000196175.1	959_Bdellovibrio^bacteriovorus^str.^Tiberius@AFY03006.1$GCA_000317895.1	95.192	NA	NA	NA	NA	0
959_Bdellovibrio^bacteriovorus^HD100@CAE78213.1$GCA_000196175.1	959_Bdellovibrio^bacteriovorus^str.^Tiberius@AFY03007.1$GCA_000317895.1	92.884	NA	NA	NA	NA	0
959_Bdellovibrio^bacteriovorus^HD100@CAE78214.1$GCA_000196175.1	959_Bdellovibrio^bacteriovorus^str.^Tiberius@AFY03008.1$GCA_000317895.1	98.695	NA	NA	NA	NA	0
959_Bdellovibrio^bacteriovorus^HD100@CAE78215.1$GCA_000196175.1	959_Bdellovibrio^bacteriovorus^str.^Tiberius@AFY03009.1$GCA_000317895.1	93.844	NA	NA	NA	NA	0
959_Bdellovibrio^bacteriovorus^HD100@CAE78216.1$GCA_000196175.1	959_Bdellovibrio^bacteriovorus^str.^Tiberius@AFY03010.1$GCA_000317895.1	100	NA	NA	1975526_Bdellovibrio^sp.^CG10_big_fil_rev_8_21_14_0_10_47_8@PIS10955.1$GCA_002773975.1	52.033	0
959_Bdellovibrio^bacteriovorus^HD100@CAE78217.1$GCA_000196175.1	959_Bdellovibrio^bacteriovorus^str.^Tiberius@AFY03011.1$GCA_000317895.1	99.007	NA	NA	1975526_Bdellovibrio^sp.^CG10_big_fil_rev_8_21_14_0_10_47_8@PIS10954.1$GCA_002773975.1	74.342	0
959_Bdellovibrio^bacteriovorus^HD100@CAE78218.1$GCA_000196175.1	959_Bdellovibrio^bacteriovorus^str.^Tiberius@AFY03012.1$GCA_000317895.1	98.529	NA	NA	NA	NA	0
959_Bdellovibrio^bacteriovorus^HD100@CAE78219.1$GCA_000196175.1	959_Bdellovibrio^bacteriovorus^str.^Tiberius@AFY03013.1$GCA_000317895.1	98.118	NA	NA	NA	NA	0
959_Bdellovibrio^bacteriovorus^HD100@CAE78221.1$GCA_000196175.1	959_Bdellovibrio^bacteriovorus^str.^Tiberius@AFY03014.1$GCA_000317895.1	85.135	NA	NA	NA	NA	0
959_Bdellovibrio^bacteriovorus^HD100@CAE78222.1$GCA_000196175.1	959_Bdellovibrio^bacteriovorus^str.^Tiberius@AFY03015.1$GCA_000317895.1	97.709	NA	NA	NA	NA	0
959_Bdellovibrio^bacteriovorus^HD100@CAE78223.1$GCA_000196175.1	959_Bdellovibrio^bacteriovorus^str.^Tiberius@AFY03016.1$GCA_000317895.1	98.069	NA	NA	NA	NA	0
959_Bdellovibrio^bacteriovorus^HD100@CAE78224.1$GCA_000196175.1	959_Bdellovibrio^bacteriovorus^str.^Tiberius@AFY03017.1$GCA_000317895.1	97.403	NA	NA	1975526_Bdellovibrio^sp.^CG10_big_fil_rev_8_21_14_0_10_47_8@PIS11628.1$GCA_002773975.1	66.162	0
959_Bdellovibrio^bacteriovorus^HD100@CAE78225.1$GCA_000196175.1	959_Bdellovibrio^bacteriovorus^str.^Tiberius@AFY03018.1$GCA_000317895.1	97.797	NA	NA	1975526_Bdellovibrio^sp.^CG10_big_fil_rev_8_21_14_0_10_47_8@PIS11627.1$GCA_002773975.1	37.589	0
959_Bdellovibrio^bacteriovorus^HD100@CAE78226.1$GCA_000196175.1	959_Bdellovibrio^bacteriovorus^str.^Tiberius@AFY03019.1$GCA_000317895.1	96.732	NA	NA	1975526_Bdellovibrio^sp.^CG10_big_fil_rev_8_21_14_0_10_47_8@PIS11626.1$GCA_002773975.1	44.118	0
959_Bdellovibrio^bacteriovorus^HD100@CAE78227.1$GCA_000196175.1	959_Bdellovibrio^bacteriovorus^str.^Tiberius@AFY03020.1$GCA_000317895.1	91.417	NA	NA	1975526_Bdellovibrio^sp.^CG10_big_fil_rev_8_21_14_0_10_47_8@PIS11788.1$GCA_002773975.1	43.299	0
959_Bdellovibrio^bacteriovorus^HD100@CAE78228.1$GCA_000196175.1	959_Bdellovibrio^bacteriovorus^str.^Tiberius@AFY03021.1$GCA_000317895.1	94.697	NA	NA	NA	NA	0
959_Bdellovibrio^bacteriovorus^HD100@CAE78229.1$GCA_000196175.1	959_Bdellovibrio^bacteriovorus^str.^Tiberius@AFY03022.1$GCA_000317895.1	98.202	NA	NA	1975526_Bdellovibrio^sp.^CG10_big_fil_rev_8_21_14_0_10_47_8@PIS11622.1$GCA_002773975.1	77.204	0
959_Bdellovibrio^bacteriovorus^HD100@CAE78230.1$GCA_000196175.1	959_Bdellovibrio^bacteriovorus^str.^Tiberius@AFY03023.1$GCA_000317895.1	78.926	1569284_Bdellovibrio^sp.^ArHS@KHD90068.1$GCA_000786105.1	42.083	NA	NA	0
959_Bdellovibrio^bacteriovorus^HD100@CAE78231.1$GCA_000196175.1	959_Bdellovibrio^bacteriovorus^str.^Tiberius@AFY03024.1$GCA_000317895.1	82.353	NA	NA	NA	NA	0
959_Bdellovibrio^bacteriovorus^HD100@CAE78232.1$GCA_000196175.1	959_Bdellovibrio^bacteriovorus^str.^Tiberius@AFY03025.1$GCA_000317895.1	98.714	NA	NA	1975526_Bdellovibrio^sp.^CG10_big_fil_rev_8_21_14_0_10_47_8@PIS11618.1$GCA_002773975.1	75.738	0
959_Bdellovibrio^bacteriovorus^HD100@CAE78233.1$GCA_000196175.1	959_Bdellovibrio^bacteriovorus^str.^Tiberius@AFY03026.1$GCA_000317895.1	99.083	NA	NA	1975526_Bdellovibrio^sp.^CG10_big_fil_rev_8_21_14_0_10_47_8@PIS11617.1$GCA_002773975.1	60.125	0
959_Bdellovibrio^bacteriovorus^HD100@CAE78234.1$GCA_000196175.1	959_Bdellovibrio^bacteriovorus^str.^Tiberius@AFY03027.1$GCA_000317895.1	95.894	NA	NA	1975526_Bdellovibrio^sp.^CG10_big_fil_rev_8_21_14_0_10_47_8@PIS11616.1$GCA_002773975.1	32.704	0
959_Bdellovibrio^bacteriovorus^HD100@CAE78235.1$GCA_000196175.1	959_Bdellovibrio^bacteriovorus^str.^Tiberius@AFY03028.1$GCA_000317895.1	99.459	NA	NA	1975526_Bdellovibrio^sp.^CG10_big_fil_rev_8_21_14_0_10_47_8@PIS09753.1$GCA_002773975.1	38.333	0
959_Bdellovibrio^bacteriovorus^HD100@CAE78236.1$GCA_000196175.1	959_Bdellovibrio^bacteriovorus^str.^Tiberius@AFY03029.1$GCA_000317895.1	97.067	NA	NA	NA	NA	0
959_Bdellovibrio^bacteriovorus^HD100@CAE78237.1$GCA_000196175.1	959_Bdellovibrio^bacteriovorus^str.^Tiberius@AFY03030.1$GCA_000317895.1	90.798	NA	NA	NA	NA	0
959_Bdellovibrio^bacteriovorus^HD100@CAE78238.1$GCA_000196175.1	NA	NA	1569284_Bdellovibrio^sp.^ArHS@KHD88343.1$GCA_000786105.1	51.462	NA	NA	0
959_Bdellovibrio^bacteriovorus^HD100@CAE78239.1$GCA_000196175.1	959_Bdellovibrio^bacteriovorus^str.^Tiberius@AFY03031.1$GCA_000317895.1	92.92	NA	NA	NA	NA	0
959_Bdellovibrio^bacteriovorus^HD100@CAE78240.1$GCA_000196175.1	959_Bdellovibrio^bacteriovorus^str.^Tiberius@AFY03032.1$GCA_000317895.1	97.419	NA	NA	NA	NA	0
959_Bdellovibrio^bacteriovorus^HD100@CAE78241.1$GCA_000196175.1	959_Bdellovibrio^bacteriovorus^str.^Tiberius@AFY03033.1$GCA_000317895.1	99.338	NA	NA	NA	NA	0
959_Bdellovibrio^bacteriovorus^HD100@CAE78242.1$GCA_000196175.1	959_Bdellovibrio^bacteriovorus^str.^Tiberius@AFY03034.1$GCA_000317895.1	82.704	NA	NA	NA	NA	0
959_Bdellovibrio^bacteriovorus^HD100@CAE78243.1$GCA_000196175.1	959_Bdellovibrio^bacteriovorus^str.^Tiberius@AFY03035.1$GCA_000317895.1	96.244	NA	NA	NA	NA	0
959_Bdellovibrio^bacteriovorus^HD100@CAE78244.1$GCA_000196175.1	959_Bdellovibrio^bacteriovorus^str.^Tiberius@AFY03036.1$GCA_000317895.1	98.282	NA	NA	1975526_Bdellovibrio^sp.^CG10_big_fil_rev_8_21_14_0_10_47_8@PIS10405.1$GCA_002773975.1	43.728	0
959_Bdellovibrio^bacteriovorus^HD100@CAE78245.1$GCA_000196175.1	959_Bdellovibrio^bacteriovorus^str.^Tiberius@AFY03037.1$GCA_000317895.1	99.554	NA	NA	1975526_Bdellovibrio^sp.^CG10_big_fil_rev_8_21_14_0_10_47_8@PIS10407.1$GCA_002773975.1	57.991	0
959_Bdellovibrio^bacteriovorus^HD100@CAE78246.1$GCA_000196175.1	959_Bdellovibrio^bacteriovorus^str.^Tiberius@AFY03038.1$GCA_000317895.1	98.82	NA	NA	1975526_Bdellovibrio^sp.^CG10_big_fil_rev_8_21_14_0_10_47_8@PIS10404.1$GCA_002773975.1	61.128	0
959_Bdellovibrio^bacteriovorus^HD100@CAE78247.1$GCA_000196175.1	959_Bdellovibrio^bacteriovorus^str.^Tiberius@AFY03039.1$GCA_000317895.1	98.441	NA	NA	1975526_Bdellovibrio^sp.^CG10_big_fil_rev_8_21_14_0_10_47_8@PIS10403.1$GCA_002773975.1	65.924	0
959_Bdellovibrio^bacteriovorus^HD100@CAE78248.1$GCA_000196175.1	959_Bdellovibrio^bacteriovorus^str.^Tiberius@AFY03040.1$GCA_000317895.1	91.358	NA	NA	1975526_Bdellovibrio^sp.^CG10_big_fil_rev_8_21_14_0_10_47_8@PIS10402.1$GCA_002773975.1	39.303	0
959_Bdellovibrio^bacteriovorus^HD100@CAE78249.1$GCA_000196175.1	959_Bdellovibrio^bacteriovorus^str.^Tiberius@AFY03041.1$GCA_000317895.1	93.433	NA	NA	NA	NA	0
959_Bdellovibrio^bacteriovorus^HD100@CAE78250.1$GCA_000196175.1	959_Bdellovibrio^bacteriovorus^str.^Tiberius@AFY03042.1$GCA_000317895.1	99.558	NA	NA	NA	NA	0
959_Bdellovibrio^bacteriovorus^HD100@CAE78251.1$GCA_000196175.1	959_Bdellovibrio^bacteriovorus^str.^Tiberius@AFY03043.1$GCA_000317895.1	96.939	NA	NA	NA	NA	0
959_Bdellovibrio^bacteriovorus^HD100@CAE78252.1$GCA_000196175.1	NA	NA	NA	NA	1975526_Bdellovibrio^sp.^CG10_big_fil_rev_8_21_14_0_10_47_8@PIS10989.1$GCA_002773975.1	28.205	0
959_Bdellovibrio^bacteriovorus^HD100@CAE78253.1$GCA_000196175.1	959_Bdellovibrio^bacteriovorus^str.^Tiberius@AFY03046.1$GCA_000317895.1	95	NA	NA	NA	NA	0
959_Bdellovibrio^bacteriovorus^HD100@CAE78254.1$GCA_000196175.1	959_Bdellovibrio^bacteriovorus^str.^Tiberius@AFY03047.1$GCA_000317895.1	97.556	NA	NA	1975526_Bdellovibrio^sp.^CG10_big_fil_rev_8_21_14_0_10_47_8@PIS09754.1$GCA_002773975.1	58.092	0
959_Bdellovibrio^bacteriovorus^HD100@CAE78255.1$GCA_000196175.1	959_Bdellovibrio^bacteriovorus^str.^Tiberius@AFY03048.1$GCA_000317895.1	98.893	NA	NA	1975526_Bdellovibrio^sp.^CG10_big_fil_rev_8_21_14_0_10_47_8@PIS09755.1$GCA_002773975.1	55.762	0
959_Bdellovibrio^bacteriovorus^HD100@CAE78256.1$GCA_000196175.1	959_Bdellovibrio^bacteriovorus^str.^Tiberius@AFY03049.1$GCA_000317895.1	99.25	NA	NA	1975526_Bdellovibrio^sp.^CG10_big_fil_rev_8_21_14_0_10_47_8@PIS09756.1$GCA_002773975.1	51.538	0
959_Bdellovibrio^bacteriovorus^HD100@CAE78257.1$GCA_000196175.1	959_Bdellovibrio^bacteriovorus^str.^Tiberius@AFY03051.1$GCA_000317895.1	99.49	NA	NA	NA	NA	0
959_Bdellovibrio^bacteriovorus^HD100@CAE78258.1$GCA_000196175.1	959_Bdellovibrio^bacteriovorus^str.^Tiberius@AFY03052.1$GCA_000317895.1	94.048	NA	NA	NA	NA	0
959_Bdellovibrio^bacteriovorus^HD100@CAE78259.1$GCA_000196175.1	959_Bdellovibrio^bacteriovorus^str.^Tiberius@AFY03054.1$GCA_000317895.1	99.153	NA	NA	1975526_Bdellovibrio^sp.^CG10_big_fil_rev_8_21_14_0_10_47_8@PIS09818.1$GCA_002773975.1	41.176	0
959_Bdellovibrio^bacteriovorus^HD100@CAE78260.1$GCA_000196175.1	959_Bdellovibrio^bacteriovorus^str.^Tiberius@AFY03055.1$GCA_000317895.1	97.578	NA	NA	1975526_Bdellovibrio^sp.^CG10_big_fil_rev_8_21_14_0_10_47_8@PIS10233.1$GCA_002773975.1	29.752	0
959_Bdellovibrio^bacteriovorus^HD100@CAE78261.1$GCA_000196175.1	959_Bdellovibrio^bacteriovorus^str.^Tiberius@AFY03056.1$GCA_000317895.1	97.168	NA	NA	1975526_Bdellovibrio^sp.^CG10_big_fil_rev_8_21_14_0_10_47_8@PIS10230.1$GCA_002773975.1	33.183	0
959_Bdellovibrio^bacteriovorus^HD100@CAE78263.1$GCA_000196175.1	959_Bdellovibrio^bacteriovorus^str.^Tiberius@AFY03057.1$GCA_000317895.1	99.394	NA	NA	1975526_Bdellovibrio^sp.^CG10_big_fil_rev_8_21_14_0_10_47_8@PIS10231.1$GCA_002773975.1	33.333	0
959_Bdellovibrio^bacteriovorus^HD100@CAE78264.1$GCA_000196175.1	959_Bdellovibrio^bacteriovorus^str.^Tiberius@AFY03058.1$GCA_000317895.1	99.254	NA	NA	NA	NA	0
959_Bdellovibrio^bacteriovorus^HD100@CAE78265.1$GCA_000196175.1	NA	NA	NA	NA	NA	NA	0
959_Bdellovibrio^bacteriovorus^HD100@CAE78266.1$GCA_000196175.1	NA	NA	NA	NA	NA	NA	0
959_Bdellovibrio^bacteriovorus^HD100@CAE78267.1$GCA_000196175.1	959_Bdellovibrio^bacteriovorus^str.^Tiberius@AFY03059.1$GCA_000317895.1	97.341	1569284_Bdellovibrio^sp.^ArHS@KHD90000.1$GCA_000786105.1	23.569	1975526_Bdellovibrio^sp.^CG10_big_fil_rev_8_21_14_0_10_47_8@PIS09765.1$GCA_002773975.1	67.732	0
959_Bdellovibrio^bacteriovorus^HD100@CAE78268.1$GCA_000196175.1	959_Bdellovibrio^bacteriovorus^str.^Tiberius@AFY03060.1$GCA_000317895.1	96.845	NA	NA	1975526_Bdellovibrio^sp.^CG10_big_fil_rev_8_21_14_0_10_47_8@PIS09760.1$GCA_002773975.1	53.067	0
959_Bdellovibrio^bacteriovorus^HD100@CAE78269.1$GCA_000196175.1	959_Bdellovibrio^bacteriovorus^str.^Tiberius@AFY03061.1$GCA_000317895.1	95.337	NA	NA	NA	NA	0
959_Bdellovibrio^bacteriovorus^HD100@CAE78270.1$GCA_000196175.1	959_Bdellovibrio^bacteriovorus^str.^Tiberius@AFY03062.1$GCA_000317895.1	88.388	1569284_Bdellovibrio^sp.^ArHS@KHD89677.1$GCA_000786105.1	75.714	NA	NA	0
959_Bdellovibrio^bacteriovorus^HD100@CAE78272.1$GCA_000196175.1	959_Bdellovibrio^bacteriovorus^str.^Tiberius@AFY03063.1$GCA_000317895.1	99.365	1569284_Bdellovibrio^sp.^ArHS@KHD88719.1$GCA_000786105.1	86.349	1975526_Bdellovibrio^sp.^CG10_big_fil_rev_8_21_14_0_10_47_8@PIS09761.1$GCA_002773975.1	67.302	0
959_Bdellovibrio^bacteriovorus^HD100@CAE78273.1$GCA_000196175.1	959_Bdellovibrio^bacteriovorus^str.^Tiberius@AFY03064.1$GCA_000317895.1	90.667	1569284_Bdellovibrio^sp.^ArHS@KHD88718.1$GCA_000786105.1	60.638	1975526_Bdellovibrio^sp.^CG10_big_fil_rev_8_21_14_0_10_47_8@PIS09762.1$GCA_002773975.1	41.045	0
959_Bdellovibrio^bacteriovorus^HD100@CAE78274.1$GCA_000196175.1	959_Bdellovibrio^bacteriovorus^str.^Tiberius@AFY03065.1$GCA_000317895.1	97.849	1569284_Bdellovibrio^sp.^ArHS@KHD88717.1$GCA_000786105.1	58.363	NA	NA	0
959_Bdellovibrio^bacteriovorus^HD100@CAE78275.1$GCA_000196175.1	959_Bdellovibrio^bacteriovorus^str.^Tiberius@AFY03066.1$GCA_000317895.1	96.97	1569284_Bdellovibrio^sp.^ArHS@KHD88745.1$GCA_000786105.1	76.285	1975526_Bdellovibrio^sp.^CG10_big_fil_rev_8_21_14_0_10_47_8@PIS09763.1$GCA_002773975.1	35.798	0
959_Bdellovibrio^bacteriovorus^HD100@CAE78276.1$GCA_000196175.1	959_Bdellovibrio^bacteriovorus^str.^Tiberius@AFY03068.1$GCA_000317895.1	99.618	1569284_Bdellovibrio^sp.^ArHS@KHD88744.1$GCA_000786105.1	83.556	1975526_Bdellovibrio^sp.^CG10_big_fil_rev_8_21_14_0_10_47_8@PIS09764.1$GCA_002773975.1	47.099	0
959_Bdellovibrio^bacteriovorus^HD100@CAE78277.1$GCA_000196175.1	959_Bdellovibrio^bacteriovorus^str.^Tiberius@AFY03070.1$GCA_000317895.1	98.973	NA	NA	NA	NA	0
959_Bdellovibrio^bacteriovorus^HD100@CAE78278.1$GCA_000196175.1	959_Bdellovibrio^bacteriovorus^str.^Tiberius@AFY03069.1$GCA_000317895.1	91.45	1569284_Bdellovibrio^sp.^ArHS@KHD88716.1$GCA_000786105.1	67.658	NA	NA	0
959_Bdellovibrio^bacteriovorus^HD100@CAE78279.1$GCA_000196175.1	959_Bdellovibrio^bacteriovorus^str.^Tiberius@AFY03071.1$GCA_000317895.1	98.729	1569284_Bdellovibrio^sp.^ArHS@KHD88715.1$GCA_000786105.1	88.889	1975526_Bdellovibrio^sp.^CG10_big_fil_rev_8_21_14_0_10_47_8@PIS12103.1$GCA_002773975.1	25.434	0
959_Bdellovibrio^bacteriovorus^HD100@CAE78280.1$GCA_000196175.1	959_Bdellovibrio^bacteriovorus^str.^Tiberius@AFY03072.1$GCA_000317895.1	94.302	NA	NA	NA	NA	0
959_Bdellovibrio^bacteriovorus^HD100@CAE78281.1$GCA_000196175.1	959_Bdellovibrio^bacteriovorus^str.^Tiberius@AFY00127.1$GCA_000317895.1	39.326	NA	NA	NA	NA	0
959_Bdellovibrio^bacteriovorus^HD100@CAE78282.1$GCA_000196175.1	959_Bdellovibrio^bacteriovorus^str.^Tiberius@AFY00130.1$GCA_000317895.1	52.113	NA	NA	NA	NA	0
959_Bdellovibrio^bacteriovorus^HD100@CAE78283.1$GCA_000196175.1	959_Bdellovibrio^bacteriovorus^str.^Tiberius@AFY00129.1$GCA_000317895.1	50.526	NA	NA	NA	NA	0
959_Bdellovibrio^bacteriovorus^HD100@CAE78284.1$GCA_000196175.1	959_Bdellovibrio^bacteriovorus^str.^Tiberius@AFY03074.1$GCA_000317895.1	97.659	1569284_Bdellovibrio^sp.^ArHS@KHD88710.1$GCA_000786105.1	95.652	1975526_Bdellovibrio^sp.^CG10_big_fil_rev_8_21_14_0_10_47_8@PIS10080.1$GCA_002773975.1	85.382	0
959_Bdellovibrio^bacteriovorus^HD100@CAE78285.1$GCA_000196175.1	959_Bdellovibrio^bacteriovorus^str.^Tiberius@AFY03075.1$GCA_000317895.1	97.654	1569284_Bdellovibrio^sp.^ArHS@KHD88709.1$GCA_000786105.1	85.63	NA	NA	0
959_Bdellovibrio^bacteriovorus^HD100@CAE78286.1$GCA_000196175.1	959_Bdellovibrio^bacteriovorus^str.^Tiberius@AFY03076.1$GCA_000317895.1	95.724	1569284_Bdellovibrio^sp.^ArHS@KHD88708.1$GCA_000786105.1	66.557	NA	NA	0
959_Bdellovibrio^bacteriovorus^HD100@CAE78287.1$GCA_000196175.1	959_Bdellovibrio^bacteriovorus^str.^Tiberius@AFY03077.1$GCA_000317895.1	97.442	1569284_Bdellovibrio^sp.^ArHS@KHD88707.1$GCA_000786105.1	71.538	NA	NA	0
959_Bdellovibrio^bacteriovorus^HD100@CAE78288.1$GCA_000196175.1	NA	NA	NA	NA	NA	NA	0
959_Bdellovibrio^bacteriovorus^HD100@CAE78289.1$GCA_000196175.1	959_Bdellovibrio^bacteriovorus^str.^Tiberius@AFY03078.1$GCA_000317895.1	95.722	NA	NA	NA	NA	0
959_Bdellovibrio^bacteriovorus^HD100@CAE78290.1$GCA_000196175.1	959_Bdellovibrio^bacteriovorus^str.^Tiberius@AFY03079.1$GCA_000317895.1	96.124	1569284_Bdellovibrio^sp.^ArHS@KHD88706.1$GCA_000786105.1	57.971	NA	NA	0
959_Bdellovibrio^bacteriovorus^HD100@CAE78291.1$GCA_000196175.1	959_Bdellovibrio^bacteriovorus^str.^Tiberius@AFY03080.1$GCA_000317895.1	94.898	1569284_Bdellovibrio^sp.^ArHS@KHD88705.1$GCA_000786105.1	44.762	NA	NA	0
959_Bdellovibrio^bacteriovorus^HD100@CAE78292.1$GCA_000196175.1	959_Bdellovibrio^bacteriovorus^str.^Tiberius@AFY03081.1$GCA_000317895.1	99.127	1569284_Bdellovibrio^sp.^ArHS@KHD88742.1$GCA_000786105.1	80.263	1975526_Bdellovibrio^sp.^CG10_big_fil_rev_8_21_14_0_10_47_8@PIS11608.1$GCA_002773975.1	67.265	0
959_Bdellovibrio^bacteriovorus^HD100@CAE78293.1$GCA_000196175.1	959_Bdellovibrio^bacteriovorus^str.^Tiberius@AFY03082.1$GCA_000317895.1	100	1569284_Bdellovibrio^sp.^ArHS@KHD88704.1$GCA_000786105.1	83.459	1975526_Bdellovibrio^sp.^CG10_big_fil_rev_8_21_14_0_10_47_8@PIS11607.1$GCA_002773975.1	53.383	0
959_Bdellovibrio^bacteriovorus^HD100@CAE78294.1$GCA_000196175.1	959_Bdellovibrio^bacteriovorus^str.^Tiberius@AFY03084.1$GCA_000317895.1	99.371	1569284_Bdellovibrio^sp.^ArHS@KHD88703.1$GCA_000786105.1	81.761	NA	NA	0
959_Bdellovibrio^bacteriovorus^HD100@CAE78295.1$GCA_000196175.1	NA	NA	NA	NA	NA	NA	0
959_Bdellovibrio^bacteriovorus^HD100@CAE78296.1$GCA_000196175.1	959_Bdellovibrio^bacteriovorus^str.^Tiberius@AFY03085.1$GCA_000317895.1	92.308	NA	NA	NA	NA	0
959_Bdellovibrio^bacteriovorus^HD100@CAE78297.1$GCA_000196175.1	959_Bdellovibrio^bacteriovorus^str.^Tiberius@AFY03089.1$GCA_000317895.1	94.531	NA	NA	NA	NA	0
959_Bdellovibrio^bacteriovorus^HD100@CAE78298.1$GCA_000196175.1	959_Bdellovibrio^bacteriovorus^str.^Tiberius@AFY03090.1$GCA_000317895.1	84.659	NA	NA	NA	NA	0
959_Bdellovibrio^bacteriovorus^HD100@CAE78299.1$GCA_000196175.1	959_Bdellovibrio^bacteriovorus^str.^Tiberius@AFY03091.1$GCA_000317895.1	93.08	1569284_Bdellovibrio^sp.^ArHS@KHD89543.1$GCA_000786105.1	58.099	NA	NA	0
959_Bdellovibrio^bacteriovorus^HD100@CAE78300.1$GCA_000196175.1	959_Bdellovibrio^bacteriovorus^str.^Tiberius@AFY03092.1$GCA_000317895.1	98.311	1569284_Bdellovibrio^sp.^ArHS@KHD88702.1$GCA_000786105.1	78	1975526_Bdellovibrio^sp.^CG10_big_fil_rev_8_21_14_0_10_47_8@PIS09907.1$GCA_002773975.1	63.178	0
959_Bdellovibrio^bacteriovorus^HD100@CAE78301.1$GCA_000196175.1	959_Bdellovibrio^bacteriovorus^str.^Tiberius@AFY03094.1$GCA_000317895.1	91.15	1569284_Bdellovibrio^sp.^ArHS@KHD88700.1$GCA_000786105.1	45.217	NA	NA	0
959_Bdellovibrio^bacteriovorus^HD100@CAE78302.1$GCA_000196175.1	959_Bdellovibrio^bacteriovorus^str.^Tiberius@AFY03095.1$GCA_000317895.1	93.694	NA	NA	NA	NA	0
959_Bdellovibrio^bacteriovorus^HD100@CAE78303.1$GCA_000196175.1	959_Bdellovibrio^bacteriovorus^str.^Tiberius@AFY03096.1$GCA_000317895.1	99.583	1569284_Bdellovibrio^sp.^ArHS@KHD88697.1$GCA_000786105.1	86.667	1975526_Bdellovibrio^sp.^CG10_big_fil_rev_8_21_14_0_10_47_8@PIS09909.1$GCA_002773975.1	68.313	0
959_Bdellovibrio^bacteriovorus^HD100@CAE78304.1$GCA_000196175.1	959_Bdellovibrio^bacteriovorus^str.^Tiberius@AFY03097.1$GCA_000317895.1	62.832	NA	NA	NA	NA	0
959_Bdellovibrio^bacteriovorus^HD100@CAE78305.1$GCA_000196175.1	NA	NA	NA	NA	NA	NA	0
959_Bdellovibrio^bacteriovorus^HD100@CAE78306.1$GCA_000196175.1	959_Bdellovibrio^bacteriovorus^str.^Tiberius@AFY03098.1$GCA_000317895.1	96.983	1569284_Bdellovibrio^sp.^ArHS@KHD87590.1$GCA_000786105.1	57.143	1975526_Bdellovibrio^sp.^CG10_big_fil_rev_8_21_14_0_10_47_8@PIS11312.1$GCA_002773975.1	50.649	0
959_Bdellovibrio^bacteriovorus^HD100@CAE78307.1$GCA_000196175.1	959_Bdellovibrio^bacteriovorus^str.^Tiberius@AFY03099.1$GCA_000317895.1	94.118	NA	NA	NA	NA	0
959_Bdellovibrio^bacteriovorus^HD100@CAE78308.1$GCA_000196175.1	959_Bdellovibrio^bacteriovorus^str.^Tiberius@AFY03100.1$GCA_000317895.1	91.515	1569284_Bdellovibrio^sp.^ArHS@KHD88696.1$GCA_000786105.1	79.63	NA	NA	0
959_Bdellovibrio^bacteriovorus^HD100@CAE78309.1$GCA_000196175.1	959_Bdellovibrio^bacteriovorus^str.^Tiberius@AFY03101.1$GCA_000317895.1	97.279	NA	NA	NA	NA	0
959_Bdellovibrio^bacteriovorus^HD100@CAE78310.1$GCA_000196175.1	959_Bdellovibrio^bacteriovorus^str.^Tiberius@AFY03102.1$GCA_000317895.1	97.561	1569284_Bdellovibrio^sp.^ArHS@KHD88695.1$GCA_000786105.1	93.496	1975526_Bdellovibrio^sp.^CG10_big_fil_rev_8_21_14_0_10_47_8@PIS10615.1$GCA_002773975.1	78.512	0
959_Bdellovibrio^bacteriovorus^HD100@CAE78311.1$GCA_000196175.1	959_Bdellovibrio^bacteriovorus^str.^Tiberius@AFY03103.1$GCA_000317895.1	95.614	1569284_Bdellovibrio^sp.^ArHS@KHD88694.1$GCA_000786105.1	80.531	1975526_Bdellovibrio^sp.^CG10_big_fil_rev_8_21_14_0_10_47_8@PIS10610.1$GCA_002773975.1	26.786	0
959_Bdellovibrio^bacteriovorus^HD100@CAE78312.1$GCA_000196175.1	959_Bdellovibrio^bacteriovorus^str.^Tiberius@AFY03104.1$GCA_000317895.1	99.505	1569284_Bdellovibrio^sp.^ArHS@KHD88693.1$GCA_000786105.1	88.614	1975526_Bdellovibrio^sp.^CG10_big_fil_rev_8_21_14_0_10_47_8@PIS09914.1$GCA_002773975.1	64.486	0
959_Bdellovibrio^bacteriovorus^HD100@CAE78313.1$GCA_000196175.1	959_Bdellovibrio^bacteriovorus^str.^Tiberius@AFY03105.1$GCA_000317895.1	98.837	1569284_Bdellovibrio^sp.^ArHS@KHD88692.1$GCA_000786105.1	83.023	1975526_Bdellovibrio^sp.^CG10_big_fil_rev_8_21_14_0_10_47_8@PIS09919.1$GCA_002773975.1	49.42	0
959_Bdellovibrio^bacteriovorus^HD100@CAE78314.1$GCA_000196175.1	959_Bdellovibrio^bacteriovorus^str.^Tiberius@AFY03107.1$GCA_000317895.1	94.819	1569284_Bdellovibrio^sp.^ArHS@KHD88691.1$GCA_000786105.1	61.881	1975526_Bdellovibrio^sp.^CG10_big_fil_rev_8_21_14_0_10_47_8@PIS09911.1$GCA_002773975.1	38.095	0
959_Bdellovibrio^bacteriovorus^HD100@CAE78315.1$GCA_000196175.1	959_Bdellovibrio^bacteriovorus^str.^Tiberius@AFY03109.1$GCA_000317895.1	98.266	1569284_Bdellovibrio^sp.^ArHS@KHD88689.1$GCA_000786105.1	88	1975526_Bdellovibrio^sp.^CG10_big_fil_rev_8_21_14_0_10_47_8@PIS09918.1$GCA_002773975.1	80	0
959_Bdellovibrio^bacteriovorus^HD100@CAE78316.1$GCA_000196175.1	959_Bdellovibrio^bacteriovorus^str.^Tiberius@AFY03108.1$GCA_000317895.1	97.048	1569284_Bdellovibrio^sp.^ArHS@KHD88690.1$GCA_000786105.1	78.906	1975526_Bdellovibrio^sp.^CG10_big_fil_rev_8_21_14_0_10_47_8@PIS09912.1$GCA_002773975.1	68.093	0
959_Bdellovibrio^bacteriovorus^HD100@CAE78317.1$GCA_000196175.1	959_Bdellovibrio^bacteriovorus^str.^Tiberius@AFY03110.1$GCA_000317895.1	92.506	1569284_Bdellovibrio^sp.^ArHS@KHD88688.1$GCA_000786105.1	70.909	1975526_Bdellovibrio^sp.^CG10_big_fil_rev_8_21_14_0_10_47_8@PIS09913.1$GCA_002773975.1	51.451	0
959_Bdellovibrio^bacteriovorus^HD100@CAE78318.1$GCA_000196175.1	959_Bdellovibrio^bacteriovorus^str.^Tiberius@AFY03111.1$GCA_000317895.1	96.07	1569284_Bdellovibrio^sp.^ArHS@KHD87632.1$GCA_000786105.1	65.066	NA	NA	0
959_Bdellovibrio^bacteriovorus^HD100@CAE78319.1$GCA_000196175.1	959_Bdellovibrio^bacteriovorus^str.^Tiberius@AFY03112.1$GCA_000317895.1	97.613	1569284_Bdellovibrio^sp.^ArHS@KHD87645.1$GCA_000786105.1	55.423	1975526_Bdellovibrio^sp.^CG10_big_fil_rev_8_21_14_0_10_47_8@PIS10873.1$GCA_002773975.1	38.423	0
959_Bdellovibrio^bacteriovorus^HD100@CAE78320.1$GCA_000196175.1	959_Bdellovibrio^bacteriovorus^str.^Tiberius@AFY03113.1$GCA_000317895.1	98.315	NA	NA	NA	NA	0
959_Bdellovibrio^bacteriovorus^HD100@CAE78321.1$GCA_000196175.1	959_Bdellovibrio^bacteriovorus^str.^Tiberius@AFY03114.1$GCA_000317895.1	95.98	1569284_Bdellovibrio^sp.^ArHS@KHD88687.1$GCA_000786105.1	59.135	1975526_Bdellovibrio^sp.^CG10_big_fil_rev_8_21_14_0_10_47_8@PIS11781.1$GCA_002773975.1	38.728	0
959_Bdellovibrio^bacteriovorus^HD100@CAE78322.1$GCA_000196175.1	959_Bdellovibrio^bacteriovorus^str.^Tiberius@AFY03115.1$GCA_000317895.1	97.025	1569284_Bdellovibrio^sp.^ArHS@KHD88686.1$GCA_000786105.1	83.01	NA	NA	0
959_Bdellovibrio^bacteriovorus^HD100@CAE78323.1$GCA_000196175.1	NA	NA	1569284_Bdellovibrio^sp.^ArHS@KHD89458.1$GCA_000786105.1	41.221	NA	NA	0
959_Bdellovibrio^bacteriovorus^HD100@CAE78324.1$GCA_000196175.1	959_Bdellovibrio^bacteriovorus^str.^Tiberius@AFY03116.1$GCA_000317895.1	98.598	1569284_Bdellovibrio^sp.^ArHS@KHD88684.1$GCA_000786105.1	90.141	1975526_Bdellovibrio^sp.^CG10_big_fil_rev_8_21_14_0_10_47_8@PIS11780.1$GCA_002773975.1	64.734	0
959_Bdellovibrio^bacteriovorus^HD100@CAE78325.1$GCA_000196175.1	959_Bdellovibrio^bacteriovorus^str.^Tiberius@AFY03117.1$GCA_000317895.1	97.628	1569284_Bdellovibrio^sp.^ArHS@KHD88741.1$GCA_000786105.1	73.518	1975526_Bdellovibrio^sp.^CG10_big_fil_rev_8_21_14_0_10_47_8@PIS11779.1$GCA_002773975.1	41.566	0
959_Bdellovibrio^bacteriovorus^HD100@CAE78327.1$GCA_000196175.1	959_Bdellovibrio^bacteriovorus^str.^Tiberius@AFY03118.1$GCA_000317895.1	99.379	1569284_Bdellovibrio^sp.^ArHS@KHD88683.1$GCA_000786105.1	90.683	1975526_Bdellovibrio^sp.^CG10_big_fil_rev_8_21_14_0_10_47_8@PIS11778.1$GCA_002773975.1	65.944	0
959_Bdellovibrio^bacteriovorus^HD100@CAE78328.1$GCA_000196175.1	959_Bdellovibrio^bacteriovorus^str.^Tiberius@AFY03119.1$GCA_000317895.1	96.034	1569284_Bdellovibrio^sp.^ArHS@KHD88682.1$GCA_000786105.1	79.828	1975526_Bdellovibrio^sp.^CG10_big_fil_rev_8_21_14_0_10_47_8@PIS11777.1$GCA_002773975.1	63.167	0
959_Bdellovibrio^bacteriovorus^HD100@CAE78329.1$GCA_000196175.1	959_Bdellovibrio^bacteriovorus^str.^Tiberius@AFY03120.1$GCA_000317895.1	98.467	1569284_Bdellovibrio^sp.^ArHS@KHD88740.1$GCA_000786105.1	85	1975526_Bdellovibrio^sp.^CG10_big_fil_rev_8_21_14_0_10_47_8@PIS11786.1$GCA_002773975.1	61.176	0
959_Bdellovibrio^bacteriovorus^HD100@CAE78330.1$GCA_000196175.1	959_Bdellovibrio^bacteriovorus^str.^Tiberius@AFY03121.1$GCA_000317895.1	96.128	1569284_Bdellovibrio^sp.^ArHS@KHD87537.1$GCA_000786105.1	35.84	NA	NA	0
959_Bdellovibrio^bacteriovorus^HD100@CAE78331.1$GCA_000196175.1	959_Bdellovibrio^bacteriovorus^str.^Tiberius@AFY03122.1$GCA_000317895.1	96.053	NA	NA	NA	NA	0
959_Bdellovibrio^bacteriovorus^HD100@CAE78332.1$GCA_000196175.1	959_Bdellovibrio^bacteriovorus^str.^Tiberius@AFY03123.1$GCA_000317895.1	98.561	1569284_Bdellovibrio^sp.^ArHS@KHD88681.1$GCA_000786105.1	71.223	NA	NA	0
959_Bdellovibrio^bacteriovorus^HD100@CAE78333.1$GCA_000196175.1	959_Bdellovibrio^bacteriovorus^str.^Tiberius@AFY03124.1$GCA_000317895.1	97.97	1569284_Bdellovibrio^sp.^ArHS@KHD88680.1$GCA_000786105.1	80.203	NA	NA	0
959_Bdellovibrio^bacteriovorus^HD100@CAE78334.1$GCA_000196175.1	959_Bdellovibrio^bacteriovorus^str.^Tiberius@AFY03125.1$GCA_000317895.1	98.011	1569284_Bdellovibrio^sp.^ArHS@KHD88679.1$GCA_000786105.1	84.659	NA	NA	0
959_Bdellovibrio^bacteriovorus^HD100@CAE78335.1$GCA_000196175.1	959_Bdellovibrio^bacteriovorus^str.^Tiberius@AFY03126.1$GCA_000317895.1	92.105	NA	NA	NA	NA	0
959_Bdellovibrio^bacteriovorus^HD100@CAE78336.1$GCA_000196175.1	959_Bdellovibrio^bacteriovorus^str.^Tiberius@AFY03127.1$GCA_000317895.1	93.947	NA	NA	NA	NA	0
959_Bdellovibrio^bacteriovorus^HD100@CAE78337.1$GCA_000196175.1	959_Bdellovibrio^bacteriovorus^str.^Tiberius@AFY03128.1$GCA_000317895.1	98.861	1569284_Bdellovibrio^sp.^ArHS@KHD88678.1$GCA_000786105.1	81.731	NA	NA	0
959_Bdellovibrio^bacteriovorus^HD100@CAE78338.1$GCA_000196175.1	959_Bdellovibrio^bacteriovorus^str.^Tiberius@AFY03129.1$GCA_000317895.1	96.375	1569284_Bdellovibrio^sp.^ArHS@KHD88676.1$GCA_000786105.1	70.376	1975526_Bdellovibrio^sp.^CG10_big_fil_rev_8_21_14_0_10_47_8@PIS11773.1$GCA_002773975.1	44.595	0
959_Bdellovibrio^bacteriovorus^HD100@CAE78339.1$GCA_000196175.1	959_Bdellovibrio^bacteriovorus^str.^Tiberius@AFY03130.1$GCA_000317895.1	91.973	NA	NA	NA	NA	0
959_Bdellovibrio^bacteriovorus^HD100@CAE78340.1$GCA_000196175.1	959_Bdellovibrio^bacteriovorus^str.^Tiberius@AFY03131.1$GCA_000317895.1	97.479	1569284_Bdellovibrio^sp.^ArHS@KHD87192.1$GCA_000786105.1	42.254	NA	NA	0
959_Bdellovibrio^bacteriovorus^HD100@CAE78341.1$GCA_000196175.1	959_Bdellovibrio^bacteriovorus^str.^Tiberius@AFY03132.1$GCA_000317895.1	99.125	1569284_Bdellovibrio^sp.^ArHS@KHD88675.1$GCA_000786105.1	92.123	NA	NA	0
959_Bdellovibrio^bacteriovorus^HD100@CAE78342.1$GCA_000196175.1	959_Bdellovibrio^bacteriovorus^str.^Tiberius@AFY03133.1$GCA_000317895.1	85.294	NA	NA	NA	NA	0
959_Bdellovibrio^bacteriovorus^HD100@CAE78343.1$GCA_000196175.1	NA	NA	NA	NA	NA	NA	0
959_Bdellovibrio^bacteriovorus^HD100@CAE78344.1$GCA_000196175.1	959_Bdellovibrio^bacteriovorus^str.^Tiberius@AFY03134.1$GCA_000317895.1	91.136	NA	NA	NA	NA	0
959_Bdellovibrio^bacteriovorus^HD100@CAE78345.1$GCA_000196175.1	959_Bdellovibrio^bacteriovorus^str.^Tiberius@AFY03135.1$GCA_000317895.1	76.172	NA	NA	NA	NA	0
959_Bdellovibrio^bacteriovorus^HD100@CAE78346.1$GCA_000196175.1	959_Bdellovibrio^bacteriovorus^str.^Tiberius@AFY03136.1$GCA_000317895.1	94.492	1569284_Bdellovibrio^sp.^ArHS@KHD88674.1$GCA_000786105.1	83.898	NA	NA	0
959_Bdellovibrio^bacteriovorus^HD100@CAE78347.1$GCA_000196175.1	959_Bdellovibrio^bacteriovorus^str.^Tiberius@AFY03137.1$GCA_000317895.1	93.75	NA	NA	NA	NA	0
959_Bdellovibrio^bacteriovorus^HD100@CAE78348.1$GCA_000196175.1	959_Bdellovibrio^bacteriovorus^str.^Tiberius@AFY03138.1$GCA_000317895.1	95.082	1569284_Bdellovibrio^sp.^ArHS@KHD88673.1$GCA_000786105.1	75.41	NA	NA	0
959_Bdellovibrio^bacteriovorus^HD100@CAE78349.1$GCA_000196175.1	959_Bdellovibrio^bacteriovorus^str.^Tiberius@AFY03140.1$GCA_000317895.1	98.859	1569284_Bdellovibrio^sp.^ArHS@KHD88671.1$GCA_000786105.1	79.848	1975526_Bdellovibrio^sp.^CG10_big_fil_rev_8_21_14_0_10_47_8@PIS11896.1$GCA_002773975.1	69.072	0
959_Bdellovibrio^bacteriovorus^HD100@CAE78350.1$GCA_000196175.1	959_Bdellovibrio^bacteriovorus^str.^Tiberius@AFY03141.1$GCA_000317895.1	96.813	1569284_Bdellovibrio^sp.^ArHS@KHD88670.1$GCA_000786105.1	79.283	1975526_Bdellovibrio^sp.^CG10_big_fil_rev_8_21_14_0_10_47_8@PIS11897.1$GCA_002773975.1	61.328	0
959_Bdellovibrio^bacteriovorus^HD100@CAE78351.1$GCA_000196175.1	959_Bdellovibrio^bacteriovorus^str.^Tiberius@AFY03142.1$GCA_000317895.1	96.386	1569284_Bdellovibrio^sp.^ArHS@KHD88669.1$GCA_000786105.1	77.349	1975526_Bdellovibrio^sp.^CG10_big_fil_rev_8_21_14_0_10_47_8@PIS11899.1$GCA_002773975.1	41.636	0
959_Bdellovibrio^bacteriovorus^HD100@CAE78352.1$GCA_000196175.1	959_Bdellovibrio^bacteriovorus^str.^Tiberius@AFY03143.1$GCA_000317895.1	97.266	1569284_Bdellovibrio^sp.^ArHS@KHD88668.1$GCA_000786105.1	89.804	1975526_Bdellovibrio^sp.^CG10_big_fil_rev_8_21_14_0_10_47_8@PIS11900.1$GCA_002773975.1	71.875	0
959_Bdellovibrio^bacteriovorus^HD100@CAE78353.1$GCA_000196175.1	959_Bdellovibrio^bacteriovorus^str.^Tiberius@AFY03144.1$GCA_000317895.1	98.387	1569284_Bdellovibrio^sp.^ArHS@KHD88667.1$GCA_000786105.1	85.484	1975526_Bdellovibrio^sp.^CG10_big_fil_rev_8_21_14_0_10_47_8@PIS11901.1$GCA_002773975.1	71.186	0
959_Bdellovibrio^bacteriovorus^HD100@CAE78354.1$GCA_000196175.1	959_Bdellovibrio^bacteriovorus^str.^Tiberius@AFY03145.1$GCA_000317895.1	98.197	1569284_Bdellovibrio^sp.^ArHS@KHD88664.1$GCA_000786105.1	87.398	1975526_Bdellovibrio^sp.^CG10_big_fil_rev_8_21_14_0_10_47_8@PIS10548.1$GCA_002773975.1	65.429	0
959_Bdellovibrio^bacteriovorus^HD100@CAE78355.1$GCA_000196175.1	959_Bdellovibrio^bacteriovorus^str.^Tiberius@AFY03146.1$GCA_000317895.1	91.481	1569284_Bdellovibrio^sp.^ArHS@KHD88663.1$GCA_000786105.1	55.952	NA	NA	0
959_Bdellovibrio^bacteriovorus^HD100@CAE78356.1$GCA_000196175.1	959_Bdellovibrio^bacteriovorus^str.^Tiberius@AFY03147.1$GCA_000317895.1	96.964	1569284_Bdellovibrio^sp.^ArHS@KHD88662.1$GCA_000786105.1	72.008	1975526_Bdellovibrio^sp.^CG10_big_fil_rev_8_21_14_0_10_47_8@PIS11902.1$GCA_002773975.1	29.961	0
959_Bdellovibrio^bacteriovorus^HD100@CAE78357.1$GCA_000196175.1	959_Bdellovibrio^bacteriovorus^str.^Tiberius@AFY03148.1$GCA_000317895.1	95.079	1569284_Bdellovibrio^sp.^ArHS@KHD88661.1$GCA_000786105.1	60.87	NA	NA	0
959_Bdellovibrio^bacteriovorus^HD100@CAE78358.1$GCA_000196175.1	959_Bdellovibrio^bacteriovorus^str.^Tiberius@AFY03149.1$GCA_000317895.1	82.199	1569284_Bdellovibrio^sp.^ArHS@KHD87389.1$GCA_000786105.1	55.729	1975526_Bdellovibrio^sp.^CG10_big_fil_rev_8_21_14_0_10_47_8@PIS11476.1$GCA_002773975.1	33.831	0
959_Bdellovibrio^bacteriovorus^HD100@CAE78359.1$GCA_000196175.1	959_Bdellovibrio^bacteriovorus^str.^Tiberius@AFY03150.1$GCA_000317895.1	95.41	1569284_Bdellovibrio^sp.^ArHS@KHD87360.1$GCA_000786105.1	68.412	1975526_Bdellovibrio^sp.^CG10_big_fil_rev_8_21_14_0_10_47_8@PIS11475.1$GCA_002773975.1	36.224	0
959_Bdellovibrio^bacteriovorus^HD100@CAE78360.1$GCA_000196175.1	959_Bdellovibrio^bacteriovorus^str.^Tiberius@AFY03151.1$GCA_000317895.1	94.678	NA	NA	NA	NA	0
959_Bdellovibrio^bacteriovorus^HD100@CAE78361.1$GCA_000196175.1	959_Bdellovibrio^bacteriovorus^str.^Tiberius@AFY03152.1$GCA_000317895.1	81.887	NA	NA	NA	NA	0
959_Bdellovibrio^bacteriovorus^HD100@CAE78362.1$GCA_000196175.1	959_Bdellovibrio^bacteriovorus^str.^Tiberius@AFY00075.1$GCA_000317895.1	93.878	1569284_Bdellovibrio^sp.^ArHS@KHD88999.1$GCA_000786105.1	40.104	1975526_Bdellovibrio^sp.^CG10_big_fil_rev_8_21_14_0_10_47_8@PIS11570.1$GCA_002773975.1	29.249	0
959_Bdellovibrio^bacteriovorus^HD100@CAE78363.1$GCA_000196175.1	959_Bdellovibrio^bacteriovorus^str.^Tiberius@AFY00076.1$GCA_000317895.1	96.283	NA	NA	1975526_Bdellovibrio^sp.^CG10_big_fil_rev_8_21_14_0_10_47_8@PIS11569.1$GCA_002773975.1	52.641	0
959_Bdellovibrio^bacteriovorus^HD100@CAE78364.1$GCA_000196175.1	959_Bdellovibrio^bacteriovorus^str.^Tiberius@AFY00077.1$GCA_000317895.1	92.643	NA	NA	NA	NA	0
959_Bdellovibrio^bacteriovorus^HD100@CAE78365.1$GCA_000196175.1	959_Bdellovibrio^bacteriovorus^str.^Tiberius@AFY00078.1$GCA_000317895.1	94.406	1569284_Bdellovibrio^sp.^ArHS@KHD88997.1$GCA_000786105.1	73.448	NA	NA	0
959_Bdellovibrio^bacteriovorus^HD100@CAE78366.1$GCA_000196175.1	959_Bdellovibrio^bacteriovorus^str.^Tiberius@AFY00079.1$GCA_000317895.1	93.636	1569284_Bdellovibrio^sp.^ArHS@KHD88994.1$GCA_000786105.1	70.909	1975526_Bdellovibrio^sp.^CG10_big_fil_rev_8_21_14_0_10_47_8@PIS10088.1$GCA_002773975.1	27.624	0
959_Bdellovibrio^bacteriovorus^HD100@CAE78367.1$GCA_000196175.1	959_Bdellovibrio^bacteriovorus^str.^Tiberius@AFY00080.1$GCA_000317895.1	91.228	NA	NA	NA	NA	0
959_Bdellovibrio^bacteriovorus^HD100@CAE78368.1$GCA_000196175.1	959_Bdellovibrio^bacteriovorus^str.^Tiberius@AFY00081.1$GCA_000317895.1	97.248	1569284_Bdellovibrio^sp.^ArHS@KHD88993.1$GCA_000786105.1	77.626	1975526_Bdellovibrio^sp.^CG10_big_fil_rev_8_21_14_0_10_47_8@PIS10863.1$GCA_002773975.1	52.727	0
959_Bdellovibrio^bacteriovorus^HD100@CAE78369.1$GCA_000196175.1	959_Bdellovibrio^bacteriovorus^str.^Tiberius@AFY00082.1$GCA_000317895.1	85.124	1569284_Bdellovibrio^sp.^ArHS@KHD88290.1$GCA_000786105.1	36.885	NA	NA	0
959_Bdellovibrio^bacteriovorus^HD100@CAE78370.1$GCA_000196175.1	959_Bdellovibrio^bacteriovorus^str.^Tiberius@AFY00083.1$GCA_000317895.1	95.472	1569284_Bdellovibrio^sp.^ArHS@KHD88992.1$GCA_000786105.1	70.611	NA	NA	0
959_Bdellovibrio^bacteriovorus^HD100@CAE78371.1$GCA_000196175.1	959_Bdellovibrio^bacteriovorus^str.^Tiberius@AFY00084.1$GCA_000317895.1	96.23	1569284_Bdellovibrio^sp.^ArHS@KHD88990.1$GCA_000786105.1	74.504	1975526_Bdellovibrio^sp.^CG10_big_fil_rev_8_21_14_0_10_47_8@PIS09910.1$GCA_002773975.1	63.396	0
959_Bdellovibrio^bacteriovorus^HD100@CAE78372.1$GCA_000196175.1	959_Bdellovibrio^bacteriovorus^str.^Tiberius@AFY00085.1$GCA_000317895.1	98.329	1569284_Bdellovibrio^sp.^ArHS@KHD89068.1$GCA_000786105.1	80.193	1975526_Bdellovibrio^sp.^CG10_big_fil_rev_8_21_14_0_10_47_8@PIS09917.1$GCA_002773975.1	51.19	0
959_Bdellovibrio^bacteriovorus^HD100@CAE78373.1$GCA_000196175.1	959_Bdellovibrio^bacteriovorus^str.^Tiberius@AFY00086.1$GCA_000317895.1	99.083	1569284_Bdellovibrio^sp.^ArHS@KHD88989.1$GCA_000786105.1	86.697	1975526_Bdellovibrio^sp.^CG10_big_fil_rev_8_21_14_0_10_47_8@PIS09916.1$GCA_002773975.1	56.863	0
959_Bdellovibrio^bacteriovorus^HD100@CAE78374.1$GCA_000196175.1	959_Bdellovibrio^bacteriovorus^str.^Tiberius@AFY00087.1$GCA_000317895.1	93.925	1569284_Bdellovibrio^sp.^ArHS@KHD88251.1$GCA_000786105.1	41.477	NA	NA	0
959_Bdellovibrio^bacteriovorus^HD100@CAE78375.1$GCA_000196175.1	959_Bdellovibrio^bacteriovorus^str.^Tiberius@AFY00088.1$GCA_000317895.1	94.098	NA	NA	NA	NA	0
959_Bdellovibrio^bacteriovorus^HD100@CAE78376.1$GCA_000196175.1	959_Bdellovibrio^bacteriovorus^str.^Tiberius@AFY00089.1$GCA_000317895.1	92.638	1569284_Bdellovibrio^sp.^ArHS@KHD88988.1$GCA_000786105.1	69.939	NA	NA	0
959_Bdellovibrio^bacteriovorus^HD100@CAE78377.1$GCA_000196175.1	959_Bdellovibrio^bacteriovorus^str.^Tiberius@AFY00090.1$GCA_000317895.1	95.683	1569284_Bdellovibrio^sp.^ArHS@KHD88987.1$GCA_000786105.1	52.518	NA	NA	0
959_Bdellovibrio^bacteriovorus^HD100@CAE78378.1$GCA_000196175.1	959_Bdellovibrio^bacteriovorus^str.^Tiberius@AFY00091.1$GCA_000317895.1	92.625	1569284_Bdellovibrio^sp.^ArHS@KHD88986.1$GCA_000786105.1	60.656	NA	NA	0
959_Bdellovibrio^bacteriovorus^HD100@CAE78379.1$GCA_000196175.1	959_Bdellovibrio^bacteriovorus^str.^Tiberius@AFY00092.1$GCA_000317895.1	91.324	1569284_Bdellovibrio^sp.^ArHS@KHD89067.1$GCA_000786105.1	58.636	NA	NA	0
959_Bdellovibrio^bacteriovorus^HD100@CAE78380.1$GCA_000196175.1	959_Bdellovibrio^bacteriovorus^str.^Tiberius@AFY00093.1$GCA_000317895.1	97.222	1569284_Bdellovibrio^sp.^ArHS@KHD88985.1$GCA_000786105.1	78.629	NA	NA	0
959_Bdellovibrio^bacteriovorus^HD100@CAE78381.1$GCA_000196175.1	959_Bdellovibrio^bacteriovorus^str.^Tiberius@AFY00094.1$GCA_000317895.1	98.573	1569284_Bdellovibrio^sp.^ArHS@KHD88984.1$GCA_000786105.1	80.49	1975526_Bdellovibrio^sp.^CG10_big_fil_rev_8_21_14_0_10_47_8@PIS10871.1$GCA_002773975.1	68.803	0
959_Bdellovibrio^bacteriovorus^HD100@CAE78382.1$GCA_000196175.1	959_Bdellovibrio^bacteriovorus^str.^Tiberius@AFY00095.1$GCA_000317895.1	99.244	1569284_Bdellovibrio^sp.^ArHS@KHD87955.1$GCA_000786105.1	25.424	NA	NA	0
959_Bdellovibrio^bacteriovorus^HD100@CAE78383.1$GCA_000196175.1	959_Bdellovibrio^bacteriovorus^str.^Tiberius@AFY00096.1$GCA_000317895.1	97.785	1569284_Bdellovibrio^sp.^ArHS@KHD88981.1$GCA_000786105.1	76.972	1975526_Bdellovibrio^sp.^CG10_big_fil_rev_8_21_14_0_10_47_8@PIS10865.1$GCA_002773975.1	43.75	0
959_Bdellovibrio^bacteriovorus^HD100@CAE78384.1$GCA_000196175.1	959_Bdellovibrio^bacteriovorus^str.^Tiberius@AFY00097.1$GCA_000317895.1	97.581	1569284_Bdellovibrio^sp.^ArHS@KHD88980.1$GCA_000786105.1	94.191	1975526_Bdellovibrio^sp.^CG10_big_fil_rev_8_21_14_0_10_47_8@PIS10866.1$GCA_002773975.1	59.833	0
959_Bdellovibrio^bacteriovorus^HD100@CAE78385.1$GCA_000196175.1	959_Bdellovibrio^bacteriovorus^str.^Tiberius@AFY00098.1$GCA_000317895.1	99.102	1569284_Bdellovibrio^sp.^ArHS@KHD88979.1$GCA_000786105.1	95.509	1975526_Bdellovibrio^sp.^CG10_big_fil_rev_8_21_14_0_10_47_8@PIS10872.1$GCA_002773975.1	70.958	0
959_Bdellovibrio^bacteriovorus^HD100@CAE78387.1$GCA_000196175.1	959_Bdellovibrio^bacteriovorus^str.^Tiberius@AFY00099.1$GCA_000317895.1	91.919	1569284_Bdellovibrio^sp.^ArHS@KHD88978.1$GCA_000786105.1	57.576	NA	NA	0
959_Bdellovibrio^bacteriovorus^HD100@CAE78388.1$GCA_000196175.1	959_Bdellovibrio^bacteriovorus^str.^Tiberius@AFY00100.1$GCA_000317895.1	96.84	1569284_Bdellovibrio^sp.^ArHS@KHD89066.1$GCA_000786105.1	72.512	NA	NA	0
959_Bdellovibrio^bacteriovorus^HD100@CAE78390.1$GCA_000196175.1	959_Bdellovibrio^bacteriovorus^str.^Tiberius@AFY00102.1$GCA_000317895.1	97.688	1569284_Bdellovibrio^sp.^ArHS@KHD88976.1$GCA_000786105.1	68.681	1975526_Bdellovibrio^sp.^CG10_big_fil_rev_8_21_14_0_10_47_8@PIS10867.1$GCA_002773975.1	33.714	0
959_Bdellovibrio^bacteriovorus^HD100@CAE78391.1$GCA_000196175.1	959_Bdellovibrio^bacteriovorus^str.^Tiberius@AFY00103.1$GCA_000317895.1	98.728	1569284_Bdellovibrio^sp.^ArHS@KHD88975.1$GCA_000786105.1	89.822	NA	NA	0
959_Bdellovibrio^bacteriovorus^HD100@CAE78392.1$GCA_000196175.1	959_Bdellovibrio^bacteriovorus^str.^Tiberius@AFY00104.1$GCA_000317895.1	98.4	1569284_Bdellovibrio^sp.^ArHS@KHD88974.1$GCA_000786105.1	85.081	NA	NA	0
959_Bdellovibrio^bacteriovorus^HD100@CAE78393.1$GCA_000196175.1	959_Bdellovibrio^bacteriovorus^str.^Tiberius@AFY00105.1$GCA_000317895.1	89.6	NA	NA	NA	NA	0
959_Bdellovibrio^bacteriovorus^HD100@CAE78394.1$GCA_000196175.1	959_Bdellovibrio^bacteriovorus^str.^Tiberius@AFY00106.1$GCA_000317895.1	99.543	1569284_Bdellovibrio^sp.^ArHS@KHD88973.1$GCA_000786105.1	91.781	NA	NA	0
959_Bdellovibrio^bacteriovorus^HD100@CAE78395.1$GCA_000196175.1	959_Bdellovibrio^bacteriovorus^str.^Tiberius@AFY00107.1$GCA_000317895.1	100	1569284_Bdellovibrio^sp.^ArHS@KHD88972.1$GCA_000786105.1	96.786	1975526_Bdellovibrio^sp.^CG10_big_fil_rev_8_21_14_0_10_47_8@PIS10562.1$GCA_002773975.1	87.234	0
959_Bdellovibrio^bacteriovorus^HD100@CAE78397.1$GCA_000196175.1	959_Bdellovibrio^bacteriovorus^str.^Tiberius@AFY00108.1$GCA_000317895.1	99.639	1569284_Bdellovibrio^sp.^ArHS@KHD88971.1$GCA_000786105.1	96.39	1975526_Bdellovibrio^sp.^CG10_big_fil_rev_8_21_14_0_10_47_8@PIS10561.1$GCA_002773975.1	74.368	0
959_Bdellovibrio^bacteriovorus^HD100@CAE78398.1$GCA_000196175.1	959_Bdellovibrio^bacteriovorus^str.^Tiberius@AFY00109.1$GCA_000317895.1	93.617	1569284_Bdellovibrio^sp.^ArHS@KHD89064.1$GCA_000786105.1	62.4	NA	NA	0
959_Bdellovibrio^bacteriovorus^HD100@CAE78399.1$GCA_000196175.1	959_Bdellovibrio^bacteriovorus^str.^Tiberius@AFY00110.1$GCA_000317895.1	96.454	1569284_Bdellovibrio^sp.^ArHS@KHD87031.1$GCA_000786105.1	62.028	NA	NA	0
959_Bdellovibrio^bacteriovorus^HD100@CAE78400.1$GCA_000196175.1	959_Bdellovibrio^bacteriovorus^str.^Tiberius@AFY00111.1$GCA_000317895.1	96.056	1569284_Bdellovibrio^sp.^ArHS@KHD87045.1$GCA_000786105.1	53.89	NA	NA	0
959_Bdellovibrio^bacteriovorus^HD100@CAE78401.1$GCA_000196175.1	959_Bdellovibrio^bacteriovorus^str.^Tiberius@AFY00112.1$GCA_000317895.1	99.593	1569284_Bdellovibrio^sp.^ArHS@KHD87032.1$GCA_000786105.1	66.802	NA	NA	0
959_Bdellovibrio^bacteriovorus^HD100@CAE78402.1$GCA_000196175.1	959_Bdellovibrio^bacteriovorus^str.^Tiberius@AFY00113.1$GCA_000317895.1	97.472	NA	NA	NA	NA	0
959_Bdellovibrio^bacteriovorus^HD100@CAE78403.1$GCA_000196175.1	959_Bdellovibrio^bacteriovorus^str.^Tiberius@AFY00114.1$GCA_000317895.1	96.899	1569284_Bdellovibrio^sp.^ArHS@KHD87033.1$GCA_000786105.1	69.83	NA	NA	0
959_Bdellovibrio^bacteriovorus^HD100@CAE78404.1$GCA_000196175.1	959_Bdellovibrio^bacteriovorus^str.^Tiberius@AFY00115.1$GCA_000317895.1	96.251	1569284_Bdellovibrio^sp.^ArHS@KHD87035.1$GCA_000786105.1	60.711	NA	NA	0
959_Bdellovibrio^bacteriovorus^HD100@CAE78405.1$GCA_000196175.1	959_Bdellovibrio^bacteriovorus^str.^Tiberius@AFY00116.1$GCA_000317895.1	83.221	1569284_Bdellovibrio^sp.^ArHS@KHD87036.1$GCA_000786105.1	60	NA	NA	0
959_Bdellovibrio^bacteriovorus^HD100@CAE78406.1$GCA_000196175.1	959_Bdellovibrio^bacteriovorus^str.^Tiberius@AFY00117.1$GCA_000317895.1	94.558	1569284_Bdellovibrio^sp.^ArHS@KHD87037.1$GCA_000786105.1	74.658	NA	NA	0
959_Bdellovibrio^bacteriovorus^HD100@CAE78407.1$GCA_000196175.1	959_Bdellovibrio^bacteriovorus^str.^Tiberius@AFY00118.1$GCA_000317895.1	96.018	1569284_Bdellovibrio^sp.^ArHS@KHD87038.1$GCA_000786105.1	84.685	NA	NA	0
959_Bdellovibrio^bacteriovorus^HD100@CAE78408.1$GCA_000196175.1	959_Bdellovibrio^bacteriovorus^str.^Tiberius@AFY00119.1$GCA_000317895.1	99.219	1569284_Bdellovibrio^sp.^ArHS@KHD88970.1$GCA_000786105.1	89.453	1975526_Bdellovibrio^sp.^CG10_big_fil_rev_8_21_14_0_10_47_8@PIS10560.1$GCA_002773975.1	48.4	0
959_Bdellovibrio^bacteriovorus^HD100@CAE78409.1$GCA_000196175.1	959_Bdellovibrio^bacteriovorus^str.^Tiberius@AFY00120.1$GCA_000317895.1	97.972	1569284_Bdellovibrio^sp.^ArHS@KHD89063.1$GCA_000786105.1	86.004	1975526_Bdellovibrio^sp.^CG10_big_fil_rev_8_21_14_0_10_47_8@PIS10568.1$GCA_002773975.1	69.155	0
959_Bdellovibrio^bacteriovorus^HD100@CAE78410.1$GCA_000196175.1	959_Bdellovibrio^bacteriovorus^str.^Tiberius@AFY00121.1$GCA_000317895.1	93.627	1569284_Bdellovibrio^sp.^ArHS@KHD88969.1$GCA_000786105.1	77.209	1975526_Bdellovibrio^sp.^CG10_big_fil_rev_8_21_14_0_10_47_8@PIS10567.1$GCA_002773975.1	69.859	0
959_Bdellovibrio^bacteriovorus^HD100@CAE78411.1$GCA_000196175.1	959_Bdellovibrio^bacteriovorus^str.^Tiberius@AFY00124.1$GCA_000317895.1	94.236	1569284_Bdellovibrio^sp.^ArHS@KHD88968.1$GCA_000786105.1	56.983	NA	NA	0
959_Bdellovibrio^bacteriovorus^HD100@CAE78413.1$GCA_000196175.1	959_Bdellovibrio^bacteriovorus^str.^Tiberius@AFY00125.1$GCA_000317895.1	78.652	NA	NA	NA	NA	0
959_Bdellovibrio^bacteriovorus^HD100@CAE78415.1$GCA_000196175.1	959_Bdellovibrio^bacteriovorus^str.^Tiberius@AFY00126.1$GCA_000317895.1	96.19	NA	NA	NA	NA	0
959_Bdellovibrio^bacteriovorus^HD100@CAE78416.1$GCA_000196175.1	959_Bdellovibrio^bacteriovorus^str.^Tiberius@AFY00128.1$GCA_000317895.1	94.624	1569284_Bdellovibrio^sp.^ArHS@KHD88965.1$GCA_000786105.1	61.423	NA	NA	0
959_Bdellovibrio^bacteriovorus^HD100@CAE78417.1$GCA_000196175.1	959_Bdellovibrio^bacteriovorus^str.^Tiberius@AFY00133.1$GCA_000317895.1	93.976	1569284_Bdellovibrio^sp.^ArHS@KHD88964.1$GCA_000786105.1	37.017	NA	NA	0
959_Bdellovibrio^bacteriovorus^HD100@CAE78418.1$GCA_000196175.1	959_Bdellovibrio^bacteriovorus^str.^Tiberius@AFY00134.1$GCA_000317895.1	97.949	NA	NA	NA	NA	0
959_Bdellovibrio^bacteriovorus^HD100@CAE78419.1$GCA_000196175.1	959_Bdellovibrio^bacteriovorus^str.^Tiberius@AFY00135.1$GCA_000317895.1	91.124	NA	NA	NA	NA	0
959_Bdellovibrio^bacteriovorus^HD100@CAE78420.1$GCA_000196175.1	959_Bdellovibrio^bacteriovorus^str.^Tiberius@AFY00136.1$GCA_000317895.1	95.533	NA	NA	NA	NA	0
959_Bdellovibrio^bacteriovorus^HD100@CAE78421.1$GCA_000196175.1	959_Bdellovibrio^bacteriovorus^str.^Tiberius@AFY00138.1$GCA_000317895.1	93.75	NA	NA	NA	NA	0
959_Bdellovibrio^bacteriovorus^HD100@CAE78422.1$GCA_000196175.1	959_Bdellovibrio^bacteriovorus^str.^Tiberius@AFY00137.1$GCA_000317895.1	92.638	NA	NA	NA	NA	0
959_Bdellovibrio^bacteriovorus^HD100@CAE78423.1$GCA_000196175.1	959_Bdellovibrio^bacteriovorus^str.^Tiberius@AFY00139.1$GCA_000317895.1	97.753	1569284_Bdellovibrio^sp.^ArHS@KHD88963.1$GCA_000786105.1	80.899	1975526_Bdellovibrio^sp.^CG10_big_fil_rev_8_21_14_0_10_47_8@PIS11677.1$GCA_002773975.1	49.296	0
959_Bdellovibrio^bacteriovorus^HD100@CAE78424.1$GCA_000196175.1	959_Bdellovibrio^bacteriovorus^str.^Tiberius@AFY00140.1$GCA_000317895.1	97.586	1569284_Bdellovibrio^sp.^ArHS@KHD88962.1$GCA_000786105.1	79.655	1975526_Bdellovibrio^sp.^CG10_big_fil_rev_8_21_14_0_10_47_8@PIS11673.1$GCA_002773975.1	56.835	0
959_Bdellovibrio^bacteriovorus^HD100@CAE78425.1$GCA_000196175.1	959_Bdellovibrio^bacteriovorus^str.^Tiberius@AFY00141.1$GCA_000317895.1	99.123	1569284_Bdellovibrio^sp.^ArHS@KHD88961.1$GCA_000786105.1	83.871	1975526_Bdellovibrio^sp.^CG10_big_fil_rev_8_21_14_0_10_47_8@PIS11676.1$GCA_002773975.1	58.908	0
959_Bdellovibrio^bacteriovorus^HD100@CAE78426.1$GCA_000196175.1	959_Bdellovibrio^bacteriovorus^str.^Tiberius@AFY00142.1$GCA_000317895.1	97.143	1569284_Bdellovibrio^sp.^ArHS@KHD88960.1$GCA_000786105.1	73.457	NA	NA	0
959_Bdellovibrio^bacteriovorus^HD100@CAE78427.1$GCA_000196175.1	959_Bdellovibrio^bacteriovorus^str.^Tiberius@AFY00143.1$GCA_000317895.1	98.466	1569284_Bdellovibrio^sp.^ArHS@KHD89062.1$GCA_000786105.1	83.436	1975526_Bdellovibrio^sp.^CG10_big_fil_rev_8_21_14_0_10_47_8@PIS11672.1$GCA_002773975.1	71.384	0
959_Bdellovibrio^bacteriovorus^HD100@CAE78428.1$GCA_000196175.1	959_Bdellovibrio^bacteriovorus^str.^Tiberius@AFY00144.1$GCA_000317895.1	99.55	1569284_Bdellovibrio^sp.^ArHS@KHD88959.1$GCA_000786105.1	95.378	NA	NA	0
959_Bdellovibrio^bacteriovorus^HD100@CAE78429.1$GCA_000196175.1	NA	NA	NA	NA	NA	NA	0
959_Bdellovibrio^bacteriovorus^HD100@CAE78430.1$GCA_000196175.1	959_Bdellovibrio^bacteriovorus^str.^Tiberius@AFY00145.1$GCA_000317895.1	85.409	NA	NA	1975526_Bdellovibrio^sp.^CG10_big_fil_rev_8_21_14_0_10_47_8@PIS10189.1$GCA_002773975.1	23.404	0
959_Bdellovibrio^bacteriovorus^HD100@CAE78431.1$GCA_000196175.1	959_Bdellovibrio^bacteriovorus^str.^Tiberius@AFY00148.1$GCA_000317895.1	96.768	NA	NA	NA	NA	0
959_Bdellovibrio^bacteriovorus^HD100@CAE78432.1$GCA_000196175.1	959_Bdellovibrio^bacteriovorus^str.^Tiberius@AFY00149.1$GCA_000317895.1	97.71	NA	NA	NA	NA	0
959_Bdellovibrio^bacteriovorus^HD100@CAE78433.1$GCA_000196175.1	959_Bdellovibrio^bacteriovorus^str.^Tiberius@AFY00150.1$GCA_000317895.1	98.69	1569284_Bdellovibrio^sp.^ArHS@KHD88958.1$GCA_000786105.1	79.574	1975526_Bdellovibrio^sp.^CG10_big_fil_rev_8_21_14_0_10_47_8@PIS11675.1$GCA_002773975.1	58.19	0
959_Bdellovibrio^bacteriovorus^HD100@CAE78434.1$GCA_000196175.1	959_Bdellovibrio^bacteriovorus^str.^Tiberius@AFY00151.1$GCA_000317895.1	97.859	1569284_Bdellovibrio^sp.^ArHS@KHD88957.1$GCA_000786105.1	90.52	1975526_Bdellovibrio^sp.^CG10_big_fil_rev_8_21_14_0_10_47_8@PIS11671.1$GCA_002773975.1	66.026	0
959_Bdellovibrio^bacteriovorus^HD100@CAE78435.1$GCA_000196175.1	959_Bdellovibrio^bacteriovorus^str.^Tiberius@AFY00152.1$GCA_000317895.1	87.097	1569284_Bdellovibrio^sp.^ArHS@KHD88956.1$GCA_000786105.1	46.875	NA	NA	0
959_Bdellovibrio^bacteriovorus^HD100@CAE78436.1$GCA_000196175.1	959_Bdellovibrio^bacteriovorus^str.^Tiberius@AFY00153.1$GCA_000317895.1	76.154	1569284_Bdellovibrio^sp.^ArHS@KHD88955.1$GCA_000786105.1	57.447	NA	NA	0
959_Bdellovibrio^bacteriovorus^HD100@CAE78437.1$GCA_000196175.1	959_Bdellovibrio^bacteriovorus^str.^Tiberius@AFY00154.1$GCA_000317895.1	94.366	1569284_Bdellovibrio^sp.^ArHS@KHD89676.1$GCA_000786105.1	76.761	NA	NA	0
959_Bdellovibrio^bacteriovorus^HD100@CAE78438.1$GCA_000196175.1	959_Bdellovibrio^bacteriovorus^str.^Tiberius@AFY00155.1$GCA_000317895.1	79.532	NA	NA	NA	NA	0
959_Bdellovibrio^bacteriovorus^HD100@CAE78439.1$GCA_000196175.1	959_Bdellovibrio^bacteriovorus^str.^Tiberius@AFY00156.1$GCA_000317895.1	98.43	1569284_Bdellovibrio^sp.^ArHS@KHD88954.1$GCA_000786105.1	87.444	1975526_Bdellovibrio^sp.^CG10_big_fil_rev_8_21_14_0_10_47_8@PIS10060.1$GCA_002773975.1	76.239	0
959_Bdellovibrio^bacteriovorus^HD100@CAE78440.1$GCA_000196175.1	959_Bdellovibrio^bacteriovorus^str.^Tiberius@AFY00157.1$GCA_000317895.1	84.286	1569284_Bdellovibrio^sp.^ArHS@KHD88953.1$GCA_000786105.1	65.819	1975526_Bdellovibrio^sp.^CG10_big_fil_rev_8_21_14_0_10_47_8@PIS10149.1$GCA_002773975.1	35.792	0
959_Bdellovibrio^bacteriovorus^HD100@CAE78441.1$GCA_000196175.1	959_Bdellovibrio^bacteriovorus^str.^Tiberius@AFY00158.1$GCA_000317895.1	94.595	1569284_Bdellovibrio^sp.^ArHS@KHD88952.1$GCA_000786105.1	51.351	NA	NA	0
959_Bdellovibrio^bacteriovorus^HD100@CAE78442.1$GCA_000196175.1	959_Bdellovibrio^bacteriovorus^str.^Tiberius@AFY00159.1$GCA_000317895.1	94.815	1569284_Bdellovibrio^sp.^ArHS@KHD88951.1$GCA_000786105.1	85.149	1975526_Bdellovibrio^sp.^CG10_big_fil_rev_8_21_14_0_10_47_8@PIS10059.1$GCA_002773975.1	66.497	0
959_Bdellovibrio^bacteriovorus^HD100@CAE78443.1$GCA_000196175.1	959_Bdellovibrio^bacteriovorus^str.^Tiberius@AFY00160.1$GCA_000317895.1	97.382	1569284_Bdellovibrio^sp.^ArHS@KHD88950.1$GCA_000786105.1	69.713	1975526_Bdellovibrio^sp.^CG10_big_fil_rev_8_21_14_0_10_47_8@PIS10049.1$GCA_002773975.1	40.845	0
959_Bdellovibrio^bacteriovorus^HD100@CAE78444.1$GCA_000196175.1	959_Bdellovibrio^bacteriovorus^str.^Tiberius@AFY00161.1$GCA_000317895.1	94.286	1569284_Bdellovibrio^sp.^ArHS@KHD88949.1$GCA_000786105.1	74.468	1975526_Bdellovibrio^sp.^CG10_big_fil_rev_8_21_14_0_10_47_8@PIS10047.1$GCA_002773975.1	43.182	0
959_Bdellovibrio^bacteriovorus^HD100@CAE78445.1$GCA_000196175.1	959_Bdellovibrio^bacteriovorus^str.^Tiberius@AFY00162.1$GCA_000317895.1	99.438	1569284_Bdellovibrio^sp.^ArHS@KHD88948.1$GCA_000786105.1	93.889	1975526_Bdellovibrio^sp.^CG10_big_fil_rev_8_21_14_0_10_47_8@PIS10046.1$GCA_002773975.1	67.778	0
959_Bdellovibrio^bacteriovorus^HD100@CAE78446.1$GCA_000196175.1	959_Bdellovibrio^bacteriovorus^str.^Tiberius@AFY00163.1$GCA_000317895.1	98.182	1569284_Bdellovibrio^sp.^ArHS@KHD88947.1$GCA_000786105.1	90.182	1975526_Bdellovibrio^sp.^CG10_big_fil_rev_8_21_14_0_10_47_8@PIS10045.1$GCA_002773975.1	73.267	0
959_Bdellovibrio^bacteriovorus^HD100@CAE78447.1$GCA_000196175.1	959_Bdellovibrio^bacteriovorus^str.^Tiberius@AFY00164.1$GCA_000317895.1	94.977	1569284_Bdellovibrio^sp.^ArHS@KHD88946.1$GCA_000786105.1	72.018	1975526_Bdellovibrio^sp.^CG10_big_fil_rev_8_21_14_0_10_47_8@PIS11316.1$GCA_002773975.1	62.621	0
959_Bdellovibrio^bacteriovorus^HD100@CAE78448.1$GCA_000196175.1	959_Bdellovibrio^bacteriovorus^str.^Tiberius@AFY00165.1$GCA_000317895.1	89.922	NA	NA	NA	NA	0
959_Bdellovibrio^bacteriovorus^HD100@CAE78449.1$GCA_000196175.1	959_Bdellovibrio^bacteriovorus^str.^Tiberius@AFY00166.1$GCA_000317895.1	91.409	NA	NA	NA	NA	0
959_Bdellovibrio^bacteriovorus^HD100@CAE78450.1$GCA_000196175.1	959_Bdellovibrio^bacteriovorus^str.^Tiberius@AFY00167.1$GCA_000317895.1	96.875	1569284_Bdellovibrio^sp.^ArHS@KHD89060.1$GCA_000786105.1	74.866	1975526_Bdellovibrio^sp.^CG10_big_fil_rev_8_21_14_0_10_47_8@PIS11318.1$GCA_002773975.1	54.04	0
959_Bdellovibrio^bacteriovorus^HD100@CAE78451.1$GCA_000196175.1	959_Bdellovibrio^bacteriovorus^str.^Tiberius@AFY00168.1$GCA_000317895.1	98.45	1569284_Bdellovibrio^sp.^ArHS@KHD89059.1$GCA_000786105.1	88.372	1975526_Bdellovibrio^sp.^CG10_big_fil_rev_8_21_14_0_10_47_8@PIS11319.1$GCA_002773975.1	65.891	0
959_Bdellovibrio^bacteriovorus^HD100@CAE78452.1$GCA_000196175.1	959_Bdellovibrio^bacteriovorus^str.^Tiberius@AFY00169.1$GCA_000317895.1	96.396	1569284_Bdellovibrio^sp.^ArHS@KHD89058.1$GCA_000786105.1	77.391	1975526_Bdellovibrio^sp.^CG10_big_fil_rev_8_21_14_0_10_47_8@PIS11320.1$GCA_002773975.1	59.13	0
959_Bdellovibrio^bacteriovorus^HD100@CAE78453.1$GCA_000196175.1	959_Bdellovibrio^bacteriovorus^str.^Tiberius@AFY00170.1$GCA_000317895.1	98.367	1569284_Bdellovibrio^sp.^ArHS@KHD88945.1$GCA_000786105.1	80.783	1975526_Bdellovibrio^sp.^CG10_big_fil_rev_8_21_14_0_10_47_8@PIS11321.1$GCA_002773975.1	40.215	0
959_Bdellovibrio^bacteriovorus^HD100@CAE78454.1$GCA_000196175.1	959_Bdellovibrio^bacteriovorus^str.^Tiberius@AFY00171.1$GCA_000317895.1	96.891	1569284_Bdellovibrio^sp.^ArHS@KHD88944.1$GCA_000786105.1	72.821	1975526_Bdellovibrio^sp.^CG10_big_fil_rev_8_21_14_0_10_47_8@PIS11322.1$GCA_002773975.1	33.827	0
959_Bdellovibrio^bacteriovorus^HD100@CAE78455.1$GCA_000196175.1	959_Bdellovibrio^bacteriovorus^str.^Tiberius@AFY00172.1$GCA_000317895.1	97.478	1569284_Bdellovibrio^sp.^ArHS@KHD88943.1$GCA_000786105.1	73.275	1975526_Bdellovibrio^sp.^CG10_big_fil_rev_8_21_14_0_10_47_8@PIS11323.1$GCA_002773975.1	39.43	0
959_Bdellovibrio^bacteriovorus^HD100@CAE78456.1$GCA_000196175.1	959_Bdellovibrio^bacteriovorus^str.^Tiberius@AFY00173.1$GCA_000317895.1	97.368	1569284_Bdellovibrio^sp.^ArHS@KHD88942.1$GCA_000786105.1	77.876	1975526_Bdellovibrio^sp.^CG10_big_fil_rev_8_21_14_0_10_47_8@PIS11324.1$GCA_002773975.1	28.571	0
959_Bdellovibrio^bacteriovorus^HD100@CAE78457.1$GCA_000196175.1	959_Bdellovibrio^bacteriovorus^str.^Tiberius@AFY00174.1$GCA_000317895.1	96.205	1569284_Bdellovibrio^sp.^ArHS@KHD89057.1$GCA_000786105.1	76.426	1975526_Bdellovibrio^sp.^CG10_big_fil_rev_8_21_14_0_10_47_8@PIS11325.1$GCA_002773975.1	36.143	0
959_Bdellovibrio^bacteriovorus^HD100@CAE78458.1$GCA_000196175.1	959_Bdellovibrio^bacteriovorus^str.^Tiberius@AFY00175.1$GCA_000317895.1	100	1569284_Bdellovibrio^sp.^ArHS@KHD88941.1$GCA_000786105.1	95.215	1975526_Bdellovibrio^sp.^CG10_big_fil_rev_8_21_14_0_10_47_8@PIS11326.1$GCA_002773975.1	69.856	0
959_Bdellovibrio^bacteriovorus^HD100@CAE78459.1$GCA_000196175.1	959_Bdellovibrio^bacteriovorus^str.^Tiberius@AFY00176.1$GCA_000317895.1	98.246	1569284_Bdellovibrio^sp.^ArHS@KHD88940.1$GCA_000786105.1	91.111	1975526_Bdellovibrio^sp.^CG10_big_fil_rev_8_21_14_0_10_47_8@PIS11335.1$GCA_002773975.1	69.173	0
959_Bdellovibrio^bacteriovorus^HD100@CAE78460.1$GCA_000196175.1	959_Bdellovibrio^bacteriovorus^str.^Tiberius@AFY00177.1$GCA_000317895.1	85.672	NA	NA	NA	NA	0
959_Bdellovibrio^bacteriovorus^HD100@CAE78462.1$GCA_000196175.1	959_Bdellovibrio^bacteriovorus^str.^Tiberius@AFY00178.1$GCA_000317895.1	97.006	1569284_Bdellovibrio^sp.^ArHS@KHD88939.1$GCA_000786105.1	61.404	1975526_Bdellovibrio^sp.^CG10_big_fil_rev_8_21_14_0_10_47_8@PIS11327.1$GCA_002773975.1	28.571	0
959_Bdellovibrio^bacteriovorus^HD100@CAE78463.1$GCA_000196175.1	959_Bdellovibrio^bacteriovorus^str.^Tiberius@AFY00179.1$GCA_000317895.1	99.528	1569284_Bdellovibrio^sp.^ArHS@KHD88938.1$GCA_000786105.1	89.593	1975526_Bdellovibrio^sp.^CG10_big_fil_rev_8_21_14_0_10_47_8@PIS11329.1$GCA_002773975.1	58.065	0
959_Bdellovibrio^bacteriovorus^HD100@CAE78464.1$GCA_000196175.1	959_Bdellovibrio^bacteriovorus^str.^Tiberius@AFY00180.1$GCA_000317895.1	97.544	1569284_Bdellovibrio^sp.^ArHS@KHD88937.1$GCA_000786105.1	94.052	1975526_Bdellovibrio^sp.^CG10_big_fil_rev_8_21_14_0_10_47_8@PIS11330.1$GCA_002773975.1	68.085	0
959_Bdellovibrio^bacteriovorus^HD100@CAE78465.1$GCA_000196175.1	959_Bdellovibrio^bacteriovorus^str.^Tiberius@AFY00181.1$GCA_000317895.1	98.16	1569284_Bdellovibrio^sp.^ArHS@KHD88936.1$GCA_000786105.1	88.037	1975526_Bdellovibrio^sp.^CG10_big_fil_rev_8_21_14_0_10_47_8@PIS11336.1$GCA_002773975.1	62.691	0
959_Bdellovibrio^bacteriovorus^HD100@CAE78466.1$GCA_000196175.1	959_Bdellovibrio^bacteriovorus^str.^Tiberius@AFY00182.1$GCA_000317895.1	94.009	1569284_Bdellovibrio^sp.^ArHS@KHD89056.1$GCA_000786105.1	48.843	1975526_Bdellovibrio^sp.^CG10_big_fil_rev_8_21_14_0_10_47_8@PIS09884.1$GCA_002773975.1	31.172	0
959_Bdellovibrio^bacteriovorus^HD100@CAE78467.1$GCA_000196175.1	959_Bdellovibrio^bacteriovorus^str.^Tiberius@AFY00183.1$GCA_000317895.1	95.787	1569284_Bdellovibrio^sp.^ArHS@KHD88935.1$GCA_000786105.1	62.222	1975526_Bdellovibrio^sp.^CG10_big_fil_rev_8_21_14_0_10_47_8@PIS09883.1$GCA_002773975.1	42.735	0
959_Bdellovibrio^bacteriovorus^HD100@CAE78468.1$GCA_000196175.1	959_Bdellovibrio^bacteriovorus^str.^Tiberius@AFY00184.1$GCA_000317895.1	86.047	1569284_Bdellovibrio^sp.^ArHS@KHD88934.1$GCA_000786105.1	43.902	NA	NA	0
959_Bdellovibrio^bacteriovorus^HD100@CAE78469.1$GCA_000196175.1	959_Bdellovibrio^bacteriovorus^str.^Tiberius@AFY00185.1$GCA_000317895.1	90.551	NA	NA	NA	NA	0
959_Bdellovibrio^bacteriovorus^HD100@CAE78470.1$GCA_000196175.1	959_Bdellovibrio^bacteriovorus^str.^Tiberius@AFY00186.1$GCA_000317895.1	92.479	NA	NA	NA	NA	0
959_Bdellovibrio^bacteriovorus^HD100@CAE78471.1$GCA_000196175.1	959_Bdellovibrio^bacteriovorus^str.^Tiberius@AFY00187.1$GCA_000317895.1	96.183	1569284_Bdellovibrio^sp.^ArHS@KHD88933.1$GCA_000786105.1	81.298	1975526_Bdellovibrio^sp.^CG10_big_fil_rev_8_21_14_0_10_47_8@PIS10361.1$GCA_002773975.1	59.901	0
959_Bdellovibrio^bacteriovorus^HD100@CAE78472.1$GCA_000196175.1	959_Bdellovibrio^bacteriovorus^str.^Tiberius@AFY00188.1$GCA_000317895.1	97.26	1569284_Bdellovibrio^sp.^ArHS@KHD88932.1$GCA_000786105.1	92.466	1975526_Bdellovibrio^sp.^CG10_big_fil_rev_8_21_14_0_10_47_8@PIS10371.1$GCA_002773975.1	63.448	0
959_Bdellovibrio^bacteriovorus^HD100@CAE78473.1$GCA_000196175.1	959_Bdellovibrio^bacteriovorus^str.^Tiberius@AFY00190.1$GCA_000317895.1	100	1569284_Bdellovibrio^sp.^ArHS@KHD88931.1$GCA_000786105.1	92.424	1975526_Bdellovibrio^sp.^CG10_big_fil_rev_8_21_14_0_10_47_8@PIS10362.1$GCA_002773975.1	73.485	0
959_Bdellovibrio^bacteriovorus^HD100@CAE78474.1$GCA_000196175.1	959_Bdellovibrio^bacteriovorus^str.^Tiberius@AFY00191.1$GCA_000317895.1	74.266	NA	NA	NA	NA	0
959_Bdellovibrio^bacteriovorus^HD100@CAE78475.1$GCA_000196175.1	959_Bdellovibrio^bacteriovorus^str.^Tiberius@AFY00192.1$GCA_000317895.1	87.013	NA	NA	NA	NA	0
959_Bdellovibrio^bacteriovorus^HD100@CAE78476.1$GCA_000196175.1	959_Bdellovibrio^bacteriovorus^str.^Tiberius@AFY00193.1$GCA_000317895.1	98.45	1569284_Bdellovibrio^sp.^ArHS@KHD88930.1$GCA_000786105.1	68.217	NA	NA	0
959_Bdellovibrio^bacteriovorus^HD100@CAE78477.1$GCA_000196175.1	959_Bdellovibrio^bacteriovorus^str.^Tiberius@AFY00194.1$GCA_000317895.1	93.811	NA	NA	NA	NA	0
959_Bdellovibrio^bacteriovorus^HD100@CAE78478.1$GCA_000196175.1	959_Bdellovibrio^bacteriovorus^str.^Tiberius@AFY00195.1$GCA_000317895.1	95.039	1569284_Bdellovibrio^sp.^ArHS@KHD88929.1$GCA_000786105.1	72.49	NA	NA	0
959_Bdellovibrio^bacteriovorus^HD100@CAE78479.1$GCA_000196175.1	959_Bdellovibrio^bacteriovorus^str.^Tiberius@AFY00196.1$GCA_000317895.1	96.923	1569284_Bdellovibrio^sp.^ArHS@KHD89055.1$GCA_000786105.1	58.376	1975526_Bdellovibrio^sp.^CG10_big_fil_rev_8_21_14_0_10_47_8@PIS10363.1$GCA_002773975.1	27.619	0
959_Bdellovibrio^bacteriovorus^HD100@CAE78480.1$GCA_000196175.1	959_Bdellovibrio^bacteriovorus^str.^Tiberius@AFY00197.1$GCA_000317895.1	98.236	1569284_Bdellovibrio^sp.^ArHS@KHD89668.1$GCA_000786105.1	82.489	1975526_Bdellovibrio^sp.^CG10_big_fil_rev_8_21_14_0_10_47_8@PIS10372.1$GCA_002773975.1	58.804	0
959_Bdellovibrio^bacteriovorus^HD100@CAE78481.1$GCA_000196175.1	959_Bdellovibrio^bacteriovorus^str.^Tiberius@AFY00198.1$GCA_000317895.1	99.265	1569284_Bdellovibrio^sp.^ArHS@KHD89892.1$GCA_000786105.1	84.559	1975526_Bdellovibrio^sp.^CG10_big_fil_rev_8_21_14_0_10_47_8@PIS10367.1$GCA_002773975.1	44.286	0
959_Bdellovibrio^bacteriovorus^HD100@CAE78482.1$GCA_000196175.1	959_Bdellovibrio^bacteriovorus^str.^Tiberius@AFY00199.1$GCA_000317895.1	92.651	1569284_Bdellovibrio^sp.^ArHS@KHD89669.1$GCA_000786105.1	69.713	NA	NA	0
959_Bdellovibrio^bacteriovorus^HD100@CAE78483.1$GCA_000196175.1	959_Bdellovibrio^bacteriovorus^str.^Tiberius@AFY00200.1$GCA_000317895.1	93.594	1569284_Bdellovibrio^sp.^ArHS@KHD89670.1$GCA_000786105.1	71.226	NA	NA	0
959_Bdellovibrio^bacteriovorus^HD100@CAE78484.1$GCA_000196175.1	959_Bdellovibrio^bacteriovorus^str.^Tiberius@AFY00201.1$GCA_000317895.1	82.591	1569284_Bdellovibrio^sp.^ArHS@KHD89671.1$GCA_000786105.1	38.06	NA	NA	0
959_Bdellovibrio^bacteriovorus^HD100@CAE78485.1$GCA_000196175.1	959_Bdellovibrio^bacteriovorus^str.^Tiberius@AFY00202.1$GCA_000317895.1	92.045	1569284_Bdellovibrio^sp.^ArHS@KHD87707.1$GCA_000786105.1	67.704	NA	NA	0
959_Bdellovibrio^bacteriovorus^HD100@CAE78486.1$GCA_000196175.1	959_Bdellovibrio^bacteriovorus^str.^Tiberius@AFY00203.1$GCA_000317895.1	96.711	1569284_Bdellovibrio^sp.^ArHS@KHD88898.1$GCA_000786105.1	35.168	1975526_Bdellovibrio^sp.^CG10_big_fil_rev_8_21_14_0_10_47_8@PIS10781.1$GCA_002773975.1	60.856	0
959_Bdellovibrio^bacteriovorus^HD100@CAE78487.1$GCA_000196175.1	959_Bdellovibrio^bacteriovorus^str.^Tiberius@AFY00204.1$GCA_000317895.1	92.857	NA	NA	NA	NA	0
959_Bdellovibrio^bacteriovorus^HD100@CAE78488.1$GCA_000196175.1	959_Bdellovibrio^bacteriovorus^str.^Tiberius@AFY00205.1$GCA_000317895.1	96.273	1569284_Bdellovibrio^sp.^ArHS@KHD89672.1$GCA_000786105.1	83.648	1975526_Bdellovibrio^sp.^CG10_big_fil_rev_8_21_14_0_10_47_8@PIS10369.1$GCA_002773975.1	62.987	0
959_Bdellovibrio^bacteriovorus^HD100@CAE78489.1$GCA_000196175.1	959_Bdellovibrio^bacteriovorus^str.^Tiberius@AFY00206.1$GCA_000317895.1	95.652	1569284_Bdellovibrio^sp.^ArHS@KHD89673.1$GCA_000786105.1	90.506	1975526_Bdellovibrio^sp.^CG10_big_fil_rev_8_21_14_0_10_47_8@PIS10370.1$GCA_002773975.1	55.696	0
959_Bdellovibrio^bacteriovorus^HD100@CAE78490.1$GCA_000196175.1	959_Bdellovibrio^bacteriovorus^str.^Tiberius@AFY00207.1$GCA_000317895.1	100	1569284_Bdellovibrio^sp.^ArHS@KHD89674.1$GCA_000786105.1	90.716	1975526_Bdellovibrio^sp.^CG10_big_fil_rev_8_21_14_0_10_47_8@PIS10551.1$GCA_002773975.1	82.48	0
959_Bdellovibrio^bacteriovorus^HD100@CAE78492.1$GCA_000196175.1	959_Bdellovibrio^bacteriovorus^str.^Tiberius@AFY00208.1$GCA_000317895.1	93.043	NA	NA	NA	NA	0
959_Bdellovibrio^bacteriovorus^HD100@CAE78494.1$GCA_000196175.1	959_Bdellovibrio^bacteriovorus^str.^Tiberius@AFY00209.1$GCA_000317895.1	94.964	NA	NA	NA	NA	0
959_Bdellovibrio^bacteriovorus^HD100@CAE78495.1$GCA_000196175.1	959_Bdellovibrio^bacteriovorus^str.^Tiberius@AFY00210.1$GCA_000317895.1	95.753	NA	NA	NA	NA	0
959_Bdellovibrio^bacteriovorus^HD100@CAE78496.1$GCA_000196175.1	959_Bdellovibrio^bacteriovorus^str.^Tiberius@AFY00211.1$GCA_000317895.1	95.142	NA	NA	NA	NA	0
959_Bdellovibrio^bacteriovorus^HD100@CAE78497.1$GCA_000196175.1	959_Bdellovibrio^bacteriovorus^str.^Tiberius@AFY00212.1$GCA_000317895.1	90.141	1569284_Bdellovibrio^sp.^ArHS@KHD89440.1$GCA_000786105.1	34.266	NA	NA	0
959_Bdellovibrio^bacteriovorus^HD100@CAE78498.1$GCA_000196175.1	959_Bdellovibrio^bacteriovorus^str.^Tiberius@AFY00213.1$GCA_000317895.1	89.101	NA	NA	NA	NA	0
959_Bdellovibrio^bacteriovorus^HD100@CAE78499.1$GCA_000196175.1	959_Bdellovibrio^bacteriovorus^str.^Tiberius@AFY00214.1$GCA_000317895.1	97.516	1569284_Bdellovibrio^sp.^ArHS@KHD89682.1$GCA_000786105.1	69.375	NA	NA	0
959_Bdellovibrio^bacteriovorus^HD100@CAE78500.1$GCA_000196175.1	959_Bdellovibrio^bacteriovorus^str.^Tiberius@AFY00215.1$GCA_000317895.1	86.796	1569284_Bdellovibrio^sp.^ArHS@KHD89894.1$GCA_000786105.1	45.038	NA	NA	0
959_Bdellovibrio^bacteriovorus^HD100@CAE78501.1$GCA_000196175.1	959_Bdellovibrio^bacteriovorus^str.^Tiberius@AFY00216.1$GCA_000317895.1	86.682	NA	NA	NA	NA	0
959_Bdellovibrio^bacteriovorus^HD100@CAE78503.1$GCA_000196175.1	959_Bdellovibrio^bacteriovorus^str.^Tiberius@AFY00217.1$GCA_000317895.1	87.277	NA	NA	NA	NA	0
959_Bdellovibrio^bacteriovorus^HD100@CAE78504.1$GCA_000196175.1	959_Bdellovibrio^bacteriovorus^str.^Tiberius@AFY00218.1$GCA_000317895.1	99.241	1569284_Bdellovibrio^sp.^ArHS@KHD89684.1$GCA_000786105.1	84.304	1975526_Bdellovibrio^sp.^CG10_big_fil_rev_8_21_14_0_10_47_8@PIS10416.1$GCA_002773975.1	40.316	0
959_Bdellovibrio^bacteriovorus^HD100@CAE78505.1$GCA_000196175.1	959_Bdellovibrio^bacteriovorus^str.^Tiberius@AFY00219.1$GCA_000317895.1	99.698	1569284_Bdellovibrio^sp.^ArHS@KHD89895.1$GCA_000786105.1	80.723	1975526_Bdellovibrio^sp.^CG10_big_fil_rev_8_21_14_0_10_47_8@PIS11699.1$GCA_002773975.1	65.646	0
959_Bdellovibrio^bacteriovorus^HD100@CAE78506.1$GCA_000196175.1	959_Bdellovibrio^bacteriovorus^str.^Tiberius@AFY00220.1$GCA_000317895.1	99.612	1569284_Bdellovibrio^sp.^ArHS@KHD89685.1$GCA_000786105.1	84.559	1975526_Bdellovibrio^sp.^CG10_big_fil_rev_8_21_14_0_10_47_8@PIS11700.1$GCA_002773975.1	68.284	0
959_Bdellovibrio^bacteriovorus^HD100@CAE78507.1$GCA_000196175.1	959_Bdellovibrio^bacteriovorus^str.^Tiberius@AFY00221.1$GCA_000317895.1	99.617	1569284_Bdellovibrio^sp.^ArHS@KHD89686.1$GCA_000786105.1	80.843	1975526_Bdellovibrio^sp.^CG10_big_fil_rev_8_21_14_0_10_47_8@PIS11701.1$GCA_002773975.1	72.414	0
959_Bdellovibrio^bacteriovorus^HD100@CAE78508.1$GCA_000196175.1	959_Bdellovibrio^bacteriovorus^str.^Tiberius@AFY00222.1$GCA_000317895.1	100	1569284_Bdellovibrio^sp.^ArHS@KHD89687.1$GCA_000786105.1	73.871	1975526_Bdellovibrio^sp.^CG10_big_fil_rev_8_21_14_0_10_47_8@PIS11702.1$GCA_002773975.1	33	0
959_Bdellovibrio^bacteriovorus^HD100@CAE78509.1$GCA_000196175.1	959_Bdellovibrio^bacteriovorus^str.^Tiberius@AFY00223.1$GCA_000317895.1	98.4	1569284_Bdellovibrio^sp.^ArHS@KHD89688.1$GCA_000786105.1	76.863	1975526_Bdellovibrio^sp.^CG10_big_fil_rev_8_21_14_0_10_47_8@PIS11708.1$GCA_002773975.1	54.4	0
959_Bdellovibrio^bacteriovorus^HD100@CAE78510.1$GCA_000196175.1	959_Bdellovibrio^bacteriovorus^str.^Tiberius@AFY00224.1$GCA_000317895.1	99.104	1569284_Bdellovibrio^sp.^ArHS@KHD89689.1$GCA_000786105.1	89.254	NA	NA	0
959_Bdellovibrio^bacteriovorus^HD100@CAE78511.1$GCA_000196175.1	959_Bdellovibrio^bacteriovorus^str.^Tiberius@AFY00225.1$GCA_000317895.1	99.149	1569284_Bdellovibrio^sp.^ArHS@KHD89691.1$GCA_000786105.1	73.029	1975526_Bdellovibrio^sp.^CG10_big_fil_rev_8_21_14_0_10_47_8@PIS11704.1$GCA_002773975.1	48.261	0
959_Bdellovibrio^bacteriovorus^HD100@CAE78512.1$GCA_000196175.1	959_Bdellovibrio^bacteriovorus^str.^Tiberius@AFY00226.1$GCA_000317895.1	100	1569284_Bdellovibrio^sp.^ArHS@KHD89692.1$GCA_000786105.1	79.817	1975526_Bdellovibrio^sp.^CG10_big_fil_rev_8_21_14_0_10_47_8@PIS11705.1$GCA_002773975.1	55.263	0
959_Bdellovibrio^bacteriovorus^HD100@CAE78513.1$GCA_000196175.1	959_Bdellovibrio^bacteriovorus^str.^Tiberius@AFY00227.1$GCA_000317895.1	95.918	1569284_Bdellovibrio^sp.^ArHS@KHD89693.1$GCA_000786105.1	86.111	1975526_Bdellovibrio^sp.^CG10_big_fil_rev_8_21_14_0_10_47_8@PIS11706.1$GCA_002773975.1	60.14	0
959_Bdellovibrio^bacteriovorus^HD100@CAE78514.1$GCA_000196175.1	959_Bdellovibrio^bacteriovorus^str.^Tiberius@AFY00228.1$GCA_000317895.1	99.36	1569284_Bdellovibrio^sp.^ArHS@KHD89694.1$GCA_000786105.1	88.699	1975526_Bdellovibrio^sp.^CG10_big_fil_rev_8_21_14_0_10_47_8@PIS12143.1$GCA_002773975.1	57.413	0
959_Bdellovibrio^bacteriovorus^HD100@CAE78515.1$GCA_000196175.1	959_Bdellovibrio^bacteriovorus^str.^Tiberius@AFY00229.1$GCA_000317895.1	97.465	1569284_Bdellovibrio^sp.^ArHS@KHD89695.1$GCA_000786105.1	84.488	1975526_Bdellovibrio^sp.^CG10_big_fil_rev_8_21_14_0_10_47_8@PIS12144.1$GCA_002773975.1	60.773	0
959_Bdellovibrio^bacteriovorus^HD100@CAE78516.1$GCA_000196175.1	959_Bdellovibrio^bacteriovorus^str.^Tiberius@AFY00230.1$GCA_000317895.1	100	1569284_Bdellovibrio^sp.^ArHS@KHD89697.1$GCA_000786105.1	91.429	1975526_Bdellovibrio^sp.^CG10_big_fil_rev_8_21_14_0_10_47_8@PIS12149.1$GCA_002773975.1	67.816	0
959_Bdellovibrio^bacteriovorus^HD100@CAE78517.1$GCA_000196175.1	959_Bdellovibrio^bacteriovorus^str.^Tiberius@AFY00231.1$GCA_000317895.1	82.278	1569284_Bdellovibrio^sp.^ArHS@KHD87529.1$GCA_000786105.1	35	NA	NA	0
959_Bdellovibrio^bacteriovorus^HD100@CAE78518.1$GCA_000196175.1	959_Bdellovibrio^bacteriovorus^str.^Tiberius@AFY00233.1$GCA_000317895.1	98.544	1569284_Bdellovibrio^sp.^ArHS@KHD89698.1$GCA_000786105.1	90.418	1975526_Bdellovibrio^sp.^CG10_big_fil_rev_8_21_14_0_10_47_8@PIS10545.1$GCA_002773975.1	66.476	0
959_Bdellovibrio^bacteriovorus^HD100@CAE78519.1$GCA_000196175.1	959_Bdellovibrio^bacteriovorus^str.^Tiberius@AFY00234.1$GCA_000317895.1	100	1569284_Bdellovibrio^sp.^ArHS@KHD89896.1$GCA_000786105.1	90.136	1975526_Bdellovibrio^sp.^CG10_big_fil_rev_8_21_14_0_10_47_8@PIS10544.1$GCA_002773975.1	55.709	0
959_Bdellovibrio^bacteriovorus^HD100@CAE78520.1$GCA_000196175.1	959_Bdellovibrio^bacteriovorus^str.^Tiberius@AFY00235.1$GCA_000317895.1	98.485	1569284_Bdellovibrio^sp.^ArHS@KHD89699.1$GCA_000786105.1	70.732	1975526_Bdellovibrio^sp.^CG10_big_fil_rev_8_21_14_0_10_47_8@PIS10543.1$GCA_002773975.1	44.545	0
959_Bdellovibrio^bacteriovorus^HD100@CAE78521.1$GCA_000196175.1	959_Bdellovibrio^bacteriovorus^str.^Tiberius@AFY00236.1$GCA_000317895.1	94.958	1569284_Bdellovibrio^sp.^ArHS@KHD89700.1$GCA_000786105.1	69.188	1975526_Bdellovibrio^sp.^CG10_big_fil_rev_8_21_14_0_10_47_8@PIS10542.1$GCA_002773975.1	44.345	0
959_Bdellovibrio^bacteriovorus^HD100@CAE78522.1$GCA_000196175.1	959_Bdellovibrio^bacteriovorus^str.^Tiberius@AFY00237.1$GCA_000317895.1	94.286	1569284_Bdellovibrio^sp.^ArHS@KHD89897.1$GCA_000786105.1	71.429	NA	NA	0
959_Bdellovibrio^bacteriovorus^HD100@CAE78523.1$GCA_000196175.1	959_Bdellovibrio^bacteriovorus^str.^Tiberius@AFY00238.1$GCA_000317895.1	91.883	NA	NA	NA	NA	0
959_Bdellovibrio^bacteriovorus^HD100@CAE78524.1$GCA_000196175.1	959_Bdellovibrio^bacteriovorus^str.^Tiberius@AFY00239.1$GCA_000317895.1	93.088	NA	NA	NA	NA	0
959_Bdellovibrio^bacteriovorus^HD100@CAE78525.1$GCA_000196175.1	959_Bdellovibrio^bacteriovorus^str.^Tiberius@AFY00240.1$GCA_000317895.1	97.059	NA	NA	NA	NA	0
959_Bdellovibrio^bacteriovorus^HD100@CAE78526.1$GCA_000196175.1	959_Bdellovibrio^bacteriovorus^str.^Tiberius@AFY00241.1$GCA_000317895.1	100	1569284_Bdellovibrio^sp.^ArHS@KHD89701.1$GCA_000786105.1	81.457	1975526_Bdellovibrio^sp.^CG10_big_fil_rev_8_21_14_0_10_47_8@PIS10541.1$GCA_002773975.1	63.504	0
959_Bdellovibrio^bacteriovorus^HD100@CAE78527.1$GCA_000196175.1	959_Bdellovibrio^bacteriovorus^str.^Tiberius@AFY00242.1$GCA_000317895.1	98.592	1569284_Bdellovibrio^sp.^ArHS@KHD89702.1$GCA_000786105.1	75.182	1975526_Bdellovibrio^sp.^CG10_big_fil_rev_8_21_14_0_10_47_8@PIS10540.1$GCA_002773975.1	54.478	0
959_Bdellovibrio^bacteriovorus^HD100@CAE78528.1$GCA_000196175.1	959_Bdellovibrio^bacteriovorus^str.^Tiberius@AFY00243.1$GCA_000317895.1	99.686	1569284_Bdellovibrio^sp.^ArHS@KHD89703.1$GCA_000786105.1	87.107	1975526_Bdellovibrio^sp.^CG10_big_fil_rev_8_21_14_0_10_47_8@PIS10539.1$GCA_002773975.1	68.489	0
959_Bdellovibrio^bacteriovorus^HD100@CAE78529.1$GCA_000196175.1	959_Bdellovibrio^bacteriovorus^str.^Tiberius@AFY00244.1$GCA_000317895.1	97.465	1569284_Bdellovibrio^sp.^ArHS@KHD89704.1$GCA_000786105.1	72.805	1975526_Bdellovibrio^sp.^CG10_big_fil_rev_8_21_14_0_10_47_8@PIS10538.1$GCA_002773975.1	41.36	0
959_Bdellovibrio^bacteriovorus^HD100@CAE78530.1$GCA_000196175.1	959_Bdellovibrio^bacteriovorus^str.^Tiberius@AFY00245.1$GCA_000317895.1	97.619	1569284_Bdellovibrio^sp.^ArHS@KHD89898.1$GCA_000786105.1	74.206	1975526_Bdellovibrio^sp.^CG10_big_fil_rev_8_21_14_0_10_47_8@PIS10537.1$GCA_002773975.1	41.627	0
959_Bdellovibrio^bacteriovorus^HD100@CAE78531.1$GCA_000196175.1	959_Bdellovibrio^bacteriovorus^str.^Tiberius@AFY00246.1$GCA_000317895.1	95.855	1569284_Bdellovibrio^sp.^ArHS@KHD89705.1$GCA_000786105.1	56.085	NA	NA	0
959_Bdellovibrio^bacteriovorus^HD100@CAE78532.1$GCA_000196175.1	959_Bdellovibrio^bacteriovorus^str.^Tiberius@AFY00247.1$GCA_000317895.1	99.327	1569284_Bdellovibrio^sp.^ArHS@KHD89706.1$GCA_000786105.1	86.78	1975526_Bdellovibrio^sp.^CG10_big_fil_rev_8_21_14_0_10_47_8@PIS10535.1$GCA_002773975.1	54.198	0
959_Bdellovibrio^bacteriovorus^HD100@CAE78533.1$GCA_000196175.1	959_Bdellovibrio^bacteriovorus^str.^Tiberius@AFY00248.1$GCA_000317895.1	99.208	1569284_Bdellovibrio^sp.^ArHS@KHD89707.1$GCA_000786105.1	93.404	1975526_Bdellovibrio^sp.^CG10_big_fil_rev_8_21_14_0_10_47_8@PIS12150.1$GCA_002773975.1	74.541	0
959_Bdellovibrio^bacteriovorus^HD100@CAE78534.1$GCA_000196175.1	959_Bdellovibrio^bacteriovorus^str.^Tiberius@AFY00249.1$GCA_000317895.1	71.48	NA	NA	NA	NA	0
959_Bdellovibrio^bacteriovorus^HD100@CAE78535.1$GCA_000196175.1	959_Bdellovibrio^bacteriovorus^str.^Tiberius@AFY00250.1$GCA_000317895.1	86.372	NA	NA	NA	NA	0
959_Bdellovibrio^bacteriovorus^HD100@CAE78536.1$GCA_000196175.1	959_Bdellovibrio^bacteriovorus^str.^Tiberius@AFY00251.1$GCA_000317895.1	93.788	1569284_Bdellovibrio^sp.^ArHS@KHD89708.1$GCA_000786105.1	53.137	NA	NA	0
959_Bdellovibrio^bacteriovorus^HD100@CAE78537.1$GCA_000196175.1	959_Bdellovibrio^bacteriovorus^str.^Tiberius@AFY00252.1$GCA_000317895.1	87.439	1569284_Bdellovibrio^sp.^ArHS@KHD89709.1$GCA_000786105.1	63.939	NA	NA	0
959_Bdellovibrio^bacteriovorus^HD100@CAE78538.1$GCA_000196175.1	959_Bdellovibrio^bacteriovorus^str.^Tiberius@AFY00253.1$GCA_000317895.1	97.768	1569284_Bdellovibrio^sp.^ArHS@KHD89711.1$GCA_000786105.1	76.889	NA	NA	0
959_Bdellovibrio^bacteriovorus^HD100@CAE78539.1$GCA_000196175.1	959_Bdellovibrio^bacteriovorus^str.^Tiberius@AFY00254.1$GCA_000317895.1	98.496	1569284_Bdellovibrio^sp.^ArHS@KHD89712.1$GCA_000786105.1	85.714	1975526_Bdellovibrio^sp.^CG10_big_fil_rev_8_21_14_0_10_47_8@PIS12152.1$GCA_002773975.1	54.545	0
959_Bdellovibrio^bacteriovorus^HD100@CAE78540.1$GCA_000196175.1	959_Bdellovibrio^bacteriovorus^str.^Tiberius@AFY00255.1$GCA_000317895.1	97.849	NA	NA	NA	NA	0
959_Bdellovibrio^bacteriovorus^HD100@CAE78541.1$GCA_000196175.1	959_Bdellovibrio^bacteriovorus^str.^Tiberius@AFY00256.1$GCA_000317895.1	97.468	1569284_Bdellovibrio^sp.^ArHS@KHD89713.1$GCA_000786105.1	73.973	NA	NA	0
959_Bdellovibrio^bacteriovorus^HD100@CAE78542.1$GCA_000196175.1	959_Bdellovibrio^bacteriovorus^str.^Tiberius@AFY00257.1$GCA_000317895.1	83.284	NA	NA	NA	NA	0
959_Bdellovibrio^bacteriovorus^HD100@CAE78543.1$GCA_000196175.1	959_Bdellovibrio^bacteriovorus^str.^Tiberius@AFY00258.1$GCA_000317895.1	92.873	1569284_Bdellovibrio^sp.^ArHS@KHD89714.1$GCA_000786105.1	64.052	NA	NA	0
959_Bdellovibrio^bacteriovorus^HD100@CAE78544.1$GCA_000196175.1	959_Bdellovibrio^bacteriovorus^str.^Tiberius@AFY00259.1$GCA_000317895.1	97.784	1569284_Bdellovibrio^sp.^ArHS@KHD89715.1$GCA_000786105.1	78.116	NA	NA	0
959_Bdellovibrio^bacteriovorus^HD100@CAE78545.1$GCA_000196175.1	959_Bdellovibrio^bacteriovorus^str.^Tiberius@AFY00260.1$GCA_000317895.1	97.012	1569284_Bdellovibrio^sp.^ArHS@KHD89716.1$GCA_000786105.1	78.529	NA	NA	0
959_Bdellovibrio^bacteriovorus^HD100@CAE78546.1$GCA_000196175.1	959_Bdellovibrio^bacteriovorus^str.^Tiberius@AFY00261.1$GCA_000317895.1	91.349	1569284_Bdellovibrio^sp.^ArHS@KHD89717.1$GCA_000786105.1	72.978	NA	NA	0
959_Bdellovibrio^bacteriovorus^HD100@CAE78547.1$GCA_000196175.1	959_Bdellovibrio^bacteriovorus^str.^Tiberius@AFY00262.1$GCA_000317895.1	94.094	1569284_Bdellovibrio^sp.^ArHS@KHD89718.1$GCA_000786105.1	65.354	NA	NA	0
959_Bdellovibrio^bacteriovorus^HD100@CAE78548.1$GCA_000196175.1	959_Bdellovibrio^bacteriovorus^str.^Tiberius@AFY00263.1$GCA_000317895.1	95.761	1569284_Bdellovibrio^sp.^ArHS@KHD89719.1$GCA_000786105.1	83.493	NA	NA	0
959_Bdellovibrio^bacteriovorus^HD100@CAE78549.1$GCA_000196175.1	959_Bdellovibrio^bacteriovorus^str.^Tiberius@AFY00264.1$GCA_000317895.1	92.842	1569284_Bdellovibrio^sp.^ArHS@KHD89720.1$GCA_000786105.1	59.913	1975526_Bdellovibrio^sp.^CG10_big_fil_rev_8_21_14_0_10_47_8@PIS12153.1$GCA_002773975.1	31.754	0
959_Bdellovibrio^bacteriovorus^HD100@CAE78550.1$GCA_000196175.1	959_Bdellovibrio^bacteriovorus^str.^Tiberius@AFY00265.1$GCA_000317895.1	97.059	1569284_Bdellovibrio^sp.^ArHS@KHD89721.1$GCA_000786105.1	85.294	1975526_Bdellovibrio^sp.^CG10_big_fil_rev_8_21_14_0_10_47_8@PIS12154.1$GCA_002773975.1	50	0
959_Bdellovibrio^bacteriovorus^HD100@CAE78551.1$GCA_000196175.1	959_Bdellovibrio^bacteriovorus^str.^Tiberius@AFY00266.1$GCA_000317895.1	81.672	1569284_Bdellovibrio^sp.^ArHS@KHD89722.1$GCA_000786105.1	35.542	1975526_Bdellovibrio^sp.^CG10_big_fil_rev_8_21_14_0_10_47_8@PIS11674.1$GCA_002773975.1	27.907	0
959_Bdellovibrio^bacteriovorus^HD100@CAE78552.1$GCA_000196175.1	959_Bdellovibrio^bacteriovorus^str.^Tiberius@AFY00267.1$GCA_000317895.1	94.887	1569284_Bdellovibrio^sp.^ArHS@KHD89723.1$GCA_000786105.1	74.057	1975526_Bdellovibrio^sp.^CG10_big_fil_rev_8_21_14_0_10_47_8@PIS10017.1$GCA_002773975.1	47.185	0
959_Bdellovibrio^bacteriovorus^HD100@CAE78553.1$GCA_000196175.1	959_Bdellovibrio^bacteriovorus^str.^Tiberius@AFY00268.1$GCA_000317895.1	98.347	1569284_Bdellovibrio^sp.^ArHS@KHD89899.1$GCA_000786105.1	83.747	1975526_Bdellovibrio^sp.^CG10_big_fil_rev_8_21_14_0_10_47_8@PIS12156.1$GCA_002773975.1	63.361	0
959_Bdellovibrio^bacteriovorus^HD100@CAE78554.1$GCA_000196175.1	959_Bdellovibrio^bacteriovorus^str.^Tiberius@AFY00269.1$GCA_000317895.1	97.696	1569284_Bdellovibrio^sp.^ArHS@KHD89724.1$GCA_000786105.1	80.184	1975526_Bdellovibrio^sp.^CG10_big_fil_rev_8_21_14_0_10_47_8@PIS12157.1$GCA_002773975.1	60.185	0
959_Bdellovibrio^bacteriovorus^HD100@CAE78555.1$GCA_000196175.1	959_Bdellovibrio^bacteriovorus^str.^Tiberius@AFY00270.1$GCA_000317895.1	92.388	1569284_Bdellovibrio^sp.^ArHS@KHD89725.1$GCA_000786105.1	53.903	1975526_Bdellovibrio^sp.^CG10_big_fil_rev_8_21_14_0_10_47_8@PIS12158.1$GCA_002773975.1	23.404	0
959_Bdellovibrio^bacteriovorus^HD100@CAE78556.1$GCA_000196175.1	959_Bdellovibrio^bacteriovorus^str.^Tiberius@AFY00271.1$GCA_000317895.1	99.174	1569284_Bdellovibrio^sp.^ArHS@KHD89726.1$GCA_000786105.1	87.603	NA	NA	0
959_Bdellovibrio^bacteriovorus^HD100@CAE78557.1$GCA_000196175.1	959_Bdellovibrio^bacteriovorus^str.^Tiberius@AFY00272.1$GCA_000317895.1	93.878	1569284_Bdellovibrio^sp.^ArHS@KHD89727.1$GCA_000786105.1	93.506	1975526_Bdellovibrio^sp.^CG10_big_fil_rev_8_21_14_0_10_47_8@PIS12159.1$GCA_002773975.1	72	0
959_Bdellovibrio^bacteriovorus^HD100@CAE78558.1$GCA_000196175.1	959_Bdellovibrio^bacteriovorus^str.^Tiberius@AFY00273.1$GCA_000317895.1	94.86	1569284_Bdellovibrio^sp.^ArHS@KHD89900.1$GCA_000786105.1	78.922	1975526_Bdellovibrio^sp.^CG10_big_fil_rev_8_21_14_0_10_47_8@PIS12166.1$GCA_002773975.1	64.384	0
959_Bdellovibrio^bacteriovorus^HD100@CAE78559.1$GCA_000196175.1	959_Bdellovibrio^bacteriovorus^str.^Tiberius@AFY00274.1$GCA_000317895.1	95.625	1569284_Bdellovibrio^sp.^ArHS@KHD89728.1$GCA_000786105.1	93.125	1975526_Bdellovibrio^sp.^CG10_big_fil_rev_8_21_14_0_10_47_8@PIS12160.1$GCA_002773975.1	68.125	0
959_Bdellovibrio^bacteriovorus^HD100@CAE78560.1$GCA_000196175.1	959_Bdellovibrio^bacteriovorus^str.^Tiberius@AFY00275.1$GCA_000317895.1	97.688	1569284_Bdellovibrio^sp.^ArHS@KHD89729.1$GCA_000786105.1	86.127	NA	NA	0
959_Bdellovibrio^bacteriovorus^HD100@CAE78561.1$GCA_000196175.1	959_Bdellovibrio^bacteriovorus^str.^Tiberius@AFY00276.1$GCA_000317895.1	97.947	1569284_Bdellovibrio^sp.^ArHS@KHD89730.1$GCA_000786105.1	80.698	1975526_Bdellovibrio^sp.^CG10_big_fil_rev_8_21_14_0_10_47_8@PIS12161.1$GCA_002773975.1	38.022	0
959_Bdellovibrio^bacteriovorus^HD100@CAE78562.1$GCA_000196175.1	959_Bdellovibrio^bacteriovorus^str.^Tiberius@AFY00277.1$GCA_000317895.1	96.45	1569284_Bdellovibrio^sp.^ArHS@KHD89731.1$GCA_000786105.1	81.553	1975526_Bdellovibrio^sp.^CG10_big_fil_rev_8_21_14_0_10_47_8@PIS12162.1$GCA_002773975.1	59.42	0
959_Bdellovibrio^bacteriovorus^HD100@CAE78563.1$GCA_000196175.1	959_Bdellovibrio^bacteriovorus^str.^Tiberius@AFY00278.1$GCA_000317895.1	96.15	1569284_Bdellovibrio^sp.^ArHS@KHD89901.1$GCA_000786105.1	83.131	NA	NA	0
959_Bdellovibrio^bacteriovorus^HD100@CAE78564.1$GCA_000196175.1	959_Bdellovibrio^bacteriovorus^str.^Tiberius@AFY00279.1$GCA_000317895.1	91.87	1569284_Bdellovibrio^sp.^ArHS@KHD88168.1$GCA_000786105.1	46.818	NA	NA	0
959_Bdellovibrio^bacteriovorus^HD100@CAE78565.1$GCA_000196175.1	959_Bdellovibrio^bacteriovorus^str.^Tiberius@AFY00280.1$GCA_000317895.1	92.827	1569284_Bdellovibrio^sp.^ArHS@KHD89732.1$GCA_000786105.1	57.265	NA	NA	0
959_Bdellovibrio^bacteriovorus^HD100@CAE78566.1$GCA_000196175.1	959_Bdellovibrio^bacteriovorus^str.^Tiberius@AFY00281.1$GCA_000317895.1	86.087	1569284_Bdellovibrio^sp.^ArHS@KHD89902.1$GCA_000786105.1	59.118	NA	NA	0
959_Bdellovibrio^bacteriovorus^HD100@CAE78567.1$GCA_000196175.1	959_Bdellovibrio^bacteriovorus^str.^Tiberius@AFY00282.1$GCA_000317895.1	35	1569284_Bdellovibrio^sp.^ArHS@KHD89736.1$GCA_000786105.1	53.871	NA	NA	0
959_Bdellovibrio^bacteriovorus^HD100@CAE78568.1$GCA_000196175.1	959_Bdellovibrio^bacteriovorus^str.^Tiberius@AFY02942.1$GCA_000317895.1	30.172	NA	NA	NA	NA	0
959_Bdellovibrio^bacteriovorus^HD100@CAE78570.1$GCA_000196175.1	959_Bdellovibrio^bacteriovorus^str.^Tiberius@AFY00283.1$GCA_000317895.1	99.27	1569284_Bdellovibrio^sp.^ArHS@KHD89737.1$GCA_000786105.1	80.292	NA	NA	0
959_Bdellovibrio^bacteriovorus^HD100@CAE78571.1$GCA_000196175.1	NA	NA	1569284_Bdellovibrio^sp.^ArHS@KHD89738.1$GCA_000786105.1	64.151	NA	NA	0
959_Bdellovibrio^bacteriovorus^HD100@CAE78572.1$GCA_000196175.1	959_Bdellovibrio^bacteriovorus^str.^Tiberius@AFY00285.1$GCA_000317895.1	97.692	1569284_Bdellovibrio^sp.^ArHS@KHD89739.1$GCA_000786105.1	89.892	1975526_Bdellovibrio^sp.^CG10_big_fil_rev_8_21_14_0_10_47_8@PIS10029.1$GCA_002773975.1	68.231	0
959_Bdellovibrio^bacteriovorus^HD100@CAE78573.1$GCA_000196175.1	959_Bdellovibrio^bacteriovorus^str.^Tiberius@AFY00286.1$GCA_000317895.1	84.823	NA	NA	NA	NA	0
959_Bdellovibrio^bacteriovorus^HD100@CAE78574.1$GCA_000196175.1	959_Bdellovibrio^bacteriovorus^str.^Tiberius@AFY00287.1$GCA_000317895.1	76.726	1569284_Bdellovibrio^sp.^ArHS@KHD89015.1$GCA_000786105.1	59.64	1975526_Bdellovibrio^sp.^CG10_big_fil_rev_8_21_14_0_10_47_8@PIS10457.1$GCA_002773975.1	39.39	0
959_Bdellovibrio^bacteriovorus^HD100@CAE78575.1$GCA_000196175.1	959_Bdellovibrio^bacteriovorus^str.^Tiberius@AFY00288.1$GCA_000317895.1	95.276	1569284_Bdellovibrio^sp.^ArHS@KHD89742.1$GCA_000786105.1	82.258	1975526_Bdellovibrio^sp.^CG10_big_fil_rev_8_21_14_0_10_47_8@PIS10030.1$GCA_002773975.1	50.781	0
959_Bdellovibrio^bacteriovorus^HD100@CAE78576.1$GCA_000196175.1	959_Bdellovibrio^bacteriovorus^str.^Tiberius@AFY00289.1$GCA_000317895.1	95.116	1569284_Bdellovibrio^sp.^ArHS@KHD89743.1$GCA_000786105.1	85.714	1975526_Bdellovibrio^sp.^CG10_big_fil_rev_8_21_14_0_10_47_8@PIS09786.1$GCA_002773975.1	63.333	0
959_Bdellovibrio^bacteriovorus^HD100@CAE78577.1$GCA_000196175.1	959_Bdellovibrio^bacteriovorus^str.^Tiberius@AFY00290.1$GCA_000317895.1	99.265	1569284_Bdellovibrio^sp.^ArHS@KHD89744.1$GCA_000786105.1	94.488	1975526_Bdellovibrio^sp.^CG10_big_fil_rev_8_21_14_0_10_47_8@PIS09787.1$GCA_002773975.1	69.027	0
959_Bdellovibrio^bacteriovorus^HD100@CAE78578.1$GCA_000196175.1	959_Bdellovibrio^bacteriovorus^str.^Tiberius@AFY00291.1$GCA_000317895.1	97.872	1569284_Bdellovibrio^sp.^ArHS@KHD89745.1$GCA_000786105.1	86.525	1975526_Bdellovibrio^sp.^CG10_big_fil_rev_8_21_14_0_10_47_8@PIS09788.1$GCA_002773975.1	57.143	0
959_Bdellovibrio^bacteriovorus^HD100@CAE78579.1$GCA_000196175.1	959_Bdellovibrio^bacteriovorus^str.^Tiberius@AFY00292.1$GCA_000317895.1	98.847	1569284_Bdellovibrio^sp.^ArHS@KHD89746.1$GCA_000786105.1	79.083	1975526_Bdellovibrio^sp.^CG10_big_fil_rev_8_21_14_0_10_47_8@PIS09790.1$GCA_002773975.1	47.368	0
959_Bdellovibrio^bacteriovorus^HD100@CAE78580.1$GCA_000196175.1	959_Bdellovibrio^bacteriovorus^str.^Tiberius@AFY00293.1$GCA_000317895.1	99.005	1569284_Bdellovibrio^sp.^ArHS@KHD89747.1$GCA_000786105.1	73.399	1975526_Bdellovibrio^sp.^CG10_big_fil_rev_8_21_14_0_10_47_8@PIS09791.1$GCA_002773975.1	29.221	0
959_Bdellovibrio^bacteriovorus^HD100@CAE78581.1$GCA_000196175.1	959_Bdellovibrio^bacteriovorus^str.^Tiberius@AFY00294.1$GCA_000317895.1	96.614	1569284_Bdellovibrio^sp.^ArHS@KHD89748.1$GCA_000786105.1	58.588	1975526_Bdellovibrio^sp.^CG10_big_fil_rev_8_21_14_0_10_47_8@PIS09792.1$GCA_002773975.1	37.037	0
959_Bdellovibrio^bacteriovorus^HD100@CAE78582.1$GCA_000196175.1	959_Bdellovibrio^bacteriovorus^str.^Tiberius@AFY00296.1$GCA_000317895.1	97.228	NA	NA	1975526_Bdellovibrio^sp.^CG10_big_fil_rev_8_21_14_0_10_47_8@PIS09793.1$GCA_002773975.1	41.593	0
959_Bdellovibrio^bacteriovorus^HD100@CAE78583.1$GCA_000196175.1	959_Bdellovibrio^bacteriovorus^str.^Tiberius@AFY00297.1$GCA_000317895.1	99.119	1569284_Bdellovibrio^sp.^ArHS@KHD89749.1$GCA_000786105.1	78.414	1975526_Bdellovibrio^sp.^CG10_big_fil_rev_8_21_14_0_10_47_8@PIS11695.1$GCA_002773975.1	37.245	0
959_Bdellovibrio^bacteriovorus^HD100@CAE78584.1$GCA_000196175.1	959_Bdellovibrio^bacteriovorus^str.^Tiberius@AFY00298.1$GCA_000317895.1	98.906	1569284_Bdellovibrio^sp.^ArHS@KHD89750.1$GCA_000786105.1	84.507	1975526_Bdellovibrio^sp.^CG10_big_fil_rev_8_21_14_0_10_47_8@PIS11694.1$GCA_002773975.1	51.645	0
959_Bdellovibrio^bacteriovorus^HD100@CAE78585.1$GCA_000196175.1	959_Bdellovibrio^bacteriovorus^str.^Tiberius@AFY00299.1$GCA_000317895.1	98.261	1569284_Bdellovibrio^sp.^ArHS@KHD89751.1$GCA_000786105.1	84.348	1975526_Bdellovibrio^sp.^CG10_big_fil_rev_8_21_14_0_10_47_8@PIS11693.1$GCA_002773975.1	56.034	0
959_Bdellovibrio^bacteriovorus^HD100@CAE78586.1$GCA_000196175.1	959_Bdellovibrio^bacteriovorus^str.^Tiberius@AFY00300.1$GCA_000317895.1	98.492	1569284_Bdellovibrio^sp.^ArHS@KHD89752.1$GCA_000786105.1	77.66	1975526_Bdellovibrio^sp.^CG10_big_fil_rev_8_21_14_0_10_47_8@PIS11691.1$GCA_002773975.1	60.335	0
959_Bdellovibrio^bacteriovorus^HD100@CAE78587.1$GCA_000196175.1	959_Bdellovibrio^bacteriovorus^str.^Tiberius@AFY00301.1$GCA_000317895.1	97.931	1569284_Bdellovibrio^sp.^ArHS@KHD89753.1$GCA_000786105.1	86.875	1975526_Bdellovibrio^sp.^CG10_big_fil_rev_8_21_14_0_10_47_8@PIS11690.1$GCA_002773975.1	67.516	0
959_Bdellovibrio^bacteriovorus^HD100@CAE78588.1$GCA_000196175.1	959_Bdellovibrio^bacteriovorus^str.^Tiberius@AFY00302.1$GCA_000317895.1	98.5	1569284_Bdellovibrio^sp.^ArHS@KHD89754.1$GCA_000786105.1	85.75	1975526_Bdellovibrio^sp.^CG10_big_fil_rev_8_21_14_0_10_47_8@PIS11689.1$GCA_002773975.1	51.582	0
959_Bdellovibrio^bacteriovorus^HD100@CAE78589.1$GCA_000196175.1	959_Bdellovibrio^bacteriovorus^str.^Tiberius@AFY00303.1$GCA_000317895.1	97.291	1569284_Bdellovibrio^sp.^ArHS@KHD89755.1$GCA_000786105.1	68.305	NA	NA	0
959_Bdellovibrio^bacteriovorus^HD100@CAE78590.1$GCA_000196175.1	959_Bdellovibrio^bacteriovorus^str.^Tiberius@AFY00304.1$GCA_000317895.1	98.288	1569284_Bdellovibrio^sp.^ArHS@KHD89756.1$GCA_000786105.1	75.241	1975526_Bdellovibrio^sp.^CG10_big_fil_rev_8_21_14_0_10_47_8@PIS11698.1$GCA_002773975.1	73.481	0
959_Bdellovibrio^bacteriovorus^HD100@CAE78591.1$GCA_000196175.1	959_Bdellovibrio^bacteriovorus^str.^Tiberius@AFY00305.1$GCA_000317895.1	95	1569284_Bdellovibrio^sp.^ArHS@KHD89757.1$GCA_000786105.1	63.75	1975526_Bdellovibrio^sp.^CG10_big_fil_rev_8_21_14_0_10_47_8@PIS11688.1$GCA_002773975.1	32.432	0
959_Bdellovibrio^bacteriovorus^HD100@CAE78592.1$GCA_000196175.1	959_Bdellovibrio^bacteriovorus^str.^Tiberius@AFY00306.1$GCA_000317895.1	98.113	NA	NA	NA	NA	0
959_Bdellovibrio^bacteriovorus^HD100@CAE78593.1$GCA_000196175.1	NA	NA	NA	NA	NA	NA	0
959_Bdellovibrio^bacteriovorus^HD100@CAE78594.1$GCA_000196175.1	959_Bdellovibrio^bacteriovorus^str.^Tiberius@AFY00307.1$GCA_000317895.1	98.039	1569284_Bdellovibrio^sp.^ArHS@KHD89760.1$GCA_000786105.1	90.26	1975526_Bdellovibrio^sp.^CG10_big_fil_rev_8_21_14_0_10_47_8@PIS11572.1$GCA_002773975.1	70.37	0
959_Bdellovibrio^bacteriovorus^HD100@CAE78595.1$GCA_000196175.1	959_Bdellovibrio^bacteriovorus^str.^Tiberius@AFY00308.1$GCA_000317895.1	97.256	1569284_Bdellovibrio^sp.^ArHS@KHD89761.1$GCA_000786105.1	67.118	1975526_Bdellovibrio^sp.^CG10_big_fil_rev_8_21_14_0_10_47_8@PIS11558.1$GCA_002773975.1	41.176	0
959_Bdellovibrio^bacteriovorus^HD100@CAE78596.1$GCA_000196175.1	959_Bdellovibrio^bacteriovorus^str.^Tiberius@AFY00309.1$GCA_000317895.1	98.214	1569284_Bdellovibrio^sp.^ArHS@KHD89762.1$GCA_000786105.1	87.5	1975526_Bdellovibrio^sp.^CG10_big_fil_rev_8_21_14_0_10_47_8@PIS11573.1$GCA_002773975.1	54.819	0
959_Bdellovibrio^bacteriovorus^HD100@CAE78597.1$GCA_000196175.1	959_Bdellovibrio^bacteriovorus^str.^Tiberius@AFY00310.1$GCA_000317895.1	98.925	1569284_Bdellovibrio^sp.^ArHS@KHD89763.1$GCA_000786105.1	89.32	1975526_Bdellovibrio^sp.^CG10_big_fil_rev_8_21_14_0_10_47_8@PIS11559.1$GCA_002773975.1	56.818	0
959_Bdellovibrio^bacteriovorus^HD100@CAE78598.1$GCA_000196175.1	959_Bdellovibrio^bacteriovorus^str.^Tiberius@AFY00311.1$GCA_000317895.1	97.309	1569284_Bdellovibrio^sp.^ArHS@KHD89764.1$GCA_000786105.1	69.82	1975526_Bdellovibrio^sp.^CG10_big_fil_rev_8_21_14_0_10_47_8@PIS11560.1$GCA_002773975.1	48.23	0
959_Bdellovibrio^bacteriovorus^HD100@CAE78599.1$GCA_000196175.1	959_Bdellovibrio^bacteriovorus^str.^Tiberius@AFY00312.1$GCA_000317895.1	99.71	1569284_Bdellovibrio^sp.^ArHS@KHD89765.1$GCA_000786105.1	90.725	1975526_Bdellovibrio^sp.^CG10_big_fil_rev_8_21_14_0_10_47_8@PIS11561.1$GCA_002773975.1	65.698	0
959_Bdellovibrio^bacteriovorus^HD100@CAE78600.1$GCA_000196175.1	959_Bdellovibrio^bacteriovorus^str.^Tiberius@AFY00313.1$GCA_000317895.1	98.54	1569284_Bdellovibrio^sp.^ArHS@KHD89766.1$GCA_000786105.1	73.723	1975526_Bdellovibrio^sp.^CG10_big_fil_rev_8_21_14_0_10_47_8@PIS11562.1$GCA_002773975.1	54.206	0
959_Bdellovibrio^bacteriovorus^HD100@CAE78601.1$GCA_000196175.1	NA	NA	1569284_Bdellovibrio^sp.^ArHS@KHD89767.1$GCA_000786105.1	90.604	1975526_Bdellovibrio^sp.^CG10_big_fil_rev_8_21_14_0_10_47_8@PIS11563.1$GCA_002773975.1	76.027	0
959_Bdellovibrio^bacteriovorus^HD100@CAE78603.1$GCA_000196175.1	959_Bdellovibrio^bacteriovorus^str.^Tiberius@AFY00315.1$GCA_000317895.1	96.552	1569284_Bdellovibrio^sp.^ArHS@KHD89903.1$GCA_000786105.1	73.113	1975526_Bdellovibrio^sp.^CG10_big_fil_rev_8_21_14_0_10_47_8@PIS11565.1$GCA_002773975.1	40.724	0
959_Bdellovibrio^bacteriovorus^HD100@CAE78604.1$GCA_000196175.1	959_Bdellovibrio^bacteriovorus^str.^Tiberius@AFY00317.1$GCA_000317895.1	95.556	1569284_Bdellovibrio^sp.^ArHS@KHD89769.1$GCA_000786105.1	74.667	1975526_Bdellovibrio^sp.^CG10_big_fil_rev_8_21_14_0_10_47_8@PIS11567.1$GCA_002773975.1	33.929	0
959_Bdellovibrio^bacteriovorus^HD100@CAE78605.1$GCA_000196175.1	959_Bdellovibrio^bacteriovorus^str.^Tiberius@AFY00318.1$GCA_000317895.1	98.333	1569284_Bdellovibrio^sp.^ArHS@KHD89770.1$GCA_000786105.1	80.872	1975526_Bdellovibrio^sp.^CG10_big_fil_rev_8_21_14_0_10_47_8@PIS10175.1$GCA_002773975.1	50	0
959_Bdellovibrio^bacteriovorus^HD100@CAE78606.1$GCA_000196175.1	959_Bdellovibrio^bacteriovorus^str.^Tiberius@AFY00319.1$GCA_000317895.1	97.297	1569284_Bdellovibrio^sp.^ArHS@KHD89771.1$GCA_000786105.1	84	1975526_Bdellovibrio^sp.^CG10_big_fil_rev_8_21_14_0_10_47_8@PIS10389.1$GCA_002773975.1	59.211	0
959_Bdellovibrio^bacteriovorus^HD100@CAE78607.1$GCA_000196175.1	959_Bdellovibrio^bacteriovorus^str.^Tiberius@AFY00320.1$GCA_000317895.1	97.094	1569284_Bdellovibrio^sp.^ArHS@KHD89772.1$GCA_000786105.1	77.482	1975526_Bdellovibrio^sp.^CG10_big_fil_rev_8_21_14_0_10_47_8@PIS10239.1$GCA_002773975.1	39.466	0
959_Bdellovibrio^bacteriovorus^HD100@CAE78608.1$GCA_000196175.1	959_Bdellovibrio^bacteriovorus^str.^Tiberius@AFY00321.1$GCA_000317895.1	90.857	1569284_Bdellovibrio^sp.^ArHS@KHD89773.1$GCA_000786105.1	68.235	1975526_Bdellovibrio^sp.^CG10_big_fil_rev_8_21_14_0_10_47_8@PIS11985.1$GCA_002773975.1	23.75	0
959_Bdellovibrio^bacteriovorus^HD100@CAE78609.1$GCA_000196175.1	959_Bdellovibrio^bacteriovorus^str.^Tiberius@AFY00322.1$GCA_000317895.1	94.656	1569284_Bdellovibrio^sp.^ArHS@KHD89774.1$GCA_000786105.1	64.885	NA	NA	0
959_Bdellovibrio^bacteriovorus^HD100@CAE78610.1$GCA_000196175.1	959_Bdellovibrio^bacteriovorus^str.^Tiberius@AFY00323.1$GCA_000317895.1	95.238	NA	NA	NA	NA	0
959_Bdellovibrio^bacteriovorus^HD100@CAE78611.1$GCA_000196175.1	959_Bdellovibrio^bacteriovorus^str.^Tiberius@AFY00324.1$GCA_000317895.1	97.222	1569284_Bdellovibrio^sp.^ArHS@KHD89775.1$GCA_000786105.1	82.54	NA	NA	0
959_Bdellovibrio^bacteriovorus^HD100@CAE78612.1$GCA_000196175.1	959_Bdellovibrio^bacteriovorus^str.^Tiberius@AFY00325.1$GCA_000317895.1	92.908	1569284_Bdellovibrio^sp.^ArHS@KHD89776.1$GCA_000786105.1	65.95	1975526_Bdellovibrio^sp.^CG10_big_fil_rev_8_21_14_0_10_47_8@PIS12038.1$GCA_002773975.1	40	0
959_Bdellovibrio^bacteriovorus^HD100@CAE78613.1$GCA_000196175.1	959_Bdellovibrio^bacteriovorus^str.^Tiberius@AFY00326.1$GCA_000317895.1	99.679	1569284_Bdellovibrio^sp.^ArHS@KHD89777.1$GCA_000786105.1	68.354	NA	NA	0
959_Bdellovibrio^bacteriovorus^HD100@CAE78614.1$GCA_000196175.1	959_Bdellovibrio^bacteriovorus^str.^Tiberius@AFY00327.1$GCA_000317895.1	91.919	1569284_Bdellovibrio^sp.^ArHS@KHD89778.1$GCA_000786105.1	66.146	NA	NA	0
959_Bdellovibrio^bacteriovorus^HD100@CAE78615.1$GCA_000196175.1	959_Bdellovibrio^bacteriovorus^str.^Tiberius@AFY00328.1$GCA_000317895.1	87.407	1569284_Bdellovibrio^sp.^ArHS@KHD89781.1$GCA_000786105.1	65.493	NA	NA	0
959_Bdellovibrio^bacteriovorus^HD100@CAE78616.1$GCA_000196175.1	959_Bdellovibrio^bacteriovorus^str.^Tiberius@AFY00329.1$GCA_000317895.1	95.349	1569284_Bdellovibrio^sp.^ArHS@KHD89782.1$GCA_000786105.1	84.39	1975526_Bdellovibrio^sp.^CG10_big_fil_rev_8_21_14_0_10_47_8@PIS11895.1$GCA_002773975.1	29.67	0
959_Bdellovibrio^bacteriovorus^HD100@CAE78617.1$GCA_000196175.1	959_Bdellovibrio^bacteriovorus^str.^Tiberius@AFY00330.1$GCA_000317895.1	95.095	1569284_Bdellovibrio^sp.^ArHS@KHD89904.1$GCA_000786105.1	76.23	NA	NA	0
959_Bdellovibrio^bacteriovorus^HD100@CAE78618.1$GCA_000196175.1	959_Bdellovibrio^bacteriovorus^str.^Tiberius@AFY00331.1$GCA_000317895.1	96.86	1569284_Bdellovibrio^sp.^ArHS@KHD87796.1$GCA_000786105.1	41.973	1975526_Bdellovibrio^sp.^CG10_big_fil_rev_8_21_14_0_10_47_8@PIS10549.1$GCA_002773975.1	49.073	0
959_Bdellovibrio^bacteriovorus^HD100@CAE78619.1$GCA_000196175.1	959_Bdellovibrio^bacteriovorus^str.^Tiberius@AFY00332.1$GCA_000317895.1	91.25	1569284_Bdellovibrio^sp.^ArHS@KHD89783.1$GCA_000786105.1	41.026	NA	NA	0
959_Bdellovibrio^bacteriovorus^HD100@CAE78620.1$GCA_000196175.1	959_Bdellovibrio^bacteriovorus^str.^Tiberius@AFY00333.1$GCA_000317895.1	95.604	1569284_Bdellovibrio^sp.^ArHS@KHD89789.1$GCA_000786105.1	67.857	NA	NA	0
959_Bdellovibrio^bacteriovorus^HD100@CAE78621.1$GCA_000196175.1	959_Bdellovibrio^bacteriovorus^str.^Tiberius@AFY00334.1$GCA_000317895.1	94.652	1569284_Bdellovibrio^sp.^ArHS@KHD89962.1$GCA_000786105.1	42.458	NA	NA	0
959_Bdellovibrio^bacteriovorus^HD100@CAE78623.1$GCA_000196175.1	959_Bdellovibrio^bacteriovorus^str.^Tiberius@AFY00339.1$GCA_000317895.1	89.655	1569284_Bdellovibrio^sp.^ArHS@KHD87937.1$GCA_000786105.1	53.546	NA	NA	0
959_Bdellovibrio^bacteriovorus^HD100@CAE78624.1$GCA_000196175.1	NA	NA	NA	NA	NA	NA	0
959_Bdellovibrio^bacteriovorus^HD100@CAE78625.1$GCA_000196175.1	959_Bdellovibrio^bacteriovorus^str.^Tiberius@AFY00340.1$GCA_000317895.1	89.971	NA	NA	NA	NA	0
959_Bdellovibrio^bacteriovorus^HD100@CAE78626.1$GCA_000196175.1	959_Bdellovibrio^bacteriovorus^str.^Tiberius@AFY00341.1$GCA_000317895.1	94.35	1569284_Bdellovibrio^sp.^ArHS@KHD89887.1$GCA_000786105.1	72.316	NA	NA	0
959_Bdellovibrio^bacteriovorus^HD100@CAE78627.1$GCA_000196175.1	959_Bdellovibrio^bacteriovorus^str.^Tiberius@AFY00342.1$GCA_000317895.1	87.671	NA	NA	NA	NA	0
959_Bdellovibrio^bacteriovorus^HD100@CAE78628.1$GCA_000196175.1	959_Bdellovibrio^bacteriovorus^str.^Tiberius@AFY00344.1$GCA_000317895.1	82.438	NA	NA	NA	NA	0
959_Bdellovibrio^bacteriovorus^HD100@CAE78629.1$GCA_000196175.1	959_Bdellovibrio^bacteriovorus^str.^Tiberius@AFY00348.1$GCA_000317895.1	81.25	NA	NA	NA	NA	0
959_Bdellovibrio^bacteriovorus^HD100@CAE78630.1$GCA_000196175.1	959_Bdellovibrio^bacteriovorus^str.^Tiberius@AFY00349.1$GCA_000317895.1	84.277	NA	NA	NA	NA	0
959_Bdellovibrio^bacteriovorus^HD100@CAE78632.1$GCA_000196175.1	959_Bdellovibrio^bacteriovorus^str.^Tiberius@AFY00350.1$GCA_000317895.1	82.443	NA	NA	NA	NA	0
959_Bdellovibrio^bacteriovorus^HD100@CAE78633.1$GCA_000196175.1	959_Bdellovibrio^bacteriovorus^str.^Tiberius@AFY00351.1$GCA_000317895.1	91.718	NA	NA	NA	NA	0
959_Bdellovibrio^bacteriovorus^HD100@CAE78634.1$GCA_000196175.1	959_Bdellovibrio^bacteriovorus^str.^Tiberius@AFY00352.1$GCA_000317895.1	85.199	NA	NA	1975526_Bdellovibrio^sp.^CG10_big_fil_rev_8_21_14_0_10_47_8@PIS10078.1$GCA_002773975.1	33.333	0
959_Bdellovibrio^bacteriovorus^HD100@CAE78635.1$GCA_000196175.1	959_Bdellovibrio^bacteriovorus^str.^Tiberius@AFY00353.1$GCA_000317895.1	83.974	NA	NA	NA	NA	0
959_Bdellovibrio^bacteriovorus^HD100@CAE78636.1$GCA_000196175.1	959_Bdellovibrio^bacteriovorus^str.^Tiberius@AFY00354.1$GCA_000317895.1	96.647	1569284_Bdellovibrio^sp.^ArHS@KHD89105.1$GCA_000786105.1	50.507	NA	NA	0
959_Bdellovibrio^bacteriovorus^HD100@CAE78637.1$GCA_000196175.1	959_Bdellovibrio^bacteriovorus^str.^Tiberius@AFY00355.1$GCA_000317895.1	83.402	1569284_Bdellovibrio^sp.^ArHS@KHD89104.1$GCA_000786105.1	26.667	NA	NA	0
959_Bdellovibrio^bacteriovorus^HD100@CAE78639.1$GCA_000196175.1	959_Bdellovibrio^bacteriovorus^str.^Tiberius@AFY00356.1$GCA_000317895.1	92.683	NA	NA	NA	NA	0
959_Bdellovibrio^bacteriovorus^HD100@CAE78640.1$GCA_000196175.1	959_Bdellovibrio^bacteriovorus^str.^Tiberius@AFY00357.1$GCA_000317895.1	96.694	NA	NA	NA	NA	0
959_Bdellovibrio^bacteriovorus^HD100@CAE78641.1$GCA_000196175.1	959_Bdellovibrio^bacteriovorus^str.^Tiberius@AFY00358.1$GCA_000317895.1	97.807	1569284_Bdellovibrio^sp.^ArHS@KHD89835.1$GCA_000786105.1	28.731	NA	NA	0
959_Bdellovibrio^bacteriovorus^HD100@CAE78642.1$GCA_000196175.1	959_Bdellovibrio^bacteriovorus^str.^Tiberius@AFY00359.1$GCA_000317895.1	95.107	1569284_Bdellovibrio^sp.^ArHS@KHD89800.1$GCA_000786105.1	30.935	NA	NA	0
959_Bdellovibrio^bacteriovorus^HD100@CAE78643.1$GCA_000196175.1	959_Bdellovibrio^bacteriovorus^str.^Tiberius@AFY00360.1$GCA_000317895.1	99.225	1569284_Bdellovibrio^sp.^ArHS@KHD89806.1$GCA_000786105.1	97.674	1975526_Bdellovibrio^sp.^CG10_big_fil_rev_8_21_14_0_10_47_8@PIS11761.1$GCA_002773975.1	85.714	0
959_Bdellovibrio^bacteriovorus^HD100@CAE78644.1$GCA_000196175.1	959_Bdellovibrio^bacteriovorus^str.^Tiberius@AFY00361.1$GCA_000317895.1	98.611	1569284_Bdellovibrio^sp.^ArHS@KHD89807.1$GCA_000786105.1	87.778	1975526_Bdellovibrio^sp.^CG10_big_fil_rev_8_21_14_0_10_47_8@PIS11762.1$GCA_002773975.1	75.209	0
959_Bdellovibrio^bacteriovorus^HD100@CAE78645.1$GCA_000196175.1	959_Bdellovibrio^bacteriovorus^str.^Tiberius@AFY00362.1$GCA_000317895.1	92.547	1569284_Bdellovibrio^sp.^ArHS@KHD89906.1$GCA_000786105.1	55.346	NA	NA	0
959_Bdellovibrio^bacteriovorus^HD100@CAE78646.1$GCA_000196175.1	959_Bdellovibrio^bacteriovorus^str.^Tiberius@AFY00363.1$GCA_000317895.1	98.101	1569284_Bdellovibrio^sp.^ArHS@KHD89808.1$GCA_000786105.1	87.179	NA	NA	0
959_Bdellovibrio^bacteriovorus^HD100@CAE78647.1$GCA_000196175.1	959_Bdellovibrio^bacteriovorus^str.^Tiberius@AFY00364.1$GCA_000317895.1	91.038	1569284_Bdellovibrio^sp.^ArHS@KHD89809.1$GCA_000786105.1	64.799	NA	NA	0
959_Bdellovibrio^bacteriovorus^HD100@CAE78648.1$GCA_000196175.1	959_Bdellovibrio^bacteriovorus^str.^Tiberius@AFY00365.1$GCA_000317895.1	84.615	NA	NA	NA	NA	0
959_Bdellovibrio^bacteriovorus^HD100@CAE78649.1$GCA_000196175.1	959_Bdellovibrio^bacteriovorus^str.^Tiberius@AFY00366.1$GCA_000317895.1	96.154	1569284_Bdellovibrio^sp.^ArHS@KHD89908.1$GCA_000786105.1	77.448	1975526_Bdellovibrio^sp.^CG10_big_fil_rev_8_21_14_0_10_47_8@PIS10445.1$GCA_002773975.1	46.254	0
959_Bdellovibrio^bacteriovorus^HD100@CAE78650.1$GCA_000196175.1	959_Bdellovibrio^bacteriovorus^str.^Tiberius@AFY00367.1$GCA_000317895.1	95.495	1569284_Bdellovibrio^sp.^ArHS@KHD89810.1$GCA_000786105.1	68.75	1975526_Bdellovibrio^sp.^CG10_big_fil_rev_8_21_14_0_10_47_8@PIS10444.1$GCA_002773975.1	47.147	0
959_Bdellovibrio^bacteriovorus^HD100@CAE78651.1$GCA_000196175.1	959_Bdellovibrio^bacteriovorus^str.^Tiberius@AFY00368.1$GCA_000317895.1	98.498	1569284_Bdellovibrio^sp.^ArHS@KHD89811.1$GCA_000786105.1	90.795	NA	NA	0
959_Bdellovibrio^bacteriovorus^HD100@CAE78652.1$GCA_000196175.1	959_Bdellovibrio^bacteriovorus^str.^Tiberius@AFY00369.1$GCA_000317895.1	98.477	1569284_Bdellovibrio^sp.^ArHS@KHD89812.1$GCA_000786105.1	71.827	NA	NA	0
959_Bdellovibrio^bacteriovorus^HD100@CAE78653.1$GCA_000196175.1	959_Bdellovibrio^bacteriovorus^str.^Tiberius@AFY00370.1$GCA_000317895.1	95.367	1569284_Bdellovibrio^sp.^ArHS@KHD89813.1$GCA_000786105.1	34.109	NA	NA	0
959_Bdellovibrio^bacteriovorus^HD100@CAE78654.1$GCA_000196175.1	959_Bdellovibrio^bacteriovorus^str.^Tiberius@AFY00371.1$GCA_000317895.1	97.432	NA	NA	NA	NA	0
959_Bdellovibrio^bacteriovorus^HD100@CAE78655.1$GCA_000196175.1	959_Bdellovibrio^bacteriovorus^str.^Tiberius@AFY00372.1$GCA_000317895.1	95.455	NA	NA	NA	NA	0
959_Bdellovibrio^bacteriovorus^HD100@CAE78656.1$GCA_000196175.1	959_Bdellovibrio^bacteriovorus^str.^Tiberius@AFY00373.1$GCA_000317895.1	98.214	NA	NA	1975526_Bdellovibrio^sp.^CG10_big_fil_rev_8_21_14_0_10_47_8@PIS10443.1$GCA_002773975.1	33.333	0
959_Bdellovibrio^bacteriovorus^HD100@CAE78657.1$GCA_000196175.1	959_Bdellovibrio^bacteriovorus^str.^Tiberius@AFY00374.1$GCA_000317895.1	97.196	1569284_Bdellovibrio^sp.^ArHS@KHD89815.1$GCA_000786105.1	77.57	NA	NA	0
959_Bdellovibrio^bacteriovorus^HD100@CAE78658.1$GCA_000196175.1	959_Bdellovibrio^bacteriovorus^str.^Tiberius@AFY00375.1$GCA_000317895.1	95.067	1569284_Bdellovibrio^sp.^ArHS@KHD89816.1$GCA_000786105.1	78.202	1975526_Bdellovibrio^sp.^CG10_big_fil_rev_8_21_14_0_10_47_8@PIS10442.1$GCA_002773975.1	50	0
959_Bdellovibrio^bacteriovorus^HD100@CAE78659.1$GCA_000196175.1	959_Bdellovibrio^bacteriovorus^str.^Tiberius@AFY00376.1$GCA_000317895.1	98.097	1569284_Bdellovibrio^sp.^ArHS@KHD89817.1$GCA_000786105.1	81.184	1975526_Bdellovibrio^sp.^CG10_big_fil_rev_8_21_14_0_10_47_8@PIS10441.1$GCA_002773975.1	60.504	0
959_Bdellovibrio^bacteriovorus^HD100@CAE78660.1$GCA_000196175.1	959_Bdellovibrio^bacteriovorus^str.^Tiberius@AFY00377.1$GCA_000317895.1	92.537	1569284_Bdellovibrio^sp.^ArHS@KHD89818.1$GCA_000786105.1	65.823	NA	NA	0
959_Bdellovibrio^bacteriovorus^HD100@CAE78661.1$GCA_000196175.1	959_Bdellovibrio^bacteriovorus^str.^Tiberius@AFY00378.1$GCA_000317895.1	91.473	1569284_Bdellovibrio^sp.^ArHS@KHD89819.1$GCA_000786105.1	74.16	1975526_Bdellovibrio^sp.^CG10_big_fil_rev_8_21_14_0_10_47_8@PIS10448.1$GCA_002773975.1	49.161	0
959_Bdellovibrio^bacteriovorus^HD100@CAE78662.1$GCA_000196175.1	NA	NA	NA	NA	NA	NA	0
959_Bdellovibrio^bacteriovorus^HD100@CAE78663.1$GCA_000196175.1	NA	NA	1569284_Bdellovibrio^sp.^ArHS@KHD88344.1$GCA_000786105.1	43.594	NA	NA	0
959_Bdellovibrio^bacteriovorus^HD100@CAE78664.1$GCA_000196175.1	959_Bdellovibrio^bacteriovorus^str.^Tiberius@AFY00380.1$GCA_000317895.1	77.619	NA	NA	NA	NA	0
959_Bdellovibrio^bacteriovorus^HD100@CAE78665.1$GCA_000196175.1	959_Bdellovibrio^bacteriovorus^str.^Tiberius@AFY00379.1$GCA_000317895.1	83.333	NA	NA	NA	NA	0
959_Bdellovibrio^bacteriovorus^HD100@CAE78666.1$GCA_000196175.1	959_Bdellovibrio^bacteriovorus^str.^Tiberius@AFY00381.1$GCA_000317895.1	93.012	1569284_Bdellovibrio^sp.^ArHS@KHD87943.1$GCA_000786105.1	62.836	1975526_Bdellovibrio^sp.^CG10_big_fil_rev_8_21_14_0_10_47_8@PIS11434.1$GCA_002773975.1	40.777	0
959_Bdellovibrio^bacteriovorus^HD100@CAE78667.1$GCA_000196175.1	959_Bdellovibrio^bacteriovorus^str.^Tiberius@AFY00382.1$GCA_000317895.1	94.704	1569284_Bdellovibrio^sp.^ArHS@KHD87978.1$GCA_000786105.1	69.649	1975526_Bdellovibrio^sp.^CG10_big_fil_rev_8_21_14_0_10_47_8@PIS11440.1$GCA_002773975.1	63.066	0
959_Bdellovibrio^bacteriovorus^HD100@CAE78668.1$GCA_000196175.1	959_Bdellovibrio^bacteriovorus^str.^Tiberius@AFY02374.1$GCA_000317895.1	42.185	1569284_Bdellovibrio^sp.^ArHS@KHD87944.1$GCA_000786105.1	79.538	1975526_Bdellovibrio^sp.^CG10_big_fil_rev_8_21_14_0_10_47_8@PIS11433.1$GCA_002773975.1	64.931	0
959_Bdellovibrio^bacteriovorus^HD100@CAE78669.1$GCA_000196175.1	959_Bdellovibrio^bacteriovorus^str.^Tiberius@AFY00384.1$GCA_000317895.1	100	1569284_Bdellovibrio^sp.^ArHS@KHD89820.1$GCA_000786105.1	46.939	NA	NA	0
959_Bdellovibrio^bacteriovorus^HD100@CAE78670.1$GCA_000196175.1	959_Bdellovibrio^bacteriovorus^str.^Tiberius@AFY00385.1$GCA_000317895.1	100	1569284_Bdellovibrio^sp.^ArHS@KHD89821.1$GCA_000786105.1	95.789	1975526_Bdellovibrio^sp.^CG10_big_fil_rev_8_21_14_0_10_47_8@PIS10439.1$GCA_002773975.1	90.217	0
959_Bdellovibrio^bacteriovorus^HD100@CAE78671.1$GCA_000196175.1	959_Bdellovibrio^bacteriovorus^str.^Tiberius@AFY00386.1$GCA_000317895.1	99.523	1569284_Bdellovibrio^sp.^ArHS@KHD89822.1$GCA_000786105.1	86.874	NA	NA	0
959_Bdellovibrio^bacteriovorus^HD100@CAE78672.1$GCA_000196175.1	959_Bdellovibrio^bacteriovorus^str.^Tiberius@AFY00387.1$GCA_000317895.1	97.772	1569284_Bdellovibrio^sp.^ArHS@KHD89823.1$GCA_000786105.1	73.046	1975526_Bdellovibrio^sp.^CG10_big_fil_rev_8_21_14_0_10_47_8@PIS10438.1$GCA_002773975.1	27.297	0
959_Bdellovibrio^bacteriovorus^HD100@CAE78673.1$GCA_000196175.1	959_Bdellovibrio^bacteriovorus^str.^Tiberius@AFY00388.1$GCA_000317895.1	100	1569284_Bdellovibrio^sp.^ArHS@KHD89824.1$GCA_000786105.1	96.078	1975526_Bdellovibrio^sp.^CG10_big_fil_rev_8_21_14_0_10_47_8@PIS10437.1$GCA_002773975.1	80.714	0
959_Bdellovibrio^bacteriovorus^HD100@CAE78674.1$GCA_000196175.1	959_Bdellovibrio^bacteriovorus^str.^Tiberius@AFY00389.1$GCA_000317895.1	97.554	1569284_Bdellovibrio^sp.^ArHS@KHD89825.1$GCA_000786105.1	87.156	1975526_Bdellovibrio^sp.^CG10_big_fil_rev_8_21_14_0_10_47_8@PIS10436.1$GCA_002773975.1	54.829	0
959_Bdellovibrio^bacteriovorus^HD100@CAE78675.1$GCA_000196175.1	959_Bdellovibrio^bacteriovorus^str.^Tiberius@AFY00390.1$GCA_000317895.1	99.292	1569284_Bdellovibrio^sp.^ArHS@KHD89826.1$GCA_000786105.1	93.868	NA	NA	0
959_Bdellovibrio^bacteriovorus^HD100@CAE78676.1$GCA_000196175.1	959_Bdellovibrio^bacteriovorus^str.^Tiberius@AFY00391.1$GCA_000317895.1	95.572	1569284_Bdellovibrio^sp.^ArHS@KHD89909.1$GCA_000786105.1	69.926	1975526_Bdellovibrio^sp.^CG10_big_fil_rev_8_21_14_0_10_47_8@PIS10435.1$GCA_002773975.1	33.633	0
959_Bdellovibrio^bacteriovorus^HD100@CAE78677.1$GCA_000196175.1	959_Bdellovibrio^bacteriovorus^str.^Tiberius@AFY00392.1$GCA_000317895.1	99.34	1569284_Bdellovibrio^sp.^ArHS@KHD89828.1$GCA_000786105.1	77.85	1975526_Bdellovibrio^sp.^CG10_big_fil_rev_8_21_14_0_10_47_8@PIS10434.1$GCA_002773975.1	65.299	0
959_Bdellovibrio^bacteriovorus^HD100@CAE78678.1$GCA_000196175.1	959_Bdellovibrio^bacteriovorus^str.^Tiberius@AFY00393.1$GCA_000317895.1	99.415	1569284_Bdellovibrio^sp.^ArHS@KHD89829.1$GCA_000786105.1	83.041	1975526_Bdellovibrio^sp.^CG10_big_fil_rev_8_21_14_0_10_47_8@PIS10433.1$GCA_002773975.1	64.97	0
959_Bdellovibrio^bacteriovorus^HD100@CAE78679.1$GCA_000196175.1	959_Bdellovibrio^bacteriovorus^str.^Tiberius@AFY00394.1$GCA_000317895.1	99.2	1569284_Bdellovibrio^sp.^ArHS@KHD89830.1$GCA_000786105.1	72	NA	NA	0
959_Bdellovibrio^bacteriovorus^HD100@CAE78680.1$GCA_000196175.1	959_Bdellovibrio^bacteriovorus^str.^Tiberius@AFY00395.1$GCA_000317895.1	98.742	NA	NA	1975526_Bdellovibrio^sp.^CG10_big_fil_rev_8_21_14_0_10_47_8@PIS11656.1$GCA_002773975.1	53.289	0
959_Bdellovibrio^bacteriovorus^HD100@CAE78681.1$GCA_000196175.1	959_Bdellovibrio^bacteriovorus^str.^Tiberius@AFY00396.1$GCA_000317895.1	99.644	1569284_Bdellovibrio^sp.^ArHS@KHD87723.1$GCA_000786105.1	30.29	NA	NA	0
959_Bdellovibrio^bacteriovorus^HD100@CAE78682.1$GCA_000196175.1	959_Bdellovibrio^bacteriovorus^str.^Tiberius@AFY00397.1$GCA_000317895.1	100	NA	NA	NA	NA	0
959_Bdellovibrio^bacteriovorus^HD100@CAE78683.1$GCA_000196175.1	959_Bdellovibrio^bacteriovorus^str.^Tiberius@AFY00398.1$GCA_000317895.1	100	NA	NA	NA	NA	0
959_Bdellovibrio^bacteriovorus^HD100@CAE78684.1$GCA_000196175.1	959_Bdellovibrio^bacteriovorus^str.^Tiberius@AFY00399.1$GCA_000317895.1	98.315	NA	NA	NA	NA	0
959_Bdellovibrio^bacteriovorus^HD100@CAE78685.1$GCA_000196175.1	959_Bdellovibrio^bacteriovorus^str.^Tiberius@AFY00400.1$GCA_000317895.1	97.977	1569284_Bdellovibrio^sp.^ArHS@KHD89396.1$GCA_000786105.1	27.664	NA	NA	0
959_Bdellovibrio^bacteriovorus^HD100@CAE78686.1$GCA_000196175.1	959_Bdellovibrio^bacteriovorus^str.^Tiberius@AFY00401.1$GCA_000317895.1	97.63	NA	NA	NA	NA	0
959_Bdellovibrio^bacteriovorus^HD100@CAE78687.1$GCA_000196175.1	959_Bdellovibrio^bacteriovorus^str.^Tiberius@AFY00402.1$GCA_000317895.1	97.222	1569284_Bdellovibrio^sp.^ArHS@KHD89795.1$GCA_000786105.1	46.914	NA	NA	0
959_Bdellovibrio^bacteriovorus^HD100@CAE78688.1$GCA_000196175.1	959_Bdellovibrio^bacteriovorus^str.^Tiberius@AFY00403.1$GCA_000317895.1	98.872	NA	NA	NA	NA	0
959_Bdellovibrio^bacteriovorus^HD100@CAE78689.1$GCA_000196175.1	959_Bdellovibrio^bacteriovorus^str.^Tiberius@AFY00404.1$GCA_000317895.1	99.739	NA	NA	1975526_Bdellovibrio^sp.^CG10_big_fil_rev_8_21_14_0_10_47_8@PIS10810.1$GCA_002773975.1	36.864	0
959_Bdellovibrio^bacteriovorus^HD100@CAE78690.1$GCA_000196175.1	959_Bdellovibrio^bacteriovorus^str.^Tiberius@AFY00405.1$GCA_000317895.1	98.997	NA	NA	1975526_Bdellovibrio^sp.^CG10_big_fil_rev_8_21_14_0_10_47_8@PIS10432.1$GCA_002773975.1	69.811	0
959_Bdellovibrio^bacteriovorus^HD100@CAE78691.1$GCA_000196175.1	959_Bdellovibrio^bacteriovorus^str.^Tiberius@AFY00406.1$GCA_000317895.1	99.338	1569284_Bdellovibrio^sp.^ArHS@KHD89834.1$GCA_000786105.1	90.728	1975526_Bdellovibrio^sp.^CG10_big_fil_rev_8_21_14_0_10_47_8@PIS10431.1$GCA_002773975.1	71.096	0
959_Bdellovibrio^bacteriovorus^HD100@CAE78692.1$GCA_000196175.1	959_Bdellovibrio^bacteriovorus^str.^Tiberius@AFY00408.1$GCA_000317895.1	45.6	NA	NA	NA	NA	0
959_Bdellovibrio^bacteriovorus^HD100@CAE78693.1$GCA_000196175.1	959_Bdellovibrio^bacteriovorus^str.^Tiberius@AFY00409.1$GCA_000317895.1	96.441	1569284_Bdellovibrio^sp.^ArHS@KHD89910.1$GCA_000786105.1	72.152	NA	NA	0
959_Bdellovibrio^bacteriovorus^HD100@CAE78694.1$GCA_000196175.1	959_Bdellovibrio^bacteriovorus^str.^Tiberius@AFY00410.1$GCA_000317895.1	91.167	1569284_Bdellovibrio^sp.^ArHS@KHD89911.1$GCA_000786105.1	68.174	NA	NA	0
959_Bdellovibrio^bacteriovorus^HD100@CAE78695.1$GCA_000196175.1	959_Bdellovibrio^bacteriovorus^str.^Tiberius@AFY00411.1$GCA_000317895.1	60.606	NA	NA	NA	NA	0
959_Bdellovibrio^bacteriovorus^HD100@CAE78696.1$GCA_000196175.1	959_Bdellovibrio^bacteriovorus^str.^Tiberius@AFY00412.1$GCA_000317895.1	96.652	1569284_Bdellovibrio^sp.^ArHS@KHD89912.1$GCA_000786105.1	75.219	1975526_Bdellovibrio^sp.^CG10_big_fil_rev_8_21_14_0_10_47_8@PIS10429.1$GCA_002773975.1	52.451	0
959_Bdellovibrio^bacteriovorus^HD100@CAE78697.1$GCA_000196175.1	959_Bdellovibrio^bacteriovorus^str.^Tiberius@AFY00413.1$GCA_000317895.1	99.164	1569284_Bdellovibrio^sp.^ArHS@KHD89838.1$GCA_000786105.1	89.71	1975526_Bdellovibrio^sp.^CG10_big_fil_rev_8_21_14_0_10_47_8@PIS10428.1$GCA_002773975.1	72.404	0
959_Bdellovibrio^bacteriovorus^HD100@CAE78698.1$GCA_000196175.1	959_Bdellovibrio^bacteriovorus^str.^Tiberius@AFY00414.1$GCA_000317895.1	98.765	1569284_Bdellovibrio^sp.^ArHS@KHD89839.1$GCA_000786105.1	77.531	1975526_Bdellovibrio^sp.^CG10_big_fil_rev_8_21_14_0_10_47_8@PIS10427.1$GCA_002773975.1	47.912	0
959_Bdellovibrio^bacteriovorus^HD100@CAE78699.1$GCA_000196175.1	959_Bdellovibrio^bacteriovorus^str.^Tiberius@AFY00415.1$GCA_000317895.1	99.677	1569284_Bdellovibrio^sp.^ArHS@KHD89840.1$GCA_000786105.1	94.175	1975526_Bdellovibrio^sp.^CG10_big_fil_rev_8_21_14_0_10_47_8@PIS10426.1$GCA_002773975.1	64.159	0
959_Bdellovibrio^bacteriovorus^HD100@CAE78700.1$GCA_000196175.1	959_Bdellovibrio^bacteriovorus^str.^Tiberius@AFY00416.1$GCA_000317895.1	100	1569284_Bdellovibrio^sp.^ArHS@KHD89842.1$GCA_000786105.1	92.233	1975526_Bdellovibrio^sp.^CG10_big_fil_rev_8_21_14_0_10_47_8@PIS11083.1$GCA_002773975.1	27.041	0
959_Bdellovibrio^bacteriovorus^HD100@CAE78701.1$GCA_000196175.1	959_Bdellovibrio^bacteriovorus^str.^Tiberius@AFY00417.1$GCA_000317895.1	98.742	1569284_Bdellovibrio^sp.^ArHS@KHD89843.1$GCA_000786105.1	83.333	1975526_Bdellovibrio^sp.^CG10_big_fil_rev_8_21_14_0_10_47_8@PIS10278.1$GCA_002773975.1	30	0
959_Bdellovibrio^bacteriovorus^HD100@CAE78702.1$GCA_000196175.1	959_Bdellovibrio^bacteriovorus^str.^Tiberius@AFY00418.1$GCA_000317895.1	94.366	1569284_Bdellovibrio^sp.^ArHS@KHD89844.1$GCA_000786105.1	67.284	1975526_Bdellovibrio^sp.^CG10_big_fil_rev_8_21_14_0_10_47_8@PIS10277.1$GCA_002773975.1	34.375	0
959_Bdellovibrio^bacteriovorus^HD100@CAE78703.1$GCA_000196175.1	959_Bdellovibrio^bacteriovorus^str.^Tiberius@AFY00419.1$GCA_000317895.1	98.462	1569284_Bdellovibrio^sp.^ArHS@KHD90044.1$GCA_000786105.1	43.182	NA	NA	0
959_Bdellovibrio^bacteriovorus^HD100@CAE78704.1$GCA_000196175.1	959_Bdellovibrio^bacteriovorus^str.^Tiberius@AFY00420.1$GCA_000317895.1	93.719	1569284_Bdellovibrio^sp.^ArHS@KHD90045.1$GCA_000786105.1	66.416	NA	NA	0
959_Bdellovibrio^bacteriovorus^HD100@CAE78705.1$GCA_000196175.1	959_Bdellovibrio^bacteriovorus^str.^Tiberius@AFY00421.1$GCA_000317895.1	85.56	1569284_Bdellovibrio^sp.^ArHS@KHD90046.1$GCA_000786105.1	39.502	NA	NA	0
959_Bdellovibrio^bacteriovorus^HD100@CAE78706.1$GCA_000196175.1	959_Bdellovibrio^bacteriovorus^str.^Tiberius@AFY00422.1$GCA_000317895.1	94.837	1569284_Bdellovibrio^sp.^ArHS@KHD90047.1$GCA_000786105.1	62.786	1975526_Bdellovibrio^sp.^CG10_big_fil_rev_8_21_14_0_10_47_8@PIS12024.1$GCA_002773975.1	27.41	0
959_Bdellovibrio^bacteriovorus^HD100@CAE78707.1$GCA_000196175.1	959_Bdellovibrio^bacteriovorus^str.^Tiberius@AFY00423.1$GCA_000317895.1	92.4	1569284_Bdellovibrio^sp.^ArHS@KHD90048.1$GCA_000786105.1	67.919	1975526_Bdellovibrio^sp.^CG10_big_fil_rev_8_21_14_0_10_47_8@PIS12025.1$GCA_002773975.1	54.45	0
959_Bdellovibrio^bacteriovorus^HD100@CAE78708.1$GCA_000196175.1	959_Bdellovibrio^bacteriovorus^str.^Tiberius@AFY00425.1$GCA_000317895.1	91.327	1569284_Bdellovibrio^sp.^ArHS@KHD90049.1$GCA_000786105.1	57.143	NA	NA	0
959_Bdellovibrio^bacteriovorus^HD100@CAE78709.1$GCA_000196175.1	959_Bdellovibrio^bacteriovorus^str.^Tiberius@AFY02550.1$GCA_000317895.1	45.225	NA	NA	1975526_Bdellovibrio^sp.^CG10_big_fil_rev_8_21_14_0_10_47_8@PIS11523.1$GCA_002773975.1	42.009	0
959_Bdellovibrio^bacteriovorus^HD100@CAE78710.1$GCA_000196175.1	959_Bdellovibrio^bacteriovorus^str.^Tiberius@AFY00427.1$GCA_000317895.1	97.546	1569284_Bdellovibrio^sp.^ArHS@KHD90051.1$GCA_000786105.1	80.337	1975526_Bdellovibrio^sp.^CG10_big_fil_rev_8_21_14_0_10_47_8@PIS11522.1$GCA_002773975.1	61.932	0
959_Bdellovibrio^bacteriovorus^HD100@CAE78711.1$GCA_000196175.1	959_Bdellovibrio^bacteriovorus^str.^Tiberius@AFY00428.1$GCA_000317895.1	93.617	1569284_Bdellovibrio^sp.^ArHS@KHD89847.1$GCA_000786105.1	74.474	NA	NA	0
959_Bdellovibrio^bacteriovorus^HD100@CAE78712.1$GCA_000196175.1	959_Bdellovibrio^bacteriovorus^str.^Tiberius@AFY00429.1$GCA_000317895.1	98.947	1569284_Bdellovibrio^sp.^ArHS@KHD89848.1$GCA_000786105.1	80.526	1975526_Bdellovibrio^sp.^CG10_big_fil_rev_8_21_14_0_10_47_8@PIS10274.1$GCA_002773975.1	41.053	0
959_Bdellovibrio^bacteriovorus^HD100@CAE78713.1$GCA_000196175.1	959_Bdellovibrio^bacteriovorus^str.^Tiberius@AFY00430.1$GCA_000317895.1	97.101	NA	NA	NA	NA	0
959_Bdellovibrio^bacteriovorus^HD100@CAE78714.1$GCA_000196175.1	959_Bdellovibrio^bacteriovorus^str.^Tiberius@AFY00431.1$GCA_000317895.1	94.979	1569284_Bdellovibrio^sp.^ArHS@KHD88184.1$GCA_000786105.1	78.903	NA	NA	0
959_Bdellovibrio^bacteriovorus^HD100@CAE78715.1$GCA_000196175.1	959_Bdellovibrio^bacteriovorus^str.^Tiberius@AFY00432.1$GCA_000317895.1	98.239	1569284_Bdellovibrio^sp.^ArHS@KHD89849.1$GCA_000786105.1	63.39	1975526_Bdellovibrio^sp.^CG10_big_fil_rev_8_21_14_0_10_47_8@PIS10273.1$GCA_002773975.1	41.695	0
959_Bdellovibrio^bacteriovorus^HD100@CAE78716.1$GCA_000196175.1	959_Bdellovibrio^bacteriovorus^str.^Tiberius@AFY00433.1$GCA_000317895.1	96.45	1569284_Bdellovibrio^sp.^ArHS@KHD89850.1$GCA_000786105.1	92.308	1975526_Bdellovibrio^sp.^CG10_big_fil_rev_8_21_14_0_10_47_8@PIS10272.1$GCA_002773975.1	59.649	0
959_Bdellovibrio^bacteriovorus^HD100@CAE78717.1$GCA_000196175.1	959_Bdellovibrio^bacteriovorus^str.^Tiberius@AFY00434.1$GCA_000317895.1	99.553	1569284_Bdellovibrio^sp.^ArHS@KHD89851.1$GCA_000786105.1	96.347	1975526_Bdellovibrio^sp.^CG10_big_fil_rev_8_21_14_0_10_47_8@PIS10271.1$GCA_002773975.1	81.379	0
959_Bdellovibrio^bacteriovorus^HD100@CAE78718.1$GCA_000196175.1	959_Bdellovibrio^bacteriovorus^str.^Tiberius@AFY00435.1$GCA_000317895.1	98.561	1569284_Bdellovibrio^sp.^ArHS@KHD89913.1$GCA_000786105.1	83.594	1975526_Bdellovibrio^sp.^CG10_big_fil_rev_8_21_14_0_10_47_8@PIS10283.1$GCA_002773975.1	62.712	0
959_Bdellovibrio^bacteriovorus^HD100@CAE78719.1$GCA_000196175.1	959_Bdellovibrio^bacteriovorus^str.^Tiberius@AFY00436.1$GCA_000317895.1	84.507	1569284_Bdellovibrio^sp.^ArHS@KHD89852.1$GCA_000786105.1	54.676	NA	NA	0
959_Bdellovibrio^bacteriovorus^HD100@CAE78720.1$GCA_000196175.1	959_Bdellovibrio^bacteriovorus^str.^Tiberius@AFY00437.1$GCA_000317895.1	98.039	1569284_Bdellovibrio^sp.^ArHS@KHD89914.1$GCA_000786105.1	76.19	1975526_Bdellovibrio^sp.^CG10_big_fil_rev_8_21_14_0_10_47_8@PIS11081.1$GCA_002773975.1	28.889	0
959_Bdellovibrio^bacteriovorus^HD100@CAE78721.1$GCA_000196175.1	959_Bdellovibrio^bacteriovorus^str.^Tiberius@AFY00438.1$GCA_000317895.1	90.868	1569284_Bdellovibrio^sp.^ArHS@KHD89853.1$GCA_000786105.1	63.285	1975526_Bdellovibrio^sp.^CG10_big_fil_rev_8_21_14_0_10_47_8@PIS10270.1$GCA_002773975.1	53.11	0
959_Bdellovibrio^bacteriovorus^HD100@CAE78722.1$GCA_000196175.1	959_Bdellovibrio^bacteriovorus^str.^Tiberius@AFY00439.1$GCA_000317895.1	94.301	1569284_Bdellovibrio^sp.^ArHS@KHD89854.1$GCA_000786105.1	73.529	1975526_Bdellovibrio^sp.^CG10_big_fil_rev_8_21_14_0_10_47_8@PIS10564.1$GCA_002773975.1	43.269	0
959_Bdellovibrio^bacteriovorus^HD100@CAE78723.1$GCA_000196175.1	959_Bdellovibrio^bacteriovorus^str.^Tiberius@AFY00441.1$GCA_000317895.1	95.707	NA	NA	NA	NA	0
959_Bdellovibrio^bacteriovorus^HD100@CAE78724.1$GCA_000196175.1	959_Bdellovibrio^bacteriovorus^str.^Tiberius@AFY00442.1$GCA_000317895.1	88.353	1569284_Bdellovibrio^sp.^ArHS@KHD89980.1$GCA_000786105.1	55.823	NA	NA	0
959_Bdellovibrio^bacteriovorus^HD100@CAE78725.1$GCA_000196175.1	959_Bdellovibrio^bacteriovorus^str.^Tiberius@AFY00443.1$GCA_000317895.1	79.149	NA	NA	NA	NA	0
959_Bdellovibrio^bacteriovorus^HD100@CAE78726.1$GCA_000196175.1	959_Bdellovibrio^bacteriovorus^str.^Tiberius@AFY00444.1$GCA_000317895.1	88.066	NA	NA	NA	NA	0
959_Bdellovibrio^bacteriovorus^HD100@CAE78727.1$GCA_000196175.1	959_Bdellovibrio^bacteriovorus^str.^Tiberius@AFY00445.1$GCA_000317895.1	85.906	1569284_Bdellovibrio^sp.^ArHS@KHD89856.1$GCA_000786105.1	58.156	NA	NA	0
959_Bdellovibrio^bacteriovorus^HD100@CAE78728.1$GCA_000196175.1	959_Bdellovibrio^bacteriovorus^str.^Tiberius@AFY00446.1$GCA_000317895.1	90.909	NA	NA	NA	NA	0
959_Bdellovibrio^bacteriovorus^HD100@CAE78729.1$GCA_000196175.1	NA	NA	NA	NA	NA	NA	0
959_Bdellovibrio^bacteriovorus^HD100@CAE78730.1$GCA_000196175.1	959_Bdellovibrio^bacteriovorus^str.^Tiberius@AFY00447.1$GCA_000317895.1	98.52	1569284_Bdellovibrio^sp.^ArHS@KHD89857.1$GCA_000786105.1	91.064	1975526_Bdellovibrio^sp.^CG10_big_fil_rev_8_21_14_0_10_47_8@PIS10269.1$GCA_002773975.1	79.574	0
959_Bdellovibrio^bacteriovorus^HD100@CAE78731.1$GCA_000196175.1	959_Bdellovibrio^bacteriovorus^str.^Tiberius@AFY00448.1$GCA_000317895.1	93.431	1569284_Bdellovibrio^sp.^ArHS@KHD89858.1$GCA_000786105.1	82.149	1975526_Bdellovibrio^sp.^CG10_big_fil_rev_8_21_14_0_10_47_8@PIS10267.1$GCA_002773975.1	69.037	0
959_Bdellovibrio^bacteriovorus^HD100@CAE78733.1$GCA_000196175.1	959_Bdellovibrio^bacteriovorus^str.^Tiberius@AFY00449.1$GCA_000317895.1	97.531	1569284_Bdellovibrio^sp.^ArHS@KHD89859.1$GCA_000786105.1	74.897	1975526_Bdellovibrio^sp.^CG10_big_fil_rev_8_21_14_0_10_47_8@PIS10282.1$GCA_002773975.1	53.689	0
959_Bdellovibrio^bacteriovorus^HD100@CAE78734.1$GCA_000196175.1	959_Bdellovibrio^bacteriovorus^str.^Tiberius@AFY00451.1$GCA_000317895.1	97.628	1569284_Bdellovibrio^sp.^ArHS@KHD89862.1$GCA_000786105.1	72.112	1975526_Bdellovibrio^sp.^CG10_big_fil_rev_8_21_14_0_10_47_8@PIS11679.1$GCA_002773975.1	49.065	0
959_Bdellovibrio^bacteriovorus^HD100@CAE78736.1$GCA_000196175.1	959_Bdellovibrio^bacteriovorus^str.^Tiberius@AFY00452.1$GCA_000317895.1	93.645	NA	NA	NA	NA	0
959_Bdellovibrio^bacteriovorus^HD100@CAE78737.1$GCA_000196175.1	959_Bdellovibrio^bacteriovorus^str.^Tiberius@AFY00453.1$GCA_000317895.1	95.575	NA	NA	NA	NA	0
959_Bdellovibrio^bacteriovorus^HD100@CAE78738.1$GCA_000196175.1	959_Bdellovibrio^bacteriovorus^str.^Tiberius@AFY00454.1$GCA_000317895.1	98.333	1569284_Bdellovibrio^sp.^ArHS@KHD89863.1$GCA_000786105.1	85.039	NA	NA	0
959_Bdellovibrio^bacteriovorus^HD100@CAE78739.1$GCA_000196175.1	959_Bdellovibrio^bacteriovorus^str.^Tiberius@AFY00455.1$GCA_000317895.1	98.661	1569284_Bdellovibrio^sp.^ArHS@KHD89864.1$GCA_000786105.1	90	1975526_Bdellovibrio^sp.^CG10_big_fil_rev_8_21_14_0_10_47_8@PIS10281.1$GCA_002773975.1	67.063	0
959_Bdellovibrio^bacteriovorus^HD100@CAE78740.1$GCA_000196175.1	959_Bdellovibrio^bacteriovorus^str.^Tiberius@AFY00456.1$GCA_000317895.1	97.917	1569284_Bdellovibrio^sp.^ArHS@KHD89865.1$GCA_000786105.1	72.558	1975526_Bdellovibrio^sp.^CG10_big_fil_rev_8_21_14_0_10_47_8@PIS10280.1$GCA_002773975.1	58.791	0
959_Bdellovibrio^bacteriovorus^HD100@CAE78741.1$GCA_000196175.1	959_Bdellovibrio^bacteriovorus^str.^Tiberius@AFY00457.1$GCA_000317895.1	97.101	1569284_Bdellovibrio^sp.^ArHS@KHD89866.1$GCA_000786105.1	91.304	1975526_Bdellovibrio^sp.^CG10_big_fil_rev_8_21_14_0_10_47_8@PIS10260.1$GCA_002773975.1	69.565	0
959_Bdellovibrio^bacteriovorus^HD100@CAE78742.1$GCA_000196175.1	959_Bdellovibrio^bacteriovorus^str.^Tiberius@AFY00458.1$GCA_000317895.1	98.667	1569284_Bdellovibrio^sp.^ArHS@KHD89915.1$GCA_000786105.1	86.897	1975526_Bdellovibrio^sp.^CG10_big_fil_rev_8_21_14_0_10_47_8@PIS10259.1$GCA_002773975.1	61.111	0
959_Bdellovibrio^bacteriovorus^HD100@CAE78743.1$GCA_000196175.1	959_Bdellovibrio^bacteriovorus^str.^Tiberius@AFY00459.1$GCA_000317895.1	99.185	1569284_Bdellovibrio^sp.^ArHS@KHD89867.1$GCA_000786105.1	95.068	1975526_Bdellovibrio^sp.^CG10_big_fil_rev_8_21_14_0_10_47_8@PIS10258.1$GCA_002773975.1	72.951	0
959_Bdellovibrio^bacteriovorus^HD100@CAE78744.1$GCA_000196175.1	959_Bdellovibrio^bacteriovorus^str.^Tiberius@AFY00460.1$GCA_000317895.1	99.707	1569284_Bdellovibrio^sp.^ArHS@KHD89869.1$GCA_000786105.1	82.698	1975526_Bdellovibrio^sp.^CG10_big_fil_rev_8_21_14_0_10_47_8@PIS10257.1$GCA_002773975.1	52.059	0
959_Bdellovibrio^bacteriovorus^HD100@CAE78745.1$GCA_000196175.1	959_Bdellovibrio^bacteriovorus^str.^Tiberius@AFY00461.1$GCA_000317895.1	99.526	1569284_Bdellovibrio^sp.^ArHS@KHD89870.1$GCA_000786105.1	94.076	1975526_Bdellovibrio^sp.^CG10_big_fil_rev_8_21_14_0_10_47_8@PIS10256.1$GCA_002773975.1	71.734	0
959_Bdellovibrio^bacteriovorus^HD100@CAE78746.1$GCA_000196175.1	NA	NA	NA	NA	NA	NA	0
959_Bdellovibrio^bacteriovorus^HD100@CAE78747.1$GCA_000196175.1	NA	NA	NA	NA	NA	NA	0
959_Bdellovibrio^bacteriovorus^HD100@CAE78748.1$GCA_000196175.1	959_Bdellovibrio^bacteriovorus^str.^Tiberius@AFY00464.1$GCA_000317895.1	92.547	1569284_Bdellovibrio^sp.^ArHS@KHD88127.1$GCA_000786105.1	27.068	NA	NA	0
959_Bdellovibrio^bacteriovorus^HD100@CAE78749.1$GCA_000196175.1	959_Bdellovibrio^bacteriovorus^str.^Tiberius@AFY00465.1$GCA_000317895.1	95.122	1569284_Bdellovibrio^sp.^ArHS@KHD89875.1$GCA_000786105.1	84.158	1975526_Bdellovibrio^sp.^CG10_big_fil_rev_8_21_14_0_10_47_8@PIS10255.1$GCA_002773975.1	48.315	0
959_Bdellovibrio^bacteriovorus^HD100@CAE78750.1$GCA_000196175.1	959_Bdellovibrio^bacteriovorus^str.^Tiberius@AFY00466.1$GCA_000317895.1	98.734	1569284_Bdellovibrio^sp.^ArHS@KHD89917.1$GCA_000786105.1	59.494	1975526_Bdellovibrio^sp.^CG10_big_fil_rev_8_21_14_0_10_47_8@PIS10254.1$GCA_002773975.1	35.87	0
959_Bdellovibrio^bacteriovorus^HD100@CAE78751.1$GCA_000196175.1	959_Bdellovibrio^bacteriovorus^str.^Tiberius@AFY00467.1$GCA_000317895.1	96.767	1569284_Bdellovibrio^sp.^ArHS@KHD89876.1$GCA_000786105.1	77.752	1975526_Bdellovibrio^sp.^CG10_big_fil_rev_8_21_14_0_10_47_8@PIS10253.1$GCA_002773975.1	55.312	0
959_Bdellovibrio^bacteriovorus^HD100@CAE78752.1$GCA_000196175.1	959_Bdellovibrio^bacteriovorus^str.^Tiberius@AFY00468.1$GCA_000317895.1	97.642	1569284_Bdellovibrio^sp.^ArHS@KHD89877.1$GCA_000786105.1	68.342	1975526_Bdellovibrio^sp.^CG10_big_fil_rev_8_21_14_0_10_47_8@PIS10252.1$GCA_002773975.1	45.116	0
959_Bdellovibrio^bacteriovorus^HD100@CAE78753.1$GCA_000196175.1	959_Bdellovibrio^bacteriovorus^str.^Tiberius@AFY00469.1$GCA_000317895.1	95.017	1569284_Bdellovibrio^sp.^ArHS@KHD89878.1$GCA_000786105.1	68.771	1975526_Bdellovibrio^sp.^CG10_big_fil_rev_8_21_14_0_10_47_8@PIS10251.1$GCA_002773975.1	39.203	0
959_Bdellovibrio^bacteriovorus^HD100@CAE78754.1$GCA_000196175.1	959_Bdellovibrio^bacteriovorus^str.^Tiberius@AFY00470.1$GCA_000317895.1	97.257	1569284_Bdellovibrio^sp.^ArHS@KHD89879.1$GCA_000786105.1	80.147	1975526_Bdellovibrio^sp.^CG10_big_fil_rev_8_21_14_0_10_47_8@PIS10250.1$GCA_002773975.1	58.025	0
959_Bdellovibrio^bacteriovorus^HD100@CAE78755.1$GCA_000196175.1	959_Bdellovibrio^bacteriovorus^str.^Tiberius@AFY00471.1$GCA_000317895.1	98.429	1569284_Bdellovibrio^sp.^ArHS@KHD89880.1$GCA_000786105.1	78.947	1975526_Bdellovibrio^sp.^CG10_big_fil_rev_8_21_14_0_10_47_8@PIS10248.1$GCA_002773975.1	52.688	0
959_Bdellovibrio^bacteriovorus^HD100@CAE78756.1$GCA_000196175.1	959_Bdellovibrio^bacteriovorus^str.^Tiberius@AFY00472.1$GCA_000317895.1	97.166	1569284_Bdellovibrio^sp.^ArHS@KHD89881.1$GCA_000786105.1	81.405	1975526_Bdellovibrio^sp.^CG10_big_fil_rev_8_21_14_0_10_47_8@PIS10247.1$GCA_002773975.1	59.583	0
959_Bdellovibrio^bacteriovorus^HD100@CAE78757.1$GCA_000196175.1	959_Bdellovibrio^bacteriovorus^str.^Tiberius@AFY00473.1$GCA_000317895.1	97.834	1569284_Bdellovibrio^sp.^ArHS@KHD89918.1$GCA_000786105.1	91.948	NA	NA	0
959_Bdellovibrio^bacteriovorus^HD100@CAE78758.1$GCA_000196175.1	959_Bdellovibrio^bacteriovorus^str.^Tiberius@AFY00474.1$GCA_000317895.1	99.693	1569284_Bdellovibrio^sp.^ArHS@KHD89882.1$GCA_000786105.1	84.049	1975526_Bdellovibrio^sp.^CG10_big_fil_rev_8_21_14_0_10_47_8@PIS10246.1$GCA_002773975.1	64.815	0
959_Bdellovibrio^bacteriovorus^HD100@CAE78759.1$GCA_000196175.1	959_Bdellovibrio^bacteriovorus^str.^Tiberius@AFY00475.1$GCA_000317895.1	95.455	1569284_Bdellovibrio^sp.^ArHS@KHD88369.1$GCA_000786105.1	50.877	NA	NA	0
959_Bdellovibrio^bacteriovorus^HD100@CAE78760.1$GCA_000196175.1	959_Bdellovibrio^bacteriovorus^str.^Tiberius@AFY00476.1$GCA_000317895.1	92.547	NA	NA	NA	NA	0
959_Bdellovibrio^bacteriovorus^HD100@CAE78761.1$GCA_000196175.1	959_Bdellovibrio^bacteriovorus^str.^Tiberius@AFY00477.1$GCA_000317895.1	97.484	NA	NA	NA	NA	0
959_Bdellovibrio^bacteriovorus^HD100@CAE78762.1$GCA_000196175.1	959_Bdellovibrio^bacteriovorus^str.^Tiberius@AFY00480.1$GCA_000317895.1	97.989	NA	NA	NA	NA	0
959_Bdellovibrio^bacteriovorus^HD100@CAE78763.1$GCA_000196175.1	959_Bdellovibrio^bacteriovorus^str.^Tiberius@AFY00481.1$GCA_000317895.1	97.44	1569284_Bdellovibrio^sp.^ArHS@KHD87410.1$GCA_000786105.1	28.881	NA	NA	0
959_Bdellovibrio^bacteriovorus^HD100@CAE78764.1$GCA_000196175.1	959_Bdellovibrio^bacteriovorus^str.^Tiberius@AFY00482.1$GCA_000317895.1	98.131	NA	NA	NA	NA	0
959_Bdellovibrio^bacteriovorus^HD100@CAE78765.1$GCA_000196175.1	959_Bdellovibrio^bacteriovorus^str.^Tiberius@AFY00483.1$GCA_000317895.1	96.789	NA	NA	NA	NA	0
959_Bdellovibrio^bacteriovorus^HD100@CAE78767.1$GCA_000196175.1	959_Bdellovibrio^bacteriovorus^str.^Tiberius@AFY00484.1$GCA_000317895.1	98.678	1569284_Bdellovibrio^sp.^ArHS@KHD89159.1$GCA_000786105.1	85.463	NA	NA	0
959_Bdellovibrio^bacteriovorus^HD100@CAE78768.1$GCA_000196175.1	959_Bdellovibrio^bacteriovorus^str.^Tiberius@AFY00485.1$GCA_000317895.1	93.322	NA	NA	NA	NA	0
959_Bdellovibrio^bacteriovorus^HD100@CAE78769.1$GCA_000196175.1	959_Bdellovibrio^bacteriovorus^str.^Tiberius@AFY00486.1$GCA_000317895.1	93.005	1569284_Bdellovibrio^sp.^ArHS@KHD89260.1$GCA_000786105.1	51.302	NA	NA	0
959_Bdellovibrio^bacteriovorus^HD100@CAE78770.1$GCA_000196175.1	959_Bdellovibrio^bacteriovorus^str.^Tiberius@AFY00487.1$GCA_000317895.1	93.103	1569284_Bdellovibrio^sp.^ArHS@KHD89160.1$GCA_000786105.1	72.692	NA	NA	0
959_Bdellovibrio^bacteriovorus^HD100@CAE78771.1$GCA_000196175.1	959_Bdellovibrio^bacteriovorus^str.^Tiberius@AFY00488.1$GCA_000317895.1	88.742	1569284_Bdellovibrio^sp.^ArHS@KHD89161.1$GCA_000786105.1	61.697	NA	NA	0
959_Bdellovibrio^bacteriovorus^HD100@CAE78772.1$GCA_000196175.1	959_Bdellovibrio^bacteriovorus^str.^Tiberius@AFY00490.1$GCA_000317895.1	97.154	1569284_Bdellovibrio^sp.^ArHS@KHD89884.1$GCA_000786105.1	72.614	NA	NA	0
959_Bdellovibrio^bacteriovorus^HD100@CAE78773.1$GCA_000196175.1	959_Bdellovibrio^bacteriovorus^str.^Tiberius@AFY00491.1$GCA_000317895.1	97.166	1569284_Bdellovibrio^sp.^ArHS@KHD89885.1$GCA_000786105.1	85.02	NA	NA	0
959_Bdellovibrio^bacteriovorus^HD100@CAE78774.1$GCA_000196175.1	959_Bdellovibrio^bacteriovorus^str.^Tiberius@AFY00492.1$GCA_000317895.1	94.656	1569284_Bdellovibrio^sp.^ArHS@KHD89886.1$GCA_000786105.1	71.837	NA	NA	0
959_Bdellovibrio^bacteriovorus^HD100@CAE78775.1$GCA_000196175.1	959_Bdellovibrio^bacteriovorus^str.^Tiberius@AFY00493.1$GCA_000317895.1	96.429	NA	NA	NA	NA	0
959_Bdellovibrio^bacteriovorus^HD100@CAE78776.1$GCA_000196175.1	959_Bdellovibrio^bacteriovorus^str.^Tiberius@AFY00494.1$GCA_000317895.1	98.204	1569284_Bdellovibrio^sp.^ArHS@KHD89919.1$GCA_000786105.1	86.667	NA	NA	0
959_Bdellovibrio^bacteriovorus^HD100@CAE78777.1$GCA_000196175.1	959_Bdellovibrio^bacteriovorus^str.^Tiberius@AFY00495.1$GCA_000317895.1	98.75	1569284_Bdellovibrio^sp.^ArHS@KHD89888.1$GCA_000786105.1	82.988	1975526_Bdellovibrio^sp.^CG10_big_fil_rev_8_21_14_0_10_47_8@PIS10245.1$GCA_002773975.1	46.121	0
959_Bdellovibrio^bacteriovorus^HD100@CAE78778.1$GCA_000196175.1	959_Bdellovibrio^bacteriovorus^str.^Tiberius@AFY00496.1$GCA_000317895.1	97.744	1569284_Bdellovibrio^sp.^ArHS@KHD89889.1$GCA_000786105.1	78.277	1975526_Bdellovibrio^sp.^CG10_big_fil_rev_8_21_14_0_10_47_8@PIS10244.1$GCA_002773975.1	46.992	0
959_Bdellovibrio^bacteriovorus^HD100@CAE78779.1$GCA_000196175.1	959_Bdellovibrio^bacteriovorus^str.^Tiberius@AFY00497.1$GCA_000317895.1	98.866	1569284_Bdellovibrio^sp.^ArHS@KHD89890.1$GCA_000786105.1	86.2	1975526_Bdellovibrio^sp.^CG10_big_fil_rev_8_21_14_0_10_47_8@PIS10279.1$GCA_002773975.1	55.66	0
959_Bdellovibrio^bacteriovorus^HD100@CAE78780.1$GCA_000196175.1	959_Bdellovibrio^bacteriovorus^str.^Tiberius@AFY00498.1$GCA_000317895.1	98.78	1569284_Bdellovibrio^sp.^ArHS@KHD89920.1$GCA_000786105.1	85.012	1975526_Bdellovibrio^sp.^CG10_big_fil_rev_8_21_14_0_10_47_8@PIS10604.1$GCA_002773975.1	55.242	0
959_Bdellovibrio^bacteriovorus^HD100@CAE78781.1$GCA_000196175.1	959_Bdellovibrio^bacteriovorus^str.^Tiberius@AFY00499.1$GCA_000317895.1	98.577	1569284_Bdellovibrio^sp.^ArHS@KHD89921.1$GCA_000786105.1	74.031	1975526_Bdellovibrio^sp.^CG10_big_fil_rev_8_21_14_0_10_47_8@PIS10605.1$GCA_002773975.1	40.511	0
959_Bdellovibrio^bacteriovorus^HD100@CAE78782.1$GCA_000196175.1	959_Bdellovibrio^bacteriovorus^str.^Tiberius@AFY00501.1$GCA_000317895.1	98.516	1569284_Bdellovibrio^sp.^ArHS@KHD89923.1$GCA_000786105.1	80.536	1975526_Bdellovibrio^sp.^CG10_big_fil_rev_8_21_14_0_10_47_8@PIS10607.1$GCA_002773975.1	45.833	0
959_Bdellovibrio^bacteriovorus^HD100@CAE78783.1$GCA_000196175.1	959_Bdellovibrio^bacteriovorus^str.^Tiberius@AFY00502.1$GCA_000317895.1	100	1569284_Bdellovibrio^sp.^ArHS@KHD89924.1$GCA_000786105.1	97.642	1975526_Bdellovibrio^sp.^CG10_big_fil_rev_8_21_14_0_10_47_8@PIS11259.1$GCA_002773975.1	75.943	0
959_Bdellovibrio^bacteriovorus^HD100@CAE78784.1$GCA_000196175.1	959_Bdellovibrio^bacteriovorus^str.^Tiberius@AFY00503.1$GCA_000317895.1	98.864	1569284_Bdellovibrio^sp.^ArHS@KHD89925.1$GCA_000786105.1	95.57	1975526_Bdellovibrio^sp.^CG10_big_fil_rev_8_21_14_0_10_47_8@PIS11242.1$GCA_002773975.1	65.409	0
959_Bdellovibrio^bacteriovorus^HD100@CAE78785.1$GCA_000196175.1	959_Bdellovibrio^bacteriovorus^str.^Tiberius@AFY00504.1$GCA_000317895.1	98.98	1569284_Bdellovibrio^sp.^ArHS@KHD89926.1$GCA_000786105.1	86.735	1975526_Bdellovibrio^sp.^CG10_big_fil_rev_8_21_14_0_10_47_8@PIS11243.1$GCA_002773975.1	61.979	0
959_Bdellovibrio^bacteriovorus^HD100@CAE78786.1$GCA_000196175.1	959_Bdellovibrio^bacteriovorus^str.^Tiberius@AFY00505.1$GCA_000317895.1	97.633	1569284_Bdellovibrio^sp.^ArHS@KHD89927.1$GCA_000786105.1	75.66	1975526_Bdellovibrio^sp.^CG10_big_fil_rev_8_21_14_0_10_47_8@PIS11244.1$GCA_002773975.1	49.342	0
959_Bdellovibrio^bacteriovorus^HD100@CAE78787.1$GCA_000196175.1	959_Bdellovibrio^bacteriovorus^str.^Tiberius@AFY00506.1$GCA_000317895.1	99.167	1569284_Bdellovibrio^sp.^ArHS@KHD89928.1$GCA_000786105.1	95	1975526_Bdellovibrio^sp.^CG10_big_fil_rev_8_21_14_0_10_47_8@PIS11245.1$GCA_002773975.1	82.5	0
959_Bdellovibrio^bacteriovorus^HD100@CAE78788.1$GCA_000196175.1	959_Bdellovibrio^bacteriovorus^str.^Tiberius@AFY00507.1$GCA_000317895.1	99.576	1569284_Bdellovibrio^sp.^ArHS@KHD89929.1$GCA_000786105.1	94.351	1975526_Bdellovibrio^sp.^CG10_big_fil_rev_8_21_14_0_10_47_8@PIS11260.1$GCA_002773975.1	74.576	0
959_Bdellovibrio^bacteriovorus^HD100@CAE78789.1$GCA_000196175.1	959_Bdellovibrio^bacteriovorus^str.^Tiberius@AFY00508.1$GCA_000317895.1	86.056	NA	NA	NA	NA	0
959_Bdellovibrio^bacteriovorus^HD100@CAE78790.1$GCA_000196175.1	959_Bdellovibrio^bacteriovorus^str.^Tiberius@AFY00509.1$GCA_000317895.1	97.576	1569284_Bdellovibrio^sp.^ArHS@KHD89931.1$GCA_000786105.1	80.606	NA	NA	0
959_Bdellovibrio^bacteriovorus^HD100@CAE78791.1$GCA_000196175.1	959_Bdellovibrio^bacteriovorus^str.^Tiberius@AFY00510.1$GCA_000317895.1	99.462	1569284_Bdellovibrio^sp.^ArHS@KHD89955.1$GCA_000786105.1	88.108	1975526_Bdellovibrio^sp.^CG10_big_fil_rev_8_21_14_0_10_47_8@PIS11441.1$GCA_002773975.1	57.542	0
959_Bdellovibrio^bacteriovorus^HD100@CAE78792.1$GCA_000196175.1	959_Bdellovibrio^bacteriovorus^str.^Tiberius@AFY00511.1$GCA_000317895.1	98.113	1569284_Bdellovibrio^sp.^ArHS@KHD89956.1$GCA_000786105.1	51.007	NA	NA	0
959_Bdellovibrio^bacteriovorus^HD100@CAE78793.1$GCA_000196175.1	959_Bdellovibrio^bacteriovorus^str.^Tiberius@AFY00512.1$GCA_000317895.1	94.828	1569284_Bdellovibrio^sp.^ArHS@KHD89932.1$GCA_000786105.1	78.448	1975526_Bdellovibrio^sp.^CG10_big_fil_rev_8_21_14_0_10_47_8@PIS11251.1$GCA_002773975.1	44.444	0
959_Bdellovibrio^bacteriovorus^HD100@CAE78794.1$GCA_000196175.1	959_Bdellovibrio^bacteriovorus^str.^Tiberius@AFY00513.1$GCA_000317895.1	88.5	1569284_Bdellovibrio^sp.^ArHS@KHD89933.1$GCA_000786105.1	69.543	NA	NA	0
959_Bdellovibrio^bacteriovorus^HD100@CAE78795.1$GCA_000196175.1	959_Bdellovibrio^bacteriovorus^str.^Tiberius@AFY00514.1$GCA_000317895.1	97.933	1569284_Bdellovibrio^sp.^ArHS@KHD89957.1$GCA_000786105.1	93.782	1975526_Bdellovibrio^sp.^CG10_big_fil_rev_8_21_14_0_10_47_8@PIS11261.1$GCA_002773975.1	74.16	0
959_Bdellovibrio^bacteriovorus^HD100@CAE78796.1$GCA_000196175.1	959_Bdellovibrio^bacteriovorus^str.^Tiberius@AFY00515.1$GCA_000317895.1	99.666	1569284_Bdellovibrio^sp.^ArHS@KHD89934.1$GCA_000786105.1	97.329	1975526_Bdellovibrio^sp.^CG10_big_fil_rev_8_21_14_0_10_47_8@PIS11252.1$GCA_002773975.1	84.14	0
959_Bdellovibrio^bacteriovorus^HD100@CAE78797.1$GCA_000196175.1	959_Bdellovibrio^bacteriovorus^str.^Tiberius@AFY00516.1$GCA_000317895.1	98.855	1569284_Bdellovibrio^sp.^ArHS@KHD89935.1$GCA_000786105.1	90.625	1975526_Bdellovibrio^sp.^CG10_big_fil_rev_8_21_14_0_10_47_8@PIS11262.1$GCA_002773975.1	73.828	0
959_Bdellovibrio^bacteriovorus^HD100@CAE78798.1$GCA_000196175.1	959_Bdellovibrio^bacteriovorus^str.^Tiberius@AFY00517.1$GCA_000317895.1	95.745	1569284_Bdellovibrio^sp.^ArHS@KHD89936.1$GCA_000786105.1	74.359	1975526_Bdellovibrio^sp.^CG10_big_fil_rev_8_21_14_0_10_47_8@PIS11253.1$GCA_002773975.1	54.464	0
959_Bdellovibrio^bacteriovorus^HD100@CAE78799.1$GCA_000196175.1	959_Bdellovibrio^bacteriovorus^str.^Tiberius@AFY00518.1$GCA_000317895.1	100	1569284_Bdellovibrio^sp.^ArHS@KHD89937.1$GCA_000786105.1	79.556	1975526_Bdellovibrio^sp.^CG10_big_fil_rev_8_21_14_0_10_47_8@PIS11254.1$GCA_002773975.1	49.573	0
959_Bdellovibrio^bacteriovorus^HD100@CAE78800.1$GCA_000196175.1	959_Bdellovibrio^bacteriovorus^str.^Tiberius@AFY00519.1$GCA_000317895.1	95.333	1569284_Bdellovibrio^sp.^ArHS@KHD89938.1$GCA_000786105.1	79.07	1975526_Bdellovibrio^sp.^CG10_big_fil_rev_8_21_14_0_10_47_8@PIS11255.1$GCA_002773975.1	51.864	0
959_Bdellovibrio^bacteriovorus^HD100@CAE78801.1$GCA_000196175.1	959_Bdellovibrio^bacteriovorus^str.^Tiberius@AFY00520.1$GCA_000317895.1	96.848	1569284_Bdellovibrio^sp.^ArHS@KHD89939.1$GCA_000786105.1	85.028	1975526_Bdellovibrio^sp.^CG10_big_fil_rev_8_21_14_0_10_47_8@PIS11256.1$GCA_002773975.1	70.904	0
959_Bdellovibrio^bacteriovorus^HD100@CAE78802.1$GCA_000196175.1	959_Bdellovibrio^bacteriovorus^str.^Tiberius@AFY00521.1$GCA_000317895.1	98.649	1569284_Bdellovibrio^sp.^ArHS@KHD89940.1$GCA_000786105.1	86.036	1975526_Bdellovibrio^sp.^CG10_big_fil_rev_8_21_14_0_10_47_8@PIS11257.1$GCA_002773975.1	63.256	0
959_Bdellovibrio^bacteriovorus^HD100@CAE78803.1$GCA_000196175.1	959_Bdellovibrio^bacteriovorus^str.^Tiberius@AFY00522.1$GCA_000317895.1	99.248	1569284_Bdellovibrio^sp.^ArHS@KHD89941.1$GCA_000786105.1	90.32	1975526_Bdellovibrio^sp.^CG10_big_fil_rev_8_21_14_0_10_47_8@PIS11380.1$GCA_002773975.1	72.727	0
959_Bdellovibrio^bacteriovorus^HD100@CAE78804.1$GCA_000196175.1	959_Bdellovibrio^bacteriovorus^str.^Tiberius@AFY00523.1$GCA_000317895.1	98.649	1569284_Bdellovibrio^sp.^ArHS@KHD89942.1$GCA_000786105.1	83.502	1975526_Bdellovibrio^sp.^CG10_big_fil_rev_8_21_14_0_10_47_8@PIS11377.1$GCA_002773975.1	54.795	0
959_Bdellovibrio^bacteriovorus^HD100@CAE78805.1$GCA_000196175.1	959_Bdellovibrio^bacteriovorus^str.^Tiberius@AFY00524.1$GCA_000317895.1	98.381	1569284_Bdellovibrio^sp.^ArHS@KHD89943.1$GCA_000786105.1	88.571	1975526_Bdellovibrio^sp.^CG10_big_fil_rev_8_21_14_0_10_47_8@PIS11376.1$GCA_002773975.1	54.043	0
959_Bdellovibrio^bacteriovorus^HD100@CAE78806.1$GCA_000196175.1	959_Bdellovibrio^bacteriovorus^str.^Tiberius@AFY00525.1$GCA_000317895.1	98.413	1569284_Bdellovibrio^sp.^ArHS@KHD89944.1$GCA_000786105.1	77.291	1975526_Bdellovibrio^sp.^CG10_big_fil_rev_8_21_14_0_10_47_8@PIS11375.1$GCA_002773975.1	41.833	0
959_Bdellovibrio^bacteriovorus^HD100@CAE78807.1$GCA_000196175.1	959_Bdellovibrio^bacteriovorus^str.^Tiberius@AFY00526.1$GCA_000317895.1	97.683	1569284_Bdellovibrio^sp.^ArHS@KHD89945.1$GCA_000786105.1	84.496	1975526_Bdellovibrio^sp.^CG10_big_fil_rev_8_21_14_0_10_47_8@PIS11379.1$GCA_002773975.1	63.707	0
959_Bdellovibrio^bacteriovorus^HD100@CAE78808.1$GCA_000196175.1	959_Bdellovibrio^bacteriovorus^str.^Tiberius@AFY00527.1$GCA_000317895.1	99.145	1569284_Bdellovibrio^sp.^ArHS@KHD89946.1$GCA_000786105.1	92.308	NA	NA	0
959_Bdellovibrio^bacteriovorus^HD100@CAE78809.1$GCA_000196175.1	959_Bdellovibrio^bacteriovorus^str.^Tiberius@AFY00528.1$GCA_000317895.1	97.044	1569284_Bdellovibrio^sp.^ArHS@KHD89947.1$GCA_000786105.1	78	1975526_Bdellovibrio^sp.^CG10_big_fil_rev_8_21_14_0_10_47_8@PIS11374.1$GCA_002773975.1	45.226	0
959_Bdellovibrio^bacteriovorus^HD100@CAE78810.1$GCA_000196175.1	959_Bdellovibrio^bacteriovorus^str.^Tiberius@AFY00529.1$GCA_000317895.1	99.492	1569284_Bdellovibrio^sp.^ArHS@KHD89948.1$GCA_000786105.1	77.273	1975526_Bdellovibrio^sp.^CG10_big_fil_rev_8_21_14_0_10_47_8@PIS11373.1$GCA_002773975.1	34.375	0
959_Bdellovibrio^bacteriovorus^HD100@CAE78811.1$GCA_000196175.1	959_Bdellovibrio^bacteriovorus^str.^Tiberius@AFY00530.1$GCA_000317895.1	93.636	1569284_Bdellovibrio^sp.^ArHS@KHD89949.1$GCA_000786105.1	69.565	1975526_Bdellovibrio^sp.^CG10_big_fil_rev_8_21_14_0_10_47_8@PIS11372.1$GCA_002773975.1	33.617	0
959_Bdellovibrio^bacteriovorus^HD100@CAE78812.1$GCA_000196175.1	959_Bdellovibrio^bacteriovorus^str.^Tiberius@AFY00531.1$GCA_000317895.1	98.88	1569284_Bdellovibrio^sp.^ArHS@KHD89958.1$GCA_000786105.1	77.147	1975526_Bdellovibrio^sp.^CG10_big_fil_rev_8_21_14_0_10_47_8@PIS11371.1$GCA_002773975.1	48.048	0
959_Bdellovibrio^bacteriovorus^HD100@CAE78813.1$GCA_000196175.1	959_Bdellovibrio^bacteriovorus^str.^Tiberius@AFY00533.1$GCA_000317895.1	84.496	1569284_Bdellovibrio^sp.^ArHS@KHD89950.1$GCA_000786105.1	30.5	NA	NA	0
959_Bdellovibrio^bacteriovorus^HD100@CAE78814.1$GCA_000196175.1	959_Bdellovibrio^bacteriovorus^str.^Tiberius@AFY00534.1$GCA_000317895.1	99.314	1569284_Bdellovibrio^sp.^ArHS@KHD89952.1$GCA_000786105.1	85.847	1975526_Bdellovibrio^sp.^CG10_big_fil_rev_8_21_14_0_10_47_8@PIS11378.1$GCA_002773975.1	58.661	0
959_Bdellovibrio^bacteriovorus^HD100@CAE78815.1$GCA_000196175.1	959_Bdellovibrio^bacteriovorus^str.^Tiberius@AFY00535.1$GCA_000317895.1	99.01	1569284_Bdellovibrio^sp.^ArHS@KHD89953.1$GCA_000786105.1	76.238	1975526_Bdellovibrio^sp.^CG10_big_fil_rev_8_21_14_0_10_47_8@PIS11368.1$GCA_002773975.1	49.505	0
959_Bdellovibrio^bacteriovorus^HD100@CAE78816.1$GCA_000196175.1	959_Bdellovibrio^bacteriovorus^str.^Tiberius@AFY00536.1$GCA_000317895.1	99.415	1569284_Bdellovibrio^sp.^ArHS@KHD89954.1$GCA_000786105.1	91.813	1975526_Bdellovibrio^sp.^CG10_big_fil_rev_8_21_14_0_10_47_8@PIS11367.1$GCA_002773975.1	59.302	0
959_Bdellovibrio^bacteriovorus^HD100@CAE78817.1$GCA_000196175.1	959_Bdellovibrio^bacteriovorus^str.^Tiberius@AFY00537.1$GCA_000317895.1	92.285	1569284_Bdellovibrio^sp.^ArHS@KHD87195.1$GCA_000786105.1	71.598	NA	NA	0
959_Bdellovibrio^bacteriovorus^HD100@CAE78818.1$GCA_000196175.1	959_Bdellovibrio^bacteriovorus^str.^Tiberius@AFY00538.1$GCA_000317895.1	94.828	NA	NA	NA	NA	0
959_Bdellovibrio^bacteriovorus^HD100@CAE78819.1$GCA_000196175.1	959_Bdellovibrio^bacteriovorus^str.^Tiberius@AFY00539.1$GCA_000317895.1	97.568	1569284_Bdellovibrio^sp.^ArHS@KHD87196.1$GCA_000786105.1	83.243	1975526_Bdellovibrio^sp.^CG10_big_fil_rev_8_21_14_0_10_47_8@PIS10977.1$GCA_002773975.1	37.701	0
959_Bdellovibrio^bacteriovorus^HD100@CAE78820.1$GCA_000196175.1	959_Bdellovibrio^bacteriovorus^str.^Tiberius@AFY00540.1$GCA_000317895.1	99.119	1569284_Bdellovibrio^sp.^ArHS@KHD87197.1$GCA_000786105.1	84.581	1975526_Bdellovibrio^sp.^CG10_big_fil_rev_8_21_14_0_10_47_8@PIS10484.1$GCA_002773975.1	38.261	0
959_Bdellovibrio^bacteriovorus^HD100@CAE78822.1$GCA_000196175.1	959_Bdellovibrio^bacteriovorus^str.^Tiberius@AFY00541.1$GCA_000317895.1	97.405	1569284_Bdellovibrio^sp.^ArHS@KHD87198.1$GCA_000786105.1	70.934	NA	NA	0
959_Bdellovibrio^bacteriovorus^HD100@CAE78823.1$GCA_000196175.1	959_Bdellovibrio^bacteriovorus^str.^Tiberius@AFY00542.1$GCA_000317895.1	92.157	1569284_Bdellovibrio^sp.^ArHS@KHD87199.1$GCA_000786105.1	55.5	NA	NA	0
959_Bdellovibrio^bacteriovorus^HD100@CAE78824.1$GCA_000196175.1	959_Bdellovibrio^bacteriovorus^str.^Tiberius@AFY00543.1$GCA_000317895.1	95.139	1569284_Bdellovibrio^sp.^ArHS@KHD87200.1$GCA_000786105.1	57.857	NA	NA	0
959_Bdellovibrio^bacteriovorus^HD100@CAE78825.1$GCA_000196175.1	959_Bdellovibrio^bacteriovorus^str.^Tiberius@AFY00544.1$GCA_000317895.1	95.062	1569284_Bdellovibrio^sp.^ArHS@KHD87201.1$GCA_000786105.1	66.667	NA	NA	0
959_Bdellovibrio^bacteriovorus^HD100@CAE78826.1$GCA_000196175.1	959_Bdellovibrio^bacteriovorus^str.^Tiberius@AFY00545.1$GCA_000317895.1	93.137	1569284_Bdellovibrio^sp.^ArHS@KHD87202.1$GCA_000786105.1	49.495	NA	NA	0
959_Bdellovibrio^bacteriovorus^HD100@CAE78827.1$GCA_000196175.1	959_Bdellovibrio^bacteriovorus^str.^Tiberius@AFY00546.1$GCA_000317895.1	94.022	1569284_Bdellovibrio^sp.^ArHS@KHD87203.1$GCA_000786105.1	56.452	NA	NA	0
959_Bdellovibrio^bacteriovorus^HD100@CAE78828.1$GCA_000196175.1	959_Bdellovibrio^bacteriovorus^str.^Tiberius@AFY00547.1$GCA_000317895.1	71.22	NA	NA	NA	NA	0
959_Bdellovibrio^bacteriovorus^HD100@CAE78829.1$GCA_000196175.1	959_Bdellovibrio^bacteriovorus^str.^Tiberius@AFY00548.1$GCA_000317895.1	83.654	1569284_Bdellovibrio^sp.^ArHS@KHD87206.1$GCA_000786105.1	63.303	NA	NA	0
959_Bdellovibrio^bacteriovorus^HD100@CAE78830.1$GCA_000196175.1	NA	NA	NA	NA	NA	NA	0
959_Bdellovibrio^bacteriovorus^HD100@CAE78831.1$GCA_000196175.1	959_Bdellovibrio^bacteriovorus^str.^Tiberius@AFY00550.1$GCA_000317895.1	95.529	1569284_Bdellovibrio^sp.^ArHS@KHD87793.1$GCA_000786105.1	70.05	NA	NA	0
959_Bdellovibrio^bacteriovorus^HD100@CAE78832.1$GCA_000196175.1	NA	NA	NA	NA	NA	NA	0
959_Bdellovibrio^bacteriovorus^HD100@CAE78833.1$GCA_000196175.1	959_Bdellovibrio^bacteriovorus^str.^Tiberius@AFY00552.1$GCA_000317895.1	99.167	NA	NA	NA	NA	0
959_Bdellovibrio^bacteriovorus^HD100@CAE78834.1$GCA_000196175.1	959_Bdellovibrio^bacteriovorus^str.^Tiberius@AFY00553.1$GCA_000317895.1	86.552	NA	NA	NA	NA	0
959_Bdellovibrio^bacteriovorus^HD100@CAE78835.1$GCA_000196175.1	959_Bdellovibrio^bacteriovorus^str.^Tiberius@AFY00554.1$GCA_000317895.1	99.01	NA	NA	NA	NA	0
959_Bdellovibrio^bacteriovorus^HD100@CAE78836.1$GCA_000196175.1	959_Bdellovibrio^bacteriovorus^str.^Tiberius@AFY00555.1$GCA_000317895.1	77.586	NA	NA	NA	NA	0
959_Bdellovibrio^bacteriovorus^HD100@CAE78837.1$GCA_000196175.1	959_Bdellovibrio^bacteriovorus^str.^Tiberius@AFY00556.1$GCA_000317895.1	94.118	1569284_Bdellovibrio^sp.^ArHS@KHD89613.1$GCA_000786105.1	67.778	NA	NA	0
959_Bdellovibrio^bacteriovorus^HD100@CAE78838.1$GCA_000196175.1	959_Bdellovibrio^bacteriovorus^str.^Tiberius@AFY00558.1$GCA_000317895.1	93.26	1569284_Bdellovibrio^sp.^ArHS@KHD88508.1$GCA_000786105.1	31.056	1975526_Bdellovibrio^sp.^CG10_big_fil_rev_8_21_14_0_10_47_8@PIS10662.1$GCA_002773975.1	33.333	0
959_Bdellovibrio^bacteriovorus^HD100@CAE78839.1$GCA_000196175.1	959_Bdellovibrio^bacteriovorus^str.^Tiberius@AFY00559.1$GCA_000317895.1	98.658	1569284_Bdellovibrio^sp.^ArHS@KHD88507.1$GCA_000786105.1	41.379	1975526_Bdellovibrio^sp.^CG10_big_fil_rev_8_21_14_0_10_47_8@PIS10469.1$GCA_002773975.1	31.034	0
959_Bdellovibrio^bacteriovorus^HD100@CAE78840.1$GCA_000196175.1	959_Bdellovibrio^bacteriovorus^str.^Tiberius@AFY00560.1$GCA_000317895.1	94.539	NA	NA	NA	NA	0
959_Bdellovibrio^bacteriovorus^HD100@CAE78841.1$GCA_000196175.1	959_Bdellovibrio^bacteriovorus^str.^Tiberius@AFY00561.1$GCA_000317895.1	99.187	NA	NA	NA	NA	0
959_Bdellovibrio^bacteriovorus^HD100@CAE78842.1$GCA_000196175.1	959_Bdellovibrio^bacteriovorus^str.^Tiberius@AFY00562.1$GCA_000317895.1	96.014	NA	NA	NA	NA	0
959_Bdellovibrio^bacteriovorus^HD100@CAE78843.1$GCA_000196175.1	959_Bdellovibrio^bacteriovorus^str.^Tiberius@AFY00563.1$GCA_000317895.1	95.69	1569284_Bdellovibrio^sp.^ArHS@KHD89861.1$GCA_000786105.1	60.057	1975526_Bdellovibrio^sp.^CG10_big_fil_rev_8_21_14_0_10_47_8@PIS12122.1$GCA_002773975.1	55.814	0
959_Bdellovibrio^bacteriovorus^HD100@CAE78844.1$GCA_000196175.1	959_Bdellovibrio^bacteriovorus^str.^Tiberius@AFY00564.1$GCA_000317895.1	94.958	NA	NA	NA	NA	0
959_Bdellovibrio^bacteriovorus^HD100@CAE78845.1$GCA_000196175.1	959_Bdellovibrio^bacteriovorus^str.^Tiberius@AFY00565.1$GCA_000317895.1	90.301	NA	NA	NA	NA	0
959_Bdellovibrio^bacteriovorus^HD100@CAE78846.1$GCA_000196175.1	959_Bdellovibrio^bacteriovorus^str.^Tiberius@AFY00566.1$GCA_000317895.1	90.598	NA	NA	NA	NA	0
959_Bdellovibrio^bacteriovorus^HD100@CAE78847.1$GCA_000196175.1	NA	NA	1569284_Bdellovibrio^sp.^ArHS@KHD88261.1$GCA_000786105.1	83.129	NA	NA	0
959_Bdellovibrio^bacteriovorus^HD100@CAE78848.1$GCA_000196175.1	NA	NA	1569284_Bdellovibrio^sp.^ArHS@KHD88262.1$GCA_000786105.1	73.709	NA	NA	0
959_Bdellovibrio^bacteriovorus^HD100@CAE78849.1$GCA_000196175.1	NA	NA	NA	NA	NA	NA	0
959_Bdellovibrio^bacteriovorus^HD100@CAE78850.1$GCA_000196175.1	NA	NA	NA	NA	NA	NA	0
959_Bdellovibrio^bacteriovorus^HD100@CAE78851.1$GCA_000196175.1	NA	NA	1569284_Bdellovibrio^sp.^ArHS@KHD88265.1$GCA_000786105.1	79.769	NA	NA	0
959_Bdellovibrio^bacteriovorus^HD100@CAE78852.1$GCA_000196175.1	NA	NA	NA	NA	NA	NA	0
959_Bdellovibrio^bacteriovorus^HD100@CAE78853.1$GCA_000196175.1	959_Bdellovibrio^bacteriovorus^str.^Tiberius@AFY00573.1$GCA_000317895.1	90.129	NA	NA	NA	NA	0
959_Bdellovibrio^bacteriovorus^HD100@CAE78854.1$GCA_000196175.1	959_Bdellovibrio^bacteriovorus^str.^Tiberius@AFY00574.1$GCA_000317895.1	79.832	NA	NA	NA	NA	0
959_Bdellovibrio^bacteriovorus^HD100@CAE78855.1$GCA_000196175.1	959_Bdellovibrio^bacteriovorus^str.^Tiberius@AFY00575.1$GCA_000317895.1	94.321	NA	NA	NA	NA	0
959_Bdellovibrio^bacteriovorus^HD100@CAE78856.1$GCA_000196175.1	NA	NA	NA	NA	NA	NA	0
959_Bdellovibrio^bacteriovorus^HD100@CAE78858.1$GCA_000196175.1	NA	NA	NA	NA	1975526_Bdellovibrio^sp.^CG10_big_fil_rev_8_21_14_0_10_47_8@PIS10070.1$GCA_002773975.1	52.61	0
959_Bdellovibrio^bacteriovorus^HD100@CAE78859.1$GCA_000196175.1	NA	NA	NA	NA	1975526_Bdellovibrio^sp.^CG10_big_fil_rev_8_21_14_0_10_47_8@PIS09980.1$GCA_002773975.1	59.951	0
959_Bdellovibrio^bacteriovorus^HD100@CAE78860.1$GCA_000196175.1	NA	NA	NA	NA	NA	NA	0
959_Bdellovibrio^bacteriovorus^HD100@CAE78861.1$GCA_000196175.1	NA	NA	NA	NA	NA	NA	0
959_Bdellovibrio^bacteriovorus^HD100@CAE78862.1$GCA_000196175.1	NA	NA	1569284_Bdellovibrio^sp.^ArHS@KHD87377.1$GCA_000786105.1	67.097	NA	NA	0
959_Bdellovibrio^bacteriovorus^HD100@CAE78863.1$GCA_000196175.1	NA	NA	1569284_Bdellovibrio^sp.^ArHS@KHD88267.1$GCA_000786105.1	63.248	NA	NA	0
959_Bdellovibrio^bacteriovorus^HD100@CAE78864.1$GCA_000196175.1	NA	NA	NA	NA	NA	NA	0
959_Bdellovibrio^bacteriovorus^HD100@CAE78865.1$GCA_000196175.1	959_Bdellovibrio^bacteriovorus^str.^Tiberius@AFY00576.1$GCA_000317895.1	97.834	1569284_Bdellovibrio^sp.^ArHS@KHD87564.1$GCA_000786105.1	81.227	NA	NA	0
959_Bdellovibrio^bacteriovorus^HD100@CAE78866.1$GCA_000196175.1	959_Bdellovibrio^bacteriovorus^str.^Tiberius@AFY00577.1$GCA_000317895.1	97.849	1569284_Bdellovibrio^sp.^ArHS@KHD87565.1$GCA_000786105.1	65.217	NA	NA	0
959_Bdellovibrio^bacteriovorus^HD100@CAE78867.1$GCA_000196175.1	959_Bdellovibrio^bacteriovorus^str.^Tiberius@AFY00578.1$GCA_000317895.1	98.272	1569284_Bdellovibrio^sp.^ArHS@KHD87553.1$GCA_000786105.1	88.889	NA	NA	0
959_Bdellovibrio^bacteriovorus^HD100@CAE78868.1$GCA_000196175.1	959_Bdellovibrio^bacteriovorus^str.^Tiberius@AFY00579.1$GCA_000317895.1	93.079	NA	NA	NA	NA	0
959_Bdellovibrio^bacteriovorus^HD100@CAE78869.1$GCA_000196175.1	959_Bdellovibrio^bacteriovorus^str.^Tiberius@AFY00580.1$GCA_000317895.1	98.209	1569284_Bdellovibrio^sp.^ArHS@KHD88015.1$GCA_000786105.1	26.667	1975526_Bdellovibrio^sp.^CG10_big_fil_rev_8_21_14_0_10_47_8@PIS10736.1$GCA_002773975.1	30.837	0
959_Bdellovibrio^bacteriovorus^HD100@CAE78871.1$GCA_000196175.1	959_Bdellovibrio^bacteriovorus^str.^Tiberius@AFY01889.1$GCA_000317895.1	29.348	NA	NA	NA	NA	0
959_Bdellovibrio^bacteriovorus^HD100@CAE78872.1$GCA_000196175.1	NA	NA	1569284_Bdellovibrio^sp.^ArHS@KHD87167.1$GCA_000786105.1	28.39	NA	NA	0
959_Bdellovibrio^bacteriovorus^HD100@CAE78873.1$GCA_000196175.1	NA	NA	NA	NA	NA	NA	0
959_Bdellovibrio^bacteriovorus^HD100@CAE78875.1$GCA_000196175.1	959_Bdellovibrio^bacteriovorus^str.^Tiberius@AFY00583.1$GCA_000317895.1	89.879	NA	NA	NA	NA	0
959_Bdellovibrio^bacteriovorus^HD100@CAE78876.1$GCA_000196175.1	959_Bdellovibrio^bacteriovorus^str.^Tiberius@AFY00585.1$GCA_000317895.1	77.049	NA	NA	NA	NA	0
959_Bdellovibrio^bacteriovorus^HD100@CAE78877.1$GCA_000196175.1	959_Bdellovibrio^bacteriovorus^str.^Tiberius@AFY00586.1$GCA_000317895.1	97.727	1569284_Bdellovibrio^sp.^ArHS@KHD87221.1$GCA_000786105.1	72.727	1975526_Bdellovibrio^sp.^CG10_big_fil_rev_8_21_14_0_10_47_8@PIS11963.1$GCA_002773975.1	37.85	0
959_Bdellovibrio^bacteriovorus^HD100@CAE78878.1$GCA_000196175.1	959_Bdellovibrio^bacteriovorus^str.^Tiberius@AFY00587.1$GCA_000317895.1	94.118	1569284_Bdellovibrio^sp.^ArHS@KHD87222.1$GCA_000786105.1	63.077	1975526_Bdellovibrio^sp.^CG10_big_fil_rev_8_21_14_0_10_47_8@PIS11964.1$GCA_002773975.1	31.034	0
959_Bdellovibrio^bacteriovorus^HD100@CAE78879.1$GCA_000196175.1	959_Bdellovibrio^bacteriovorus^str.^Tiberius@AFY00588.1$GCA_000317895.1	95.69	1569284_Bdellovibrio^sp.^ArHS@KHD87223.1$GCA_000786105.1	65.385	1975526_Bdellovibrio^sp.^CG10_big_fil_rev_8_21_14_0_10_47_8@PIS11965.1$GCA_002773975.1	37.069	0
959_Bdellovibrio^bacteriovorus^HD100@CAE78880.1$GCA_000196175.1	NA	NA	NA	NA	1975526_Bdellovibrio^sp.^CG10_big_fil_rev_8_21_14_0_10_47_8@PIS11966.1$GCA_002773975.1	78.409	0
959_Bdellovibrio^bacteriovorus^HD100@CAE78881.1$GCA_000196175.1	959_Bdellovibrio^bacteriovorus^str.^Tiberius@AFY00590.1$GCA_000317895.1	98.837	1569284_Bdellovibrio^sp.^ArHS@KHD87225.1$GCA_000786105.1	91.304	1975526_Bdellovibrio^sp.^CG10_big_fil_rev_8_21_14_0_10_47_8@PIS11970.1$GCA_002773975.1	67.778	0
959_Bdellovibrio^bacteriovorus^HD100@CAE78882.1$GCA_000196175.1	959_Bdellovibrio^bacteriovorus^str.^Tiberius@AFY00591.1$GCA_000317895.1	98.291	1569284_Bdellovibrio^sp.^ArHS@KHD87226.1$GCA_000786105.1	73.504	1975526_Bdellovibrio^sp.^CG10_big_fil_rev_8_21_14_0_10_47_8@PIS11968.1$GCA_002773975.1	33.333	0
959_Bdellovibrio^bacteriovorus^HD100@CAE78883.1$GCA_000196175.1	959_Bdellovibrio^bacteriovorus^str.^Tiberius@AFY00592.1$GCA_000317895.1	96.739	1569284_Bdellovibrio^sp.^ArHS@KHD87227.1$GCA_000786105.1	79.273	1975526_Bdellovibrio^sp.^CG10_big_fil_rev_8_21_14_0_10_47_8@PIS11969.1$GCA_002773975.1	50.943	0
959_Bdellovibrio^bacteriovorus^HD100@CAE78884.1$GCA_000196175.1	959_Bdellovibrio^bacteriovorus^str.^Tiberius@AFY00593.1$GCA_000317895.1	94.872	1569284_Bdellovibrio^sp.^ArHS@KHD87228.1$GCA_000786105.1	69.412	NA	NA	0
959_Bdellovibrio^bacteriovorus^HD100@CAE78885.1$GCA_000196175.1	959_Bdellovibrio^bacteriovorus^str.^Tiberius@AFY00594.1$GCA_000317895.1	97.751	1569284_Bdellovibrio^sp.^ArHS@KHD87229.1$GCA_000786105.1	89.273	NA	NA	0
959_Bdellovibrio^bacteriovorus^HD100@CAE78886.1$GCA_000196175.1	959_Bdellovibrio^bacteriovorus^str.^Tiberius@AFY00595.1$GCA_000317895.1	99.465	1569284_Bdellovibrio^sp.^ArHS@KHD87230.1$GCA_000786105.1	88.503	1975526_Bdellovibrio^sp.^CG10_big_fil_rev_8_21_14_0_10_47_8@PIS11426.1$GCA_002773975.1	67.066	0
959_Bdellovibrio^bacteriovorus^HD100@CAE78887.1$GCA_000196175.1	959_Bdellovibrio^bacteriovorus^str.^Tiberius@AFY00596.1$GCA_000317895.1	90.083	1569284_Bdellovibrio^sp.^ArHS@KHD87231.1$GCA_000786105.1	39.024	NA	NA	0
959_Bdellovibrio^bacteriovorus^HD100@CAE78888.1$GCA_000196175.1	959_Bdellovibrio^bacteriovorus^str.^Tiberius@AFY00597.1$GCA_000317895.1	91.87	NA	NA	NA	NA	0
959_Bdellovibrio^bacteriovorus^HD100@CAE78889.1$GCA_000196175.1	959_Bdellovibrio^bacteriovorus^str.^Tiberius@AFY00598.1$GCA_000317895.1	97.521	1569284_Bdellovibrio^sp.^ArHS@KHD87234.1$GCA_000786105.1	58.678	1975526_Bdellovibrio^sp.^CG10_big_fil_rev_8_21_14_0_10_47_8@PIS11424.1$GCA_002773975.1	43.548	0
959_Bdellovibrio^bacteriovorus^HD100@CAE78890.1$GCA_000196175.1	959_Bdellovibrio^bacteriovorus^str.^Tiberius@AFY00599.1$GCA_000317895.1	97.126	1569284_Bdellovibrio^sp.^ArHS@KHD87235.1$GCA_000786105.1	77.299	1975526_Bdellovibrio^sp.^CG10_big_fil_rev_8_21_14_0_10_47_8@PIS11423.1$GCA_002773975.1	47.647	0
959_Bdellovibrio^bacteriovorus^HD100@CAE78891.1$GCA_000196175.1	959_Bdellovibrio^bacteriovorus^str.^Tiberius@AFY00600.1$GCA_000317895.1	96.528	NA	NA	1975526_Bdellovibrio^sp.^CG10_big_fil_rev_8_21_14_0_10_47_8@PIS11422.1$GCA_002773975.1	58.209	0
959_Bdellovibrio^bacteriovorus^HD100@CAE78892.1$GCA_000196175.1	959_Bdellovibrio^bacteriovorus^str.^Tiberius@AFY00601.1$GCA_000317895.1	100	NA	NA	1975526_Bdellovibrio^sp.^CG10_big_fil_rev_8_21_14_0_10_47_8@PIS11421.1$GCA_002773975.1	76.389	0
959_Bdellovibrio^bacteriovorus^HD100@CAE78893.1$GCA_000196175.1	959_Bdellovibrio^bacteriovorus^str.^Tiberius@AFY00602.1$GCA_000317895.1	98.846	1569284_Bdellovibrio^sp.^ArHS@KHD87072.1$GCA_000786105.1	92.082	1975526_Bdellovibrio^sp.^CG10_big_fil_rev_8_21_14_0_10_47_8@PIS11420.1$GCA_002773975.1	71.679	0
959_Bdellovibrio^bacteriovorus^HD100@CAE78894.1$GCA_000196175.1	959_Bdellovibrio^bacteriovorus^str.^Tiberius@AFY00603.1$GCA_000317895.1	96.774	NA	NA	NA	NA	0
959_Bdellovibrio^bacteriovorus^HD100@CAE78895.1$GCA_000196175.1	959_Bdellovibrio^bacteriovorus^str.^Tiberius@AFY00604.1$GCA_000317895.1	97.13	NA	NA	NA	NA	0
959_Bdellovibrio^bacteriovorus^HD100@CAE78896.1$GCA_000196175.1	959_Bdellovibrio^bacteriovorus^str.^Tiberius@AFY00605.1$GCA_000317895.1	89.066	1569284_Bdellovibrio^sp.^ArHS@KHD89905.1$GCA_000786105.1	54.118	NA	NA	0
959_Bdellovibrio^bacteriovorus^HD100@CAE78897.1$GCA_000196175.1	959_Bdellovibrio^bacteriovorus^str.^Tiberius@AFY00606.1$GCA_000317895.1	98.701	1569284_Bdellovibrio^sp.^ArHS@KHD87073.1$GCA_000786105.1	87.229	NA	NA	0
959_Bdellovibrio^bacteriovorus^HD100@CAE78898.1$GCA_000196175.1	959_Bdellovibrio^bacteriovorus^str.^Tiberius@AFY00607.1$GCA_000317895.1	96.421	1569284_Bdellovibrio^sp.^ArHS@KHD87074.1$GCA_000786105.1	75.839	NA	NA	0
959_Bdellovibrio^bacteriovorus^HD100@CAE78899.1$GCA_000196175.1	959_Bdellovibrio^bacteriovorus^str.^Tiberius@AFY00608.1$GCA_000317895.1	96.622	1569284_Bdellovibrio^sp.^ArHS@KHD87075.1$GCA_000786105.1	52.857	NA	NA	0
959_Bdellovibrio^bacteriovorus^HD100@CAE78900.1$GCA_000196175.1	959_Bdellovibrio^bacteriovorus^str.^Tiberius@AFY00609.1$GCA_000317895.1	93.243	NA	NA	NA	NA	0
959_Bdellovibrio^bacteriovorus^HD100@CAE78901.1$GCA_000196175.1	959_Bdellovibrio^bacteriovorus^str.^Tiberius@AFY00611.1$GCA_000317895.1	95.367	1569284_Bdellovibrio^sp.^ArHS@KHD87079.1$GCA_000786105.1	86.434	1975526_Bdellovibrio^sp.^CG10_big_fil_rev_8_21_14_0_10_47_8@PIS11418.1$GCA_002773975.1	68.992	0
959_Bdellovibrio^bacteriovorus^HD100@CAE78902.1$GCA_000196175.1	959_Bdellovibrio^bacteriovorus^str.^Tiberius@AFY00612.1$GCA_000317895.1	99.56	1569284_Bdellovibrio^sp.^ArHS@KHD87080.1$GCA_000786105.1	89.549	1975526_Bdellovibrio^sp.^CG10_big_fil_rev_8_21_14_0_10_47_8@PIS10343.1$GCA_002773975.1	66.76	0
959_Bdellovibrio^bacteriovorus^HD100@CAE78903.1$GCA_000196175.1	959_Bdellovibrio^bacteriovorus^str.^Tiberius@AFY00613.1$GCA_000317895.1	99.666	1569284_Bdellovibrio^sp.^ArHS@KHD87081.1$GCA_000786105.1	87.291	1975526_Bdellovibrio^sp.^CG10_big_fil_rev_8_21_14_0_10_47_8@PIS10344.1$GCA_002773975.1	63.245	0
959_Bdellovibrio^bacteriovorus^HD100@CAE78904.1$GCA_000196175.1	959_Bdellovibrio^bacteriovorus^str.^Tiberius@AFY00614.1$GCA_000317895.1	98.217	1569284_Bdellovibrio^sp.^ArHS@KHD87082.1$GCA_000786105.1	90.936	1975526_Bdellovibrio^sp.^CG10_big_fil_rev_8_21_14_0_10_47_8@PIS10345.1$GCA_002773975.1	68.636	0
959_Bdellovibrio^bacteriovorus^HD100@CAE78906.1$GCA_000196175.1	959_Bdellovibrio^bacteriovorus^str.^Tiberius@AFY00615.1$GCA_000317895.1	99.2	NA	NA	NA	NA	0
959_Bdellovibrio^bacteriovorus^HD100@CAE78907.1$GCA_000196175.1	959_Bdellovibrio^bacteriovorus^str.^Tiberius@AFY00616.1$GCA_000317895.1	99.45	NA	NA	NA	NA	0
959_Bdellovibrio^bacteriovorus^HD100@CAE78908.1$GCA_000196175.1	959_Bdellovibrio^bacteriovorus^str.^Tiberius@AFY00617.1$GCA_000317895.1	99.468	1569284_Bdellovibrio^sp.^ArHS@KHD87096.1$GCA_000786105.1	83.526	1975526_Bdellovibrio^sp.^CG10_big_fil_rev_8_21_14_0_10_47_8@PIS10349.1$GCA_002773975.1	74.608	0
959_Bdellovibrio^bacteriovorus^HD100@CAE78909.1$GCA_000196175.1	959_Bdellovibrio^bacteriovorus^str.^Tiberius@AFY00618.1$GCA_000317895.1	99.715	1569284_Bdellovibrio^sp.^ArHS@KHD87083.1$GCA_000786105.1	93.447	1975526_Bdellovibrio^sp.^CG10_big_fil_rev_8_21_14_0_10_47_8@PIS10346.1$GCA_002773975.1	74.929	0
959_Bdellovibrio^bacteriovorus^HD100@CAE78910.1$GCA_000196175.1	959_Bdellovibrio^bacteriovorus^str.^Tiberius@AFY00619.1$GCA_000317895.1	99.642	1569284_Bdellovibrio^sp.^ArHS@KHD87084.1$GCA_000786105.1	84.173	1975526_Bdellovibrio^sp.^CG10_big_fil_rev_8_21_14_0_10_47_8@PIS10347.1$GCA_002773975.1	61.957	0
959_Bdellovibrio^bacteriovorus^HD100@CAE78911.1$GCA_000196175.1	959_Bdellovibrio^bacteriovorus^str.^Tiberius@AFY00620.1$GCA_000317895.1	97.872	NA	NA	NA	NA	0
959_Bdellovibrio^bacteriovorus^HD100@CAE78912.1$GCA_000196175.1	959_Bdellovibrio^bacteriovorus^str.^Tiberius@AFY00621.1$GCA_000317895.1	99.234	1569284_Bdellovibrio^sp.^ArHS@KHD87087.1$GCA_000786105.1	66.794	NA	NA	0
959_Bdellovibrio^bacteriovorus^HD100@CAE78913.1$GCA_000196175.1	959_Bdellovibrio^bacteriovorus^str.^Tiberius@AFY00623.1$GCA_000317895.1	40.426	1569284_Bdellovibrio^sp.^ArHS@KHD87088.1$GCA_000786105.1	44.186	NA	NA	0
959_Bdellovibrio^bacteriovorus^HD100@CAE78914.1$GCA_000196175.1	959_Bdellovibrio^bacteriovorus^str.^Tiberius@AFY00624.1$GCA_000317895.1	100	1569284_Bdellovibrio^sp.^ArHS@KHD87089.1$GCA_000786105.1	90.058	1975526_Bdellovibrio^sp.^CG10_big_fil_rev_8_21_14_0_10_47_8@PIS10819.1$GCA_002773975.1	70.175	0
959_Bdellovibrio^bacteriovorus^HD100@CAE78915.1$GCA_000196175.1	959_Bdellovibrio^bacteriovorus^str.^Tiberius@AFY00625.1$GCA_000317895.1	100	1569284_Bdellovibrio^sp.^ArHS@KHD87090.1$GCA_000786105.1	81.731	NA	NA	0
959_Bdellovibrio^bacteriovorus^HD100@CAE78916.1$GCA_000196175.1	959_Bdellovibrio^bacteriovorus^str.^Tiberius@AFY00626.1$GCA_000317895.1	100	1569284_Bdellovibrio^sp.^ArHS@KHD87091.1$GCA_000786105.1	90.173	1975526_Bdellovibrio^sp.^CG10_big_fil_rev_8_21_14_0_10_47_8@PIS10821.1$GCA_002773975.1	64.638	0
959_Bdellovibrio^bacteriovorus^HD100@CAE78917.1$GCA_000196175.1	959_Bdellovibrio^bacteriovorus^str.^Tiberius@AFY00627.1$GCA_000317895.1	100	1569284_Bdellovibrio^sp.^ArHS@KHD87092.1$GCA_000786105.1	63.91	NA	NA	0
959_Bdellovibrio^bacteriovorus^HD100@CAE78918.1$GCA_000196175.1	959_Bdellovibrio^bacteriovorus^str.^Tiberius@AFY00628.1$GCA_000317895.1	100	1569284_Bdellovibrio^sp.^ArHS@KHD87093.1$GCA_000786105.1	60.819	NA	NA	0
959_Bdellovibrio^bacteriovorus^HD100@CAE78919.1$GCA_000196175.1	959_Bdellovibrio^bacteriovorus^str.^Tiberius@AFY00629.1$GCA_000317895.1	95.89	NA	NA	NA	NA	0
959_Bdellovibrio^bacteriovorus^HD100@CAE78920.1$GCA_000196175.1	959_Bdellovibrio^bacteriovorus^str.^Tiberius@AFY00630.1$GCA_000317895.1	97.368	NA	NA	NA	NA	0
959_Bdellovibrio^bacteriovorus^HD100@CAE78921.1$GCA_000196175.1	959_Bdellovibrio^bacteriovorus^str.^Tiberius@AFY02588.1$GCA_000317895.1	43.75	NA	NA	1975526_Bdellovibrio^sp.^CG10_big_fil_rev_8_21_14_0_10_47_8@PIS10822.1$GCA_002773975.1	81.197	0
959_Bdellovibrio^bacteriovorus^HD100@CAE78922.1$GCA_000196175.1	959_Bdellovibrio^bacteriovorus^str.^Tiberius@AFY00633.1$GCA_000317895.1	98.745	1569284_Bdellovibrio^sp.^ArHS@KHD87482.1$GCA_000786105.1	83.438	1975526_Bdellovibrio^sp.^CG10_big_fil_rev_8_21_14_0_10_47_8@PIS10823.1$GCA_002773975.1	59.13	0
959_Bdellovibrio^bacteriovorus^HD100@CAE78923.1$GCA_000196175.1	959_Bdellovibrio^bacteriovorus^str.^Tiberius@AFY00634.1$GCA_000317895.1	96.078	1569284_Bdellovibrio^sp.^ArHS@KHD87481.1$GCA_000786105.1	79.887	NA	NA	0
959_Bdellovibrio^bacteriovorus^HD100@CAE78924.1$GCA_000196175.1	959_Bdellovibrio^bacteriovorus^str.^Tiberius@AFY00635.1$GCA_000317895.1	98.643	1569284_Bdellovibrio^sp.^ArHS@KHD87480.1$GCA_000786105.1	78.095	1975526_Bdellovibrio^sp.^CG10_big_fil_rev_8_21_14_0_10_47_8@PIS10415.1$GCA_002773975.1	53.398	0
959_Bdellovibrio^bacteriovorus^HD100@CAE78925.1$GCA_000196175.1	959_Bdellovibrio^bacteriovorus^str.^Tiberius@AFY00636.1$GCA_000317895.1	90.155	NA	NA	NA	NA	0
959_Bdellovibrio^bacteriovorus^HD100@CAE78926.1$GCA_000196175.1	959_Bdellovibrio^bacteriovorus^str.^Tiberius@AFY00637.1$GCA_000317895.1	96.644	NA	NA	NA	NA	0
959_Bdellovibrio^bacteriovorus^HD100@CAE78927.1$GCA_000196175.1	959_Bdellovibrio^bacteriovorus^str.^Tiberius@AFY00639.1$GCA_000317895.1	97.732	1569284_Bdellovibrio^sp.^ArHS@KHD87479.1$GCA_000786105.1	63.504	NA	NA	0
959_Bdellovibrio^bacteriovorus^HD100@CAE78928.1$GCA_000196175.1	959_Bdellovibrio^bacteriovorus^str.^Tiberius@AFY00640.1$GCA_000317895.1	91.065	1569284_Bdellovibrio^sp.^ArHS@KHD87478.1$GCA_000786105.1	43.986	NA	NA	0
959_Bdellovibrio^bacteriovorus^HD100@CAE78929.1$GCA_000196175.1	959_Bdellovibrio^bacteriovorus^str.^Tiberius@AFY00641.1$GCA_000317895.1	98.01	1569284_Bdellovibrio^sp.^ArHS@KHD87477.1$GCA_000786105.1	81.954	1975526_Bdellovibrio^sp.^CG10_big_fil_rev_8_21_14_0_10_47_8@PIS09897.1$GCA_002773975.1	52.318	0
959_Bdellovibrio^bacteriovorus^HD100@CAE78930.1$GCA_000196175.1	959_Bdellovibrio^bacteriovorus^str.^Tiberius@AFY00642.1$GCA_000317895.1	92.008	1569284_Bdellovibrio^sp.^ArHS@KHD87357.1$GCA_000786105.1	32.755	NA	NA	0
959_Bdellovibrio^bacteriovorus^HD100@CAE78931.1$GCA_000196175.1	959_Bdellovibrio^bacteriovorus^str.^Tiberius@AFY00643.1$GCA_000317895.1	97.895	NA	NA	NA	NA	0
959_Bdellovibrio^bacteriovorus^HD100@CAE78932.1$GCA_000196175.1	959_Bdellovibrio^bacteriovorus^str.^Tiberius@AFY00644.1$GCA_000317895.1	99.026	1569284_Bdellovibrio^sp.^ArHS@KHD87476.1$GCA_000786105.1	36.039	NA	NA	0
959_Bdellovibrio^bacteriovorus^HD100@CAE78933.1$GCA_000196175.1	959_Bdellovibrio^bacteriovorus^str.^Tiberius@AFY00645.1$GCA_000317895.1	97.773	1569284_Bdellovibrio^sp.^ArHS@KHD87475.1$GCA_000786105.1	74.18	1975526_Bdellovibrio^sp.^CG10_big_fil_rev_8_21_14_0_10_47_8@PIS10216.1$GCA_002773975.1	49.163	0
959_Bdellovibrio^bacteriovorus^HD100@CAE78934.1$GCA_000196175.1	959_Bdellovibrio^bacteriovorus^str.^Tiberius@AFY00646.1$GCA_000317895.1	96.833	1569284_Bdellovibrio^sp.^ArHS@KHD87488.1$GCA_000786105.1	63.839	1975526_Bdellovibrio^sp.^CG10_big_fil_rev_8_21_14_0_10_47_8@PIS10215.1$GCA_002773975.1	26.908	0
959_Bdellovibrio^bacteriovorus^HD100@CAE78935.1$GCA_000196175.1	959_Bdellovibrio^bacteriovorus^str.^Tiberius@AFY00647.1$GCA_000317895.1	98.667	1569284_Bdellovibrio^sp.^ArHS@KHD87474.1$GCA_000786105.1	87.798	NA	NA	0
959_Bdellovibrio^bacteriovorus^HD100@CAE78936.1$GCA_000196175.1	959_Bdellovibrio^bacteriovorus^str.^Tiberius@AFY00648.1$GCA_000317895.1	94.156	NA	NA	NA	NA	0
959_Bdellovibrio^bacteriovorus^HD100@CAE78937.1$GCA_000196175.1	959_Bdellovibrio^bacteriovorus^str.^Tiberius@AFY00649.1$GCA_000317895.1	97.521	NA	NA	NA	NA	0
959_Bdellovibrio^bacteriovorus^HD100@CAE78938.1$GCA_000196175.1	959_Bdellovibrio^bacteriovorus^str.^Tiberius@AFY00650.1$GCA_000317895.1	95.257	1569284_Bdellovibrio^sp.^ArHS@KHD87473.1$GCA_000786105.1	71.542	NA	NA	0
959_Bdellovibrio^bacteriovorus^HD100@CAE78939.1$GCA_000196175.1	959_Bdellovibrio^bacteriovorus^str.^Tiberius@AFY00651.1$GCA_000317895.1	99.459	1569284_Bdellovibrio^sp.^ArHS@KHD87472.1$GCA_000786105.1	75.879	NA	NA	0
959_Bdellovibrio^bacteriovorus^HD100@CAE78940.1$GCA_000196175.1	959_Bdellovibrio^bacteriovorus^str.^Tiberius@AFY00652.1$GCA_000317895.1	98.328	1569284_Bdellovibrio^sp.^ArHS@KHD87471.1$GCA_000786105.1	65.424	1975526_Bdellovibrio^sp.^CG10_big_fil_rev_8_21_14_0_10_47_8@PIS11311.1$GCA_002773975.1	34.014	0
959_Bdellovibrio^bacteriovorus^HD100@CAE78941.1$GCA_000196175.1	959_Bdellovibrio^bacteriovorus^str.^Tiberius@AFY00653.1$GCA_000317895.1	93.889	1569284_Bdellovibrio^sp.^ArHS@KHD87487.1$GCA_000786105.1	87.151	1975526_Bdellovibrio^sp.^CG10_big_fil_rev_8_21_14_0_10_47_8@PIS10411.1$GCA_002773975.1	65.041	0
959_Bdellovibrio^bacteriovorus^HD100@CAE78942.1$GCA_000196175.1	959_Bdellovibrio^bacteriovorus^str.^Tiberius@AFY00654.1$GCA_000317895.1	91.941	1569284_Bdellovibrio^sp.^ArHS@KHD87470.1$GCA_000786105.1	65.823	NA	NA	0
959_Bdellovibrio^bacteriovorus^HD100@CAE78943.1$GCA_000196175.1	959_Bdellovibrio^bacteriovorus^str.^Tiberius@AFY00656.1$GCA_000317895.1	97.658	1569284_Bdellovibrio^sp.^ArHS@KHD87469.1$GCA_000786105.1	88.472	1975526_Bdellovibrio^sp.^CG10_big_fil_rev_8_21_14_0_10_47_8@PIS10419.1$GCA_002773975.1	70.902	0
959_Bdellovibrio^bacteriovorus^HD100@CAE78944.1$GCA_000196175.1	959_Bdellovibrio^bacteriovorus^str.^Tiberius@AFY00657.1$GCA_000317895.1	97.619	1569284_Bdellovibrio^sp.^ArHS@KHD87468.1$GCA_000786105.1	83.929	1975526_Bdellovibrio^sp.^CG10_big_fil_rev_8_21_14_0_10_47_8@PIS10410.1$GCA_002773975.1	43.373	0
959_Bdellovibrio^bacteriovorus^HD100@CAE78945.1$GCA_000196175.1	959_Bdellovibrio^bacteriovorus^str.^Tiberius@AFY00658.1$GCA_000317895.1	93.652	1569284_Bdellovibrio^sp.^ArHS@KHD88905.1$GCA_000786105.1	71.973	NA	NA	0
959_Bdellovibrio^bacteriovorus^HD100@CAE78946.1$GCA_000196175.1	959_Bdellovibrio^bacteriovorus^str.^Tiberius@AFY00659.1$GCA_000317895.1	98.889	NA	NA	NA	NA	0
959_Bdellovibrio^bacteriovorus^HD100@CAE78947.1$GCA_000196175.1	959_Bdellovibrio^bacteriovorus^str.^Tiberius@AFY00661.1$GCA_000317895.1	95.442	1569284_Bdellovibrio^sp.^ArHS@KHD87466.1$GCA_000786105.1	71.045	NA	NA	0
959_Bdellovibrio^bacteriovorus^HD100@CAE78948.1$GCA_000196175.1	959_Bdellovibrio^bacteriovorus^str.^Tiberius@AFY00660.1$GCA_000317895.1	95.05	1569284_Bdellovibrio^sp.^ArHS@KHD87467.1$GCA_000786105.1	77.152	1975526_Bdellovibrio^sp.^CG10_big_fil_rev_8_21_14_0_10_47_8@PIS10409.1$GCA_002773975.1	52.492	0
959_Bdellovibrio^bacteriovorus^HD100@CAE78949.1$GCA_000196175.1	959_Bdellovibrio^bacteriovorus^str.^Tiberius@AFY00662.1$GCA_000317895.1	98.19	1569284_Bdellovibrio^sp.^ArHS@KHD87465.1$GCA_000786105.1	85.52	1975526_Bdellovibrio^sp.^CG10_big_fil_rev_8_21_14_0_10_47_8@PIS10418.1$GCA_002773975.1	66.667	0
959_Bdellovibrio^bacteriovorus^HD100@CAE78950.1$GCA_000196175.1	959_Bdellovibrio^bacteriovorus^str.^Tiberius@AFY00663.1$GCA_000317895.1	97.788	1569284_Bdellovibrio^sp.^ArHS@KHD87486.1$GCA_000786105.1	86.667	1975526_Bdellovibrio^sp.^CG10_big_fil_rev_8_21_14_0_10_47_8@PIS10417.1$GCA_002773975.1	61.883	0
959_Bdellovibrio^bacteriovorus^HD100@CAE78951.1$GCA_000196175.1	959_Bdellovibrio^bacteriovorus^str.^Tiberius@AFY00664.1$GCA_000317895.1	98.687	1569284_Bdellovibrio^sp.^ArHS@KHD87464.1$GCA_000786105.1	80.042	1975526_Bdellovibrio^sp.^CG10_big_fil_rev_8_21_14_0_10_47_8@PIS10408.1$GCA_002773975.1	46.138	0
959_Bdellovibrio^bacteriovorus^HD100@CAE78952.1$GCA_000196175.1	959_Bdellovibrio^bacteriovorus^str.^Tiberius@AFY00665.1$GCA_000317895.1	97.635	1569284_Bdellovibrio^sp.^ArHS@KHD87463.1$GCA_000786105.1	77.855	1975526_Bdellovibrio^sp.^CG10_big_fil_rev_8_21_14_0_10_47_8@PIS10839.1$GCA_002773975.1	54.286	0
959_Bdellovibrio^bacteriovorus^HD100@CAE78953.1$GCA_000196175.1	959_Bdellovibrio^bacteriovorus^str.^Tiberius@AFY00666.1$GCA_000317895.1	96.471	1569284_Bdellovibrio^sp.^ArHS@KHD87462.1$GCA_000786105.1	83.146	1975526_Bdellovibrio^sp.^CG10_big_fil_rev_8_21_14_0_10_47_8@PIS10840.1$GCA_002773975.1	33.708	0
959_Bdellovibrio^bacteriovorus^HD100@CAE78954.1$GCA_000196175.1	959_Bdellovibrio^bacteriovorus^str.^Tiberius@AFY00667.1$GCA_000317895.1	96.667	1569284_Bdellovibrio^sp.^ArHS@KHD87461.1$GCA_000786105.1	76.611	1975526_Bdellovibrio^sp.^CG10_big_fil_rev_8_21_14_0_10_47_8@PIS10841.1$GCA_002773975.1	37.995	0
959_Bdellovibrio^bacteriovorus^HD100@CAE78955.1$GCA_000196175.1	959_Bdellovibrio^bacteriovorus^str.^Tiberius@AFY00668.1$GCA_000317895.1	97.771	1569284_Bdellovibrio^sp.^ArHS@KHD87460.1$GCA_000786105.1	82.524	1975526_Bdellovibrio^sp.^CG10_big_fil_rev_8_21_14_0_10_47_8@PIS10842.1$GCA_002773975.1	66.454	0
959_Bdellovibrio^bacteriovorus^HD100@CAE78956.1$GCA_000196175.1	959_Bdellovibrio^bacteriovorus^str.^Tiberius@AFY00669.1$GCA_000317895.1	98.024	1569284_Bdellovibrio^sp.^ArHS@KHD87459.1$GCA_000786105.1	87.549	1975526_Bdellovibrio^sp.^CG10_big_fil_rev_8_21_14_0_10_47_8@PIS10850.1$GCA_002773975.1	67.194	0
959_Bdellovibrio^bacteriovorus^HD100@CAE78957.1$GCA_000196175.1	959_Bdellovibrio^bacteriovorus^str.^Tiberius@AFY00670.1$GCA_000317895.1	97.847	1569284_Bdellovibrio^sp.^ArHS@KHD87458.1$GCA_000786105.1	78.906	1975526_Bdellovibrio^sp.^CG10_big_fil_rev_8_21_14_0_10_47_8@PIS10843.1$GCA_002773975.1	52.25	0
959_Bdellovibrio^bacteriovorus^HD100@CAE78958.1$GCA_000196175.1	959_Bdellovibrio^bacteriovorus^str.^Tiberius@AFY00671.1$GCA_000317895.1	91.743	1569284_Bdellovibrio^sp.^ArHS@KHD87457.1$GCA_000786105.1	61.934	1975526_Bdellovibrio^sp.^CG10_big_fil_rev_8_21_14_0_10_47_8@PIS10844.1$GCA_002773975.1	31.092	0
959_Bdellovibrio^bacteriovorus^HD100@CAE78959.1$GCA_000196175.1	959_Bdellovibrio^bacteriovorus^str.^Tiberius@AFY00672.1$GCA_000317895.1	97.879	1569284_Bdellovibrio^sp.^ArHS@KHD87456.1$GCA_000786105.1	87.576	1975526_Bdellovibrio^sp.^CG10_big_fil_rev_8_21_14_0_10_47_8@PIS10846.1$GCA_002773975.1	65.854	0
959_Bdellovibrio^bacteriovorus^HD100@CAE78960.1$GCA_000196175.1	959_Bdellovibrio^bacteriovorus^str.^Tiberius@AFY00673.1$GCA_000317895.1	94.492	1569284_Bdellovibrio^sp.^ArHS@KHD87455.1$GCA_000786105.1	79.553	1975526_Bdellovibrio^sp.^CG10_big_fil_rev_8_21_14_0_10_47_8@PIS10847.1$GCA_002773975.1	55.894	0
959_Bdellovibrio^bacteriovorus^HD100@CAE78961.1$GCA_000196175.1	959_Bdellovibrio^bacteriovorus^str.^Tiberius@AFY00674.1$GCA_000317895.1	98.889	1569284_Bdellovibrio^sp.^ArHS@KHD87454.1$GCA_000786105.1	84.27	NA	NA	0
959_Bdellovibrio^bacteriovorus^HD100@CAE78962.1$GCA_000196175.1	959_Bdellovibrio^bacteriovorus^str.^Tiberius@AFY00675.1$GCA_000317895.1	94.805	1569284_Bdellovibrio^sp.^ArHS@KHD87453.1$GCA_000786105.1	72.403	1975526_Bdellovibrio^sp.^CG10_big_fil_rev_8_21_14_0_10_47_8@PIS10471.1$GCA_002773975.1	29.078	0
959_Bdellovibrio^bacteriovorus^HD100@CAE78963.1$GCA_000196175.1	959_Bdellovibrio^bacteriovorus^str.^Tiberius@AFY00676.1$GCA_000317895.1	97.753	1569284_Bdellovibrio^sp.^ArHS@KHD87485.1$GCA_000786105.1	69.474	1975526_Bdellovibrio^sp.^CG10_big_fil_rev_8_21_14_0_10_47_8@PIS10473.1$GCA_002773975.1	46.595	0
959_Bdellovibrio^bacteriovorus^HD100@CAE78964.1$GCA_000196175.1	959_Bdellovibrio^bacteriovorus^str.^Tiberius@AFY00677.1$GCA_000317895.1	93.117	1569284_Bdellovibrio^sp.^ArHS@KHD87452.1$GCA_000786105.1	60.385	1975526_Bdellovibrio^sp.^CG10_big_fil_rev_8_21_14_0_10_47_8@PIS10637.1$GCA_002773975.1	26.779	0
959_Bdellovibrio^bacteriovorus^HD100@CAE78965.1$GCA_000196175.1	959_Bdellovibrio^bacteriovorus^str.^Tiberius@AFY00678.1$GCA_000317895.1	98.854	1569284_Bdellovibrio^sp.^ArHS@KHD87451.1$GCA_000786105.1	92.179	1975526_Bdellovibrio^sp.^CG10_big_fil_rev_8_21_14_0_10_47_8@PIS11959.1$GCA_002773975.1	66.201	0
959_Bdellovibrio^bacteriovorus^HD100@CAE78966.1$GCA_000196175.1	959_Bdellovibrio^bacteriovorus^str.^Tiberius@AFY00679.1$GCA_000317895.1	98.496	1569284_Bdellovibrio^sp.^ArHS@KHD87450.1$GCA_000786105.1	81.716	1975526_Bdellovibrio^sp.^CG10_big_fil_rev_8_21_14_0_10_47_8@PIS11948.1$GCA_002773975.1	43.515	0
959_Bdellovibrio^bacteriovorus^HD100@CAE78967.1$GCA_000196175.1	959_Bdellovibrio^bacteriovorus^str.^Tiberius@AFY00680.1$GCA_000317895.1	98.058	1569284_Bdellovibrio^sp.^ArHS@KHD87449.1$GCA_000786105.1	89.888	1975526_Bdellovibrio^sp.^CG10_big_fil_rev_8_21_14_0_10_47_8@PIS11949.1$GCA_002773975.1	54.717	0
959_Bdellovibrio^bacteriovorus^HD100@CAE78968.1$GCA_000196175.1	959_Bdellovibrio^bacteriovorus^str.^Tiberius@AFY00681.1$GCA_000317895.1	94.231	1569284_Bdellovibrio^sp.^ArHS@KHD87484.1$GCA_000786105.1	45.775	NA	NA	0
959_Bdellovibrio^bacteriovorus^HD100@CAE78969.1$GCA_000196175.1	959_Bdellovibrio^bacteriovorus^str.^Tiberius@AFY00682.1$GCA_000317895.1	94.574	1569284_Bdellovibrio^sp.^ArHS@KHD87446.1$GCA_000786105.1	70.103	NA	NA	0
959_Bdellovibrio^bacteriovorus^HD100@CAE78970.1$GCA_000196175.1	959_Bdellovibrio^bacteriovorus^str.^Tiberius@AFY00683.1$GCA_000317895.1	99.524	1569284_Bdellovibrio^sp.^ArHS@KHD87445.1$GCA_000786105.1	78.095	1975526_Bdellovibrio^sp.^CG10_big_fil_rev_8_21_14_0_10_47_8@PIS11951.1$GCA_002773975.1	68.137	0
959_Bdellovibrio^bacteriovorus^HD100@CAE78971.1$GCA_000196175.1	959_Bdellovibrio^bacteriovorus^str.^Tiberius@AFY00684.1$GCA_000317895.1	97.771	1569284_Bdellovibrio^sp.^ArHS@KHD87444.1$GCA_000786105.1	76.358	1975526_Bdellovibrio^sp.^CG10_big_fil_rev_8_21_14_0_10_47_8@PIS11952.1$GCA_002773975.1	42.593	0
959_Bdellovibrio^bacteriovorus^HD100@CAE78972.1$GCA_000196175.1	959_Bdellovibrio^bacteriovorus^str.^Tiberius@AFY00685.1$GCA_000317895.1	97.656	1569284_Bdellovibrio^sp.^ArHS@KHD87443.1$GCA_000786105.1	84.766	1975526_Bdellovibrio^sp.^CG10_big_fil_rev_8_21_14_0_10_47_8@PIS11953.1$GCA_002773975.1	66.406	0
959_Bdellovibrio^bacteriovorus^HD100@CAE78973.1$GCA_000196175.1	959_Bdellovibrio^bacteriovorus^str.^Tiberius@AFY00686.1$GCA_000317895.1	92.605	NA	NA	NA	NA	0
959_Bdellovibrio^bacteriovorus^HD100@CAE78974.1$GCA_000196175.1	959_Bdellovibrio^bacteriovorus^str.^Tiberius@AFY00687.1$GCA_000317895.1	87.064	NA	NA	NA	NA	0
959_Bdellovibrio^bacteriovorus^HD100@CAE78975.1$GCA_000196175.1	959_Bdellovibrio^bacteriovorus^str.^Tiberius@AFY00688.1$GCA_000317895.1	80.156	1569284_Bdellovibrio^sp.^ArHS@KHD89496.1$GCA_000786105.1	32.998	NA	NA	0
959_Bdellovibrio^bacteriovorus^HD100@CAE78976.1$GCA_000196175.1	959_Bdellovibrio^bacteriovorus^str.^Tiberius@AFY00689.1$GCA_000317895.1	64.396	NA	NA	NA	NA	0
959_Bdellovibrio^bacteriovorus^HD100@CAE78977.1$GCA_000196175.1	959_Bdellovibrio^bacteriovorus^str.^Tiberius@AFY00690.1$GCA_000317895.1	96.296	1569284_Bdellovibrio^sp.^ArHS@KHD89495.1$GCA_000786105.1	67.378	NA	NA	0
959_Bdellovibrio^bacteriovorus^HD100@CAE78978.1$GCA_000196175.1	959_Bdellovibrio^bacteriovorus^str.^Tiberius@AFY00691.1$GCA_000317895.1	99.403	1569284_Bdellovibrio^sp.^ArHS@KHD89494.1$GCA_000786105.1	89.254	1975526_Bdellovibrio^sp.^CG10_big_fil_rev_8_21_14_0_10_47_8@PIS11954.1$GCA_002773975.1	73.731	0
959_Bdellovibrio^bacteriovorus^HD100@CAE78979.1$GCA_000196175.1	959_Bdellovibrio^bacteriovorus^str.^Tiberius@AFY00692.1$GCA_000317895.1	98.254	1569284_Bdellovibrio^sp.^ArHS@KHD89493.1$GCA_000786105.1	89.474	1975526_Bdellovibrio^sp.^CG10_big_fil_rev_8_21_14_0_10_47_8@PIS11960.1$GCA_002773975.1	70.637	0
959_Bdellovibrio^bacteriovorus^HD100@CAE78980.1$GCA_000196175.1	959_Bdellovibrio^bacteriovorus^str.^Tiberius@AFY00693.1$GCA_000317895.1	97.925	1569284_Bdellovibrio^sp.^ArHS@KHD89491.1$GCA_000786105.1	83.817	1975526_Bdellovibrio^sp.^CG10_big_fil_rev_8_21_14_0_10_47_8@PIS11955.1$GCA_002773975.1	61.25	0
959_Bdellovibrio^bacteriovorus^HD100@CAE78981.1$GCA_000196175.1	959_Bdellovibrio^bacteriovorus^str.^Tiberius@AFY00694.1$GCA_000317895.1	93.75	1569284_Bdellovibrio^sp.^ArHS@KHD89490.1$GCA_000786105.1	33.333	NA	NA	0
959_Bdellovibrio^bacteriovorus^HD100@CAE78982.1$GCA_000196175.1	959_Bdellovibrio^bacteriovorus^str.^Tiberius@AFY00695.1$GCA_000317895.1	95.935	NA	NA	NA	NA	0
959_Bdellovibrio^bacteriovorus^HD100@CAE78983.1$GCA_000196175.1	959_Bdellovibrio^bacteriovorus^str.^Tiberius@AFY00696.1$GCA_000317895.1	98.704	1569284_Bdellovibrio^sp.^ArHS@KHD89489.1$GCA_000786105.1	92.225	NA	NA	0
959_Bdellovibrio^bacteriovorus^HD100@CAE78984.1$GCA_000196175.1	959_Bdellovibrio^bacteriovorus^str.^Tiberius@AFY00697.1$GCA_000317895.1	99.256	1569284_Bdellovibrio^sp.^ArHS@KHD89488.1$GCA_000786105.1	87.376	1975526_Bdellovibrio^sp.^CG10_big_fil_rev_8_21_14_0_10_47_8@PIS11957.1$GCA_002773975.1	68.329	0
959_Bdellovibrio^bacteriovorus^HD100@CAE78985.1$GCA_000196175.1	NA	NA	1569284_Bdellovibrio^sp.^ArHS@KHD89487.1$GCA_000786105.1	60.498	NA	NA	0
959_Bdellovibrio^bacteriovorus^HD100@CAE78986.1$GCA_000196175.1	959_Bdellovibrio^bacteriovorus^str.^Tiberius@AFY00698.1$GCA_000317895.1	96.757	1569284_Bdellovibrio^sp.^ArHS@KHD89515.1$GCA_000786105.1	76.048	1975526_Bdellovibrio^sp.^CG10_big_fil_rev_8_21_14_0_10_47_8@PIS10179.1$GCA_002773975.1	61.111	0
959_Bdellovibrio^bacteriovorus^HD100@CAE78987.1$GCA_000196175.1	959_Bdellovibrio^bacteriovorus^str.^Tiberius@AFY00699.1$GCA_000317895.1	95.923	1569284_Bdellovibrio^sp.^ArHS@KHD89486.1$GCA_000786105.1	73.707	1975526_Bdellovibrio^sp.^CG10_big_fil_rev_8_21_14_0_10_47_8@PIS11958.1$GCA_002773975.1	31.579	0
959_Bdellovibrio^bacteriovorus^HD100@CAE78988.1$GCA_000196175.1	959_Bdellovibrio^bacteriovorus^str.^Tiberius@AFY00700.1$GCA_000317895.1	95.928	1569284_Bdellovibrio^sp.^ArHS@KHD89485.1$GCA_000786105.1	60.793	NA	NA	0
959_Bdellovibrio^bacteriovorus^HD100@CAE78989.1$GCA_000196175.1	959_Bdellovibrio^bacteriovorus^str.^Tiberius@AFY00702.1$GCA_000317895.1	98.494	1569284_Bdellovibrio^sp.^ArHS@KHD89484.1$GCA_000786105.1	90.323	NA	NA	0
959_Bdellovibrio^bacteriovorus^HD100@CAE78990.1$GCA_000196175.1	959_Bdellovibrio^bacteriovorus^str.^Tiberius@AFY00703.1$GCA_000317895.1	97.674	1569284_Bdellovibrio^sp.^ArHS@KHD89483.1$GCA_000786105.1	91.244	NA	NA	0
959_Bdellovibrio^bacteriovorus^HD100@CAE78991.1$GCA_000196175.1	959_Bdellovibrio^bacteriovorus^str.^Tiberius@AFY00704.1$GCA_000317895.1	92.193	NA	NA	NA	NA	0
959_Bdellovibrio^bacteriovorus^HD100@CAE78992.1$GCA_000196175.1	959_Bdellovibrio^bacteriovorus^str.^Tiberius@AFY00705.1$GCA_000317895.1	93.256	1569284_Bdellovibrio^sp.^ArHS@KHD89471.1$GCA_000786105.1	69.88	NA	NA	0
959_Bdellovibrio^bacteriovorus^HD100@CAE78993.1$GCA_000196175.1	959_Bdellovibrio^bacteriovorus^str.^Tiberius@AFY00706.1$GCA_000317895.1	90	1569284_Bdellovibrio^sp.^ArHS@KHD87204.1$GCA_000786105.1	29.651	1975526_Bdellovibrio^sp.^CG10_big_fil_rev_8_21_14_0_10_47_8@PIS11552.1$GCA_002773975.1	32.184	0
959_Bdellovibrio^bacteriovorus^HD100@CAE78994.1$GCA_000196175.1	959_Bdellovibrio^bacteriovorus^str.^Tiberius@AFY00707.1$GCA_000317895.1	99.664	1569284_Bdellovibrio^sp.^ArHS@KHD89514.1$GCA_000786105.1	96.127	1975526_Bdellovibrio^sp.^CG10_big_fil_rev_8_21_14_0_10_47_8@PIS12063.1$GCA_002773975.1	85.185	0
959_Bdellovibrio^bacteriovorus^HD100@CAE78995.1$GCA_000196175.1	959_Bdellovibrio^bacteriovorus^str.^Tiberius@AFY00708.1$GCA_000317895.1	97.205	1569284_Bdellovibrio^sp.^ArHS@KHD89470.1$GCA_000786105.1	84.161	1975526_Bdellovibrio^sp.^CG10_big_fil_rev_8_21_14_0_10_47_8@PIS12070.1$GCA_002773975.1	53.067	0
959_Bdellovibrio^bacteriovorus^HD100@CAE78996.1$GCA_000196175.1	959_Bdellovibrio^bacteriovorus^str.^Tiberius@AFY00709.1$GCA_000317895.1	89.63	NA	NA	NA	NA	0
959_Bdellovibrio^bacteriovorus^HD100@CAE78997.1$GCA_000196175.1	959_Bdellovibrio^bacteriovorus^str.^Tiberius@AFY00710.1$GCA_000317895.1	97.561	1569284_Bdellovibrio^sp.^ArHS@KHD89513.1$GCA_000786105.1	79.085	1975526_Bdellovibrio^sp.^CG10_big_fil_rev_8_21_14_0_10_47_8@PIS12069.1$GCA_002773975.1	67.284	0
959_Bdellovibrio^bacteriovorus^HD100@CAE78998.1$GCA_000196175.1	959_Bdellovibrio^bacteriovorus^str.^Tiberius@AFY00711.1$GCA_000317895.1	100	1569284_Bdellovibrio^sp.^ArHS@KHD89469.1$GCA_000786105.1	88.525	1975526_Bdellovibrio^sp.^CG10_big_fil_rev_8_21_14_0_10_47_8@PIS12068.1$GCA_002773975.1	58.333	0
959_Bdellovibrio^bacteriovorus^HD100@CAE78999.1$GCA_000196175.1	959_Bdellovibrio^bacteriovorus^str.^Tiberius@AFY00712.1$GCA_000317895.1	100	1569284_Bdellovibrio^sp.^ArHS@KHD89468.1$GCA_000786105.1	78.182	1975526_Bdellovibrio^sp.^CG10_big_fil_rev_8_21_14_0_10_47_8@PIS12062.1$GCA_002773975.1	40.984	0
959_Bdellovibrio^bacteriovorus^HD100@CAE79000.1$GCA_000196175.1	959_Bdellovibrio^bacteriovorus^str.^Tiberius@AFY00713.1$GCA_000317895.1	76.852	NA	NA	NA	NA	0
959_Bdellovibrio^bacteriovorus^HD100@CAE79001.1$GCA_000196175.1	959_Bdellovibrio^bacteriovorus^str.^Tiberius@AFY00714.1$GCA_000317895.1	95.666	NA	NA	NA	NA	0
959_Bdellovibrio^bacteriovorus^HD100@CAE79002.1$GCA_000196175.1	959_Bdellovibrio^bacteriovorus^str.^Tiberius@AFY00716.1$GCA_000317895.1	97.59	1569284_Bdellovibrio^sp.^ArHS@KHD89465.1$GCA_000786105.1	83.434	1975526_Bdellovibrio^sp.^CG10_big_fil_rev_8_21_14_0_10_47_8@PIS12061.1$GCA_002773975.1	48.688	0
959_Bdellovibrio^bacteriovorus^HD100@CAE79003.1$GCA_000196175.1	959_Bdellovibrio^bacteriovorus^str.^Tiberius@AFY00717.1$GCA_000317895.1	98.214	1569284_Bdellovibrio^sp.^ArHS@KHD89464.1$GCA_000786105.1	83.439	1975526_Bdellovibrio^sp.^CG10_big_fil_rev_8_21_14_0_10_47_8@PIS12067.1$GCA_002773975.1	65.823	0
959_Bdellovibrio^bacteriovorus^HD100@CAE79004.1$GCA_000196175.1	959_Bdellovibrio^bacteriovorus^str.^Tiberius@AFY00718.1$GCA_000317895.1	97.21	1569284_Bdellovibrio^sp.^ArHS@KHD89463.1$GCA_000786105.1	85.376	1975526_Bdellovibrio^sp.^CG10_big_fil_rev_8_21_14_0_10_47_8@PIS12066.1$GCA_002773975.1	60.993	0
959_Bdellovibrio^bacteriovorus^HD100@CAE79005.1$GCA_000196175.1	959_Bdellovibrio^bacteriovorus^str.^Tiberius@AFY00719.1$GCA_000317895.1	95.494	1569284_Bdellovibrio^sp.^ArHS@KHD89462.1$GCA_000786105.1	73.305	1975526_Bdellovibrio^sp.^CG10_big_fil_rev_8_21_14_0_10_47_8@PIS12060.1$GCA_002773975.1	41.648	0
959_Bdellovibrio^bacteriovorus^HD100@CAE79006.1$GCA_000196175.1	959_Bdellovibrio^bacteriovorus^str.^Tiberius@AFY00720.1$GCA_000317895.1	99.038	1569284_Bdellovibrio^sp.^ArHS@KHD89460.1$GCA_000786105.1	88.285	NA	NA	0
959_Bdellovibrio^bacteriovorus^HD100@CAE79007.1$GCA_000196175.1	959_Bdellovibrio^bacteriovorus^str.^Tiberius@AFY00721.1$GCA_000317895.1	97.656	1569284_Bdellovibrio^sp.^ArHS@KHD89459.1$GCA_000786105.1	82.031	1975526_Bdellovibrio^sp.^CG10_big_fil_rev_8_21_14_0_10_47_8@PIS12059.1$GCA_002773975.1	52.549	0
959_Bdellovibrio^bacteriovorus^HD100@CAE79008.1$GCA_000196175.1	959_Bdellovibrio^bacteriovorus^str.^Tiberius@AFY00722.1$GCA_000317895.1	92.801	NA	NA	NA	NA	0
959_Bdellovibrio^bacteriovorus^HD100@CAE79009.1$GCA_000196175.1	NA	NA	1569284_Bdellovibrio^sp.^ArHS@KHD88375.1$GCA_000786105.1	71.538	NA	NA	0
959_Bdellovibrio^bacteriovorus^HD100@CAE79010.1$GCA_000196175.1	NA	NA	1569284_Bdellovibrio^sp.^ArHS@KHD88376.1$GCA_000786105.1	47.345	1975526_Bdellovibrio^sp.^CG10_big_fil_rev_8_21_14_0_10_47_8@PIS10816.1$GCA_002773975.1	47.586	0
959_Bdellovibrio^bacteriovorus^HD100@CAE79011.1$GCA_000196175.1	NA	NA	1569284_Bdellovibrio^sp.^ArHS@KHD88377.1$GCA_000786105.1	53.782	1975526_Bdellovibrio^sp.^CG10_big_fil_rev_8_21_14_0_10_47_8@PIS10817.1$GCA_002773975.1	28.926	0
959_Bdellovibrio^bacteriovorus^HD100@CAE79012.1$GCA_000196175.1	NA	NA	NA	NA	1975526_Bdellovibrio^sp.^CG10_big_fil_rev_8_21_14_0_10_47_8@PIS11810.1$GCA_002773975.1	37.5	0
959_Bdellovibrio^bacteriovorus^HD100@CAE79013.1$GCA_000196175.1	959_Bdellovibrio^bacteriovorus^str.^Tiberius@AFY00723.1$GCA_000317895.1	90.21	NA	NA	NA	NA	0
959_Bdellovibrio^bacteriovorus^HD100@CAE79014.1$GCA_000196175.1	959_Bdellovibrio^bacteriovorus^str.^Tiberius@AFY00724.1$GCA_000317895.1	91.212	NA	NA	NA	NA	0
959_Bdellovibrio^bacteriovorus^HD100@CAE79015.1$GCA_000196175.1	959_Bdellovibrio^bacteriovorus^str.^Tiberius@AFY00725.1$GCA_000317895.1	92.248	NA	NA	NA	NA	0
959_Bdellovibrio^bacteriovorus^HD100@CAE79016.1$GCA_000196175.1	NA	NA	NA	NA	NA	NA	0
959_Bdellovibrio^bacteriovorus^HD100@CAE79017.1$GCA_000196175.1	959_Bdellovibrio^bacteriovorus^str.^Tiberius@AFY00726.1$GCA_000317895.1	99.644	1569284_Bdellovibrio^sp.^ArHS@KHD89437.1$GCA_000786105.1	92.857	NA	NA	0
959_Bdellovibrio^bacteriovorus^HD100@CAE79018.1$GCA_000196175.1	959_Bdellovibrio^bacteriovorus^str.^Tiberius@AFY00727.1$GCA_000317895.1	98.404	1569284_Bdellovibrio^sp.^ArHS@KHD89436.1$GCA_000786105.1	77.297	NA	NA	0
959_Bdellovibrio^bacteriovorus^HD100@CAE79019.1$GCA_000196175.1	959_Bdellovibrio^bacteriovorus^str.^Tiberius@AFY00728.1$GCA_000317895.1	94	1569284_Bdellovibrio^sp.^ArHS@KHD89435.1$GCA_000786105.1	66	NA	NA	0
959_Bdellovibrio^bacteriovorus^HD100@CAE79020.1$GCA_000196175.1	959_Bdellovibrio^bacteriovorus^str.^Tiberius@AFY00729.1$GCA_000317895.1	97.059	1569284_Bdellovibrio^sp.^ArHS@KHD89434.1$GCA_000786105.1	88.148	NA	NA	0
959_Bdellovibrio^bacteriovorus^HD100@CAE79021.1$GCA_000196175.1	959_Bdellovibrio^bacteriovorus^str.^Tiberius@AFY00730.1$GCA_000317895.1	99.435	1569284_Bdellovibrio^sp.^ArHS@KHD89433.1$GCA_000786105.1	92.784	NA	NA	0
959_Bdellovibrio^bacteriovorus^HD100@CAE79022.1$GCA_000196175.1	959_Bdellovibrio^bacteriovorus^str.^Tiberius@AFY00731.1$GCA_000317895.1	95.588	1569284_Bdellovibrio^sp.^ArHS@KHD89510.1$GCA_000786105.1	79.412	NA	NA	0
959_Bdellovibrio^bacteriovorus^HD100@CAE79023.1$GCA_000196175.1	959_Bdellovibrio^bacteriovorus^str.^Tiberius@AFY00732.1$GCA_000317895.1	98.987	1569284_Bdellovibrio^sp.^ArHS@KHD89432.1$GCA_000786105.1	77.665	NA	NA	0
959_Bdellovibrio^bacteriovorus^HD100@CAE79024.1$GCA_000196175.1	959_Bdellovibrio^bacteriovorus^str.^Tiberius@AFY00733.1$GCA_000317895.1	89.017	NA	NA	NA	NA	0
959_Bdellovibrio^bacteriovorus^HD100@CAE79025.1$GCA_000196175.1	959_Bdellovibrio^bacteriovorus^str.^Tiberius@AFY00734.1$GCA_000317895.1	100	1569284_Bdellovibrio^sp.^ArHS@KHD89430.1$GCA_000786105.1	77.823	NA	NA	0
959_Bdellovibrio^bacteriovorus^HD100@CAE79026.1$GCA_000196175.1	959_Bdellovibrio^bacteriovorus^str.^Tiberius@AFY00736.1$GCA_000317895.1	97.159	1569284_Bdellovibrio^sp.^ArHS@KHD89429.1$GCA_000786105.1	79.545	1975526_Bdellovibrio^sp.^CG10_big_fil_rev_8_21_14_0_10_47_8@PIS10359.1$GCA_002773975.1	52.083	0
959_Bdellovibrio^bacteriovorus^HD100@CAE79027.1$GCA_000196175.1	959_Bdellovibrio^bacteriovorus^str.^Tiberius@AFY00735.1$GCA_000317895.1	97.059	1569284_Bdellovibrio^sp.^ArHS@KHD89509.1$GCA_000786105.1	81.092	1975526_Bdellovibrio^sp.^CG10_big_fil_rev_8_21_14_0_10_47_8@PIS09925.1$GCA_002773975.1	43.478	0
959_Bdellovibrio^bacteriovorus^HD100@CAE79028.1$GCA_000196175.1	959_Bdellovibrio^bacteriovorus^str.^Tiberius@AFY00740.1$GCA_000317895.1	98.049	NA	NA	NA	NA	0
959_Bdellovibrio^bacteriovorus^HD100@CAE79029.1$GCA_000196175.1	959_Bdellovibrio^bacteriovorus^str.^Tiberius@AFY00741.1$GCA_000317895.1	99.279	1569284_Bdellovibrio^sp.^ArHS@KHD89427.1$GCA_000786105.1	91.546	1975526_Bdellovibrio^sp.^CG10_big_fil_rev_8_21_14_0_10_47_8@PIS10358.1$GCA_002773975.1	63.35	0
959_Bdellovibrio^bacteriovorus^HD100@CAE79030.1$GCA_000196175.1	959_Bdellovibrio^bacteriovorus^str.^Tiberius@AFY00742.1$GCA_000317895.1	97.08	1569284_Bdellovibrio^sp.^ArHS@KHD89508.1$GCA_000786105.1	87.097	1975526_Bdellovibrio^sp.^CG10_big_fil_rev_8_21_14_0_10_47_8@PIS10357.1$GCA_002773975.1	63.043	0
959_Bdellovibrio^bacteriovorus^HD100@CAE79031.1$GCA_000196175.1	959_Bdellovibrio^bacteriovorus^str.^Tiberius@AFY00743.1$GCA_000317895.1	92.727	1569284_Bdellovibrio^sp.^ArHS@KHD89426.1$GCA_000786105.1	64.848	1975526_Bdellovibrio^sp.^CG10_big_fil_rev_8_21_14_0_10_47_8@PIS11288.1$GCA_002773975.1	36.994	0
959_Bdellovibrio^bacteriovorus^HD100@CAE79032.1$GCA_000196175.1	959_Bdellovibrio^bacteriovorus^str.^Tiberius@AFY00744.1$GCA_000317895.1	97.817	1569284_Bdellovibrio^sp.^ArHS@KHD89425.1$GCA_000786105.1	80.786	1975526_Bdellovibrio^sp.^CG10_big_fil_rev_8_21_14_0_10_47_8@PIS10356.1$GCA_002773975.1	59.912	0
959_Bdellovibrio^bacteriovorus^HD100@CAE79033.1$GCA_000196175.1	959_Bdellovibrio^bacteriovorus^str.^Tiberius@AFY00745.1$GCA_000317895.1	98.333	1569284_Bdellovibrio^sp.^ArHS@KHD89424.1$GCA_000786105.1	82.423	1975526_Bdellovibrio^sp.^CG10_big_fil_rev_8_21_14_0_10_47_8@PIS10360.1$GCA_002773975.1	62.945	0
959_Bdellovibrio^bacteriovorus^HD100@CAE79034.1$GCA_000196175.1	959_Bdellovibrio^bacteriovorus^str.^Tiberius@AFY00746.1$GCA_000317895.1	90.034	NA	NA	NA	NA	0
959_Bdellovibrio^bacteriovorus^HD100@CAE79035.1$GCA_000196175.1	959_Bdellovibrio^bacteriovorus^str.^Tiberius@AFY00747.1$GCA_000317895.1	93.333	NA	NA	NA	NA	0
959_Bdellovibrio^bacteriovorus^HD100@CAE79036.1$GCA_000196175.1	959_Bdellovibrio^bacteriovorus^str.^Tiberius@AFY00748.1$GCA_000317895.1	92.593	NA	NA	NA	NA	0
959_Bdellovibrio^bacteriovorus^HD100@CAE79037.1$GCA_000196175.1	959_Bdellovibrio^bacteriovorus^str.^Tiberius@AFY00749.1$GCA_000317895.1	97.537	1569284_Bdellovibrio^sp.^ArHS@KHD89423.1$GCA_000786105.1	87.5	NA	NA	0
959_Bdellovibrio^bacteriovorus^HD100@CAE79038.1$GCA_000196175.1	959_Bdellovibrio^bacteriovorus^str.^Tiberius@AFY00750.1$GCA_000317895.1	96.97	1569284_Bdellovibrio^sp.^ArHS@KHD89422.1$GCA_000786105.1	75.978	NA	NA	0
959_Bdellovibrio^bacteriovorus^HD100@CAE79039.1$GCA_000196175.1	959_Bdellovibrio^bacteriovorus^str.^Tiberius@AFY00751.1$GCA_000317895.1	94.859	1569284_Bdellovibrio^sp.^ArHS@KHD89421.1$GCA_000786105.1	74.092	NA	NA	0
959_Bdellovibrio^bacteriovorus^HD100@CAE79040.1$GCA_000196175.1	959_Bdellovibrio^bacteriovorus^str.^Tiberius@AFY00752.1$GCA_000317895.1	98.101	1569284_Bdellovibrio^sp.^ArHS@KHD89420.1$GCA_000786105.1	89.241	1975526_Bdellovibrio^sp.^CG10_big_fil_rev_8_21_14_0_10_47_8@PIS10355.1$GCA_002773975.1	65.823	0
959_Bdellovibrio^bacteriovorus^HD100@CAE79041.1$GCA_000196175.1	959_Bdellovibrio^bacteriovorus^str.^Tiberius@AFY00753.1$GCA_000317895.1	91.716	1569284_Bdellovibrio^sp.^ArHS@KHD89507.1$GCA_000786105.1	68.919	NA	NA	0
959_Bdellovibrio^bacteriovorus^HD100@CAE79042.1$GCA_000196175.1	959_Bdellovibrio^bacteriovorus^str.^Tiberius@AFY00754.1$GCA_000317895.1	97.006	1569284_Bdellovibrio^sp.^ArHS@KHD89419.1$GCA_000786105.1	69.753	NA	NA	0
959_Bdellovibrio^bacteriovorus^HD100@CAE79043.1$GCA_000196175.1	NA	NA	1569284_Bdellovibrio^sp.^ArHS@KHD89418.1$GCA_000786105.1	42.017	NA	NA	0
959_Bdellovibrio^bacteriovorus^HD100@CAE79044.1$GCA_000196175.1	959_Bdellovibrio^bacteriovorus^str.^Tiberius@AFY00755.1$GCA_000317895.1	94.466	NA	NA	NA	NA	0
959_Bdellovibrio^bacteriovorus^HD100@CAE79045.1$GCA_000196175.1	959_Bdellovibrio^bacteriovorus^str.^Tiberius@AFY00756.1$GCA_000317895.1	93.767	1569284_Bdellovibrio^sp.^ArHS@KHD89417.1$GCA_000786105.1	65.768	1975526_Bdellovibrio^sp.^CG10_big_fil_rev_8_21_14_0_10_47_8@PIS09898.1$GCA_002773975.1	35.705	0
959_Bdellovibrio^bacteriovorus^HD100@CAE79046.1$GCA_000196175.1	959_Bdellovibrio^bacteriovorus^str.^Tiberius@AFY00757.1$GCA_000317895.1	96.346	1569284_Bdellovibrio^sp.^ArHS@KHD89416.1$GCA_000786105.1	82.95	NA	NA	0
959_Bdellovibrio^bacteriovorus^HD100@CAE79047.1$GCA_000196175.1	959_Bdellovibrio^bacteriovorus^str.^Tiberius@AFY00758.1$GCA_000317895.1	94.549	NA	NA	NA	NA	0
959_Bdellovibrio^bacteriovorus^HD100@CAE79048.1$GCA_000196175.1	959_Bdellovibrio^bacteriovorus^str.^Tiberius@AFY00759.1$GCA_000317895.1	92.334	NA	NA	1975526_Bdellovibrio^sp.^CG10_big_fil_rev_8_21_14_0_10_47_8@PIS11823.1$GCA_002773975.1	28.689	0
959_Bdellovibrio^bacteriovorus^HD100@CAE79049.1$GCA_000196175.1	959_Bdellovibrio^bacteriovorus^str.^Tiberius@AFY00760.1$GCA_000317895.1	84.762	NA	NA	NA	NA	0
959_Bdellovibrio^bacteriovorus^HD100@CAE79050.1$GCA_000196175.1	959_Bdellovibrio^bacteriovorus^str.^Tiberius@AFY00761.1$GCA_000317895.1	88.926	NA	NA	NA	NA	0
959_Bdellovibrio^bacteriovorus^HD100@CAE79051.1$GCA_000196175.1	959_Bdellovibrio^bacteriovorus^str.^Tiberius@AFY00762.1$GCA_000317895.1	75.899	NA	NA	NA	NA	0
959_Bdellovibrio^bacteriovorus^HD100@CAE79052.1$GCA_000196175.1	959_Bdellovibrio^bacteriovorus^str.^Tiberius@AFY00764.1$GCA_000317895.1	96.615	1569284_Bdellovibrio^sp.^ArHS@KHD88406.1$GCA_000786105.1	64.571	1975526_Bdellovibrio^sp.^CG10_big_fil_rev_8_21_14_0_10_47_8@PIS10860.1$GCA_002773975.1	60.29	0
959_Bdellovibrio^bacteriovorus^HD100@CAE79053.1$GCA_000196175.1	959_Bdellovibrio^bacteriovorus^str.^Tiberius@AFY00824.1$GCA_000317895.1	98.12	NA	NA	1975526_Bdellovibrio^sp.^CG10_big_fil_rev_8_21_14_0_10_47_8@PIS11768.1$GCA_002773975.1	73.208	0
959_Bdellovibrio^bacteriovorus^HD100@CAE79054.1$GCA_000196175.1	959_Bdellovibrio^bacteriovorus^str.^Tiberius@AFY00825.1$GCA_000317895.1	92.553	1569284_Bdellovibrio^sp.^ArHS@KHD89413.1$GCA_000786105.1	74.453	1975526_Bdellovibrio^sp.^CG10_big_fil_rev_8_21_14_0_10_47_8@PIS11769.1$GCA_002773975.1	38.971	0
959_Bdellovibrio^bacteriovorus^HD100@CAE79055.1$GCA_000196175.1	959_Bdellovibrio^bacteriovorus^str.^Tiberius@AFY00932.1$GCA_000317895.1	28.88	1569284_Bdellovibrio^sp.^ArHS@KHD89033.1$GCA_000786105.1	43.936	NA	NA	0
959_Bdellovibrio^bacteriovorus^HD100@CAE79056.1$GCA_000196175.1	959_Bdellovibrio^bacteriovorus^str.^Tiberius@AFY00827.1$GCA_000317895.1	87.162	NA	NA	NA	NA	0
959_Bdellovibrio^bacteriovorus^HD100@CAE79057.1$GCA_000196175.1	959_Bdellovibrio^bacteriovorus^str.^Tiberius@AFY00828.1$GCA_000317895.1	90.625	1569284_Bdellovibrio^sp.^ArHS@KHD89506.1$GCA_000786105.1	45.113	NA	NA	0
959_Bdellovibrio^bacteriovorus^HD100@CAE79058.1$GCA_000196175.1	959_Bdellovibrio^bacteriovorus^str.^Tiberius@AFY00829.1$GCA_000317895.1	86.355	NA	NA	NA	NA	0
959_Bdellovibrio^bacteriovorus^HD100@CAE79059.1$GCA_000196175.1	959_Bdellovibrio^bacteriovorus^str.^Tiberius@AFY00830.1$GCA_000317895.1	91.935	1569284_Bdellovibrio^sp.^ArHS@KHD89412.1$GCA_000786105.1	68.504	1975526_Bdellovibrio^sp.^CG10_big_fil_rev_8_21_14_0_10_47_8@PIS11760.1$GCA_002773975.1	36.29	0
959_Bdellovibrio^bacteriovorus^HD100@CAE79061.1$GCA_000196175.1	959_Bdellovibrio^bacteriovorus^str.^Tiberius@AFY00832.1$GCA_000317895.1	98.718	1569284_Bdellovibrio^sp.^ArHS@KHD89410.1$GCA_000786105.1	81.818	1975526_Bdellovibrio^sp.^CG10_big_fil_rev_8_21_14_0_10_47_8@PIS11771.1$GCA_002773975.1	69.014	0
959_Bdellovibrio^bacteriovorus^HD100@CAE79062.1$GCA_000196175.1	959_Bdellovibrio^bacteriovorus^str.^Tiberius@AFY00833.1$GCA_000317895.1	98.423	1569284_Bdellovibrio^sp.^ArHS@KHD89409.1$GCA_000786105.1	91.031	1975526_Bdellovibrio^sp.^CG10_big_fil_rev_8_21_14_0_10_47_8@PIS11772.1$GCA_002773975.1	81.39	0
959_Bdellovibrio^bacteriovorus^HD100@CAE79063.1$GCA_000196175.1	959_Bdellovibrio^bacteriovorus^str.^Tiberius@AFY00834.1$GCA_000317895.1	63.473	1569284_Bdellovibrio^sp.^ArHS@KHD88237.1$GCA_000786105.1	39.759	NA	NA	0
959_Bdellovibrio^bacteriovorus^HD100@CAE79064.1$GCA_000196175.1	959_Bdellovibrio^bacteriovorus^str.^Tiberius@AFY00835.1$GCA_000317895.1	43.81	NA	NA	NA	NA	0
959_Bdellovibrio^bacteriovorus^HD100@CAE79065.1$GCA_000196175.1	959_Bdellovibrio^bacteriovorus^str.^Tiberius@AFY00836.1$GCA_000317895.1	98.117	1569284_Bdellovibrio^sp.^ArHS@KHD89504.1$GCA_000786105.1	91.779	1975526_Bdellovibrio^sp.^CG10_big_fil_rev_8_21_14_0_10_47_8@PIS10527.1$GCA_002773975.1	25.333	0
959_Bdellovibrio^bacteriovorus^HD100@CAE79067.1$GCA_000196175.1	959_Bdellovibrio^bacteriovorus^str.^Tiberius@AFY00837.1$GCA_000317895.1	80.827	1569284_Bdellovibrio^sp.^ArHS@KHD89266.1$GCA_000786105.1	56.554	NA	NA	0
959_Bdellovibrio^bacteriovorus^HD100@CAE79068.1$GCA_000196175.1	959_Bdellovibrio^bacteriovorus^str.^Tiberius@AFY00838.1$GCA_000317895.1	85.714	1569284_Bdellovibrio^sp.^ArHS@KHD89267.1$GCA_000786105.1	61.728	NA	NA	0
959_Bdellovibrio^bacteriovorus^HD100@CAE79069.1$GCA_000196175.1	959_Bdellovibrio^bacteriovorus^str.^Tiberius@AFY00839.1$GCA_000317895.1	88.485	1569284_Bdellovibrio^sp.^ArHS@KHD89873.1$GCA_000786105.1	57.652	NA	NA	0
959_Bdellovibrio^bacteriovorus^HD100@CAE79070.1$GCA_000196175.1	959_Bdellovibrio^bacteriovorus^str.^Tiberius@AFY00840.1$GCA_000317895.1	86.875	NA	NA	1975526_Bdellovibrio^sp.^CG10_big_fil_rev_8_21_14_0_10_47_8@PIS10988.1$GCA_002773975.1	32.692	0
959_Bdellovibrio^bacteriovorus^HD100@CAE79071.1$GCA_000196175.1	959_Bdellovibrio^bacteriovorus^str.^Tiberius@AFY00841.1$GCA_000317895.1	92.398	1569284_Bdellovibrio^sp.^ArHS@KHD89503.1$GCA_000786105.1	42.197	NA	NA	0
959_Bdellovibrio^bacteriovorus^HD100@CAE79072.1$GCA_000196175.1	959_Bdellovibrio^bacteriovorus^str.^Tiberius@AFY00842.1$GCA_000317895.1	98.494	1569284_Bdellovibrio^sp.^ArHS@KHD89399.1$GCA_000786105.1	90.62	1975526_Bdellovibrio^sp.^CG10_big_fil_rev_8_21_14_0_10_47_8@PIS11218.1$GCA_002773975.1	73.216	0
959_Bdellovibrio^bacteriovorus^HD100@CAE79073.1$GCA_000196175.1	959_Bdellovibrio^bacteriovorus^str.^Tiberius@AFY00843.1$GCA_000317895.1	94.369	NA	NA	NA	NA	0
959_Bdellovibrio^bacteriovorus^HD100@CAE79074.1$GCA_000196175.1	959_Bdellovibrio^bacteriovorus^str.^Tiberius@AFY00844.1$GCA_000317895.1	95.9	NA	NA	NA	NA	0
959_Bdellovibrio^bacteriovorus^HD100@CAE79075.1$GCA_000196175.1	959_Bdellovibrio^bacteriovorus^str.^Tiberius@AFY00845.1$GCA_000317895.1	93.562	NA	NA	NA	NA	0
959_Bdellovibrio^bacteriovorus^HD100@CAE79076.1$GCA_000196175.1	959_Bdellovibrio^bacteriovorus^str.^Tiberius@AFY00846.1$GCA_000317895.1	94.836	1569284_Bdellovibrio^sp.^ArHS@KHD89395.1$GCA_000786105.1	75.117	NA	NA	0
959_Bdellovibrio^bacteriovorus^HD100@CAE79077.1$GCA_000196175.1	959_Bdellovibrio^bacteriovorus^str.^Tiberius@AFY00847.1$GCA_000317895.1	99.2	1569284_Bdellovibrio^sp.^ArHS@KHD89394.1$GCA_000786105.1	74.074	NA	NA	0
959_Bdellovibrio^bacteriovorus^HD100@CAE79078.1$GCA_000196175.1	959_Bdellovibrio^bacteriovorus^str.^Tiberius@AFY00848.1$GCA_000317895.1	92.935	1569284_Bdellovibrio^sp.^ArHS@KHD89393.1$GCA_000786105.1	67.033	NA	NA	0
959_Bdellovibrio^bacteriovorus^HD100@CAE79080.1$GCA_000196175.1	959_Bdellovibrio^bacteriovorus^str.^Tiberius@AFY00849.1$GCA_000317895.1	91.841	1569284_Bdellovibrio^sp.^ArHS@KHD89391.1$GCA_000786105.1	79.732	NA	NA	0
959_Bdellovibrio^bacteriovorus^HD100@CAE79081.1$GCA_000196175.1	959_Bdellovibrio^bacteriovorus^str.^Tiberius@AFY00850.1$GCA_000317895.1	98.944	1569284_Bdellovibrio^sp.^ArHS@KHD89390.1$GCA_000786105.1	87.676	NA	NA	0
959_Bdellovibrio^bacteriovorus^HD100@CAE79082.1$GCA_000196175.1	959_Bdellovibrio^bacteriovorus^str.^Tiberius@AFY00851.1$GCA_000317895.1	94.836	1569284_Bdellovibrio^sp.^ArHS@KHD89389.1$GCA_000786105.1	64.125	NA	NA	0
959_Bdellovibrio^bacteriovorus^HD100@CAE79083.1$GCA_000196175.1	NA	NA	NA	NA	NA	NA	0
959_Bdellovibrio^bacteriovorus^HD100@CAE79084.1$GCA_000196175.1	NA	NA	NA	NA	NA	NA	0
959_Bdellovibrio^bacteriovorus^HD100@CAE79085.1$GCA_000196175.1	959_Bdellovibrio^bacteriovorus^str.^Tiberius@AFY00346.1$GCA_000317895.1	34.146	NA	NA	NA	NA	0
959_Bdellovibrio^bacteriovorus^HD100@CAE79086.1$GCA_000196175.1	959_Bdellovibrio^bacteriovorus^str.^Tiberius@AFY00852.1$GCA_000317895.1	95.522	1569284_Bdellovibrio^sp.^ArHS@KHD89386.1$GCA_000786105.1	78.325	1975526_Bdellovibrio^sp.^CG10_big_fil_rev_8_21_14_0_10_47_8@PIS11216.1$GCA_002773975.1	69.858	0
959_Bdellovibrio^bacteriovorus^HD100@CAE79087.1$GCA_000196175.1	959_Bdellovibrio^bacteriovorus^str.^Tiberius@AFY00853.1$GCA_000317895.1	76.712	NA	NA	NA	NA	0
959_Bdellovibrio^bacteriovorus^HD100@CAE79088.1$GCA_000196175.1	959_Bdellovibrio^bacteriovorus^str.^Tiberius@AFY00854.1$GCA_000317895.1	92	1569284_Bdellovibrio^sp.^ArHS@KHD89385.1$GCA_000786105.1	72.523	NA	NA	0
959_Bdellovibrio^bacteriovorus^HD100@CAE79089.1$GCA_000196175.1	959_Bdellovibrio^bacteriovorus^str.^Tiberius@AFY00855.1$GCA_000317895.1	94.769	1569284_Bdellovibrio^sp.^ArHS@KHD89384.1$GCA_000786105.1	77.886	NA	NA	0
959_Bdellovibrio^bacteriovorus^HD100@CAE79090.1$GCA_000196175.1	959_Bdellovibrio^bacteriovorus^str.^Tiberius@AFY00857.1$GCA_000317895.1	95.772	NA	NA	1975526_Bdellovibrio^sp.^CG10_big_fil_rev_8_21_14_0_10_47_8@PIS11585.1$GCA_002773975.1	33.159	0
959_Bdellovibrio^bacteriovorus^HD100@CAE79091.1$GCA_000196175.1	959_Bdellovibrio^bacteriovorus^str.^Tiberius@AFY00858.1$GCA_000317895.1	61.391	NA	NA	NA	NA	0
959_Bdellovibrio^bacteriovorus^HD100@CAE79092.1$GCA_000196175.1	959_Bdellovibrio^bacteriovorus^str.^Tiberius@AFY00859.1$GCA_000317895.1	34.272	NA	NA	NA	NA	0
959_Bdellovibrio^bacteriovorus^HD100@CAE79093.1$GCA_000196175.1	959_Bdellovibrio^bacteriovorus^str.^Tiberius@AFY00860.1$GCA_000317895.1	73.928	1569284_Bdellovibrio^sp.^ArHS@KHD89383.1$GCA_000786105.1	45.47	NA	NA	0
959_Bdellovibrio^bacteriovorus^HD100@CAE79094.1$GCA_000196175.1	959_Bdellovibrio^bacteriovorus^str.^Tiberius@AFY00861.1$GCA_000317895.1	82.596	1569284_Bdellovibrio^sp.^ArHS@KHD89382.1$GCA_000786105.1	53.731	NA	NA	0
959_Bdellovibrio^bacteriovorus^HD100@CAE79095.1$GCA_000196175.1	959_Bdellovibrio^bacteriovorus^str.^Tiberius@AFY00862.1$GCA_000317895.1	96.341	1569284_Bdellovibrio^sp.^ArHS@KHD89502.1$GCA_000786105.1	76.829	NA	NA	0
959_Bdellovibrio^bacteriovorus^HD100@CAE79096.1$GCA_000196175.1	959_Bdellovibrio^bacteriovorus^str.^Tiberius@AFY00863.1$GCA_000317895.1	96.078	1569284_Bdellovibrio^sp.^ArHS@KHD89381.1$GCA_000786105.1	89.216	1975526_Bdellovibrio^sp.^CG10_big_fil_rev_8_21_14_0_10_47_8@PIS10238.1$GCA_002773975.1	60	0
959_Bdellovibrio^bacteriovorus^HD100@CAE79097.1$GCA_000196175.1	959_Bdellovibrio^bacteriovorus^str.^Tiberius@AFY00864.1$GCA_000317895.1	98.413	1569284_Bdellovibrio^sp.^ArHS@KHD89380.1$GCA_000786105.1	73.016	1975526_Bdellovibrio^sp.^CG10_big_fil_rev_8_21_14_0_10_47_8@PIS10237.1$GCA_002773975.1	34.536	0
959_Bdellovibrio^bacteriovorus^HD100@CAE79098.1$GCA_000196175.1	959_Bdellovibrio^bacteriovorus^str.^Tiberius@AFY00865.1$GCA_000317895.1	99.04	1569284_Bdellovibrio^sp.^ArHS@KHD89379.1$GCA_000786105.1	91.939	1975526_Bdellovibrio^sp.^CG10_big_fil_rev_8_21_14_0_10_47_8@PIS10242.1$GCA_002773975.1	69.355	0
959_Bdellovibrio^bacteriovorus^HD100@CAE79099.1$GCA_000196175.1	959_Bdellovibrio^bacteriovorus^str.^Tiberius@AFY00866.1$GCA_000317895.1	98.765	1569284_Bdellovibrio^sp.^ArHS@KHD89501.1$GCA_000786105.1	80.253	1975526_Bdellovibrio^sp.^CG10_big_fil_rev_8_21_14_0_10_47_8@PIS10241.1$GCA_002773975.1	65.995	0
959_Bdellovibrio^bacteriovorus^HD100@CAE79100.1$GCA_000196175.1	959_Bdellovibrio^bacteriovorus^str.^Tiberius@AFY00867.1$GCA_000317895.1	87.821	NA	NA	1975526_Bdellovibrio^sp.^CG10_big_fil_rev_8_21_14_0_10_47_8@PIS10236.1$GCA_002773975.1	63.717	0
959_Bdellovibrio^bacteriovorus^HD100@CAE79101.1$GCA_000196175.1	959_Bdellovibrio^bacteriovorus^str.^Tiberius@AFY00868.1$GCA_000317895.1	97.77	1569284_Bdellovibrio^sp.^ArHS@KHD89378.1$GCA_000786105.1	76.208	1975526_Bdellovibrio^sp.^CG10_big_fil_rev_8_21_14_0_10_47_8@PIS10235.1$GCA_002773975.1	50	0
959_Bdellovibrio^bacteriovorus^HD100@CAE79102.1$GCA_000196175.1	959_Bdellovibrio^bacteriovorus^str.^Tiberius@AFY00870.1$GCA_000317895.1	99.074	1569284_Bdellovibrio^sp.^ArHS@KHD89377.1$GCA_000786105.1	87.963	1975526_Bdellovibrio^sp.^CG10_big_fil_rev_8_21_14_0_10_47_8@PIS10240.1$GCA_002773975.1	73.148	0
959_Bdellovibrio^bacteriovorus^HD100@CAE79103.1$GCA_000196175.1	959_Bdellovibrio^bacteriovorus^str.^Tiberius@AFY00871.1$GCA_000317895.1	95.214	1569284_Bdellovibrio^sp.^ArHS@KHD89376.1$GCA_000786105.1	73.522	NA	NA	0
959_Bdellovibrio^bacteriovorus^HD100@CAE79104.1$GCA_000196175.1	959_Bdellovibrio^bacteriovorus^str.^Tiberius@AFY00872.1$GCA_000317895.1	86.59	NA	NA	1975526_Bdellovibrio^sp.^CG10_big_fil_rev_8_21_14_0_10_47_8@PIS11472.1$GCA_002773975.1	35.816	0
959_Bdellovibrio^bacteriovorus^HD100@CAE79105.1$GCA_000196175.1	959_Bdellovibrio^bacteriovorus^str.^Tiberius@AFY00873.1$GCA_000317895.1	95.942	1569284_Bdellovibrio^sp.^ArHS@KHD89375.1$GCA_000786105.1	82.222	1975526_Bdellovibrio^sp.^CG10_big_fil_rev_8_21_14_0_10_47_8@PIS09936.1$GCA_002773975.1	57.428	0
959_Bdellovibrio^bacteriovorus^HD100@CAE79106.1$GCA_000196175.1	959_Bdellovibrio^bacteriovorus^str.^Tiberius@AFY00875.1$GCA_000317895.1	96.734	1569284_Bdellovibrio^sp.^ArHS@KHD89374.1$GCA_000786105.1	79.241	1975526_Bdellovibrio^sp.^CG10_big_fil_rev_8_21_14_0_10_47_8@PIS11831.1$GCA_002773975.1	59.722	0
959_Bdellovibrio^bacteriovorus^HD100@CAE79107.1$GCA_000196175.1	959_Bdellovibrio^bacteriovorus^str.^Tiberius@AFY00876.1$GCA_000317895.1	90.909	NA	NA	NA	NA	0
959_Bdellovibrio^bacteriovorus^HD100@CAE79108.1$GCA_000196175.1	959_Bdellovibrio^bacteriovorus^str.^Tiberius@AFY00877.1$GCA_000317895.1	88.664	NA	NA	1975526_Bdellovibrio^sp.^CG10_big_fil_rev_8_21_14_0_10_47_8@PIS09937.1$GCA_002773975.1	41.107	0
959_Bdellovibrio^bacteriovorus^HD100@CAE79109.1$GCA_000196175.1	959_Bdellovibrio^bacteriovorus^str.^Tiberius@AFY00878.1$GCA_000317895.1	99.005	1569284_Bdellovibrio^sp.^ArHS@KHD89372.1$GCA_000786105.1	90.796	NA	NA	0
959_Bdellovibrio^bacteriovorus^HD100@CAE79110.1$GCA_000196175.1	959_Bdellovibrio^bacteriovorus^str.^Tiberius@AFY00879.1$GCA_000317895.1	98.305	1569284_Bdellovibrio^sp.^ArHS@KHD89371.1$GCA_000786105.1	88.655	NA	NA	0
959_Bdellovibrio^bacteriovorus^HD100@CAE79111.1$GCA_000196175.1	959_Bdellovibrio^bacteriovorus^str.^Tiberius@AFY00880.1$GCA_000317895.1	95.904	1569284_Bdellovibrio^sp.^ArHS@KHD89369.1$GCA_000786105.1	73.477	NA	NA	0
959_Bdellovibrio^bacteriovorus^HD100@CAE79112.1$GCA_000196175.1	959_Bdellovibrio^bacteriovorus^str.^Tiberius@AFY00881.1$GCA_000317895.1	97.143	1569284_Bdellovibrio^sp.^ArHS@KHD89368.1$GCA_000786105.1	48.966	NA	NA	0
959_Bdellovibrio^bacteriovorus^HD100@CAE79113.1$GCA_000196175.1	959_Bdellovibrio^bacteriovorus^str.^Tiberius@AFY00882.1$GCA_000317895.1	91.747	1569284_Bdellovibrio^sp.^ArHS@KHD89367.1$GCA_000786105.1	79.885	1975526_Bdellovibrio^sp.^CG10_big_fil_rev_8_21_14_0_10_47_8@PIS11488.1$GCA_002773975.1	32.381	0
959_Bdellovibrio^bacteriovorus^HD100@CAE79114.1$GCA_000196175.1	959_Bdellovibrio^bacteriovorus^str.^Tiberius@AFY00883.1$GCA_000317895.1	97.959	1569284_Bdellovibrio^sp.^ArHS@KHD89366.1$GCA_000786105.1	91.061	NA	NA	0
959_Bdellovibrio^bacteriovorus^HD100@CAE79115.1$GCA_000196175.1	959_Bdellovibrio^bacteriovorus^str.^Tiberius@AFY00884.1$GCA_000317895.1	97.908	1569284_Bdellovibrio^sp.^ArHS@KHD89365.1$GCA_000786105.1	74.85	NA	NA	0
959_Bdellovibrio^bacteriovorus^HD100@CAE79116.1$GCA_000196175.1	959_Bdellovibrio^bacteriovorus^str.^Tiberius@AFY00885.1$GCA_000317895.1	90.187	NA	NA	NA	NA	0
959_Bdellovibrio^bacteriovorus^HD100@CAE79117.1$GCA_000196175.1	959_Bdellovibrio^bacteriovorus^str.^Tiberius@AFY00901.1$GCA_000317895.1	23.135	1569284_Bdellovibrio^sp.^ArHS@KHD87385.1$GCA_000786105.1	26.741	NA	NA	0
959_Bdellovibrio^bacteriovorus^HD100@CAE79118.1$GCA_000196175.1	959_Bdellovibrio^bacteriovorus^str.^Tiberius@AFY00903.1$GCA_000317895.1	86.735	NA	NA	NA	NA	0
959_Bdellovibrio^bacteriovorus^HD100@CAE79119.1$GCA_000196175.1	959_Bdellovibrio^bacteriovorus^str.^Tiberius@AFY01982.1$GCA_000317895.1	80.537	1569284_Bdellovibrio^sp.^ArHS@KHD87014.1$GCA_000786105.1	72.603	1975526_Bdellovibrio^sp.^CG10_big_fil_rev_8_21_14_0_10_47_8@PIS11581.1$GCA_002773975.1	71.622	0
959_Bdellovibrio^bacteriovorus^HD100@CAE79120.1$GCA_000196175.1	959_Bdellovibrio^bacteriovorus^str.^Tiberius@AFY00902.1$GCA_000317895.1	56.522	NA	NA	NA	NA	0
959_Bdellovibrio^bacteriovorus^HD100@CAE79121.1$GCA_000196175.1	959_Bdellovibrio^bacteriovorus^str.^Tiberius@AFY00904.1$GCA_000317895.1	71.739	1569284_Bdellovibrio^sp.^ArHS@KHD89294.1$GCA_000786105.1	36.62	NA	NA	0
959_Bdellovibrio^bacteriovorus^HD100@CAE79123.1$GCA_000196175.1	959_Bdellovibrio^bacteriovorus^str.^Tiberius@AFY00907.1$GCA_000317895.1	91.045	NA	NA	NA	NA	0
959_Bdellovibrio^bacteriovorus^HD100@CAE79124.1$GCA_000196175.1	959_Bdellovibrio^bacteriovorus^str.^Tiberius@AFY00908.1$GCA_000317895.1	94.444	NA	NA	NA	NA	0
959_Bdellovibrio^bacteriovorus^HD100@CAE79125.1$GCA_000196175.1	959_Bdellovibrio^bacteriovorus^str.^Tiberius@AFY00909.1$GCA_000317895.1	91.051	NA	NA	NA	NA	0
959_Bdellovibrio^bacteriovorus^HD100@CAE79126.1$GCA_000196175.1	959_Bdellovibrio^bacteriovorus^str.^Tiberius@AFY00910.1$GCA_000317895.1	98.77	NA	NA	NA	NA	0
959_Bdellovibrio^bacteriovorus^HD100@CAE79127.1$GCA_000196175.1	959_Bdellovibrio^bacteriovorus^str.^Tiberius@AFY00911.1$GCA_000317895.1	98.75	1569284_Bdellovibrio^sp.^ArHS@KHD88619.1$GCA_000786105.1	73.209	1975526_Bdellovibrio^sp.^CG10_big_fil_rev_8_21_14_0_10_47_8@PIS10752.1$GCA_002773975.1	59.81	0
959_Bdellovibrio^bacteriovorus^HD100@CAE79128.1$GCA_000196175.1	959_Bdellovibrio^bacteriovorus^str.^Tiberius@AFY00912.1$GCA_000317895.1	94.167	1569284_Bdellovibrio^sp.^ArHS@KHD88620.1$GCA_000786105.1	64.681	NA	NA	0
959_Bdellovibrio^bacteriovorus^HD100@CAE79129.1$GCA_000196175.1	959_Bdellovibrio^bacteriovorus^str.^Tiberius@AFY00913.1$GCA_000317895.1	97.118	1569284_Bdellovibrio^sp.^ArHS@KHD88621.1$GCA_000786105.1	71.47	1975526_Bdellovibrio^sp.^CG10_big_fil_rev_8_21_14_0_10_47_8@PIS11520.1$GCA_002773975.1	35.043	0
959_Bdellovibrio^bacteriovorus^HD100@CAE79130.1$GCA_000196175.1	959_Bdellovibrio^bacteriovorus^str.^Tiberius@AFY00914.1$GCA_000317895.1	100	1569284_Bdellovibrio^sp.^ArHS@KHD88622.1$GCA_000786105.1	87.868	NA	NA	0
959_Bdellovibrio^bacteriovorus^HD100@CAE79131.1$GCA_000196175.1	959_Bdellovibrio^bacteriovorus^str.^Tiberius@AFY00915.1$GCA_000317895.1	98.772	1569284_Bdellovibrio^sp.^ArHS@KHD88733.1$GCA_000786105.1	81.494	1975526_Bdellovibrio^sp.^CG10_big_fil_rev_8_21_14_0_10_47_8@PIS11334.1$GCA_002773975.1	30.968	0
959_Bdellovibrio^bacteriovorus^HD100@CAE79132.1$GCA_000196175.1	959_Bdellovibrio^bacteriovorus^str.^Tiberius@AFY00916.1$GCA_000317895.1	94.111	NA	NA	NA	NA	0
959_Bdellovibrio^bacteriovorus^HD100@CAE79133.1$GCA_000196175.1	959_Bdellovibrio^bacteriovorus^str.^Tiberius@AFY00917.1$GCA_000317895.1	98.658	NA	NA	NA	NA	0
959_Bdellovibrio^bacteriovorus^HD100@CAE79134.1$GCA_000196175.1	959_Bdellovibrio^bacteriovorus^str.^Tiberius@AFY00918.1$GCA_000317895.1	86.713	NA	NA	NA	NA	0
959_Bdellovibrio^bacteriovorus^HD100@CAE79135.1$GCA_000196175.1	959_Bdellovibrio^bacteriovorus^str.^Tiberius@AFY00919.1$GCA_000317895.1	97.348	1569284_Bdellovibrio^sp.^ArHS@KHD89364.1$GCA_000786105.1	75	1975526_Bdellovibrio^sp.^CG10_big_fil_rev_8_21_14_0_10_47_8@PIS11313.1$GCA_002773975.1	48.667	0
959_Bdellovibrio^bacteriovorus^HD100@CAE79136.1$GCA_000196175.1	959_Bdellovibrio^bacteriovorus^str.^Tiberius@AFY00920.1$GCA_000317895.1	99.222	1569284_Bdellovibrio^sp.^ArHS@KHD89349.1$GCA_000786105.1	94.553	NA	NA	0
959_Bdellovibrio^bacteriovorus^HD100@CAE79137.1$GCA_000196175.1	959_Bdellovibrio^bacteriovorus^str.^Tiberius@AFY00921.1$GCA_000317895.1	93.269	NA	NA	NA	NA	0
959_Bdellovibrio^bacteriovorus^HD100@CAE79138.1$GCA_000196175.1	959_Bdellovibrio^bacteriovorus^str.^Tiberius@AFY00922.1$GCA_000317895.1	99.419	1569284_Bdellovibrio^sp.^ArHS@KHD89348.1$GCA_000786105.1	85.632	1975526_Bdellovibrio^sp.^CG10_big_fil_rev_8_21_14_0_10_47_8@PIS09846.1$GCA_002773975.1	86.047	0
959_Bdellovibrio^bacteriovorus^HD100@CAE79139.1$GCA_000196175.1	959_Bdellovibrio^bacteriovorus^str.^Tiberius@AFY00923.1$GCA_000317895.1	97.006	1569284_Bdellovibrio^sp.^ArHS@KHD89347.1$GCA_000786105.1	88.312	1975526_Bdellovibrio^sp.^CG10_big_fil_rev_8_21_14_0_10_47_8@PIS10862.1$GCA_002773975.1	81.132	0
959_Bdellovibrio^bacteriovorus^HD100@CAE79140.1$GCA_000196175.1	959_Bdellovibrio^bacteriovorus^str.^Tiberius@AFY00924.1$GCA_000317895.1	88.636	NA	NA	NA	NA	0
959_Bdellovibrio^bacteriovorus^HD100@CAE79141.1$GCA_000196175.1	959_Bdellovibrio^bacteriovorus^str.^Tiberius@AFY00926.1$GCA_000317895.1	98.851	1569284_Bdellovibrio^sp.^ArHS@KHD89340.1$GCA_000786105.1	90.972	1975526_Bdellovibrio^sp.^CG10_big_fil_rev_8_21_14_0_10_47_8@PIS09828.1$GCA_002773975.1	55.102	0
959_Bdellovibrio^bacteriovorus^HD100@CAE79142.1$GCA_000196175.1	959_Bdellovibrio^bacteriovorus^str.^Tiberius@AFY00927.1$GCA_000317895.1	95.2	1569284_Bdellovibrio^sp.^ArHS@KHD89339.1$GCA_000786105.1	67.83	NA	NA	0
959_Bdellovibrio^bacteriovorus^HD100@CAE79143.1$GCA_000196175.1	959_Bdellovibrio^bacteriovorus^str.^Tiberius@AFY00928.1$GCA_000317895.1	95.5	1569284_Bdellovibrio^sp.^ArHS@KHD89338.1$GCA_000786105.1	73.301	1975526_Bdellovibrio^sp.^CG10_big_fil_rev_8_21_14_0_10_47_8@PIS09830.1$GCA_002773975.1	29.224	0
959_Bdellovibrio^bacteriovorus^HD100@CAE79144.1$GCA_000196175.1	959_Bdellovibrio^bacteriovorus^str.^Tiberius@AFY00929.1$GCA_000317895.1	96.649	1569284_Bdellovibrio^sp.^ArHS@KHD89337.1$GCA_000786105.1	61.275	1975526_Bdellovibrio^sp.^CG10_big_fil_rev_8_21_14_0_10_47_8@PIS09831.1$GCA_002773975.1	30.628	0
959_Bdellovibrio^bacteriovorus^HD100@CAE79145.1$GCA_000196175.1	959_Bdellovibrio^bacteriovorus^str.^Tiberius@AFY00930.1$GCA_000317895.1	95.987	1569284_Bdellovibrio^sp.^ArHS@KHD89336.1$GCA_000786105.1	74.426	1975526_Bdellovibrio^sp.^CG10_big_fil_rev_8_21_14_0_10_47_8@PIS09832.1$GCA_002773975.1	40.268	0
959_Bdellovibrio^bacteriovorus^HD100@CAE79146.1$GCA_000196175.1	959_Bdellovibrio^bacteriovorus^str.^Tiberius@AFY00931.1$GCA_000317895.1	95.035	1569284_Bdellovibrio^sp.^ArHS@KHD89335.1$GCA_000786105.1	73.196	1975526_Bdellovibrio^sp.^CG10_big_fil_rev_8_21_14_0_10_47_8@PIS10165.1$GCA_002773975.1	46.038	0
959_Bdellovibrio^bacteriovorus^HD100@CAE79148.1$GCA_000196175.1	NA	NA	NA	NA	NA	NA	0
959_Bdellovibrio^bacteriovorus^HD100@CAE79149.1$GCA_000196175.1	959_Bdellovibrio^bacteriovorus^str.^Tiberius@AFY00933.1$GCA_000317895.1	73.973	NA	NA	NA	NA	0
959_Bdellovibrio^bacteriovorus^HD100@CAE79150.1$GCA_000196175.1	959_Bdellovibrio^bacteriovorus^str.^Tiberius@AFY00934.1$GCA_000317895.1	98.982	1569284_Bdellovibrio^sp.^ArHS@KHD89333.1$GCA_000786105.1	89.817	1975526_Bdellovibrio^sp.^CG10_big_fil_rev_8_21_14_0_10_47_8@PIS09833.1$GCA_002773975.1	71.385	0
959_Bdellovibrio^bacteriovorus^HD100@CAE79151.1$GCA_000196175.1	959_Bdellovibrio^bacteriovorus^str.^Tiberius@AFY00935.1$GCA_000317895.1	97.436	1569284_Bdellovibrio^sp.^ArHS@KHD89332.1$GCA_000786105.1	77.083	1975526_Bdellovibrio^sp.^CG10_big_fil_rev_8_21_14_0_10_47_8@PIS09847.1$GCA_002773975.1	56.25	0
959_Bdellovibrio^bacteriovorus^HD100@CAE79152.1$GCA_000196175.1	959_Bdellovibrio^bacteriovorus^str.^Tiberius@AFY00936.1$GCA_000317895.1	98.171	1569284_Bdellovibrio^sp.^ArHS@KHD89331.1$GCA_000786105.1	71.779	1975526_Bdellovibrio^sp.^CG10_big_fil_rev_8_21_14_0_10_47_8@PIS09834.1$GCA_002773975.1	35.849	0
959_Bdellovibrio^bacteriovorus^HD100@CAE79153.1$GCA_000196175.1	959_Bdellovibrio^bacteriovorus^str.^Tiberius@AFY00937.1$GCA_000317895.1	98.997	1569284_Bdellovibrio^sp.^ArHS@KHD89330.1$GCA_000786105.1	80.936	1975526_Bdellovibrio^sp.^CG10_big_fil_rev_8_21_14_0_10_47_8@PIS09835.1$GCA_002773975.1	61.204	0
959_Bdellovibrio^bacteriovorus^HD100@CAE79155.1$GCA_000196175.1	959_Bdellovibrio^bacteriovorus^str.^Tiberius@AFY00819.1$GCA_000317895.1	44.904	1569284_Bdellovibrio^sp.^ArHS@KHD87435.1$GCA_000786105.1	67.541	NA	NA	0
959_Bdellovibrio^bacteriovorus^HD100@CAE79156.1$GCA_000196175.1	959_Bdellovibrio^bacteriovorus^str.^Tiberius@AFY00940.1$GCA_000317895.1	95.98	1569284_Bdellovibrio^sp.^ArHS@KHD89325.1$GCA_000786105.1	65.067	NA	NA	0
959_Bdellovibrio^bacteriovorus^HD100@CAE79157.1$GCA_000196175.1	959_Bdellovibrio^bacteriovorus^str.^Tiberius@AFY00941.1$GCA_000317895.1	87.783	NA	NA	NA	NA	0
959_Bdellovibrio^bacteriovorus^HD100@CAE79158.1$GCA_000196175.1	959_Bdellovibrio^bacteriovorus^str.^Tiberius@AFY00942.1$GCA_000317895.1	96.013	1569284_Bdellovibrio^sp.^ArHS@KHD89324.1$GCA_000786105.1	49.026	NA	NA	0
959_Bdellovibrio^bacteriovorus^HD100@CAE79159.1$GCA_000196175.1	959_Bdellovibrio^bacteriovorus^str.^Tiberius@AFY00943.1$GCA_000317895.1	97.403	1569284_Bdellovibrio^sp.^ArHS@KHD89323.1$GCA_000786105.1	83.824	NA	NA	0
959_Bdellovibrio^bacteriovorus^HD100@CAE79160.1$GCA_000196175.1	959_Bdellovibrio^bacteriovorus^str.^Tiberius@AFY00944.1$GCA_000317895.1	93.333	1569284_Bdellovibrio^sp.^ArHS@KHD89363.1$GCA_000786105.1	67.089	1975526_Bdellovibrio^sp.^CG10_big_fil_rev_8_21_14_0_10_47_8@PIS10950.1$GCA_002773975.1	56.158	0
959_Bdellovibrio^bacteriovorus^HD100@CAE79161.1$GCA_000196175.1	959_Bdellovibrio^bacteriovorus^str.^Tiberius@AFY00945.1$GCA_000317895.1	99.369	1569284_Bdellovibrio^sp.^ArHS@KHD89319.1$GCA_000786105.1	93.072	NA	NA	0
959_Bdellovibrio^bacteriovorus^HD100@CAE79162.1$GCA_000196175.1	959_Bdellovibrio^bacteriovorus^str.^Tiberius@AFY00947.1$GCA_000317895.1	96.667	1569284_Bdellovibrio^sp.^ArHS@KHD89318.1$GCA_000786105.1	77.934	1975526_Bdellovibrio^sp.^CG10_big_fil_rev_8_21_14_0_10_47_8@PIS09848.1$GCA_002773975.1	49.074	0
959_Bdellovibrio^bacteriovorus^HD100@CAE79163.1$GCA_000196175.1	959_Bdellovibrio^bacteriovorus^str.^Tiberius@AFY00948.1$GCA_000317895.1	89.041	1569284_Bdellovibrio^sp.^ArHS@KHD89317.1$GCA_000786105.1	69.231	1975526_Bdellovibrio^sp.^CG10_big_fil_rev_8_21_14_0_10_47_8@PIS09838.1$GCA_002773975.1	44.262	0
959_Bdellovibrio^bacteriovorus^HD100@CAE79164.1$GCA_000196175.1	959_Bdellovibrio^bacteriovorus^str.^Tiberius@AFY00949.1$GCA_000317895.1	91.753	NA	NA	NA	NA	0
959_Bdellovibrio^bacteriovorus^HD100@CAE79165.1$GCA_000196175.1	959_Bdellovibrio^bacteriovorus^str.^Tiberius@AFY00950.1$GCA_000317895.1	92.272	1569284_Bdellovibrio^sp.^ArHS@KHD89316.1$GCA_000786105.1	63.869	1975526_Bdellovibrio^sp.^CG10_big_fil_rev_8_21_14_0_10_47_8@PIS09839.1$GCA_002773975.1	27.606	0
959_Bdellovibrio^bacteriovorus^HD100@CAE79166.1$GCA_000196175.1	959_Bdellovibrio^bacteriovorus^str.^Tiberius@AFY00951.1$GCA_000317895.1	92.381	NA	NA	1975526_Bdellovibrio^sp.^CG10_big_fil_rev_8_21_14_0_10_47_8@PIS09840.1$GCA_002773975.1	47.619	0
959_Bdellovibrio^bacteriovorus^HD100@CAE79167.1$GCA_000196175.1	959_Bdellovibrio^bacteriovorus^str.^Tiberius@AFY00952.1$GCA_000317895.1	97.872	1569284_Bdellovibrio^sp.^ArHS@KHD89362.1$GCA_000786105.1	93.617	1975526_Bdellovibrio^sp.^CG10_big_fil_rev_8_21_14_0_10_47_8@PIS09849.1$GCA_002773975.1	69.149	0
959_Bdellovibrio^bacteriovorus^HD100@CAE79168.1$GCA_000196175.1	959_Bdellovibrio^bacteriovorus^str.^Tiberius@AFY00953.1$GCA_000317895.1	98.606	1569284_Bdellovibrio^sp.^ArHS@KHD89315.1$GCA_000786105.1	80.277	1975526_Bdellovibrio^sp.^CG10_big_fil_rev_8_21_14_0_10_47_8@PIS09841.1$GCA_002773975.1	54.167	0
959_Bdellovibrio^bacteriovorus^HD100@CAE79169.1$GCA_000196175.1	959_Bdellovibrio^bacteriovorus^str.^Tiberius@AFY00954.1$GCA_000317895.1	98.394	1569284_Bdellovibrio^sp.^ArHS@KHD89314.1$GCA_000786105.1	64.143	1975526_Bdellovibrio^sp.^CG10_big_fil_rev_8_21_14_0_10_47_8@PIS09842.1$GCA_002773975.1	26.275	0
959_Bdellovibrio^bacteriovorus^HD100@CAE79171.1$GCA_000196175.1	959_Bdellovibrio^bacteriovorus^str.^Tiberius@AFY00955.1$GCA_000317895.1	95.464	1569284_Bdellovibrio^sp.^ArHS@KHD89313.1$GCA_000786105.1	72.746	NA	NA	0
959_Bdellovibrio^bacteriovorus^HD100@CAE79172.1$GCA_000196175.1	959_Bdellovibrio^bacteriovorus^str.^Tiberius@AFY00956.1$GCA_000317895.1	95.062	1569284_Bdellovibrio^sp.^ArHS@KHD88810.1$GCA_000786105.1	41.333	NA	NA	0
959_Bdellovibrio^bacteriovorus^HD100@CAE79173.1$GCA_000196175.1	959_Bdellovibrio^bacteriovorus^str.^Tiberius@AFY00957.1$GCA_000317895.1	96.739	NA	NA	NA	NA	0
959_Bdellovibrio^bacteriovorus^HD100@CAE79174.1$GCA_000196175.1	959_Bdellovibrio^bacteriovorus^str.^Tiberius@AFY00958.1$GCA_000317895.1	98.969	1569284_Bdellovibrio^sp.^ArHS@KHD89312.1$GCA_000786105.1	84.665	NA	NA	0
959_Bdellovibrio^bacteriovorus^HD100@CAE79175.1$GCA_000196175.1	959_Bdellovibrio^bacteriovorus^str.^Tiberius@AFY00959.1$GCA_000317895.1	98.361	1569284_Bdellovibrio^sp.^ArHS@KHD89311.1$GCA_000786105.1	77.148	1975526_Bdellovibrio^sp.^CG10_big_fil_rev_8_21_14_0_10_47_8@PIS11034.1$GCA_002773975.1	47.748	0
959_Bdellovibrio^bacteriovorus^HD100@CAE79176.1$GCA_000196175.1	959_Bdellovibrio^bacteriovorus^str.^Tiberius@AFY00960.1$GCA_000317895.1	97.34	1569284_Bdellovibrio^sp.^ArHS@KHD89310.1$GCA_000786105.1	77.091	1975526_Bdellovibrio^sp.^CG10_big_fil_rev_8_21_14_0_10_47_8@PIS11020.1$GCA_002773975.1	35.74	0
959_Bdellovibrio^bacteriovorus^HD100@CAE79178.1$GCA_000196175.1	959_Bdellovibrio^bacteriovorus^str.^Tiberius@AFY00961.1$GCA_000317895.1	93.37	1569284_Bdellovibrio^sp.^ArHS@KHD89065.1$GCA_000786105.1	70.556	1975526_Bdellovibrio^sp.^CG10_big_fil_rev_8_21_14_0_10_47_8@PIS11865.1$GCA_002773975.1	42.932	0
959_Bdellovibrio^bacteriovorus^HD100@CAE79179.1$GCA_000196175.1	959_Bdellovibrio^bacteriovorus^str.^Tiberius@AFY00962.1$GCA_000317895.1	98.947	1569284_Bdellovibrio^sp.^ArHS@KHD87856.1$GCA_000786105.1	76.608	NA	NA	0
959_Bdellovibrio^bacteriovorus^HD100@CAE79180.1$GCA_000196175.1	959_Bdellovibrio^bacteriovorus^str.^Tiberius@AFY00963.1$GCA_000317895.1	97.859	1569284_Bdellovibrio^sp.^ArHS@KHD89309.1$GCA_000786105.1	88.017	1975526_Bdellovibrio^sp.^CG10_big_fil_rev_8_21_14_0_10_47_8@PIS12034.1$GCA_002773975.1	46.154	0
959_Bdellovibrio^bacteriovorus^HD100@CAE79181.1$GCA_000196175.1	959_Bdellovibrio^bacteriovorus^str.^Tiberius@AFY00964.1$GCA_000317895.1	92.899	1569284_Bdellovibrio^sp.^ArHS@KHD89361.1$GCA_000786105.1	47.929	NA	NA	0
959_Bdellovibrio^bacteriovorus^HD100@CAE79182.1$GCA_000196175.1	959_Bdellovibrio^bacteriovorus^str.^Tiberius@AFY00965.1$GCA_000317895.1	98.588	NA	NA	NA	NA	0
959_Bdellovibrio^bacteriovorus^HD100@CAE79183.1$GCA_000196175.1	959_Bdellovibrio^bacteriovorus^str.^Tiberius@AFY00966.1$GCA_000317895.1	98.227	1569284_Bdellovibrio^sp.^ArHS@KHD89308.1$GCA_000786105.1	91.919	1975526_Bdellovibrio^sp.^CG10_big_fil_rev_8_21_14_0_10_47_8@PIS10223.1$GCA_002773975.1	52.174	0
959_Bdellovibrio^bacteriovorus^HD100@CAE79184.1$GCA_000196175.1	959_Bdellovibrio^bacteriovorus^str.^Tiberius@AFY00967.1$GCA_000317895.1	99.613	1569284_Bdellovibrio^sp.^ArHS@KHD89307.1$GCA_000786105.1	88.789	NA	NA	0
959_Bdellovibrio^bacteriovorus^HD100@CAE79185.1$GCA_000196175.1	NA	NA	1569284_Bdellovibrio^sp.^ArHS@KHD89306.1$GCA_000786105.1	90.351	1975526_Bdellovibrio^sp.^CG10_big_fil_rev_8_21_14_0_10_47_8@PIS10222.1$GCA_002773975.1	69.524	0
959_Bdellovibrio^bacteriovorus^HD100@CAE79186.1$GCA_000196175.1	959_Bdellovibrio^bacteriovorus^str.^Tiberius@AFY00968.1$GCA_000317895.1	55.941	1569284_Bdellovibrio^sp.^ArHS@KHD89305.1$GCA_000786105.1	52.885	1975526_Bdellovibrio^sp.^CG10_big_fil_rev_8_21_14_0_10_47_8@PIS10221.1$GCA_002773975.1	44.865	0
959_Bdellovibrio^bacteriovorus^HD100@CAE79187.1$GCA_000196175.1	959_Bdellovibrio^bacteriovorus^str.^Tiberius@AFY00969.1$GCA_000317895.1	90.854	1569284_Bdellovibrio^sp.^ArHS@KHD89304.1$GCA_000786105.1	71.226	1975526_Bdellovibrio^sp.^CG10_big_fil_rev_8_21_14_0_10_47_8@PIS10220.1$GCA_002773975.1	39.352	0
959_Bdellovibrio^bacteriovorus^HD100@CAE79188.1$GCA_000196175.1	959_Bdellovibrio^bacteriovorus^str.^Tiberius@AFY00973.1$GCA_000317895.1	93.91	1569284_Bdellovibrio^sp.^ArHS@KHD87980.1$GCA_000786105.1	72	1975526_Bdellovibrio^sp.^CG10_big_fil_rev_8_21_14_0_10_47_8@PIS10666.1$GCA_002773975.1	50.338	0
959_Bdellovibrio^bacteriovorus^HD100@CAE79190.1$GCA_000196175.1	959_Bdellovibrio^bacteriovorus^str.^Tiberius@AFY01381.1$GCA_000317895.1	47.525	NA	NA	NA	NA	0
959_Bdellovibrio^bacteriovorus^HD100@CAE79191.1$GCA_000196175.1	NA	NA	NA	NA	1975526_Bdellovibrio^sp.^CG10_big_fil_rev_8_21_14_0_10_47_8@PIS11686.1$GCA_002773975.1	30.337	0
959_Bdellovibrio^bacteriovorus^HD100@CAE79192.1$GCA_000196175.1	959_Bdellovibrio^bacteriovorus^str.^Tiberius@AFY00976.1$GCA_000317895.1	98.113	1569284_Bdellovibrio^sp.^ArHS@KHD89303.1$GCA_000786105.1	84.182	1975526_Bdellovibrio^sp.^CG10_big_fil_rev_8_21_14_0_10_47_8@PIS10219.1$GCA_002773975.1	65.041	0
959_Bdellovibrio^bacteriovorus^HD100@CAE79194.1$GCA_000196175.1	959_Bdellovibrio^bacteriovorus^str.^Tiberius@AFY00977.1$GCA_000317895.1	98.361	1569284_Bdellovibrio^sp.^ArHS@KHD89301.1$GCA_000786105.1	91.536	1975526_Bdellovibrio^sp.^CG10_big_fil_rev_8_21_14_0_10_47_8@PIS11233.1$GCA_002773975.1	51.449	0
959_Bdellovibrio^bacteriovorus^HD100@CAE79195.1$GCA_000196175.1	NA	NA	NA	NA	1975526_Bdellovibrio^sp.^CG10_big_fil_rev_8_21_14_0_10_47_8@PIS09878.1$GCA_002773975.1	51.111	0
959_Bdellovibrio^bacteriovorus^HD100@CAE79196.1$GCA_000196175.1	959_Bdellovibrio^bacteriovorus^str.^Tiberius@AFY00978.1$GCA_000317895.1	80	1569284_Bdellovibrio^sp.^ArHS@KHD89300.1$GCA_000786105.1	69.825	1975526_Bdellovibrio^sp.^CG10_big_fil_rev_8_21_14_0_10_47_8@PIS09879.1$GCA_002773975.1	31.939	0
959_Bdellovibrio^bacteriovorus^HD100@CAE79197.1$GCA_000196175.1	NA	NA	NA	NA	NA	NA	0
959_Bdellovibrio^bacteriovorus^HD100@CAE79198.1$GCA_000196175.1	959_Bdellovibrio^bacteriovorus^str.^Tiberius@AFY00979.1$GCA_000317895.1	69.286	1569284_Bdellovibrio^sp.^ArHS@KHD89299.1$GCA_000786105.1	57.971	1975526_Bdellovibrio^sp.^CG10_big_fil_rev_8_21_14_0_10_47_8@PIS09881.1$GCA_002773975.1	46.324	0
959_Bdellovibrio^bacteriovorus^HD100@CAE79199.1$GCA_000196175.1	959_Bdellovibrio^bacteriovorus^str.^Tiberius@AFY00980.1$GCA_000317895.1	70.714	1569284_Bdellovibrio^sp.^ArHS@KHD89298.1$GCA_000786105.1	53.957	1975526_Bdellovibrio^sp.^CG10_big_fil_rev_8_21_14_0_10_47_8@PIS09882.1$GCA_002773975.1	46.259	0
959_Bdellovibrio^bacteriovorus^HD100@CAE79200.1$GCA_000196175.1	NA	NA	NA	NA	1975526_Bdellovibrio^sp.^CG10_big_fil_rev_8_21_14_0_10_47_8@PIS09880.1$GCA_002773975.1	40.4	0
959_Bdellovibrio^bacteriovorus^HD100@CAE79201.1$GCA_000196175.1	959_Bdellovibrio^bacteriovorus^str.^Tiberius@AFY00981.1$GCA_000317895.1	95.969	1569284_Bdellovibrio^sp.^ArHS@KHD89359.1$GCA_000786105.1	82.508	1975526_Bdellovibrio^sp.^CG10_big_fil_rev_8_21_14_0_10_47_8@PIS10218.1$GCA_002773975.1	73.003	0
959_Bdellovibrio^bacteriovorus^HD100@CAE79202.1$GCA_000196175.1	959_Bdellovibrio^bacteriovorus^str.^Tiberius@AFY00982.1$GCA_000317895.1	96.512	1569284_Bdellovibrio^sp.^ArHS@KHD89297.1$GCA_000786105.1	74.545	1975526_Bdellovibrio^sp.^CG10_big_fil_rev_8_21_14_0_10_47_8@PIS10214.1$GCA_002773975.1	42.857	0
959_Bdellovibrio^bacteriovorus^HD100@CAE79203.1$GCA_000196175.1	959_Bdellovibrio^bacteriovorus^str.^Tiberius@AFY00983.1$GCA_000317895.1	95.455	1569284_Bdellovibrio^sp.^ArHS@KHD89295.1$GCA_000786105.1	86.61	1975526_Bdellovibrio^sp.^CG10_big_fil_rev_8_21_14_0_10_47_8@PIS10211.1$GCA_002773975.1	70.297	0
959_Bdellovibrio^bacteriovorus^HD100@CAE79204.1$GCA_000196175.1	959_Bdellovibrio^bacteriovorus^str.^Tiberius@AFY00985.1$GCA_000317895.1	86.517	1569284_Bdellovibrio^sp.^ArHS@KHD89358.1$GCA_000786105.1	75.904	1975526_Bdellovibrio^sp.^CG10_big_fil_rev_8_21_14_0_10_47_8@PIS09969.1$GCA_002773975.1	57.831	0
959_Bdellovibrio^bacteriovorus^HD100@CAE79205.1$GCA_000196175.1	959_Bdellovibrio^bacteriovorus^str.^Tiberius@AFY00986.1$GCA_000317895.1	89.655	1569284_Bdellovibrio^sp.^ArHS@KHD89293.1$GCA_000786105.1	63.303	1975526_Bdellovibrio^sp.^CG10_big_fil_rev_8_21_14_0_10_47_8@PIS09968.1$GCA_002773975.1	38.073	0
959_Bdellovibrio^bacteriovorus^HD100@CAE79206.1$GCA_000196175.1	959_Bdellovibrio^bacteriovorus^str.^Tiberius@AFY00987.1$GCA_000317895.1	88.274	NA	NA	1975526_Bdellovibrio^sp.^CG10_big_fil_rev_8_21_14_0_10_47_8@PIS10263.1$GCA_002773975.1	24.227	0
959_Bdellovibrio^bacteriovorus^HD100@CAE79207.1$GCA_000196175.1	959_Bdellovibrio^bacteriovorus^str.^Tiberius@AFY00988.1$GCA_000317895.1	85.263	NA	NA	NA	NA	0
959_Bdellovibrio^bacteriovorus^HD100@CAE79208.1$GCA_000196175.1	959_Bdellovibrio^bacteriovorus^str.^Tiberius@AFY00989.1$GCA_000317895.1	98.762	1569284_Bdellovibrio^sp.^ArHS@KHD89292.1$GCA_000786105.1	86.392	1975526_Bdellovibrio^sp.^CG10_big_fil_rev_8_21_14_0_10_47_8@PIS09976.1$GCA_002773975.1	58.632	0
959_Bdellovibrio^bacteriovorus^HD100@CAE79209.1$GCA_000196175.1	959_Bdellovibrio^bacteriovorus^str.^Tiberius@AFY00990.1$GCA_000317895.1	98.684	1569284_Bdellovibrio^sp.^ArHS@KHD89291.1$GCA_000786105.1	76.159	1975526_Bdellovibrio^sp.^CG10_big_fil_rev_8_21_14_0_10_47_8@PIS09967.1$GCA_002773975.1	62.914	0
959_Bdellovibrio^bacteriovorus^HD100@CAE79210.1$GCA_000196175.1	959_Bdellovibrio^bacteriovorus^str.^Tiberius@AFY00991.1$GCA_000317895.1	97.71	1569284_Bdellovibrio^sp.^ArHS@KHD89290.1$GCA_000786105.1	88.55	1975526_Bdellovibrio^sp.^CG10_big_fil_rev_8_21_14_0_10_47_8@PIS11892.1$GCA_002773975.1	45.312	0
959_Bdellovibrio^bacteriovorus^HD100@CAE79211.1$GCA_000196175.1	959_Bdellovibrio^bacteriovorus^str.^Tiberius@AFY00992.1$GCA_000317895.1	98.039	1569284_Bdellovibrio^sp.^ArHS@KHD89289.1$GCA_000786105.1	77.075	1975526_Bdellovibrio^sp.^CG10_big_fil_rev_8_21_14_0_10_47_8@PIS09975.1$GCA_002773975.1	57.54	0
959_Bdellovibrio^bacteriovorus^HD100@CAE79212.1$GCA_000196175.1	959_Bdellovibrio^bacteriovorus^str.^Tiberius@AFY00993.1$GCA_000317895.1	98.268	1569284_Bdellovibrio^sp.^ArHS@KHD89357.1$GCA_000786105.1	90.591	1975526_Bdellovibrio^sp.^CG10_big_fil_rev_8_21_14_0_10_47_8@PIS09966.1$GCA_002773975.1	83.406	0
959_Bdellovibrio^bacteriovorus^HD100@CAE79213.1$GCA_000196175.1	959_Bdellovibrio^bacteriovorus^str.^Tiberius@AFY00994.1$GCA_000317895.1	98.065	1569284_Bdellovibrio^sp.^ArHS@KHD89288.1$GCA_000786105.1	83.871	1975526_Bdellovibrio^sp.^CG10_big_fil_rev_8_21_14_0_10_47_8@PIS09974.1$GCA_002773975.1	61.184	0
959_Bdellovibrio^bacteriovorus^HD100@CAE79214.1$GCA_000196175.1	959_Bdellovibrio^bacteriovorus^str.^Tiberius@AFY00995.1$GCA_000317895.1	95.89	1569284_Bdellovibrio^sp.^ArHS@KHD89287.1$GCA_000786105.1	91.034	1975526_Bdellovibrio^sp.^CG10_big_fil_rev_8_21_14_0_10_47_8@PIS09965.1$GCA_002773975.1	56.954	0
959_Bdellovibrio^bacteriovorus^HD100@CAE79215.1$GCA_000196175.1	959_Bdellovibrio^bacteriovorus^str.^Tiberius@AFY00996.1$GCA_000317895.1	99.702	1569284_Bdellovibrio^sp.^ArHS@KHD89286.1$GCA_000786105.1	88.772	NA	NA	0
959_Bdellovibrio^bacteriovorus^HD100@CAE79216.1$GCA_000196175.1	959_Bdellovibrio^bacteriovorus^str.^Tiberius@AFY00997.1$GCA_000317895.1	93.392	1569284_Bdellovibrio^sp.^ArHS@KHD87554.1$GCA_000786105.1	49.446	1975526_Bdellovibrio^sp.^CG10_big_fil_rev_8_21_14_0_10_47_8@PIS11347.1$GCA_002773975.1	32.099	0
959_Bdellovibrio^bacteriovorus^HD100@CAE79217.1$GCA_000196175.1	959_Bdellovibrio^bacteriovorus^str.^Tiberius@AFY00998.1$GCA_000317895.1	96.93	1569284_Bdellovibrio^sp.^ArHS@KHD89356.1$GCA_000786105.1	70.414	NA	NA	0
959_Bdellovibrio^bacteriovorus^HD100@CAE79218.1$GCA_000196175.1	959_Bdellovibrio^bacteriovorus^str.^Tiberius@AFY00999.1$GCA_000317895.1	94.118	NA	NA	NA	NA	0
959_Bdellovibrio^bacteriovorus^HD100@CAE79219.1$GCA_000196175.1	959_Bdellovibrio^bacteriovorus^str.^Tiberius@AFY01000.1$GCA_000317895.1	93.976	1569284_Bdellovibrio^sp.^ArHS@KHD89285.1$GCA_000786105.1	64.706	1975526_Bdellovibrio^sp.^CG10_big_fil_rev_8_21_14_0_10_47_8@PIS11588.1$GCA_002773975.1	36.957	0
959_Bdellovibrio^bacteriovorus^HD100@CAE79220.1$GCA_000196175.1	959_Bdellovibrio^bacteriovorus^str.^Tiberius@AFY01001.1$GCA_000317895.1	99.353	1569284_Bdellovibrio^sp.^ArHS@KHD87647.1$GCA_000786105.1	87.55	1975526_Bdellovibrio^sp.^CG10_big_fil_rev_8_21_14_0_10_47_8@PIS09962.1$GCA_002773975.1	57.605	0
959_Bdellovibrio^bacteriovorus^HD100@CAE79221.1$GCA_000196175.1	959_Bdellovibrio^bacteriovorus^str.^Tiberius@AFY01002.1$GCA_000317895.1	88.119	1569284_Bdellovibrio^sp.^ArHS@KHD87648.1$GCA_000786105.1	57.143	1975526_Bdellovibrio^sp.^CG10_big_fil_rev_8_21_14_0_10_47_8@PIS09961.1$GCA_002773975.1	36	0
959_Bdellovibrio^bacteriovorus^HD100@CAE79222.1$GCA_000196175.1	959_Bdellovibrio^bacteriovorus^str.^Tiberius@AFY01003.1$GCA_000317895.1	94.393	1569284_Bdellovibrio^sp.^ArHS@KHD87649.1$GCA_000786105.1	69.725	1975526_Bdellovibrio^sp.^CG10_big_fil_rev_8_21_14_0_10_47_8@PIS09960.1$GCA_002773975.1	46.392	0
959_Bdellovibrio^bacteriovorus^HD100@CAE79224.1$GCA_000196175.1	959_Bdellovibrio^bacteriovorus^str.^Tiberius@AFY01005.1$GCA_000317895.1	100	1569284_Bdellovibrio^sp.^ArHS@KHD87650.1$GCA_000786105.1	61.628	NA	NA	0
959_Bdellovibrio^bacteriovorus^HD100@CAE79225.1$GCA_000196175.1	959_Bdellovibrio^bacteriovorus^str.^Tiberius@AFY01007.1$GCA_000317895.1	98.692	1569284_Bdellovibrio^sp.^ArHS@KHD87651.1$GCA_000786105.1	96.403	1975526_Bdellovibrio^sp.^CG10_big_fil_rev_8_21_14_0_10_47_8@PIS09973.1$GCA_002773975.1	76.937	0
959_Bdellovibrio^bacteriovorus^HD100@CAE79226.1$GCA_000196175.1	959_Bdellovibrio^bacteriovorus^str.^Tiberius@AFY01008.1$GCA_000317895.1	62.055	NA	NA	NA	NA	0
959_Bdellovibrio^bacteriovorus^HD100@CAE79227.1$GCA_000196175.1	959_Bdellovibrio^bacteriovorus^str.^Tiberius@AFY01009.1$GCA_000317895.1	82.903	NA	NA	NA	NA	0
959_Bdellovibrio^bacteriovorus^HD100@CAE79228.1$GCA_000196175.1	959_Bdellovibrio^bacteriovorus^str.^Tiberius@AFY01010.1$GCA_000317895.1	93.622	1569284_Bdellovibrio^sp.^ArHS@KHD87659.1$GCA_000786105.1	68.041	NA	NA	0
959_Bdellovibrio^bacteriovorus^HD100@CAE79229.1$GCA_000196175.1	959_Bdellovibrio^bacteriovorus^str.^Tiberius@AFY01011.1$GCA_000317895.1	97.761	1569284_Bdellovibrio^sp.^ArHS@KHD87660.1$GCA_000786105.1	66.667	NA	NA	0
959_Bdellovibrio^bacteriovorus^HD100@CAE79230.1$GCA_000196175.1	959_Bdellovibrio^bacteriovorus^str.^Tiberius@AFY01012.1$GCA_000317895.1	97.857	1569284_Bdellovibrio^sp.^ArHS@KHD87652.1$GCA_000786105.1	96.386	1975526_Bdellovibrio^sp.^CG10_big_fil_rev_8_21_14_0_10_47_8@PIS09958.1$GCA_002773975.1	71.084	0
959_Bdellovibrio^bacteriovorus^HD100@CAE79231.1$GCA_000196175.1	959_Bdellovibrio^bacteriovorus^str.^Tiberius@AFY01013.1$GCA_000317895.1	98.425	1569284_Bdellovibrio^sp.^ArHS@KHD87653.1$GCA_000786105.1	89.764	NA	NA	0
959_Bdellovibrio^bacteriovorus^HD100@CAE79232.1$GCA_000196175.1	959_Bdellovibrio^bacteriovorus^str.^Tiberius@AFY01014.1$GCA_000317895.1	98.726	1569284_Bdellovibrio^sp.^ArHS@KHD87654.1$GCA_000786105.1	91.72	1975526_Bdellovibrio^sp.^CG10_big_fil_rev_8_21_14_0_10_47_8@PIS09972.1$GCA_002773975.1	74.468	0
959_Bdellovibrio^bacteriovorus^HD100@CAE79233.1$GCA_000196175.1	959_Bdellovibrio^bacteriovorus^str.^Tiberius@AFY01015.1$GCA_000317895.1	89.099	NA	NA	1975526_Bdellovibrio^sp.^CG10_big_fil_rev_8_21_14_0_10_47_8@PIS10232.1$GCA_002773975.1	34.986	0
959_Bdellovibrio^bacteriovorus^HD100@CAE79234.1$GCA_000196175.1	959_Bdellovibrio^bacteriovorus^str.^Tiberius@AFY01016.1$GCA_000317895.1	93.178	NA	NA	NA	NA	0
959_Bdellovibrio^bacteriovorus^HD100@CAE79235.1$GCA_000196175.1	959_Bdellovibrio^bacteriovorus^str.^Tiberius@AFY01017.1$GCA_000317895.1	94.96	1569284_Bdellovibrio^sp.^ArHS@KHD87655.1$GCA_000786105.1	62.234	1975526_Bdellovibrio^sp.^CG10_big_fil_rev_8_21_14_0_10_47_8@PIS11310.1$GCA_002773975.1	42.416	0
959_Bdellovibrio^bacteriovorus^HD100@CAE79236.1$GCA_000196175.1	959_Bdellovibrio^bacteriovorus^str.^Tiberius@AFY01018.1$GCA_000317895.1	92.593	NA	NA	NA	NA	0
959_Bdellovibrio^bacteriovorus^HD100@CAE79238.1$GCA_000196175.1	959_Bdellovibrio^bacteriovorus^str.^Tiberius@AFY01019.1$GCA_000317895.1	98.857	1569284_Bdellovibrio^sp.^ArHS@KHD87656.1$GCA_000786105.1	91.429	NA	NA	0
959_Bdellovibrio^bacteriovorus^HD100@CAE79239.1$GCA_000196175.1	959_Bdellovibrio^bacteriovorus^str.^Tiberius@AFY01020.1$GCA_000317895.1	94.079	1569284_Bdellovibrio^sp.^ArHS@KHD87657.1$GCA_000786105.1	72	1975526_Bdellovibrio^sp.^CG10_big_fil_rev_8_21_14_0_10_47_8@PIS12037.1$GCA_002773975.1	33.898	0
959_Bdellovibrio^bacteriovorus^HD100@CAE79240.1$GCA_000196175.1	959_Bdellovibrio^bacteriovorus^str.^Tiberius@AFY01021.1$GCA_000317895.1	96.703	1569284_Bdellovibrio^sp.^ArHS@KHD87658.1$GCA_000786105.1	78.022	1975526_Bdellovibrio^sp.^CG10_big_fil_rev_8_21_14_0_10_47_8@PIS11088.1$GCA_002773975.1	29.032	0
959_Bdellovibrio^bacteriovorus^HD100@CAE79241.1$GCA_000196175.1	959_Bdellovibrio^bacteriovorus^str.^Tiberius@AFY01023.1$GCA_000317895.1	65.702	NA	NA	NA	NA	0
959_Bdellovibrio^bacteriovorus^HD100@CAE79242.1$GCA_000196175.1	NA	NA	NA	NA	NA	NA	0
959_Bdellovibrio^bacteriovorus^HD100@CAE79243.1$GCA_000196175.1	959_Bdellovibrio^bacteriovorus^str.^Tiberius@AFY01024.1$GCA_000317895.1	92.982	NA	NA	NA	NA	0
959_Bdellovibrio^bacteriovorus^HD100@CAE79244.1$GCA_000196175.1	959_Bdellovibrio^bacteriovorus^str.^Tiberius@AFY01025.1$GCA_000317895.1	87.151	NA	NA	NA	NA	0
959_Bdellovibrio^bacteriovorus^HD100@CAE79245.1$GCA_000196175.1	NA	NA	NA	NA	NA	NA	0
959_Bdellovibrio^bacteriovorus^HD100@CAE79246.1$GCA_000196175.1	NA	NA	NA	NA	NA	NA	0
959_Bdellovibrio^bacteriovorus^HD100@CAE79248.1$GCA_000196175.1	959_Bdellovibrio^bacteriovorus^str.^Tiberius@AFY01030.1$GCA_000317895.1	91.908	1569284_Bdellovibrio^sp.^ArHS@KHD87020.1$GCA_000786105.1	25.595	NA	NA	0
959_Bdellovibrio^bacteriovorus^HD100@CAE79249.1$GCA_000196175.1	959_Bdellovibrio^bacteriovorus^str.^Tiberius@AFY01031.1$GCA_000317895.1	91.045	NA	NA	NA	NA	0
959_Bdellovibrio^bacteriovorus^HD100@CAE79250.1$GCA_000196175.1	959_Bdellovibrio^bacteriovorus^str.^Tiberius@AFY01032.1$GCA_000317895.1	94.683	NA	NA	NA	NA	0
959_Bdellovibrio^bacteriovorus^HD100@CAE79251.1$GCA_000196175.1	959_Bdellovibrio^bacteriovorus^str.^Tiberius@AFY01033.1$GCA_000317895.1	88.364	NA	NA	NA	NA	0
959_Bdellovibrio^bacteriovorus^HD100@CAE79252.1$GCA_000196175.1	959_Bdellovibrio^bacteriovorus^str.^Tiberius@AFY01034.1$GCA_000317895.1	69.975	NA	NA	NA	NA	0
959_Bdellovibrio^bacteriovorus^HD100@CAE79255.1$GCA_000196175.1	959_Bdellovibrio^bacteriovorus^str.^Tiberius@AFY01036.1$GCA_000317895.1	97.857	NA	NA	NA	NA	0
959_Bdellovibrio^bacteriovorus^HD100@CAE79256.1$GCA_000196175.1	959_Bdellovibrio^bacteriovorus^str.^Tiberius@AFY01037.1$GCA_000317895.1	94.402	NA	NA	NA	NA	0
959_Bdellovibrio^bacteriovorus^HD100@CAE79257.1$GCA_000196175.1	959_Bdellovibrio^bacteriovorus^str.^Tiberius@AFY01040.1$GCA_000317895.1	96	NA	NA	NA	NA	0
959_Bdellovibrio^bacteriovorus^HD100@CAE79259.1$GCA_000196175.1	959_Bdellovibrio^bacteriovorus^str.^Tiberius@AFY01043.1$GCA_000317895.1	76.51	NA	NA	NA	NA	0
959_Bdellovibrio^bacteriovorus^HD100@CAE79260.1$GCA_000196175.1	NA	NA	NA	NA	NA	NA	0
959_Bdellovibrio^bacteriovorus^HD100@CAE79261.1$GCA_000196175.1	959_Bdellovibrio^bacteriovorus^str.^Tiberius@AFY01044.1$GCA_000317895.1	90.421	NA	NA	NA	NA	0
959_Bdellovibrio^bacteriovorus^HD100@CAE79262.1$GCA_000196175.1	959_Bdellovibrio^bacteriovorus^str.^Tiberius@AFY01047.1$GCA_000317895.1	96.814	NA	NA	NA	NA	0
959_Bdellovibrio^bacteriovorus^HD100@CAE79263.1$GCA_000196175.1	959_Bdellovibrio^bacteriovorus^str.^Tiberius@AFY01048.1$GCA_000317895.1	96.78	NA	NA	NA	NA	0
959_Bdellovibrio^bacteriovorus^HD100@CAE79264.1$GCA_000196175.1	959_Bdellovibrio^bacteriovorus^str.^Tiberius@AFY01049.1$GCA_000317895.1	94.575	NA	NA	NA	NA	0
959_Bdellovibrio^bacteriovorus^HD100@CAE79265.1$GCA_000196175.1	959_Bdellovibrio^bacteriovorus^str.^Tiberius@AFY01051.1$GCA_000317895.1	67.778	NA	NA	NA	NA	0
959_Bdellovibrio^bacteriovorus^HD100@CAE79266.1$GCA_000196175.1	959_Bdellovibrio^bacteriovorus^str.^Tiberius@AFY01052.1$GCA_000317895.1	77.419	NA	NA	NA	NA	0
959_Bdellovibrio^bacteriovorus^HD100@CAE79267.1$GCA_000196175.1	959_Bdellovibrio^bacteriovorus^str.^Tiberius@AFY01053.1$GCA_000317895.1	93.22	1569284_Bdellovibrio^sp.^ArHS@KHD88447.1$GCA_000786105.1	72.034	NA	NA	0
959_Bdellovibrio^bacteriovorus^HD100@CAE79268.1$GCA_000196175.1	959_Bdellovibrio^bacteriovorus^str.^Tiberius@AFY01054.1$GCA_000317895.1	90.893	1569284_Bdellovibrio^sp.^ArHS@KHD88750.1$GCA_000786105.1	51.489	NA	NA	0
959_Bdellovibrio^bacteriovorus^HD100@CAE79269.1$GCA_000196175.1	959_Bdellovibrio^bacteriovorus^str.^Tiberius@AFY01055.1$GCA_000317895.1	89.975	NA	NA	NA	NA	0
959_Bdellovibrio^bacteriovorus^HD100@CAE79270.1$GCA_000196175.1	959_Bdellovibrio^bacteriovorus^str.^Tiberius@AFY01056.1$GCA_000317895.1	90.141	1569284_Bdellovibrio^sp.^ArHS@KHD87538.1$GCA_000786105.1	66.434	NA	NA	0
959_Bdellovibrio^bacteriovorus^HD100@CAE79271.1$GCA_000196175.1	959_Bdellovibrio^bacteriovorus^str.^Tiberius@AFY01057.1$GCA_000317895.1	94.958	NA	NA	1975526_Bdellovibrio^sp.^CG10_big_fil_rev_8_21_14_0_10_47_8@PIS10275.1$GCA_002773975.1	47.414	0
959_Bdellovibrio^bacteriovorus^HD100@CAE79272.1$GCA_000196175.1	959_Bdellovibrio^bacteriovorus^str.^Tiberius@AFY01058.1$GCA_000317895.1	89.085	NA	NA	1975526_Bdellovibrio^sp.^CG10_big_fil_rev_8_21_14_0_10_47_8@PIS10276.1$GCA_002773975.1	52.768	0
959_Bdellovibrio^bacteriovorus^HD100@CAE79273.1$GCA_000196175.1	959_Bdellovibrio^bacteriovorus^str.^Tiberius@AFY01059.1$GCA_000317895.1	88.542	NA	NA	1975526_Bdellovibrio^sp.^CG10_big_fil_rev_8_21_14_0_10_47_8@PIS11305.1$GCA_002773975.1	44.26	0
959_Bdellovibrio^bacteriovorus^HD100@CAE79274.1$GCA_000196175.1	959_Bdellovibrio^bacteriovorus^str.^Tiberius@AFY01060.1$GCA_000317895.1	94.944	1569284_Bdellovibrio^sp.^ArHS@KHD88523.1$GCA_000786105.1	65.729	NA	NA	0
959_Bdellovibrio^bacteriovorus^HD100@CAE79275.1$GCA_000196175.1	959_Bdellovibrio^bacteriovorus^str.^Tiberius@AFY01061.1$GCA_000317895.1	95.816	1569284_Bdellovibrio^sp.^ArHS@KHD87536.1$GCA_000786105.1	72.489	1975526_Bdellovibrio^sp.^CG10_big_fil_rev_8_21_14_0_10_47_8@PIS11486.1$GCA_002773975.1	37.759	0
959_Bdellovibrio^bacteriovorus^HD100@CAE79276.1$GCA_000196175.1	959_Bdellovibrio^bacteriovorus^str.^Tiberius@AFY01062.1$GCA_000317895.1	94.022	1569284_Bdellovibrio^sp.^ArHS@KHD87001.1$GCA_000786105.1	45.882	NA	NA	0
959_Bdellovibrio^bacteriovorus^HD100@CAE79277.1$GCA_000196175.1	959_Bdellovibrio^bacteriovorus^str.^Tiberius@AFY01063.1$GCA_000317895.1	89.593	NA	NA	1975526_Bdellovibrio^sp.^CG10_big_fil_rev_8_21_14_0_10_47_8@PIS11516.1$GCA_002773975.1	43.86	0
959_Bdellovibrio^bacteriovorus^HD100@CAE79278.1$GCA_000196175.1	959_Bdellovibrio^bacteriovorus^str.^Tiberius@AFY01064.1$GCA_000317895.1	98.592	1569284_Bdellovibrio^sp.^ArHS@KHD89786.1$GCA_000786105.1	83.962	NA	NA	0
959_Bdellovibrio^bacteriovorus^HD100@CAE79279.1$GCA_000196175.1	959_Bdellovibrio^bacteriovorus^str.^Tiberius@AFY01065.1$GCA_000317895.1	88.67	NA	NA	NA	NA	0
959_Bdellovibrio^bacteriovorus^HD100@CAE79280.1$GCA_000196175.1	959_Bdellovibrio^bacteriovorus^str.^Tiberius@AFY01067.1$GCA_000317895.1	95.588	NA	NA	1975526_Bdellovibrio^sp.^CG10_big_fil_rev_8_21_14_0_10_47_8@PIS11485.1$GCA_002773975.1	57.949	0
959_Bdellovibrio^bacteriovorus^HD100@CAE79281.1$GCA_000196175.1	959_Bdellovibrio^bacteriovorus^str.^Tiberius@AFY01068.1$GCA_000317895.1	97.936	NA	NA	NA	NA	0
959_Bdellovibrio^bacteriovorus^HD100@CAE79282.1$GCA_000196175.1	959_Bdellovibrio^bacteriovorus^str.^Tiberius@AFY01072.1$GCA_000317895.1	90.637	1569284_Bdellovibrio^sp.^ArHS@KHD89061.1$GCA_000786105.1	50.758	NA	NA	0
959_Bdellovibrio^bacteriovorus^HD100@CAE79283.1$GCA_000196175.1	959_Bdellovibrio^bacteriovorus^str.^Tiberius@AFY01073.1$GCA_000317895.1	93.169	1569284_Bdellovibrio^sp.^ArHS@KHD87562.1$GCA_000786105.1	50.429	NA	NA	0
959_Bdellovibrio^bacteriovorus^HD100@CAE79284.1$GCA_000196175.1	959_Bdellovibrio^bacteriovorus^str.^Tiberius@AFY01074.1$GCA_000317895.1	93.989	NA	NA	1975526_Bdellovibrio^sp.^CG10_big_fil_rev_8_21_14_0_10_47_8@PIS09861.1$GCA_002773975.1	31.944	0
959_Bdellovibrio^bacteriovorus^HD100@CAE79285.1$GCA_000196175.1	959_Bdellovibrio^bacteriovorus^str.^Tiberius@AFY01075.1$GCA_000317895.1	97.403	NA	NA	1975526_Bdellovibrio^sp.^CG10_big_fil_rev_8_21_14_0_10_47_8@PIS10468.1$GCA_002773975.1	53.118	0
959_Bdellovibrio^bacteriovorus^HD100@CAE79286.1$GCA_000196175.1	959_Bdellovibrio^bacteriovorus^str.^Tiberius@AFY01076.1$GCA_000317895.1	98.201	1569284_Bdellovibrio^sp.^ArHS@KHD87531.1$GCA_000786105.1	72.727	1975526_Bdellovibrio^sp.^CG10_big_fil_rev_8_21_14_0_10_47_8@PIS11340.1$GCA_002773975.1	53.571	0
959_Bdellovibrio^bacteriovorus^HD100@CAE79288.1$GCA_000196175.1	959_Bdellovibrio^bacteriovorus^str.^Tiberius@AFY01077.1$GCA_000317895.1	100	1569284_Bdellovibrio^sp.^ArHS@KHD89784.1$GCA_000786105.1	79.07	1975526_Bdellovibrio^sp.^CG10_big_fil_rev_8_21_14_0_10_47_8@PIS10451.1$GCA_002773975.1	75.862	0
959_Bdellovibrio^bacteriovorus^HD100@CAE79289.1$GCA_000196175.1	959_Bdellovibrio^bacteriovorus^str.^Tiberius@AFY01078.1$GCA_000317895.1	95.628	NA	NA	NA	NA	0
959_Bdellovibrio^bacteriovorus^HD100@CAE79290.1$GCA_000196175.1	959_Bdellovibrio^bacteriovorus^str.^Tiberius@AFY01079.1$GCA_000317895.1	98.378	1569284_Bdellovibrio^sp.^ArHS@KHD89014.1$GCA_000786105.1	52.222	NA	NA	0
959_Bdellovibrio^bacteriovorus^HD100@CAE79291.1$GCA_000196175.1	959_Bdellovibrio^bacteriovorus^str.^Tiberius@AFY01080.1$GCA_000317895.1	93.296	1569284_Bdellovibrio^sp.^ArHS@KHD87528.1$GCA_000786105.1	62.5	NA	NA	0
959_Bdellovibrio^bacteriovorus^HD100@CAE79292.1$GCA_000196175.1	959_Bdellovibrio^bacteriovorus^str.^Tiberius@AFY01081.1$GCA_000317895.1	91.617	NA	NA	NA	NA	0
959_Bdellovibrio^bacteriovorus^HD100@CAE79293.1$GCA_000196175.1	959_Bdellovibrio^bacteriovorus^str.^Tiberius@AFY01082.1$GCA_000317895.1	92.742	1569284_Bdellovibrio^sp.^ArHS@KHD88685.1$GCA_000786105.1	62.195	NA	NA	0
959_Bdellovibrio^bacteriovorus^HD100@CAE79294.1$GCA_000196175.1	959_Bdellovibrio^bacteriovorus^str.^Tiberius@AFY01083.1$GCA_000317895.1	94.215	NA	NA	NA	NA	0
959_Bdellovibrio^bacteriovorus^HD100@CAE79295.1$GCA_000196175.1	959_Bdellovibrio^bacteriovorus^str.^Tiberius@AFY01084.1$GCA_000317895.1	89.865	NA	NA	NA	NA	0
959_Bdellovibrio^bacteriovorus^HD100@CAE79296.1$GCA_000196175.1	959_Bdellovibrio^bacteriovorus^str.^Tiberius@AFY01085.1$GCA_000317895.1	78.431	1569284_Bdellovibrio^sp.^ArHS@KHD87527.1$GCA_000786105.1	51.887	NA	NA	0
959_Bdellovibrio^bacteriovorus^HD100@CAE79297.1$GCA_000196175.1	959_Bdellovibrio^bacteriovorus^str.^Tiberius@AFY01086.1$GCA_000317895.1	44.578	NA	NA	NA	NA	0
959_Bdellovibrio^bacteriovorus^HD100@CAE79298.1$GCA_000196175.1	959_Bdellovibrio^bacteriovorus^str.^Tiberius@AFY01087.1$GCA_000317895.1	96.437	1569284_Bdellovibrio^sp.^ArHS@KHD87526.1$GCA_000786105.1	64.509	NA	NA	0
959_Bdellovibrio^bacteriovorus^HD100@CAE79299.1$GCA_000196175.1	959_Bdellovibrio^bacteriovorus^str.^Tiberius@AFY01088.1$GCA_000317895.1	96.19	NA	NA	NA	NA	0
959_Bdellovibrio^bacteriovorus^HD100@CAE79300.1$GCA_000196175.1	959_Bdellovibrio^bacteriovorus^str.^Tiberius@AFY01089.1$GCA_000317895.1	87.383	NA	NA	NA	NA	0
959_Bdellovibrio^bacteriovorus^HD100@CAE79301.1$GCA_000196175.1	959_Bdellovibrio^bacteriovorus^str.^Tiberius@AFY01092.1$GCA_000317895.1	87.336	1569284_Bdellovibrio^sp.^ArHS@KHD88665.1$GCA_000786105.1	27.879	NA	NA	0
959_Bdellovibrio^bacteriovorus^HD100@CAE79302.1$GCA_000196175.1	959_Bdellovibrio^bacteriovorus^str.^Tiberius@AFY01093.1$GCA_000317895.1	94.343	NA	NA	NA	NA	0
959_Bdellovibrio^bacteriovorus^HD100@CAE79303.1$GCA_000196175.1	959_Bdellovibrio^bacteriovorus^str.^Tiberius@AFY01094.1$GCA_000317895.1	96.31	1569284_Bdellovibrio^sp.^ArHS@KHD87525.1$GCA_000786105.1	64.074	NA	NA	0
959_Bdellovibrio^bacteriovorus^HD100@CAE79304.1$GCA_000196175.1	959_Bdellovibrio^bacteriovorus^str.^Tiberius@AFY01095.1$GCA_000317895.1	98.343	1569284_Bdellovibrio^sp.^ArHS@KHD87524.1$GCA_000786105.1	90.608	1975526_Bdellovibrio^sp.^CG10_big_fil_rev_8_21_14_0_10_47_8@PIS12040.1$GCA_002773975.1	66	0
959_Bdellovibrio^bacteriovorus^HD100@CAE79305.1$GCA_000196175.1	959_Bdellovibrio^bacteriovorus^str.^Tiberius@AFY01096.1$GCA_000317895.1	90.602	1569284_Bdellovibrio^sp.^ArHS@KHD87523.1$GCA_000786105.1	62.835	NA	NA	0
959_Bdellovibrio^bacteriovorus^HD100@CAE79306.1$GCA_000196175.1	959_Bdellovibrio^bacteriovorus^str.^Tiberius@AFY01098.1$GCA_000317895.1	92	NA	NA	NA	NA	0
959_Bdellovibrio^bacteriovorus^HD100@CAE79307.1$GCA_000196175.1	959_Bdellovibrio^bacteriovorus^str.^Tiberius@AFY01099.1$GCA_000317895.1	96.501	1569284_Bdellovibrio^sp.^ArHS@KHD87561.1$GCA_000786105.1	75.362	NA	NA	0
959_Bdellovibrio^bacteriovorus^HD100@CAE79308.1$GCA_000196175.1	959_Bdellovibrio^bacteriovorus^str.^Tiberius@AFY01100.1$GCA_000317895.1	99.315	NA	NA	NA	NA	0
959_Bdellovibrio^bacteriovorus^HD100@CAE79309.1$GCA_000196175.1	959_Bdellovibrio^bacteriovorus^str.^Tiberius@AFY01101.1$GCA_000317895.1	93.478	1569284_Bdellovibrio^sp.^ArHS@KHD87521.1$GCA_000786105.1	76.812	NA	NA	0
959_Bdellovibrio^bacteriovorus^HD100@CAE79310.1$GCA_000196175.1	959_Bdellovibrio^bacteriovorus^str.^Tiberius@AFY01102.1$GCA_000317895.1	93.478	1569284_Bdellovibrio^sp.^ArHS@KHD87560.1$GCA_000786105.1	66.038	NA	NA	0
959_Bdellovibrio^bacteriovorus^HD100@CAE79311.1$GCA_000196175.1	959_Bdellovibrio^bacteriovorus^str.^Tiberius@AFY01103.1$GCA_000317895.1	97.449	1569284_Bdellovibrio^sp.^ArHS@KHD87559.1$GCA_000786105.1	74.425	NA	NA	0
959_Bdellovibrio^bacteriovorus^HD100@CAE79312.1$GCA_000196175.1	959_Bdellovibrio^bacteriovorus^str.^Tiberius@AFY01104.1$GCA_000317895.1	99.49	1569284_Bdellovibrio^sp.^ArHS@KHD87520.1$GCA_000786105.1	90.816	1975526_Bdellovibrio^sp.^CG10_big_fil_rev_8_21_14_0_10_47_8@PIS12042.1$GCA_002773975.1	77.551	0
959_Bdellovibrio^bacteriovorus^HD100@CAE79313.1$GCA_000196175.1	959_Bdellovibrio^bacteriovorus^str.^Tiberius@AFY01105.1$GCA_000317895.1	94.196	1569284_Bdellovibrio^sp.^ArHS@KHD87519.1$GCA_000786105.1	62.5	1975526_Bdellovibrio^sp.^CG10_big_fil_rev_8_21_14_0_10_47_8@PIS12033.1$GCA_002773975.1	43.379	0
959_Bdellovibrio^bacteriovorus^HD100@CAE79314.1$GCA_000196175.1	959_Bdellovibrio^bacteriovorus^str.^Tiberius@AFY01106.1$GCA_000317895.1	95.946	1569284_Bdellovibrio^sp.^ArHS@KHD87558.1$GCA_000786105.1	81.25	NA	NA	0
959_Bdellovibrio^bacteriovorus^HD100@CAE79315.1$GCA_000196175.1	959_Bdellovibrio^bacteriovorus^str.^Tiberius@AFY01107.1$GCA_000317895.1	92.488	1569284_Bdellovibrio^sp.^ArHS@KHD87557.1$GCA_000786105.1	81.34	1975526_Bdellovibrio^sp.^CG10_big_fil_rev_8_21_14_0_10_47_8@PIS10765.1$GCA_002773975.1	48.78	0
959_Bdellovibrio^bacteriovorus^HD100@CAE79316.1$GCA_000196175.1	959_Bdellovibrio^bacteriovorus^str.^Tiberius@AFY01108.1$GCA_000317895.1	92.337	1569284_Bdellovibrio^sp.^ArHS@KHD89428.1$GCA_000786105.1	33.721	1975526_Bdellovibrio^sp.^CG10_big_fil_rev_8_21_14_0_10_47_8@PIS10683.1$GCA_002773975.1	40.476	0
959_Bdellovibrio^bacteriovorus^HD100@CAE79318.1$GCA_000196175.1	959_Bdellovibrio^bacteriovorus^str.^Tiberius@AFY01109.1$GCA_000317895.1	76.923	NA	NA	NA	NA	0
959_Bdellovibrio^bacteriovorus^HD100@CAE79319.1$GCA_000196175.1	959_Bdellovibrio^bacteriovorus^str.^Tiberius@AFY01110.1$GCA_000317895.1	82.075	NA	NA	NA	NA	0
959_Bdellovibrio^bacteriovorus^HD100@CAE79320.1$GCA_000196175.1	959_Bdellovibrio^bacteriovorus^str.^Tiberius@AFY01111.1$GCA_000317895.1	97.576	1569284_Bdellovibrio^sp.^ArHS@KHD87556.1$GCA_000786105.1	79.452	NA	NA	0
959_Bdellovibrio^bacteriovorus^HD100@CAE79321.1$GCA_000196175.1	959_Bdellovibrio^bacteriovorus^str.^Tiberius@AFY01112.1$GCA_000317895.1	96.04	NA	NA	NA	NA	0
959_Bdellovibrio^bacteriovorus^HD100@CAE79322.1$GCA_000196175.1	959_Bdellovibrio^bacteriovorus^str.^Tiberius@AFY01113.1$GCA_000317895.1	81.481	NA	NA	NA	NA	0
959_Bdellovibrio^bacteriovorus^HD100@CAE79323.1$GCA_000196175.1	959_Bdellovibrio^bacteriovorus^str.^Tiberius@AFY01114.1$GCA_000317895.1	98.108	1569284_Bdellovibrio^sp.^ArHS@KHD87518.1$GCA_000786105.1	78.049	1975526_Bdellovibrio^sp.^CG10_big_fil_rev_8_21_14_0_10_47_8@PIS12036.1$GCA_002773975.1	58.108	0
959_Bdellovibrio^bacteriovorus^HD100@CAE79324.1$GCA_000196175.1	959_Bdellovibrio^bacteriovorus^str.^Tiberius@AFY01115.1$GCA_000317895.1	96.443	1569284_Bdellovibrio^sp.^ArHS@KHD87517.1$GCA_000786105.1	63.38	1975526_Bdellovibrio^sp.^CG10_big_fil_rev_8_21_14_0_10_47_8@PIS11079.1$GCA_002773975.1	25.41	0
959_Bdellovibrio^bacteriovorus^HD100@CAE79325.1$GCA_000196175.1	959_Bdellovibrio^bacteriovorus^str.^Tiberius@AFY01116.1$GCA_000317895.1	94	NA	NA	NA	NA	0
959_Bdellovibrio^bacteriovorus^HD100@CAE79326.1$GCA_000196175.1	959_Bdellovibrio^bacteriovorus^str.^Tiberius@AFY01117.1$GCA_000317895.1	98.423	1569284_Bdellovibrio^sp.^ArHS@KHD87361.1$GCA_000786105.1	69.401	NA	NA	0
959_Bdellovibrio^bacteriovorus^HD100@CAE79327.1$GCA_000196175.1	959_Bdellovibrio^bacteriovorus^str.^Tiberius@AFY01118.1$GCA_000317895.1	100	1569284_Bdellovibrio^sp.^ArHS@KHD87404.1$GCA_000786105.1	78.182	1975526_Bdellovibrio^sp.^CG10_big_fil_rev_8_21_14_0_10_47_8@PIS11202.1$GCA_002773975.1	60.714	0
959_Bdellovibrio^bacteriovorus^HD100@CAE79329.1$GCA_000196175.1	959_Bdellovibrio^bacteriovorus^str.^Tiberius@AFY01119.1$GCA_000317895.1	96.735	NA	NA	1975526_Bdellovibrio^sp.^CG10_big_fil_rev_8_21_14_0_10_47_8@PIS11294.1$GCA_002773975.1	51.082	0
959_Bdellovibrio^bacteriovorus^HD100@CAE79331.1$GCA_000196175.1	959_Bdellovibrio^bacteriovorus^str.^Tiberius@AFY01121.1$GCA_000317895.1	96.078	NA	NA	NA	NA	0
959_Bdellovibrio^bacteriovorus^HD100@CAE79332.1$GCA_000196175.1	959_Bdellovibrio^bacteriovorus^str.^Tiberius@AFY01123.1$GCA_000317895.1	94.22	1569284_Bdellovibrio^sp.^ArHS@KHD87859.1$GCA_000786105.1	62.5	NA	NA	0
959_Bdellovibrio^bacteriovorus^HD100@CAE79333.1$GCA_000196175.1	959_Bdellovibrio^bacteriovorus^str.^Tiberius@AFY01124.1$GCA_000317895.1	97.05	NA	NA	1975526_Bdellovibrio^sp.^CG10_big_fil_rev_8_21_14_0_10_47_8@PIS09752.1$GCA_002773975.1	48.975	0
959_Bdellovibrio^bacteriovorus^HD100@CAE79334.1$GCA_000196175.1	959_Bdellovibrio^bacteriovorus^str.^Tiberius@AFY01128.1$GCA_000317895.1	83.036	1569284_Bdellovibrio^sp.^ArHS@KHD87607.1$GCA_000786105.1	53.425	NA	NA	0
959_Bdellovibrio^bacteriovorus^HD100@CAE79335.1$GCA_000196175.1	959_Bdellovibrio^bacteriovorus^str.^Tiberius@AFY01129.1$GCA_000317895.1	80.297	NA	NA	NA	NA	0
959_Bdellovibrio^bacteriovorus^HD100@CAE79336.1$GCA_000196175.1	959_Bdellovibrio^bacteriovorus^str.^Tiberius@AFY01130.1$GCA_000317895.1	85.798	1569284_Bdellovibrio^sp.^ArHS@KHD89759.1$GCA_000786105.1	27.654	NA	NA	0
959_Bdellovibrio^bacteriovorus^HD100@CAE79337.1$GCA_000196175.1	NA	NA	NA	NA	1975526_Bdellovibrio^sp.^CG10_big_fil_rev_8_21_14_0_10_47_8@PIS11275.1$GCA_002773975.1	25.758	0
959_Bdellovibrio^bacteriovorus^HD100@CAE79338.1$GCA_000196175.1	NA	NA	NA	NA	NA	NA	0
959_Bdellovibrio^bacteriovorus^HD100@CAE79339.1$GCA_000196175.1	959_Bdellovibrio^bacteriovorus^str.^Tiberius@AFY01137.1$GCA_000317895.1	89.13	NA	NA	NA	NA	0
959_Bdellovibrio^bacteriovorus^HD100@CAE79340.1$GCA_000196175.1	959_Bdellovibrio^bacteriovorus^str.^Tiberius@AFY01138.1$GCA_000317895.1	84.936	NA	NA	NA	NA	0
959_Bdellovibrio^bacteriovorus^HD100@CAE79341.1$GCA_000196175.1	959_Bdellovibrio^bacteriovorus^str.^Tiberius@AFY01139.1$GCA_000317895.1	83.395	NA	NA	NA	NA	0
959_Bdellovibrio^bacteriovorus^HD100@CAE79342.1$GCA_000196175.1	959_Bdellovibrio^bacteriovorus^str.^Tiberius@AFY01140.1$GCA_000317895.1	83.047	NA	NA	1975526_Bdellovibrio^sp.^CG10_big_fil_rev_8_21_14_0_10_47_8@PIS10755.1$GCA_002773975.1	30.685	0
959_Bdellovibrio^bacteriovorus^HD100@CAE79343.1$GCA_000196175.1	959_Bdellovibrio^bacteriovorus^str.^Tiberius@AFY01141.1$GCA_000317895.1	94.872	NA	NA	NA	NA	0
959_Bdellovibrio^bacteriovorus^HD100@CAE79346.1$GCA_000196175.1	959_Bdellovibrio^bacteriovorus^str.^Tiberius@AFY01151.1$GCA_000317895.1	99.306	1569284_Bdellovibrio^sp.^ArHS@KHD87848.1$GCA_000786105.1	90.278	1975526_Bdellovibrio^sp.^CG10_big_fil_rev_8_21_14_0_10_47_8@PIS09993.1$GCA_002773975.1	73.488	0
959_Bdellovibrio^bacteriovorus^HD100@CAE79347.1$GCA_000196175.1	959_Bdellovibrio^bacteriovorus^str.^Tiberius@AFY01152.1$GCA_000317895.1	99.695	1569284_Bdellovibrio^sp.^ArHS@KHD87847.1$GCA_000786105.1	89.939	1975526_Bdellovibrio^sp.^CG10_big_fil_rev_8_21_14_0_10_47_8@PIS09998.1$GCA_002773975.1	59.494	0
959_Bdellovibrio^bacteriovorus^HD100@CAE79348.1$GCA_000196175.1	959_Bdellovibrio^bacteriovorus^str.^Tiberius@AFY01153.1$GCA_000317895.1	97.416	1569284_Bdellovibrio^sp.^ArHS@KHD87846.1$GCA_000786105.1	80.208	1975526_Bdellovibrio^sp.^CG10_big_fil_rev_8_21_14_0_10_47_8@PIS09992.1$GCA_002773975.1	61.376	0
959_Bdellovibrio^bacteriovorus^HD100@CAE79349.1$GCA_000196175.1	959_Bdellovibrio^bacteriovorus^str.^Tiberius@AFY01154.1$GCA_000317895.1	99.482	1569284_Bdellovibrio^sp.^ArHS@KHD87845.1$GCA_000786105.1	82.99	1975526_Bdellovibrio^sp.^CG10_big_fil_rev_8_21_14_0_10_47_8@PIS09997.1$GCA_002773975.1	52.174	0
959_Bdellovibrio^bacteriovorus^HD100@CAE79350.1$GCA_000196175.1	959_Bdellovibrio^bacteriovorus^str.^Tiberius@AFY01155.1$GCA_000317895.1	98.81	1569284_Bdellovibrio^sp.^ArHS@KHD87878.1$GCA_000786105.1	90.265	1975526_Bdellovibrio^sp.^CG10_big_fil_rev_8_21_14_0_10_47_8@PIS09991.1$GCA_002773975.1	57.143	0
959_Bdellovibrio^bacteriovorus^HD100@CAE79352.1$GCA_000196175.1	959_Bdellovibrio^bacteriovorus^str.^Tiberius@AFY01156.1$GCA_000317895.1	96	1569284_Bdellovibrio^sp.^ArHS@KHD87844.1$GCA_000786105.1	81.69	1975526_Bdellovibrio^sp.^CG10_big_fil_rev_8_21_14_0_10_47_8@PIS09990.1$GCA_002773975.1	30.357	0
959_Bdellovibrio^bacteriovorus^HD100@CAE79353.1$GCA_000196175.1	959_Bdellovibrio^bacteriovorus^str.^Tiberius@AFY01157.1$GCA_000317895.1	100	1569284_Bdellovibrio^sp.^ArHS@KHD87843.1$GCA_000786105.1	87.356	1975526_Bdellovibrio^sp.^CG10_big_fil_rev_8_21_14_0_10_47_8@PIS09989.1$GCA_002773975.1	58.537	0
959_Bdellovibrio^bacteriovorus^HD100@CAE79354.1$GCA_000196175.1	959_Bdellovibrio^bacteriovorus^str.^Tiberius@AFY01158.1$GCA_000317895.1	95.935	1569284_Bdellovibrio^sp.^ArHS@KHD87842.1$GCA_000786105.1	61.583	1975526_Bdellovibrio^sp.^CG10_big_fil_rev_8_21_14_0_10_47_8@PIS09988.1$GCA_002773975.1	44.972	0
959_Bdellovibrio^bacteriovorus^HD100@CAE79355.1$GCA_000196175.1	959_Bdellovibrio^bacteriovorus^str.^Tiberius@AFY01159.1$GCA_000317895.1	87.884	1569284_Bdellovibrio^sp.^ArHS@KHD87841.1$GCA_000786105.1	60.432	NA	NA	0
959_Bdellovibrio^bacteriovorus^HD100@CAE79356.1$GCA_000196175.1	NA	NA	NA	NA	NA	NA	0
959_Bdellovibrio^bacteriovorus^HD100@CAE79357.1$GCA_000196175.1	959_Bdellovibrio^bacteriovorus^str.^Tiberius@AFY01161.1$GCA_000317895.1	96.209	1569284_Bdellovibrio^sp.^ArHS@KHD87840.1$GCA_000786105.1	77.419	1975526_Bdellovibrio^sp.^CG10_big_fil_rev_8_21_14_0_10_47_8@PIS09986.1$GCA_002773975.1	47.179	0
959_Bdellovibrio^bacteriovorus^HD100@CAE79358.1$GCA_000196175.1	959_Bdellovibrio^bacteriovorus^str.^Tiberius@AFY01162.1$GCA_000317895.1	97.602	1569284_Bdellovibrio^sp.^ArHS@KHD87839.1$GCA_000786105.1	82.817	1975526_Bdellovibrio^sp.^CG10_big_fil_rev_8_21_14_0_10_47_8@PIS09985.1$GCA_002773975.1	48.601	0
959_Bdellovibrio^bacteriovorus^HD100@CAE79359.1$GCA_000196175.1	959_Bdellovibrio^bacteriovorus^str.^Tiberius@AFY01163.1$GCA_000317895.1	99.19	1569284_Bdellovibrio^sp.^ArHS@KHD87838.1$GCA_000786105.1	60.078	1975526_Bdellovibrio^sp.^CG10_big_fil_rev_8_21_14_0_10_47_8@PIS09996.1$GCA_002773975.1	45.149	0
959_Bdellovibrio^bacteriovorus^HD100@CAE79360.1$GCA_000196175.1	959_Bdellovibrio^bacteriovorus^str.^Tiberius@AFY01164.1$GCA_000317895.1	96.516	1569284_Bdellovibrio^sp.^ArHS@KHD87837.1$GCA_000786105.1	78.615	1975526_Bdellovibrio^sp.^CG10_big_fil_rev_8_21_14_0_10_47_8@PIS09984.1$GCA_002773975.1	53.274	0
959_Bdellovibrio^bacteriovorus^HD100@CAE79361.1$GCA_000196175.1	959_Bdellovibrio^bacteriovorus^str.^Tiberius@AFY01165.1$GCA_000317895.1	96.774	1569284_Bdellovibrio^sp.^ArHS@KHD87836.1$GCA_000786105.1	91.463	1975526_Bdellovibrio^sp.^CG10_big_fil_rev_8_21_14_0_10_47_8@PIS11032.1$GCA_002773975.1	73.913	0
959_Bdellovibrio^bacteriovorus^HD100@CAE79362.1$GCA_000196175.1	959_Bdellovibrio^bacteriovorus^str.^Tiberius@AFY01166.1$GCA_000317895.1	96.12	1569284_Bdellovibrio^sp.^ArHS@KHD87835.1$GCA_000786105.1	82.053	1975526_Bdellovibrio^sp.^CG10_big_fil_rev_8_21_14_0_10_47_8@PIS11031.1$GCA_002773975.1	39.26	0
959_Bdellovibrio^bacteriovorus^HD100@CAE79363.1$GCA_000196175.1	959_Bdellovibrio^bacteriovorus^str.^Tiberius@AFY01167.1$GCA_000317895.1	90.419	1569284_Bdellovibrio^sp.^ArHS@KHD87834.1$GCA_000786105.1	83.234	1975526_Bdellovibrio^sp.^CG10_big_fil_rev_8_21_14_0_10_47_8@PIS11029.1$GCA_002773975.1	51.685	0
959_Bdellovibrio^bacteriovorus^HD100@CAE79364.1$GCA_000196175.1	959_Bdellovibrio^bacteriovorus^str.^Tiberius@AFY01168.1$GCA_000317895.1	89.503	1569284_Bdellovibrio^sp.^ArHS@KHD87833.1$GCA_000786105.1	79.558	1975526_Bdellovibrio^sp.^CG10_big_fil_rev_8_21_14_0_10_47_8@PIS11028.1$GCA_002773975.1	51.381	0
959_Bdellovibrio^bacteriovorus^HD100@CAE79365.1$GCA_000196175.1	959_Bdellovibrio^bacteriovorus^str.^Tiberius@AFY01169.1$GCA_000317895.1	96.774	1569284_Bdellovibrio^sp.^ArHS@KHD87832.1$GCA_000786105.1	91.949	1975526_Bdellovibrio^sp.^CG10_big_fil_rev_8_21_14_0_10_47_8@PIS11027.1$GCA_002773975.1	65.833	0
959_Bdellovibrio^bacteriovorus^HD100@CAE79366.1$GCA_000196175.1	959_Bdellovibrio^bacteriovorus^str.^Tiberius@AFY01170.1$GCA_000317895.1	97.701	1569284_Bdellovibrio^sp.^ArHS@KHD87831.1$GCA_000786105.1	86.893	1975526_Bdellovibrio^sp.^CG10_big_fil_rev_8_21_14_0_10_47_8@PIS11026.1$GCA_002773975.1	39.888	0
959_Bdellovibrio^bacteriovorus^HD100@CAE79367.1$GCA_000196175.1	959_Bdellovibrio^bacteriovorus^str.^Tiberius@AFY01171.1$GCA_000317895.1	97.085	1569284_Bdellovibrio^sp.^ArHS@KHD87877.1$GCA_000786105.1	75.278	1975526_Bdellovibrio^sp.^CG10_big_fil_rev_8_21_14_0_10_47_8@PIS11035.1$GCA_002773975.1	45.946	0
959_Bdellovibrio^bacteriovorus^HD100@CAE79368.1$GCA_000196175.1	959_Bdellovibrio^bacteriovorus^str.^Tiberius@AFY01172.1$GCA_000317895.1	95.473	1569284_Bdellovibrio^sp.^ArHS@KHD87829.1$GCA_000786105.1	66.429	1975526_Bdellovibrio^sp.^CG10_big_fil_rev_8_21_14_0_10_47_8@PIS09843.1$GCA_002773975.1	50.735	0
959_Bdellovibrio^bacteriovorus^HD100@CAE79369.1$GCA_000196175.1	959_Bdellovibrio^bacteriovorus^str.^Tiberius@AFY01173.1$GCA_000317895.1	98.134	1569284_Bdellovibrio^sp.^ArHS@KHD87828.1$GCA_000786105.1	88.75	1975526_Bdellovibrio^sp.^CG10_big_fil_rev_8_21_14_0_10_47_8@PIS09844.1$GCA_002773975.1	61.578	0
959_Bdellovibrio^bacteriovorus^HD100@CAE79370.1$GCA_000196175.1	959_Bdellovibrio^bacteriovorus^str.^Tiberius@AFY01174.1$GCA_000317895.1	95.333	1569284_Bdellovibrio^sp.^ArHS@KHD87827.1$GCA_000786105.1	73.154	1975526_Bdellovibrio^sp.^CG10_big_fil_rev_8_21_14_0_10_47_8@PIS09850.1$GCA_002773975.1	55.039	0
959_Bdellovibrio^bacteriovorus^HD100@CAE79371.1$GCA_000196175.1	959_Bdellovibrio^bacteriovorus^str.^Tiberius@AFY01175.1$GCA_000317895.1	97.819	1569284_Bdellovibrio^sp.^ArHS@KHD87876.1$GCA_000786105.1	85.938	1975526_Bdellovibrio^sp.^CG10_big_fil_rev_8_21_14_0_10_47_8@PIS09845.1$GCA_002773975.1	73.585	0
959_Bdellovibrio^bacteriovorus^HD100@CAE79372.1$GCA_000196175.1	959_Bdellovibrio^bacteriovorus^str.^Tiberius@AFY01176.1$GCA_000317895.1	97.037	1569284_Bdellovibrio^sp.^ArHS@KHD87826.1$GCA_000786105.1	77.531	1975526_Bdellovibrio^sp.^CG10_big_fil_rev_8_21_14_0_10_47_8@PIS12009.1$GCA_002773975.1	50	0
959_Bdellovibrio^bacteriovorus^HD100@CAE79373.1$GCA_000196175.1	959_Bdellovibrio^bacteriovorus^str.^Tiberius@AFY01177.1$GCA_000317895.1	96.364	1569284_Bdellovibrio^sp.^ArHS@KHD87825.1$GCA_000786105.1	86.697	1975526_Bdellovibrio^sp.^CG10_big_fil_rev_8_21_14_0_10_47_8@PIS12010.1$GCA_002773975.1	63.761	0
959_Bdellovibrio^bacteriovorus^HD100@CAE79374.1$GCA_000196175.1	959_Bdellovibrio^bacteriovorus^str.^Tiberius@AFY01178.1$GCA_000317895.1	97.497	1569284_Bdellovibrio^sp.^ArHS@KHD87824.1$GCA_000786105.1	82.272	1975526_Bdellovibrio^sp.^CG10_big_fil_rev_8_21_14_0_10_47_8@PIS12018.1$GCA_002773975.1	60.128	0
959_Bdellovibrio^bacteriovorus^HD100@CAE79375.1$GCA_000196175.1	959_Bdellovibrio^bacteriovorus^str.^Tiberius@AFY01179.1$GCA_000317895.1	98.193	1569284_Bdellovibrio^sp.^ArHS@KHD87823.1$GCA_000786105.1	90.964	1975526_Bdellovibrio^sp.^CG10_big_fil_rev_8_21_14_0_10_47_8@PIS12019.1$GCA_002773975.1	61.963	0
959_Bdellovibrio^bacteriovorus^HD100@CAE79376.1$GCA_000196175.1	959_Bdellovibrio^bacteriovorus^str.^Tiberius@AFY01180.1$GCA_000317895.1	98.54	1569284_Bdellovibrio^sp.^ArHS@KHD87875.1$GCA_000786105.1	82.482	NA	NA	0
959_Bdellovibrio^bacteriovorus^HD100@CAE79377.1$GCA_000196175.1	959_Bdellovibrio^bacteriovorus^str.^Tiberius@AFY01181.1$GCA_000317895.1	92.532	1569284_Bdellovibrio^sp.^ArHS@KHD87822.1$GCA_000786105.1	74.919	1975526_Bdellovibrio^sp.^CG10_big_fil_rev_8_21_14_0_10_47_8@PIS12011.1$GCA_002773975.1	44.937	0
959_Bdellovibrio^bacteriovorus^HD100@CAE79378.1$GCA_000196175.1	959_Bdellovibrio^bacteriovorus^str.^Tiberius@AFY01182.1$GCA_000317895.1	98.953	1569284_Bdellovibrio^sp.^ArHS@KHD87821.1$GCA_000786105.1	84.817	1975526_Bdellovibrio^sp.^CG10_big_fil_rev_8_21_14_0_10_47_8@PIS12012.1$GCA_002773975.1	60.105	0
959_Bdellovibrio^bacteriovorus^HD100@CAE79379.1$GCA_000196175.1	959_Bdellovibrio^bacteriovorus^str.^Tiberius@AFY01183.1$GCA_000317895.1	87.611	1569284_Bdellovibrio^sp.^ArHS@KHD87820.1$GCA_000786105.1	76.106	1975526_Bdellovibrio^sp.^CG10_big_fil_rev_8_21_14_0_10_47_8@PIS12013.1$GCA_002773975.1	31.322	0
959_Bdellovibrio^bacteriovorus^HD100@CAE79380.1$GCA_000196175.1	959_Bdellovibrio^bacteriovorus^str.^Tiberius@AFY01184.1$GCA_000317895.1	98.587	1569284_Bdellovibrio^sp.^ArHS@KHD87819.1$GCA_000786105.1	77.816	1975526_Bdellovibrio^sp.^CG10_big_fil_rev_8_21_14_0_10_47_8@PIS12014.1$GCA_002773975.1	47.222	0
959_Bdellovibrio^bacteriovorus^HD100@CAE79381.1$GCA_000196175.1	959_Bdellovibrio^bacteriovorus^str.^Tiberius@AFY01185.1$GCA_000317895.1	85.788	1569284_Bdellovibrio^sp.^ArHS@KHD87818.1$GCA_000786105.1	68.848	1975526_Bdellovibrio^sp.^CG10_big_fil_rev_8_21_14_0_10_47_8@PIS12015.1$GCA_002773975.1	50.524	0
959_Bdellovibrio^bacteriovorus^HD100@CAE79382.1$GCA_000196175.1	959_Bdellovibrio^bacteriovorus^str.^Tiberius@AFY01187.1$GCA_000317895.1	97.708	1569284_Bdellovibrio^sp.^ArHS@KHD87816.1$GCA_000786105.1	77.953	1975526_Bdellovibrio^sp.^CG10_big_fil_rev_8_21_14_0_10_47_8@PIS12016.1$GCA_002773975.1	58.611	0
959_Bdellovibrio^bacteriovorus^HD100@CAE79383.1$GCA_000196175.1	959_Bdellovibrio^bacteriovorus^str.^Tiberius@AFY01186.1$GCA_000317895.1	95.442	1569284_Bdellovibrio^sp.^ArHS@KHD87817.1$GCA_000786105.1	64.267	NA	NA	0
959_Bdellovibrio^bacteriovorus^HD100@CAE79384.1$GCA_000196175.1	959_Bdellovibrio^bacteriovorus^str.^Tiberius@AFY01188.1$GCA_000317895.1	97.199	1569284_Bdellovibrio^sp.^ArHS@KHD87815.1$GCA_000786105.1	71.625	1975526_Bdellovibrio^sp.^CG10_big_fil_rev_8_21_14_0_10_47_8@PIS12017.1$GCA_002773975.1	39.153	0
959_Bdellovibrio^bacteriovorus^HD100@CAE79385.1$GCA_000196175.1	959_Bdellovibrio^bacteriovorus^str.^Tiberius@AFY02956.1$GCA_000317895.1	53.333	1569284_Bdellovibrio^sp.^ArHS@KHD89102.1$GCA_000786105.1	53.816	1975526_Bdellovibrio^sp.^CG10_big_fil_rev_8_21_14_0_10_47_8@PIS10918.1$GCA_002773975.1	72.899	0
959_Bdellovibrio^bacteriovorus^HD100@CAE79386.1$GCA_000196175.1	959_Bdellovibrio^bacteriovorus^str.^Tiberius@AFY01190.1$GCA_000317895.1	98.467	1569284_Bdellovibrio^sp.^ArHS@KHD87874.1$GCA_000786105.1	83.649	1975526_Bdellovibrio^sp.^CG10_big_fil_rev_8_21_14_0_10_47_8@PIS10917.1$GCA_002773975.1	51.268	0
959_Bdellovibrio^bacteriovorus^HD100@CAE79387.1$GCA_000196175.1	959_Bdellovibrio^bacteriovorus^str.^Tiberius@AFY01192.1$GCA_000317895.1	96.875	1569284_Bdellovibrio^sp.^ArHS@KHD87873.1$GCA_000786105.1	85.256	1975526_Bdellovibrio^sp.^CG10_big_fil_rev_8_21_14_0_10_47_8@PIS10915.1$GCA_002773975.1	44.127	0
959_Bdellovibrio^bacteriovorus^HD100@CAE79388.1$GCA_000196175.1	959_Bdellovibrio^bacteriovorus^str.^Tiberius@AFY01193.1$GCA_000317895.1	94.224	1569284_Bdellovibrio^sp.^ArHS@KHD87813.1$GCA_000786105.1	61.255	1975526_Bdellovibrio^sp.^CG10_big_fil_rev_8_21_14_0_10_47_8@PIS10914.1$GCA_002773975.1	28.649	0
959_Bdellovibrio^bacteriovorus^HD100@CAE79389.1$GCA_000196175.1	959_Bdellovibrio^bacteriovorus^str.^Tiberius@AFY01194.1$GCA_000317895.1	99.293	1569284_Bdellovibrio^sp.^ArHS@KHD87812.1$GCA_000786105.1	89.065	1975526_Bdellovibrio^sp.^CG10_big_fil_rev_8_21_14_0_10_47_8@PIS10913.1$GCA_002773975.1	67.135	0
959_Bdellovibrio^bacteriovorus^HD100@CAE79390.1$GCA_000196175.1	959_Bdellovibrio^bacteriovorus^str.^Tiberius@AFY01195.1$GCA_000317895.1	97.983	1569284_Bdellovibrio^sp.^ArHS@KHD87811.1$GCA_000786105.1	81.844	1975526_Bdellovibrio^sp.^CG10_big_fil_rev_8_21_14_0_10_47_8@PIS10912.1$GCA_002773975.1	27.386	0
959_Bdellovibrio^bacteriovorus^HD100@CAE79391.1$GCA_000196175.1	959_Bdellovibrio^bacteriovorus^str.^Tiberius@AFY01196.1$GCA_000317895.1	99.259	1569284_Bdellovibrio^sp.^ArHS@KHD87810.1$GCA_000786105.1	90.123	1975526_Bdellovibrio^sp.^CG10_big_fil_rev_8_21_14_0_10_47_8@PIS10911.1$GCA_002773975.1	60.494	0
959_Bdellovibrio^bacteriovorus^HD100@CAE79392.1$GCA_000196175.1	959_Bdellovibrio^bacteriovorus^str.^Tiberius@AFY01197.1$GCA_000317895.1	97.524	1569284_Bdellovibrio^sp.^ArHS@KHD87809.1$GCA_000786105.1	81.714	1975526_Bdellovibrio^sp.^CG10_big_fil_rev_8_21_14_0_10_47_8@PIS10910.1$GCA_002773975.1	44.186	0
959_Bdellovibrio^bacteriovorus^HD100@CAE79393.1$GCA_000196175.1	959_Bdellovibrio^bacteriovorus^str.^Tiberius@AFY01198.1$GCA_000317895.1	99.33	1569284_Bdellovibrio^sp.^ArHS@KHD87808.1$GCA_000786105.1	96.581	1975526_Bdellovibrio^sp.^CG10_big_fil_rev_8_21_14_0_10_47_8@PIS10909.1$GCA_002773975.1	84.615	0
959_Bdellovibrio^bacteriovorus^HD100@CAE79394.1$GCA_000196175.1	959_Bdellovibrio^bacteriovorus^str.^Tiberius@AFY01199.1$GCA_000317895.1	97.887	1569284_Bdellovibrio^sp.^ArHS@KHD87807.1$GCA_000786105.1	88.652	NA	NA	0
959_Bdellovibrio^bacteriovorus^HD100@CAE79395.1$GCA_000196175.1	959_Bdellovibrio^bacteriovorus^str.^Tiberius@AFY01200.1$GCA_000317895.1	97.71	1569284_Bdellovibrio^sp.^ArHS@KHD87803.1$GCA_000786105.1	35.484	NA	NA	0
959_Bdellovibrio^bacteriovorus^HD100@CAE79396.1$GCA_000196175.1	959_Bdellovibrio^bacteriovorus^str.^Tiberius@AFY01201.1$GCA_000317895.1	92.049	NA	NA	NA	NA	0
959_Bdellovibrio^bacteriovorus^HD100@CAE79397.1$GCA_000196175.1	959_Bdellovibrio^bacteriovorus^str.^Tiberius@AFY01203.1$GCA_000317895.1	89.474	1569284_Bdellovibrio^sp.^ArHS@KHD87679.1$GCA_000786105.1	37.719	NA	NA	0
959_Bdellovibrio^bacteriovorus^HD100@CAE79398.1$GCA_000196175.1	959_Bdellovibrio^bacteriovorus^str.^Tiberius@AFY01206.1$GCA_000317895.1	93.878	1569284_Bdellovibrio^sp.^ArHS@KHD87801.1$GCA_000786105.1	71.47	NA	NA	0
959_Bdellovibrio^bacteriovorus^HD100@CAE79399.1$GCA_000196175.1	959_Bdellovibrio^bacteriovorus^str.^Tiberius@AFY01208.1$GCA_000317895.1	89.362	NA	NA	NA	NA	0
959_Bdellovibrio^bacteriovorus^HD100@CAE79400.1$GCA_000196175.1	959_Bdellovibrio^bacteriovorus^str.^Tiberius@AFY01207.1$GCA_000317895.1	95	1569284_Bdellovibrio^sp.^ArHS@KHD87800.1$GCA_000786105.1	84.583	NA	NA	0
959_Bdellovibrio^bacteriovorus^HD100@CAE79401.1$GCA_000196175.1	959_Bdellovibrio^bacteriovorus^str.^Tiberius@AFY01209.1$GCA_000317895.1	95.618	1569284_Bdellovibrio^sp.^ArHS@KHD87872.1$GCA_000786105.1	74.074	NA	NA	0
959_Bdellovibrio^bacteriovorus^HD100@CAE79402.1$GCA_000196175.1	959_Bdellovibrio^bacteriovorus^str.^Tiberius@AFY01210.1$GCA_000317895.1	93.396	1569284_Bdellovibrio^sp.^ArHS@KHD87871.1$GCA_000786105.1	70.382	NA	NA	0
959_Bdellovibrio^bacteriovorus^HD100@CAE79403.1$GCA_000196175.1	959_Bdellovibrio^bacteriovorus^str.^Tiberius@AFY01211.1$GCA_000317895.1	77.401	1569284_Bdellovibrio^sp.^ArHS@KHD87799.1$GCA_000786105.1	40	1975526_Bdellovibrio^sp.^CG10_big_fil_rev_8_21_14_0_10_47_8@PIS10899.1$GCA_002773975.1	31.2	0
[truncated: 1,771 more rows]
