# Supplementary material for: Histones with an unconventional DNA-binding mode in vitro are major chromatin constituents in the bacterium Bdellovibrio bacteriovorus
Source: Nat Microbiol. 2023 Oct 9;8(11):2006–19. doi: 10.1038/s41564-023-01492-x (PMC10627809; doi:10.1038/s41564-023-01492-x)
Supplement: Supplementary file 5 — Source data for supplementary figures. [file 41564_2023_1492_MOESM5_ESM.zip › SourceData_Fig_S4.xlsx]

## Sheet: SourceData_F_S4C
ID	RPKM_WT
gene-Bd1592	0
gene-Bd1882	0
gene-Bd1974	0
gene-Bd2863	0
gene-Bd3164	0
gene-Bd0891	0.24502
gene-Bd0817	0.25127
gene-Bd2986	0.271472
gene-Bd0671	0.333659
gene-Bd2396	0.370094
gene-Bd2268	0.380019
gene-Bd3595	0.398537
gene-Bd2566	0.415646
gene-Bd1114	0.420067
gene-Bd2802	0.432359
gene-Bd0437	0.437207
gene-Bd2693	0.445871
gene-Bd3301	0.452174
gene-Bd0249	0.538923
gene-Bd3299	0.595536
gene-Bd0438	0.646312
gene-Bd2178	0.651047
gene-Bd3302	0.693159
gene-Bd1441	0.738402
gene-Bd1195	0.776443
gene-Bd2179	0.794046
gene-Bd2000	0.838154
gene-Bd2177	0.885605
gene-Bd2643	0.890539
gene-Bd3298	0.974807
gene-Bd3029	1.01593
gene-Bd2181	1.11343
gene-Bd3535	1.13072
gene-Bd0968	1.13313
gene-Bd1953	1.20116
gene-Bd0436	1.23209
gene-Bd0680	1.2389
gene-Bd2183	1.26614
gene-Bd1858	1.31465
gene-Bd1829	1.32226
gene-Bd2646	1.32773
gene-Bd2774	1.37063
gene-Bd3228	1.37457
gene-Bd1643	1.38048
gene-Bd1215	1.38558
gene-Bd0679	1.3899
gene-Bd2778	1.42255
gene-Bd3817	1.44723
gene-Bd0877	1.53158
gene-Bd3297	1.58842
gene-Bd1166	1.60455
gene-Bd1113	1.6069
gene-Bd1890	1.63565
gene-Bd3050	1.65354
gene-Bd3098	1.68718
gene-Bd3813	1.68978
gene-Bd3801	1.76399
gene-Bd3165	1.78746
gene-Bd0933	1.87084
gene-Bd0426	1.96224
gene-Bd0409	1.96779
gene-Bd2293	2.01127
gene-Bd1297	2.01433
gene-Bd1043	2.028
gene-Bd2931	2.06175
gene-Bd2631	2.15228
gene-Bd3816	2.15717
gene-Bd1898	2.17814
gene-Bd1151	2.20769
gene-Bd0605	2.26948
gene-Bd1644	2.32616
gene-Bd0218	2.3484
gene-Bd2930	2.36558
gene-Bd2142	2.45086
gene-Bd2292	2.46169
gene-Bd2666	2.47883
gene-Bd2401	2.57624
gene-Bd2739	2.58127
gene-Bd1428	2.67655
gene-Bd0250	2.70312
gene-Bd3134	2.79658
gene-Bd2690	2.84428
gene-Bd1754	2.86433
gene-Bd0480	2.86673
gene-Bd0648	2.8989
gene-Bd2290	2.90787
gene-Bd2929	2.93963
gene-Bd2770	2.94483
gene-Bd2171	2.98715
gene-Bd2928	3.04906
gene-Bd0921	3.13134
gene-Bd1888	3.14801
gene-Bd1914	3.16694
gene-Bd2871	3.18175
gene-Bd0662	3.18294
gene-Bd1433	3.22421
gene-Bd2126	3.2861
gene-Bd0748	3.33131
gene-Bd3443	3.33391
gene-Bd1515	3.39297
gene-Bd0664	3.40596
gene-Bd3414	3.42428
gene-Bd1897	3.43428
gene-Bd1154	3.43776
gene-Bd3513	3.44313
gene-Bd1129	3.46117
gene-Bd1613	3.46802
gene-Bd2393	3.5691
gene-Bd2250	3.61821
gene-Bd2060	3.62424
gene-Bd3815	3.73251
gene-Bd3051	3.83534
gene-Bd1396	3.87463
gene-Bd2935	3.89075
gene-Bd1469	3.8955
gene-Bd0822	3.93088
gene-Bd1936	3.94945
gene-Bd1214	3.97713
gene-Bd2380	3.98921
gene-Bd2741	4.03632
gene-Bd1535	4.03723
gene-Bd2335	4.0457
gene-Bd0203	4.06499
gene-Bd1130	4.06906
gene-Bd1750	4.08639
gene-Bd3880	4.10193
gene-Bd2172	4.10214
gene-Bd3799	4.10839
gene-Bd0936	4.12558
gene-Bd3627	4.13609
gene-Bd2424	4.14112
gene-Bd1528	4.1626
gene-Bd3798	4.2259
gene-Bd3090	4.25521
gene-Bd0725	4.25673
gene-Bd1269	4.27337
gene-Bd2882	4.27516
gene-Bd2610	4.2924
gene-Bd1426	4.36605
gene-Bd1344	4.41829
gene-Bd1405	4.47242
gene-Bd1280	4.50891
gene-Bd2733	4.63326
gene-Bd1403	4.65
gene-Bd3539	4.66583
gene-Bd1153	4.69943
gene-Bd3441	4.70772
gene-Bd2902	4.7576
gene-Bd3654	4.78441
gene-Bd2855	4.83658
gene-Bd2822	4.86351
gene-Bd3368	4.87331
gene-Bd2395	4.8813
gene-Bd0544	4.88209
gene-Bd2509	4.91368
gene-Bd1457	4.95584
gene-Bd3765	4.98732
gene-Bd1387	5.02804
gene-Bd3091	5.04177
gene-Bd0399	5.07659
gene-Bd1362	5.10038
gene-Bd0805	5.11116
gene-Bd2334	5.11585
gene-Bd0752	5.14394
gene-Bd0514	5.17527
gene-Bd0938	5.18807
gene-Bd2295	5.19938
gene-Bd0913	5.20377
gene-Bd3824	5.23852
gene-Bd1935	5.2414
gene-Bd1896	5.25095
gene-Bd1247	5.25582
gene-Bd2352	5.30555
gene-Bd3725	5.31729
gene-Bd1523	5.34187
gene-Bd0914	5.36476
gene-Bd0495	5.42065
gene-Bd2658	5.46934
gene-Bd0780	5.50534
gene-Bd2346	5.53943
gene-Bd2783	5.55812
gene-Bd2562	5.56312
gene-Bd2004	5.56639
gene-Bd1880	5.57125
gene-Bd1064	5.5854
gene-Bd2454	5.60636
gene-Bd1645	5.65287
gene-Bd1788	5.73221
gene-Bd1152	5.7869
gene-Bd0920	5.82944
gene-Bd0747	5.93161
gene-Bd2476	6.0141
gene-Bd2550	6.02832
gene-Bd2563	6.04044
gene-Bd3575	6.06562
gene-Bd3606	6.06894
gene-Bd1862	6.07181
gene-Bd0246	6.09073
gene-Bd2475	6.20417
gene-Bd0551	6.22053
gene-Bd3814	6.26011
gene-Bd2264	6.26998
gene-Bd2462	6.28613
gene-Bd3690	6.30851
gene-Bd2926	6.34047
gene-Bd1117	6.35803
gene-Bd3226	6.39673
gene-Bd2819	6.48218
gene-Bd1170	6.48851
gene-Bd1273	6.50806
gene-Bd0345	6.58355
gene-Bd0067	6.61544
gene-Bd2873	6.65987
gene-Bd2742	6.70978
gene-Bd1502	6.72959
gene-Bd3818	6.74658
gene-Bd2901	6.77405
gene-Bd2315	6.77829
gene-Bd3708	6.7951
gene-Bd3686	6.80072
gene-Bd3150	6.811
gene-Bd2640	6.8155
gene-Bd2440	6.82501
gene-Bd2927	6.8962
gene-Bd2874	6.95741
gene-Bd1335	6.95933
gene-Bd2383	7.05947
gene-Bd2244	7.08227
gene-Bd1275	7.09855
gene-Bd1533	7.16582
gene-Bd3088	7.18569
gene-Bd1449	7.19638
gene-Bd0731	7.19916
gene-Bd0566	7.23299
gene-Bd1091	7.28739
gene-Bd0377	7.33017
gene-Bd2781	7.34218
gene-Bd2875	7.38686
gene-Bd2381	7.41186
gene-Bd3267	7.43456
gene-Bd1536	7.47517
gene-Bd1140	7.48471
gene-Bd2925	7.53536
gene-Bd0750	7.6089
gene-Bd2564	7.6669
gene-Bd3724	7.74463
gene-Bd0893	7.74525
gene-Bd0390	7.74771
gene-Bd3013	7.76506
gene-Bd1137	7.82644
gene-Bd2648	7.86258
gene-Bd0685	7.87783
gene-Bd0567	7.90827
gene-Bd2088	7.92667
gene-Bd3135	7.93287
gene-Bd3689	7.96643
gene-Bd3093	8.04903
gene-Bd1539	8.08139
gene-Bd0695	8.09424
gene-Bd3649	8.09697
gene-Bd2258	8.13836
gene-Bd0677	8.16845
gene-Bd1538	8.42356
gene-Bd2328	8.46509
gene-Bd2246	8.48899
gene-Bd1623	8.52895
gene-Bd0391	8.55722
gene-Bd2307	8.58457
gene-Bd0091	8.58646
gene-Bd2048	8.59398
gene-Bd3266	8.69644
gene-Bd2937	8.71322
gene-Bd3442	8.7693
gene-Bd0081	8.86053
gene-Bd0194	8.8993
gene-Bd2644	8.90017
gene-Bd2153	8.93547
gene-Bd1155	8.93628
gene-Bd1899	8.96857
gene-Bd1516	9.00642
gene-Bd3607	9.05904
gene-Bd1865	9.0737
gene-Bd1649	9.12235
gene-Bd2806	9.12811
gene-Bd0204	9.12816
gene-Bd1336	9.17136
gene-Bd3056	9.17305
gene-Bd0120	9.27284
gene-Bd2280	9.30796
gene-Bd1793	9.32972
gene-Bd3435	9.34668
gene-Bd0354	9.38368
gene-Bd0919	9.40064
gene-Bd3707	9.43729
gene-Bd3793	9.52924
gene-Bd3181	9.55817
gene-Bd1002	9.56459
gene-Bd1226	9.56902
gene-Bd3192	9.6239
gene-Bd2939	9.64797
gene-Bd1915	9.66758
gene-Bd1526	9.73343
gene-Bd1531	9.73587
gene-Bd3823	9.78217
gene-Bd2133	9.79773
gene-Bd3194	9.85438
gene-Bd1239	9.87098
gene-Bd0957	9.89612
gene-Bd0749	9.92012
gene-Bd0011	9.92935
gene-Bd3470	9.93589
gene-Bd0768	9.94213
gene-Bd1470	9.95081
gene-Bd3372	9.97859
gene-Bd0665	10.0365
gene-Bd0668	10.0978
gene-Bd3097	10.1196
gene-Bd1352	10.1345
gene-Bd1989	10.1489
gene-Bd3390	10.1915
gene-Bd1633	10.2076
gene-Bd0209	10.3122
gene-Bd1219	10.348
gene-Bd0565	10.3565
gene-Bd1360	10.3738
gene-Bd2740	10.4272
gene-Bd0331	10.4877
gene-Bd3598	10.5596
gene-Bd2592	10.632
gene-Bd0678	10.7188
gene-Bd0371	10.7292
gene-Bd1085	10.8154
gene-Bd3655	10.8865
gene-Bd1427	10.8942
gene-Bd1846	10.9419
gene-Bd0630	10.9894
gene-Bd0304	10.9902
gene-Bd0682	11.0369
gene-Bd1179	11.0815
gene-Bd3868	11.1352
gene-Bd1402	11.1639
gene-Bd0706	11.1727
gene-Bd0435	11.2789
gene-Bd0883	11.2802
gene-Bd3748	11.4568
gene-Bd0925	11.459
gene-Bd3482	11.4829
gene-Bd3878	11.5028
gene-Bd1634	11.5911
gene-Bd0661	11.6706
gene-Bd2143	11.6984
gene-Bd1995	11.7512
gene-Bd2629	11.7782
gene-Bd1257	11.7787
gene-Bd1910	11.8326
gene-Bd1524	11.8393
gene-Bd1988	11.8484
gene-Bd3289	11.8556
gene-Bd1172	11.909
gene-Bd2601	11.9403
gene-Bd1752	11.9423
gene-Bd2604	11.9827
gene-Bd3711	11.9853
gene-Bd3650	11.9936
gene-Bd0783	12.0538
gene-Bd1999	12.0809
gene-Bd3307	12.1247
gene-Bd2595	12.1502
gene-Bd2333	12.2012
gene-Bd0330	12.2194
gene-Bd3373	12.2383
gene-Bd0669	12.2696
gene-Bd3370	12.2854
gene-Bd0362	12.3506
gene-Bd1227	12.4112
gene-Bd1540	12.4151
gene-Bd3642	12.4165
gene-Bd2247	12.418
gene-Bd3012	12.4589
gene-Bd1115	12.5308
gene-Bd0905	12.5757
gene-Bd3812	12.5778
gene-Bd2438	12.5832
gene-Bd2628	12.588
gene-Bd1830	12.5946
gene-Bd0681	12.5983
gene-Bd0448	12.7057
gene-Bd0816	12.7868
gene-Bd1534	12.8059
gene-Bd1530	12.8172
gene-Bd1957	12.8232
gene-Bd0813	12.8275
gene-Bd3096	12.8298
gene-Bd1436	12.8835
gene-Bd1149	12.8921
gene-Bd2936	12.9174
gene-Bd1642	12.9361
gene-Bd2265	12.9681
gene-Bd2477	12.9865
gene-Bd3316	13.0053
gene-Bd2238	13.0456
gene-Bd0874	13.0858
gene-Bd3879	13.164
gene-Bd2645	13.1758
gene-Bd2771	13.1874
gene-Bd0704	13.2211
gene-Bd1532	13.2528
gene-Bd0402	13.2902
gene-Bd1795	13.4068
gene-Bd2676	13.4205
gene-Bd2775	13.4614
gene-Bd0672	13.4661
gene-Bd0969	13.5083
gene-Bd3072	13.5086
gene-Bd2406	13.5125
gene-Bd2679	13.5574
gene-Bd1392	13.5934
gene-Bd1600	13.7463
gene-Bd0487	13.7563
gene-Bd2299	13.7599
gene-Bd0280	13.7869
gene-Bd0753	13.816
gene-Bd2559	13.8327
gene-Bd3600	13.8535
gene-Bd2906	13.8661
gene-Bd2842	13.8759
gene-Bd1615	13.8934
gene-Bd3133	13.9142
gene-Bd2560	13.9901
gene-Bd0754	14.0266
gene-Bd0751	14.0719
gene-Bd1228	14.0768
gene-Bd3415	14.1689
gene-Bd1430	14.2239
gene-Bd1857	14.2538
gene-Bd1727	14.3139
gene-Bd3174	14.3395
gene-Bd2877	14.3411
gene-Bd2512	14.4279
gene-Bd1648	14.4295
gene-Bd0392	14.4733
gene-Bd2899	14.506
gene-Bd2932	14.5089
gene-Bd1807	14.5807
gene-Bd2365	14.6038
gene-Bd2581	14.6229
gene-Bd0028	14.6634
gene-Bd2755	14.6748
gene-Bd2598	14.685
gene-Bd2743	14.7107
gene-Bd0639	14.746
gene-Bd3611	14.7508
gene-Bd3625	14.7781
gene-Bd1892	14.7848
gene-Bd0090	14.9017
gene-Bd0922	14.9154
gene-Bd0970	14.9402
gene-Bd0263	15.0044
gene-Bd1084	15.0293
gene-Bd0986	15.048
gene-Bd0915	15.0917
gene-Bd0600	15.2001
gene-Bd2779	15.2884
gene-Bd2599	15.318
gene-Bd1876	15.3417
gene-Bd3288	15.3424
gene-Bd0917	15.507
gene-Bd3280	15.5261
gene-Bd1878	15.5477
gene-Bd0173	15.5701
gene-Bd3337	15.6717
gene-Bd1249	15.6823
gene-Bd2373	15.686
gene-Bd1057	15.6888
gene-Bd1787	15.6902
gene-Bd3739	15.7374
gene-Bd2898	15.7585
gene-Bd2042	15.7812
gene-Bd0730	15.796
gene-Bd1063	15.8029
gene-Bd3819	15.8204
gene-Bd1118	15.8205
gene-Bd3608	15.9097
gene-Bd1379	15.9891
gene-Bd1646	16.0255
gene-Bd2617	16.0945
gene-Bd0729	16.1725
gene-Bd3674	16.1837
gene-Bd2405	16.1904
gene-Bd0121	16.2115
gene-Bd3209	16.2469
gene-Bd3552	16.2783
gene-Bd2297	16.2917
gene-Bd2818	16.3328
gene-Bd3624	16.4463
gene-Bd3766	16.45
gene-Bd3247	16.5111
gene-Bd3005	16.5511
gene-Bd2639	16.5767
gene-Bd2344	16.6062
gene-Bd3835	16.6296
gene-Bd0457	16.6602
gene-Bd2567	16.6691
gene-Bd1272	16.7331
gene-Bd3440	16.773
gene-Bd0251	16.8015
gene-Bd2284	16.8506
gene-Bd0380	16.9336
gene-Bd1086	16.9415
gene-Bd2248	16.9757
gene-Bd3170	16.9781
gene-Bd0040	17.0509
gene-Bd2589	17.0893
gene-Bd0526	17.1799
gene-Bd1329	17.1913
gene-Bd1925	17.213
gene-Bd0489	17.2455
gene-Bd1556	17.2582
gene-Bd0688	17.2775
gene-Bd2351	17.3258
gene-Bd3291	17.4214
gene-Bd2816	17.4826
gene-Bd3306	17.767
gene-Bd2288	17.8652
gene-Bd2534	17.9624
gene-Bd2938	18.0056
gene-Bd1875	18.0246
gene-Bd3423	18.089
gene-Bd1439	18.1653
gene-Bd0155	18.5006
gene-Bd1541	18.5224
gene-Bd0183	18.5779
gene-Bd0088	18.6082
gene-Bd1889	18.645
gene-Bd1065	18.6515
gene-Bd2537	18.6619
gene-Bd3758	18.664
gene-Bd3073	18.6997
gene-Bd3745	18.782
gene-Bd2880	18.7868
gene-Bd3826	18.8071
gene-Bd0238	18.8155
gene-Bd1258	18.829
gene-Bd2382	18.8652
gene-Bd2808	18.8928
gene-Bd3515	18.8929
gene-Bd0007	18.9266
gene-Bd2552	18.9298
gene-Bd3416	18.9372
gene-Bd2940	19.0393
gene-Bd1527	19.0487
gene-Bd1141	19.0572
gene-Bd2283	19.0862
gene-Bd2089	19.0894
gene-Bd0602	19.1462
gene-Bd3240	19.1649
gene-Bd3182	19.1661
gene-Bd1758	19.2272
gene-Bd0346	19.2312
gene-Bd2364	19.2713
gene-Bd1368	19.2746
gene-Bd1877	19.3638
gene-Bd1012	19.3648
gene-Bd3738	19.4011
gene-Bd1647	19.432
gene-Bd1407	19.4512
gene-Bd3278	19.4978
gene-Bd1746	19.507
gene-Bd0696	19.5916
gene-Bd3756	19.6105
gene-Bd3269	19.6145
gene-Bd0601	19.6407
gene-Bd1636	19.8233
gene-Bd1990	19.8549
gene-Bd2551	19.8958
gene-Bd2735	19.9606
gene-Bd3639	20.037
gene-Bd0784	20.0769
gene-Bd1755	20.1369
gene-Bd2714	20.427
gene-Bd3250	20.5069
gene-Bd1116	20.543
gene-Bd0114	20.6687
gene-Bd1968	20.7304
gene-Bd3186	20.7756
gene-Bd0082	20.8424
gene-Bd3518	20.8639
gene-Bd1384	20.9637
gene-Bd3554	21.0544
gene-Bd1809	21.2089
gene-Bd2817	21.2375
gene-Bd1413	21.2641
gene-Bd0596	21.3007
gene-Bd0818	21.4271
gene-Bd0599	21.4498
gene-Bd0020	21.4552
gene-Bd0676	21.5459
gene-Bd1886	21.6651
gene-Bd3845	21.6829
gene-Bd3736	21.7108
gene-Bd1218	21.7345
gene-Bd1904	21.8713
gene-Bd0257	21.8832
gene-Bd0847	21.9758
gene-Bd3527	21.9976
gene-Bd0897	22.1998
gene-Bd1334	22.2629
gene-Bd1357	22.2712
gene-Bd2508	22.2984
gene-Bd2773	22.3634
gene-Bd0403	22.4271
gene-Bd0193	22.4848
gene-Bd2883	22.488
gene-Bd1937	22.6522
gene-Bd0895	22.7105
gene-Bd2593	22.749
gene-Bd1358	22.7567
gene-Bd1465	22.8902
gene-Bd2722	22.9236
gene-Bd1729	23.0258
gene-Bd0694	23.1129
gene-Bd2824	23.1719
gene-Bd1424	23.1906
gene-Bd2674	23.3728
gene-Bd3715	23.5442
gene-Bd2861	23.5553
gene-Bd0820	23.5849
gene-Bd3094	23.6584
gene-Bd2820	23.8016
gene-Bd1822	23.8349
gene-Bd2905	23.9325
gene-Bd0824	23.967
gene-Bd3422	23.971
gene-Bd3364	24.1201
gene-Bd3601	24.1708
gene-Bd1855	24.1761
gene-Bd0673	24.188
gene-Bd2254	24.2712
gene-Bd0044	24.3285
gene-Bd2826	24.3831
gene-Bd2870	24.4003
gene-Bd2845	24.478
gene-Bd0926	24.4899
gene-Bd0278	24.4939
gene-Bd1921	24.509
gene-Bd1674	24.5151
gene-Bd1763	24.5949
gene-Bd2903	24.6311
gene-Bd1529	24.6319
gene-Bd3006	24.6968
gene-Bd3877	24.7804
gene-Bd3779	24.8884
gene-Bd1104	24.9009
gene-Bd0553	24.9233
gene-Bd2803	24.9969
gene-Bd1895	25.0523
gene-Bd0724	25.1251
gene-Bd2309	25.1286
gene-Bd2480	25.1925
gene-Bd1891	25.2029
gene-Bd3615	25.2464
gene-Bd1616	25.2817
gene-Bd2632	25.4199
gene-Bd1785	25.4467
gene-Bd1256	25.4574
gene-Bd3004	25.5342
gene-Bd2596	25.8334
gene-Bd0012	25.8599
gene-Bd1375	25.8846
gene-Bd1376	25.9086
gene-Bd1782	25.9197
gene-Bd2850	25.9223
gene-Bd1728	25.9308
gene-Bd3821	25.9328
gene-Bd3363	25.9329
gene-Bd1555	25.951
gene-Bd1799	25.9653
gene-Bd0283	25.9676
gene-Bd1032	26.0291
gene-Bd2680	26.034
gene-Bd1751	26.0506
gene-Bd2079	26.0601
gene-Bd3843	26.1436
gene-Bd3361	26.2259
gene-Bd3268	26.3067
gene-Bd1369	26.3147
gene-Bd0719	26.4272
gene-Bd2249	26.4386
gene-Bd2451	26.4425
gene-Bd2669	26.5618
gene-Bd2561	26.5752
gene-Bd3716	26.5799
gene-Bd0413	26.6025
gene-Bd1220	26.6381
gene-Bd3338	26.7639
gene-Bd1985	26.8225
gene-Bd1747	26.8615
gene-Bd2776	26.9035
gene-Bd2285	26.9311
gene-Bd3691	26.9668
gene-Bd1383	27.007
gene-Bd3003	27.0696
gene-Bd2702	27.0705
gene-Bd3907	27.0894
gene-Bd2602	27.0904
gene-Bd1223	27.1005
gene-Bd3665	27.1254
gene-Bd3341	27.135
gene-Bd2286	27.3548
gene-Bd0453	27.3763
gene-Bd3520	27.3939
gene-Bd3744	27.4249
gene-Bd2343	27.4339
gene-Bd0812	27.4592
gene-Bd1013	27.4958
gene-Bd1749	27.5443
gene-Bd1038	27.6262
gene-Bd1432	27.6277
gene-Bd1742	27.6755
gene-Bd0889	27.7456
gene-Bd3071	27.7471
gene-Bd1351	27.8676
gene-Bd3568	27.9919
gene-Bd2358	28.0372
gene-Bd3259	28.0409
gene-Bd0906	28.1359
gene-Bd0264	28.1465
gene-Bd3609	28.3576
gene-Bd2805	28.3865
gene-Bd1879	28.3942
gene-Bd0727	28.4142
gene-Bd3356	28.5069
gene-Bd2997	28.5142
gene-Bd2398	28.5625
gene-Bd0414	28.7455
gene-Bd0471	28.7584
gene-Bd1438	28.8201
gene-Bd2651	28.9019
gene-Bd0013	28.91
gene-Bd3553	28.9116
gene-Bd3109	28.9213
gene-Bd2439	29.0763
gene-Bd2985	29.1511
gene-Bd0256	29.2555
gene-Bd0642	29.3465
gene-Bd2047	29.3987
gene-Bd0281	29.4028
gene-Bd2616	29.4737
gene-Bd3792	29.555
gene-Bd1842	29.6447
gene-Bd2541	29.7046
gene-Bd3011	29.7146
gene-Bd0254	29.7879
gene-Bd1663	29.8246
gene-Bd2195	29.837
gene-Bd1171	29.865
gene-Bd1593	29.9039
gene-Bd1885	29.9258
gene-Bd3007	29.9487
gene-Bd1274	29.9527
gene-Bd1912	29.9599
gene-Bd1325	30.0038
gene-Bd1518	30.1237
gene-Bd0916	30.4807
gene-Bd1404	30.4871
gene-Bd2565	30.5096
gene-Bd1262	30.5378
gene-Bd3718	30.5909
gene-Bd3599	30.5993
gene-Bd0252	30.7432
gene-Bd0934	30.7528
gene-Bd3412	30.7962
gene-Bd3258	30.8167
gene-Bd2428	30.8205
gene-Bd2240	30.9816
gene-Bd3634	30.9946
gene-Bd3460	31.0181
gene-Bd0516	31.0563
gene-Bd1768	31.0825
gene-Bd2429	31.1892
gene-Bd2942	31.2196
gene-Bd1382	31.2395
gene-Bd2576	31.2518
gene-Bd2827	31.267
gene-Bd3032	31.2788
gene-Bd2430	31.3373
gene-Bd0564	31.3387
gene-Bd2734	31.4693
gene-Bd1102	31.501
gene-Bd3239	31.5668
gene-Bd0110	31.6208
gene-Bd0355	31.66
gene-Bd0785	31.7568
gene-Bd2665	31.8457
gene-Bd3528	31.8995
gene-Bd3684	31.9145
gene-Bd3152	31.9912
gene-Bd2503	32.0141
gene-Bd0157	32.0804
gene-Bd0705	32.1264
gene-Bd0175	32.1726
gene-Bd0777	32.4158
gene-Bd3074	32.4337
gene-Bd0930	32.4554
gene-Bd1020	32.4673
gene-Bd3155	32.5637
gene-Bd2830	32.5991
gene-Bd1282	32.6637
gene-Bd0892	32.8112
gene-Bd0521	32.8751
gene-Bd3229	32.9258
gene-Bd2832	33.0208
gene-Bd3479	33.0742
gene-Bd2876	33.1308
gene-Bd1378	33.232
gene-Bd2766	33.2369
gene-Bd1381	33.4526
gene-Bd0504	33.5015
gene-Bd2678	33.5973
gene-Bd3597	33.6724
gene-Bd2243	33.7073
gene-Bd2804	33.7271
gene-Bd1004	33.8084
gene-Bd1260	33.881
gene-Bd0976	33.9052
gene-Bd0494	33.9173
gene-Bd2145	33.9636
gene-Bd1905	34.0054
gene-Bd2911	34.0374
gene-Bd3358	34.0383
gene-Bd3285	34.1102
gene-Bd1721	34.1772
gene-Bd1390	34.1905
gene-Bd3276	34.2694
gene-Bd0908	34.3349
gene-Bd0490	34.4265
gene-Bd1415	34.4479
gene-Bd2659	34.4955
gene-Bd1811	34.7525
gene-Bd0008	34.8953
gene-Bd3759	35.0367
gene-Bd1966	35.0883
gene-Bd3555	35.1042
gene-Bd1631	35.1079
gene-Bd3184	35.1648
gene-Bd3657	35.2021
gene-Bd1900	35.2988
gene-Bd3785	35.3181
gene-Bd3481	35.3275
gene-Bd2667	35.4987
gene-Bd0444	35.6028
gene-Bd1361	35.6126
gene-Bd0096	35.6462
gene-Bd2849	35.701
gene-Bd2387	35.7424
gene-Bd1128	35.7603
gene-Bd2038	35.9199
gene-Bd2211	35.9637
gene-Bd3411	36.0964
gene-Bd3221	36.1612
gene-Bd1698	36.1736
gene-Bd2844	36.2017
gene-Bd3544	36.2079
gene-Bd0726	36.2084
gene-Bd0417	36.2519
gene-Bd0253	36.2972
gene-Bd0317	36.3354
gene-Bd1796	36.389
gene-Bd0292	36.5807
gene-Bd0853	36.5989
gene-Bd0736	36.6184
gene-Bd1144	36.701
gene-Bd2553	36.7261
gene-Bd3741	36.8342
gene-Bd0825	36.8483
gene-Bd2920	36.8516
gene-Bd3680	36.8607
gene-Bd0387	36.8958
gene-Bd1839	36.9775
gene-Bd2043	37.0022
gene-Bd3187	37.0486
gene-Bd1007	37.0608
gene-Bd1284	37.1
gene-Bd0136	37.136
gene-Bd3153	37.2524
gene-Bd1614	37.259
gene-Bd1697	37.2892
gene-Bd2548	37.3266
gene-Bd2782	37.3721
gene-Bd1127	37.4253
gene-Bd3832	37.4511
gene-Bd3750	37.4523
gene-Bd2252	37.5091
gene-Bd0428	37.5731
gene-Bd0454	38.112
gene-Bd2524	38.1625
gene-Bd1295	38.1751
gene-Bd0245	38.3088
gene-Bd3413	38.379
gene-Bd0900	38.4099
gene-Bd0798	38.431
gene-Bd3222	38.533
gene-Bd3238	38.6576
gene-Bd1934	38.6695
gene-Bd1183	38.7393
gene-Bd3076	38.7478
gene-Bd0912	38.7482
gene-Bd0117	38.8234
gene-Bd1312	38.8403
gene-Bd2656	38.8827
gene-Bd2222	38.9473
gene-Bd0291	38.9771
gene-Bd2363	38.9924
gene-Bd1224	39.0075
gene-Bd3726	39.0105
gene-Bd2379	39.0151
gene-Bd0100	39.0911
gene-Bd0904	39.1052
gene-Bd2186	39.1503
gene-Bd3621	39.2085
gene-Bd0508	39.2146
gene-Bd1881	39.2846
gene-Bd2811	39.3871
gene-Bd0300	39.4649
gene-Bd1992	39.4952
gene-Bd1265	39.5143
gene-Bd3002	39.5239
gene-Bd1586	39.5719
gene-Bd2242	39.6176
gene-Bd3315	39.684
gene-Bd0481	39.7194
gene-Bd2868	39.7957
gene-Bd2836	39.808
gene-Bd0222	39.8625
gene-Bd2641	39.8769
gene-Bd3788	39.9507
gene-Bd2821	40.0318
gene-Bd0217	40.0452
gene-Bd1053	40.1942
gene-Bd0981	40.2508
gene-Bd2533	40.2938
gene-Bd1812	40.486
gene-Bd1699	40.5029
gene-Bd3148	40.5538
gene-Bd0667	40.5651
gene-Bd2018	40.6076
gene-Bd0583	40.7105
gene-Bd0996	40.7524
gene-Bd1248	40.8754
gene-Bd0473	40.8845
gene-Bd1731	40.9043
gene-Bd1573	40.9302
gene-Bd0929	40.9857
gene-Bd0505	41.0295
gene-Bd2034	41.038
gene-Bd0271	41.0456
gene-Bd0310	41.0474
gene-Bd3333	41.0488
gene-Bd3400	41.1404
gene-Bd0006	41.1631
gene-Bd2828	41.449
gene-Bd2867	41.5393
gene-Bd1641	41.6117
gene-Bd0608	41.6742
gene-Bd2866	41.9875
gene-Bd0244	42.0546
gene-Bd2167	42.0664
gene-Bd3149	42.0797
gene-Bd3417	42.1921
gene-Bd2807	42.2572
gene-Bd2681	42.2798
gene-Bd0675	42.2936
gene-Bd0579	42.3103
gene-Bd1177	42.3188
gene-Bd0873	42.4746
gene-Bd0419	42.4904
gene-Bd0703	42.5782
gene-Bd2923	42.608
gene-Bd0663	42.651
gene-Bd0519	42.6893
gene-Bd0878	42.7488
gene-Bd3458	42.8116
gene-Bd0113	42.8656
gene-Bd2582	42.9119
gene-Bd1394	42.9281
gene-Bd0879	43.0481
gene-Bd3626	43.2492
gene-Bd1670	43.2645
gene-Bd0115	43.3623
gene-Bd1506	43.5179
gene-Bd0247	43.5769
gene-Bd1562	43.6331
gene-Bd2389	43.6599
gene-Bd3143	43.6636
gene-Bd2597	43.676
gene-Bd3176	43.6872
gene-Bd0956	43.6926
gene-Bd1838	43.7648
gene-Bd2049	43.8309
gene-Bd3389	43.9728
gene-Bd2367	43.9761
gene-Bd1045	44.092
gene-Bd2918	44.0936
gene-Bd1908	44.1607
gene-Bd1225	44.1724
gene-Bd2124	44.2243
gene-Bd1210	44.456
gene-Bd1522	44.4783
gene-Bd0572	44.5195
gene-Bd3092	44.5286
gene-Bd3488	44.5297
gene-Bd2663	44.5567
gene-Bd2356	44.5622
gene-Bd3208	44.5947
gene-Bd0927	44.7068
gene-Bd0776	44.7763
gene-Bd3142	44.8386
gene-Bd3662	44.9429
gene-Bd0659	45.0731
gene-Bd1261	45.1958
gene-Bd3009	45.2628
gene-Bd2531	45.3899
gene-Bd2141	45.6253
gene-Bd0894	45.7526
gene-Bd3070	45.7708
gene-Bd1790	45.7781
gene-Bd2245	45.902
gene-Bd2737	45.9913
gene-Bd3506	45.9971
gene-Bd3223	46.2072
gene-Bd3850	46.2728
gene-Bd2041	46.3159
gene-Bd0111	46.4553
gene-Bd1343	46.6531
gene-Bd0476	46.7875
gene-Bd1442	46.9887
gene-Bd1572	46.9976
gene-Bd2738	47.0125
gene-Bd1920	47.1075
gene-Bd2147	47.1311
gene-Bd0607	47.1434
gene-Bd3287	47.1663
gene-Bd2908	47.1767
gene-Bd2907	47.2592
gene-Bd3459	47.2793
gene-Bd3279	47.2849
gene-Bd1090	47.5335
gene-Bd0609	47.5637
gene-Bd3472	47.6454
gene-Bd2574	47.6494
gene-Bd3177	47.6638
gene-Bd0755	47.6899
gene-Bd0821	47.7361
gene-Bd3207	47.781
gene-Bd0443	47.9246
gene-Bd0412	47.9638
gene-Bd3704	48.1137
gene-Bd3465	48.1611
gene-Bd2513	48.2075
gene-Bd0440	48.2943
gene-Bd3352	48.4487
gene-Bd1578	48.5202
gene-Bd2835	48.7663
gene-Bd3218	48.8098
gene-Bd0378	48.8106
gene-Bd2135	48.8597
gene-Bd1619	48.9606
gene-Bd1073	48.9831
gene-Bd0382	49.032
gene-Bd1159	49.0619
gene-Bd2538	49.149
gene-Bd2017	49.2352
gene-Bd1254	49.2971
gene-Bd2016	49.3639
gene-Bd2879	49.3957
gene-Bd2829	49.5156
gene-Bd0655	49.5847
gene-Bd2673	49.6016
gene-Bd3648	49.6154
gene-Bd2374	49.694
gene-Bd0468	49.78
gene-Bd2675	49.9368
gene-Bd1913	49.9892
gene-Bd2050	50.1639
gene-Bd3281	50.3424
gene-Bd2085	50.3512
gene-Bd3334	50.449
gene-Bd0087	50.56
gene-Bd0027	50.5632
gene-Bd3477	50.5864
gene-Bd3371	50.6072
gene-Bd1181	50.7054
gene-Bd2225	50.7818
gene-Bd1366	50.9234
gene-Bd1632	50.9481
gene-Bd1743	50.9671
gene-Bd3154	51.2878
gene-Bd1161	51.3088
gene-Bd0340	51.335
gene-Bd1916	51.4003
gene-Bd3623	51.4234
gene-Bd1757	51.4427
gene-Bd1213	51.4464
gene-Bd3530	51.4841
gene-Bd1398	51.5153
gene-Bd0500	51.5204
gene-Bd0216	51.5208
gene-Bd1722	51.6149
gene-Bd3786	51.8234
gene-Bd2780	52.1599
gene-Bd3031	52.3713
gene-Bd3351	52.4183
gene-Bd3437	52.4377
gene-Bd2719	52.4734
gene-Bd3675	52.4841
gene-Bd3438	52.5631
gene-Bd3078	52.7919
gene-Bd1868	52.9392
gene-Bd2345	52.9958
gene-Bd0899	53.0128
gene-Bd0654	53.1128
gene-Bd0401	53.1888
gene-Bd1720	53.3639
gene-Bd2378	53.3708
gene-Bd0523	53.3868
gene-Bd0393	53.4932
gene-Bd3019	53.5419
gene-Bd0819	53.7376
gene-Bd0226	53.7746
gene-Bd3592	53.9712
gene-Bd3895	53.9938
gene-Bd0445	54.0203
gene-Bd1052	54.4437
gene-Bd2202	54.5993
gene-Bd3345	54.6193
gene-Bd2652	54.7253
gene-Bd0584	54.7468
gene-Bd1477	54.8309
gene-Bd1323	54.8393
gene-Bd2668	54.8749
gene-Bd3768	54.9229
gene-Bd2296	55.004
gene-Bd2532	55.0166
gene-Bd3151	55.4128
gene-Bd0556	55.4375
gene-Bd3825	55.6302
gene-Bd0660	55.6428
gene-Bd2726	55.6707
gene-Bd0265	55.759
gene-Bd1689	55.791
gene-Bd3256	55.8847
gene-Bd1156	56.1026
gene-Bd0799	56.1091
gene-Bd3728	56.1771
gene-Bd0491	56.2073
gene-Bd2163	56.288
gene-Bd0092	56.3069
gene-Bd3132	56.3437
gene-Bd2895	56.427
gene-Bd0594	56.4598
gene-Bd1894	56.5048
gene-Bd1005	56.5837
gene-Bd1359	56.6465
gene-Bd3853	56.6731
gene-Bd2587	56.8149
gene-Bd2003	56.9299
gene-Bd0172	56.9504
gene-Bd3144	56.9787
gene-Bd2670	57.2163
gene-Bd2922	57.2395
gene-Bd2486	57.2673
gene-Bd1122	57.3096
gene-Bd2520	57.3413
gene-Bd1860	57.387
gene-Bd1192	57.4772
gene-Bd1907	57.6745
gene-Bd3137	57.7224
gene-Bd2725	57.751
gene-Bd3199	57.7766
gene-Bd0466	57.9074
gene-Bd1126	57.9145
gene-Bd3504	57.9494
gene-Bd0577	57.951
gene-Bd0721	57.9815
gene-Bd0232	58.0524
gene-Bd0089	58.1103
gene-Bd1873	58.1224
gene-Bd1781	58.263
gene-Bd2843	58.3535
gene-Bd0826	58.3571
gene-Bd1863	58.385
gene-Bd3049	58.4537
gene-Bd2472	58.6572
gene-Bd2193	58.6995
gene-Bd0844	58.8737
gene-Bd1349	58.9168
gene-Bd1453	58.967
gene-Bd1324	59.0941
gene-Bd0524	59.1901
gene-Bd0224	59.2042
gene-Bd3227	59.3221
gene-Bd0176	59.3714
gene-Bd0728	59.429
gene-Bd1901	59.4907
gene-Bd3069	59.6975
gene-Bd2682	59.9334
gene-Bd2463	60.0131
gene-Bd2831	60.0523
gene-Bd3248	60.2172
gene-Bd3473	60.3419
gene-Bd2044	60.3856
gene-Bd0591	60.6186
gene-Bd0559	60.8719
gene-Bd2091	60.8844
gene-Bd1866	60.9497
gene-Bd3521	60.9546
gene-Bd3751	61.0344
gene-Bd0657	61.1055
gene-Bd1322	61.1599
gene-Bd2033	61.3525
gene-Bd2917	61.3656
gene-Bd3870	61.4047
gene-Bd1310	61.4582
gene-Bd2897	61.4899
gene-Bd2786	61.5116
gene-Bd0347	61.5157
gene-Bd1281	61.622
gene-Bd0569	61.6976
gene-Bd1519	61.9695
gene-Bd0978	62.0241
gene-Bd0442	62.0365
gene-Bd2414	62.0684
gene-Bd0603	62.2575
gene-Bd0210	62.2971
gene-Bd2266	62.3061
gene-Bd1792	62.3926
gene-Bd1354	62.4708
gene-Bd0700	62.5127
gene-Bd3220	62.6218
gene-Bd1872	62.7758
gene-Bd2185	62.7991
gene-Bd0441	62.8882
gene-Bd0192	62.9947
gene-Bd0415	63.1358
gene-Bd3863	63.462
gene-Bd3359	63.5452
gene-Bd1732	63.6219
gene-Bd0977	63.6479
gene-Bd3548	63.6997
gene-Bd1813	63.7055
gene-Bd3232	63.785
gene-Bd2083	63.8173
gene-Bd1946	63.8546
gene-Bd2689	64.098
gene-Bd0248	64.1322
gene-Bd3584	64.1449
gene-Bd3271	64.1555
gene-Bd3378	64.186
gene-Bd2619	64.209
gene-Bd2113	64.3752
gene-Bd1044	64.4547
gene-Bd1972	64.4837
gene-Bd0884	64.5941
gene-Bd2494	64.623
gene-Bd2872	64.7294
gene-Bd0085	64.8297
gene-Bd0479	64.8603
gene-Bd3421	65.0073
gene-Bd1411	65.2971
gene-Bd1810	65.3155
gene-Bd1180	65.5234
gene-Bd2189	65.8205
gene-Bd1789	65.8389
gene-Bd3637	65.9761
gene-Bd0095	65.9993
gene-Bd2546	66.0885
gene-Bd3468	66.122
gene-Bd2699	66.1783
gene-Bd1574	66.2516
gene-Bd0475	66.5463
gene-Bd2464	66.7511
gene-Bd0527	66.7966
gene-Bd3451	66.8823
gene-Bd2465	66.8921
gene-Bd2724	66.9248
gene-Bd0575	66.9498
gene-Bd1283	67.0199
gene-Bd3838	67.047
gene-Bd2556	67.0913
gene-Bd1557	67.1892
gene-Bd0715	67.2498
gene-Bd3702	67.2628
gene-Bd1401	67.5053
gene-Bd2412	67.6809
gene-Bd2698	67.6911
gene-Bd2359	67.8533
gene-Bd0947	67.9782
gene-Bd0578	68.0512
gene-Bd1771	68.0942
gene-Bd1579	68.1187
gene-Bd3591	68.5403
gene-Bd0421	68.6885
gene-Bd2437	68.7925
gene-Bd1629	69.0631
gene-Bd0574	69.1309
gene-Bd1909	69.2506
gene-Bd2515	69.3134
gene-Bd3586	69.3191
gene-Bd1981	69.3465
gene-Bd3095	69.5471
gene-Bd2023	69.5882
gene-Bd2039	69.6443
gene-Bd1148	69.7843
gene-Bd1577	69.8164
gene-Bd0580	69.8521
gene-Bd0418	69.8568
gene-Bd0379	69.9137
gene-Bd0782	69.9203
gene-Bd2237	70.0225
gene-Bd3679	70.1054
gene-Bd3852	70.1222
gene-Bd2637	70.1248
gene-Bd3375	70.2422
gene-Bd3604	70.378
gene-Bd2361	70.4707
gene-Bd0258	70.5279
gene-Bd3572	70.5886
gene-Bd3703	70.7709
gene-Bd2071	70.7801
gene-Bd3236	70.7967
gene-Bd3325	70.8028
gene-Bd2192	70.8153
gene-Bd1231	70.8514
gene-Bd3791	70.9131
gene-Bd0140	70.9722
gene-Bd1576	71.0068
gene-Bd3538	71.1771
gene-Bd3840	71.2323
gene-Bd0324	71.4884
gene-Bd1353	71.5165
gene-Bd2661	71.6517
gene-Bd1253	71.6984
gene-Bd0282	71.8044
gene-Bd0325	71.8516
gene-Bd3909	71.8708
gene-Bd2684	71.8817
gene-Bd1979	71.9264
gene-Bd1435	71.9341
gene-Bd1243	72.0224
gene-Bd3129	72.0292
gene-Bd0983	72.0708
gene-Bd0255	72.0764
gene-Bd3789	72.1372
gene-Bd0815	72.2137
gene-Bd0632	72.2805
gene-Bd2810	72.3289
gene-Bd0643	72.3623
gene-Bd3643	72.3751
gene-Bd0869	72.4204
gene-Bd1794	72.5104
gene-Bd2495	72.6544
gene-Bd0994	72.6549
gene-Bd3828	72.6722
gene-Bd1537	72.7126
gene-Bd3676	72.7686
gene-Bd3008	72.7793
gene-Bd3320	73.1734
gene-Bd0447	73.3428
gene-Bd0314	73.3642
gene-Bd3439	73.3643
gene-Bd2327	73.3712
gene-Bd0638	73.5112
gene-Bd0773	73.6356
gene-Bd1373	73.7302
gene-Bd2026	73.9914
gene-Bd3282	74.2601
gene-Bd2586	74.4707
gene-Bd3683	74.5251
gene-Bd2371	74.6204
gene-Bd2443	74.6683
gene-Bd1294	75.1458
gene-Bd2348	75.1884
gene-Bd2223	75.1913
gene-Bd2109	75.3508
gene-Bd0460	75.4258
gene-Bd3467	75.4335
gene-Bd1333	75.5609
gene-Bd3673	75.831
gene-Bd0980	75.8364
gene-Bd1230	75.8952
gene-Bd2431	76.0136
gene-Bd0937	76.0192
gene-Bd1696	76.1022
gene-Bd1521	76.1412
gene-Bd3296	76.1455
gene-Bd0993	76.2617
gene-Bd0235	76.6237
gene-Bd1431	76.6441
gene-Bd0316	76.6877
gene-Bd3573	76.7449
gene-Bd3001	76.7612
gene-Bd3709	76.9823
gene-Bd1074	77.0156
gene-Bd2021	77.0462
gene-Bd1434	77.0712
gene-Bd3265	77.0771
gene-Bd3283	77.0882
gene-Bd2688	77.3102
gene-Bd1773	77.3159
gene-Bd1978	77.3443
gene-Bd1667	77.43
gene-Bd0698	77.4442
gene-Bd0269	77.5464
gene-Bd3188	77.63
gene-Bd2131	77.6564
gene-Bd1367	77.9695
gene-Bd3533	78.1133
gene-Bd3804	78.2905
gene-Bd2507	78.3341
gene-Bd1107	78.3404
gene-Bd0125	78.4597
gene-Bd1980	78.5387
gene-Bd3531	78.5866
gene-Bd3111	78.6632
gene-Bd2208	78.7707
gene-Bd3270	79.2371
gene-Bd0225	79.521
gene-Bd0062	79.581
gene-Bd1918	79.5923
gene-Bd1389	79.6412
gene-Bd1575	79.7392
gene-Bd2040	79.7788
gene-Bd3854	79.965
gene-Bd2210	79.9945
gene-Bd1982	80.2045
gene-Bd3645	80.3577
gene-Bd1422	80.517
gene-Bd1662	80.5393
gene-Bd3253	80.7311
gene-Bd3790	80.8872
gene-Bd3688	80.924
gene-Bd1661	80.9527
gene-Bd1563	80.973
gene-Bd1778	81.1081
gene-Bd3638	81.3109
gene-Bd1716	81.4036
gene-Bd3376	81.4455
gene-Bd0645	81.5
gene-Bd0416	81.5407
gene-Bd2072	81.6933
gene-Bd3867	81.7332
gene-Bd3075	81.7936
gene-Bd0885	81.8531
gene-Bd0388	81.9427
gene-Bd0984	82.0271
gene-Bd1423	82.0815
gene-Bd3455	82.0977
gene-Bd2862	82.0986
gene-Bd3162	82.2265
gene-Bd0463	82.2305
gene-Bd0411	82.3412
gene-Bd1963	82.3514
gene-Bd0043	82.367
gene-Bd1906	82.4646
gene-Bd0290	82.4793
gene-Bd0503	82.5633
gene-Bd3321	82.5708
gene-Bd1628	82.6929
gene-Bd3026	82.7321
gene-Bd2313	82.8663
gene-Bd2789	83.1414
gene-Bd2075	83.1599
gene-Bd0823	83.1692
gene-Bd0691	83.2025
gene-Bd0923	83.3274
gene-Bd0723	83.587
gene-Bd0323	83.8708
gene-Bd3342	83.8956
gene-Bd1783	83.8989
gene-Bd1456	83.9903
gene-Bd0139	84.0289
gene-Bd3369	84.0572
gene-Bd2392	84.076
gene-Bd1163	84.2585
gene-Bd0161	84.327
gene-Bd1859	84.3706
gene-Bd2839	84.3738
gene-Bd3491	84.4619
gene-Bd2362	84.4985
gene-Bd2825	84.567
gene-Bd3534	84.5806
gene-Bd0420	84.6649
gene-Bd3262	84.9054
gene-Bd3505	84.9587
gene-Bd2910	84.9649
gene-Bd3647	84.9935
gene-Bd0876	85.0741
gene-Bd0332	85.1715
gene-Bd3025	85.2497
gene-Bd2618	85.2659
gene-Bd2858	85.2669
gene-Bd2869	85.3396
gene-Bd3319	85.4248
gene-Bd1665	85.5269
gene-Bd0221	85.5396
gene-Bd0735	85.7883
gene-Bd2035	85.8086
gene-Bd3112	85.9838
gene-Bd1259	86.2108
gene-Bd1887	86.5411
gene-Bd1816	86.5616
gene-Bd3323	86.6419
gene-Bd2594	86.6997
gene-Bd1342	86.7198
gene-Bd1455	86.7874
gene-Bd3671	86.8051
gene-Bd3831	86.9287
gene-Bd0699	87.0725
gene-Bd3062	87.4392
gene-Bd2671	87.5656
gene-Bd0670	87.6523
gene-Bd2277	87.7207
gene-Bd0737	87.8134
gene-Bd0759	87.9286
gene-Bd3344	88.0087
gene-Bd0449	88.0744
gene-Bd2579	88.0953
gene-Bd1031	88.3387
gene-Bd0710	88.3917
gene-Bd1380	88.5994
gene-Bd3681	88.7631
gene-Bd2634	88.8091
gene-Bd1479	88.8667
gene-Bd0911	89.0086
gene-Bd0112	89.0605
gene-Bd3670	89.2284
gene-Bd3697	89.4787
gene-Bd0370	89.5101
gene-Bd2188	89.6087
gene-Bd3347	89.6893
gene-Bd1164	89.6902
gene-Bd2194	89.746
gene-Bd0794	89.8993
gene-Bd1500	89.9488
gene-Bd3418	89.953
gene-Bd3428	90.073
gene-Bd0147	90.2749
gene-Bd0616	90.3166
gene-Bd2633	90.4147
gene-Bd1702	90.68
gene-Bd3842	90.7337
gene-Bd3668	90.7761
gene-Bd2086	90.8346
gene-Bd2212	91.0549
gene-Bd2161	91.1023
gene-Bd0148	91.3126
gene-Bd1184	91.501
gene-Bd3024	91.9471
gene-Bd2326	91.9646
gene-Bd1206	92.0853
gene-Bd0713	92.1493
gene-Bd3499	92.2814
gene-Bd0078	92.3802
gene-Bd2173	92.4695
gene-Bd2914	92.5174
gene-Bd1391	92.7385
gene-Bd3249	92.8523
gene-Bd3023	92.9572
gene-Bd3419	93.0165
gene-Bd1959	93.0541
gene-Bd0582	93.0692
gene-Bd1676	93.525
gene-Bd0126	93.5941
gene-Bd0619	93.609
gene-Bd1874	93.6593
gene-Bd1437	93.7217
gene-Bd0898	93.8131
gene-Bd1242	93.9419
gene-Bd0015	93.9913
gene-Bd3099	94.1668
gene-Bd2204	94.2314
gene-Bd2448	94.2804
gene-Bd1081	94.5742
gene-Bd3646	94.6402
gene-Bd2190	94.6886
gene-Bd0793	94.8921
gene-Bd0707	94.9357
gene-Bd2588	94.9449
gene-Bd3616	94.9936
gene-Bd3569	95.2712
gene-Bd1175	95.3991
gene-Bd3776	95.7075
gene-Bd1847	95.7246
gene-Bd0178	95.7376
gene-Bd0170	95.8392
gene-Bd3141	95.9209
gene-Bd3410	96.2012
gene-Bd0797	96.2113
gene-Bd3585	96.2589
gene-Bd0150	96.4627
gene-Bd2459	96.4958
gene-Bd2432	96.5962
gene-Bd3407	96.6549
gene-Bd3254	97.0022
gene-Bd0649	97.0194
gene-Bd0299	97.5577
gene-Bd1237	97.6626
gene-Bd1035	97.8635
gene-Bd3055	97.9256
gene-Bd2227	97.9459
gene-Bd3774	98.0117
gene-Bd3179	98.0722
gene-Bd2944	98.4163
gene-Bd1234	98.7509
gene-Bd2485	98.8703
gene-Bd1006	98.8797
gene-Bd3537	98.8906
gene-Bd3293	99.1787
gene-Bd0902	99.2579
gene-Bd1097	99.3475
gene-Bd3829	99.4072
gene-Bd0509	99.5596
gene-Bd3108	99.7583
gene-Bd3114	99.7762
gene-Bd2024	99.8197
gene-Bd0656	99.9326
gene-Bd1089	99.9643
gene-Bd2425	99.9838
gene-Bd2833	100.157
gene-Bd2170	100.193
gene-Bd1941	100.209
gene-Bd0641	100.277
gene-Bd0901	100.468
gene-Bd1945	100.532
gene-Bd2231	100.633
gene-Bd1400	100.714
gene-Bd1018	100.913
gene-Bd1565	100.985
gene-Bd3526	101.081
gene-Bd1703	101.291
gene-Bd1501	101.793
gene-Bd1330	101.895
gene-Bd3571	101.93
gene-Bd0030	102.17
gene-Bd1440	102.22
gene-Bd1418	102.284
gene-Bd0870	102.291
gene-Bd3635	102.383
gene-Bd1622	102.792
gene-Bd3883	102.851
gene-Bd3021	102.874
gene-Bd0277	103.12
gene-Bd3706	103.21
gene-Bd1356	103.219
gene-Bd3547	103.317
gene-Bd2372	103.324
gene-Bd0470	103.415
gene-Bd3656	103.631
gene-Bd2302	103.644
gene-Bd2516	103.784
gene-Bd1058	103.86
gene-Bd3476	104.152
gene-Bd0961	104.307
gene-Bd3661	104.322
gene-Bd1355	104.479
gene-Bd3067	104.772
gene-Bd3566	105.206
gene-Bd1454	105.249
gene-Bd3456	105.338
gene-Bd0372	105.358
gene-Bd2064	105.496
gene-Bd1805	105.556
gene-Bd0962	105.584
gene-Bd2262	105.637
gene-Bd2164	105.828
gene-Bd0472	105.866
gene-Bd1315	106.111
gene-Bd3115	106.449
gene-Bd0123	106.631
gene-Bd3613	106.704
gene-Bd0279	106.807
gene-Bd0467	106.927
gene-Bd1718	107.022
gene-Bd2539	107.209
gene-Bd3705	107.288
gene-Bd2859	107.35
gene-Bd3884	107.352
gene-Bd1938	107.368
gene-Bd0702	107.51
gene-Bd1664	107.517
gene-Bd2878	107.765
gene-Bd3406	107.787
gene-Bd1654	107.815
gene-Bd2662	107.86
gene-Bd0907	107.935
gene-Bd2499	107.947
gene-Bd2020	108.015
gene-Bd3185	108.099
gene-Bd2888	108.127
gene-Bd3053	108.167
gene-Bd3388	108.303
gene-Bd3687	108.313
gene-Bd0854	108.551
gene-Bd3107	108.758
gene-Bd2522	108.771
gene-Bd0143	108.808
gene-Bd3754	108.88
gene-Bd3131	108.907
gene-Bd0689	109.22
gene-Bd0597	109.656
gene-Bd1169	109.93
gene-Bd0712	109.994
gene-Bd3720	109.994
gene-Bd3065	110.034
gene-Bd2111	110.112
gene-Bd3457	110.259
gene-Bd1673	110.327
gene-Bd0361	110.582
gene-Bd1709	110.785
gene-Bd0335	110.898
gene-Bd0058	110.964
gene-Bd3902	111.006
gene-Bd2647	111.198
gene-Bd0943	111.207
gene-Bd3677	111.218
gene-Bd1800	111.268
gene-Bd2323	111.38
gene-Bd3079	111.465
gene-Bd0237	111.479
gene-Bd2896	111.631
gene-Bd3806	111.762
gene-Bd3893	111.931
gene-Bd0859	111.954
gene-Bd3588	112.126
gene-Bd2471	112.131
gene-Bd3596	112.266
gene-Bd2102	112.453
gene-Bd3910	112.515
gene-Bd0997	112.518
gene-Bd2575	112.889
gene-Bd1552	113.224
gene-Bd0739	113.491
gene-Bd3041	113.509
gene-Bd2057	113.55
gene-Bd0400	113.716
gene-Bd3330	113.749
gene-Bd2273	113.874
gene-Bd0450	113.97
gene-Bd0054	114.29
gene-Bd1819	114.368
gene-Bd3516	114.376
gene-Bd2013	114.496
gene-Bd1096	114.764
gene-Bd0772	114.773
gene-Bd3696	114.87
gene-Bd1554	115.062
gene-Bd1314	115.159
gene-Bd0652	115.273
gene-Bd2886	115.345
gene-Bd3775	115.433
gene-Bd3742	115.56
gene-Bd2490	115.717
gene-Bd2046	115.998
gene-Bd0200	116.025
gene-Bd1745	116.331
gene-Bd0328	116.4
gene-Bd0709	116.427
gene-Bd3603	116.428
gene-Bd0690	116.46
gene-Bd0031	116.637
gene-Bd0614	117.014
gene-Bd1000	117.045
gene-Bd2230	117.183
gene-Bd1620	117.279
gene-Bd1447	117.455
gene-Bd0529	117.721
gene-Bd1060	117.795
gene-Bd0644	117.81
gene-Bd3157	117.937
gene-Bd0502	118.051
gene-Bd1478	118.126
gene-Bd2329	118.381
gene-Bd0860	118.49
gene-Bd3103	118.827
gene-Bd2298	118.829
gene-Bd3524	118.892
gene-Bd0434	119.129
gene-Bd1986	119.144
gene-Bd2542	119.222
gene-Bd2168	119.298
gene-Bd1942	119.424
gene-Bd2450	119.486
gene-Bd1030	119.533
gene-Bd2747	119.552
gene-Bd1924	119.584
gene-Bd2650	119.592
gene-Bd3503	119.67
gene-Bd3214	119.824
gene-Bd2197	119.912
gene-Bd1123	119.968
gene-Bd2891	120.123
gene-Bd1590	120.581
gene-Bd0334	120.739
gene-Bd0903	121.01
gene-Bd2612	121.412
gene-Bd0469	121.424
gene-Bd3408	121.484
gene-Bd0757	121.535
gene-Bd2947	121.691
gene-Bd1960	121.702
gene-Bd0588	121.734
gene-Bd2852	121.787
gene-Bd3212	121.794
gene-Bd1505	121.798
gene-Bd0871	121.954
gene-Bd2543	122.181
gene-Bd0133	122.269
gene-Bd2019	122.281
gene-Bd1730	122.415
gene-Bd1965	122.724
gene-Bd3485	122.732
gene-Bd2884	122.814
gene-Bd2148	122.856
gene-Bd2799	122.94
gene-Bd1947	122.98
gene-Bd1444	123.012
gene-Bd0628	123.097
gene-Bd1316	124.148
gene-Bd0610	124.148
gene-Bd2794	124.472
gene-Bd0342	124.514
gene-Bd2785	124.545
gene-Bd0149	124.572
gene-Bd3339	124.677
gene-Bd0395	124.731
gene-Bd3664	124.94
gene-Bd1545	125.005
gene-Bd1186	125.183
gene-Bd1416	125.246
gene-Bd3331	125.379
gene-Bd1786	125.491
gene-Bd2434	125.52
gene-Bd2446	125.522
gene-Bd3231	125.625
gene-Bd0693	125.696
gene-Bd0187	125.707
gene-Bd0312	126.155
gene-Bd2350	126.282
gene-Bd0408	126.463
gene-Bd1046	126.602
gene-Bd3275	127.051
gene-Bd1421	127.365
gene-Bd1903	127.78
gene-Bd1266	128.454
gene-Bd2657	128.473
gene-Bd2228	128.507
gene-Bd1917	128.596
gene-Bd1626	128.605
gene-Bd0875	128.637
gene-Bd2221	128.661
gene-Bd0158	128.694
gene-Bd2140	128.739
gene-Bd0992	128.825
gene-Bd3426	129.17
gene-Bd0101	129.298
gene-Bd3469	129.373
gene-Bd1712	129.381
gene-Bd2654	129.422
gene-Bd2239	130.271
gene-Bd2267	130.414
gene-Bd0618	130.786
gene-Bd0499	130.933
gene-Bd3731	131.086
gene-Bd0528	131.215
gene-Bd3409	131.439
gene-Bd0840	131.448
gene-Bd1940	131.456
gene-Bd2132	131.553
gene-Bd2530	131.593
gene-Bd0141	131.901
gene-Bd2217	131.983
gene-Bd1791	132.662
gene-Bd3761	132.722
gene-Bd3374	133.693
gene-Bd2708	133.777
gene-Bd0375	133.928
gene-Bd2653	134.529
gene-Bd3252	134.856
gene-Bd2002	135.264
gene-Bd3322	135.411
gene-Bd0766	135.571
gene-Bd1037	135.712
gene-Bd3721	135.966
gene-Bd3712	135.99
gene-Bd3857	136.135
gene-Bd1601	136.135
gene-Bd2788	136.164
gene-Bd0482	136.234
gene-Bd0931	136.311
gene-Bd1462	136.382
gene-Bd0406	136.542
gene-Bd0814	136.87
gene-Bd3590	136.96
gene-Bd2119	137.164
gene-Bd1409	137.337
gene-Bd3380	137.927
gene-Bd1823	137.969
gene-Bd1139	138.141
gene-Bd3582	138.213
gene-Bd3633	138.314
gene-Bd1883	138.358
gene-Bd0733	138.419
gene-Bd3251	138.493
gene-Bd3064	138.787
gene-Bd2912	138.938
gene-Bd3820	139.446
gene-Bd3159	140.137
gene-Bd2815	140.159
gene-Bd2527	140.165
gene-Bd2498	140.191
gene-Bd0381	140.209
gene-Bd2642	140.252
gene-Bd3875	140.402
gene-Bd0909	140.567
gene-Bd2710	140.778
gene-Bd2118	140.862
gene-Bd2370	140.863
gene-Bd3719	140.895
gene-Bd2375	140.989
gene-Bd0003	141.17
gene-Bd1482	141.239
gene-Bd0367	141.275
gene-Bd0849	141.372
gene-Bd1759	141.544
gene-Bd2332	141.598
gene-Bd3478	141.683
gene-Bd1784	141.841
gene-Bd0389	141.843
gene-Bd2022	141.985
gene-Bd3146	142.071
gene-Bd3822	142.149
gene-Bd3450	142.286
gene-Bd3628	142.412
gene-Bd2007	142.574
gene-Bd2677	142.583
gene-Bd3474	142.671
gene-Bd0197	142.762
gene-Bd0474	142.883
gene-Bd3391	142.886
gene-Bd2390	143.205
gene-Bd3010	143.749
gene-Bd1769	143.973
gene-Bd1815	144.071
gene-Bd2209	144.261
gene-Bd0422	144.311
gene-Bd2408	144.338
gene-Bd3404	144.605
gene-Bd3020	144.702
gene-Bd3865	144.825
gene-Bd3399	144.849
gene-Bd1695	144.959
gene-Bd3305	145.33
gene-Bd3464	145.475
gene-Bd2626	145.49
gene-Bd3545	145.634
gene-Bd1364	145.759
gene-Bd0383	145.916
gene-Bd0154	145.984
gene-Bd3885	146.03
gene-Bd1176	146.257
gene-Bd2353	146.346
gene-Bd0273	146.456
gene-Bd1818	146.479
gene-Bd2916	146.489
gene-Bd2191	146.524
gene-Bd2635	146.6
gene-Bd2591	146.67
gene-Bd2793	146.754
gene-Bd2369	146.801
gene-Bd0461	147.106
gene-Bd2449	147.364
gene-Bd2229	147.523
gene-Bd1136	147.631
gene-Bd1408	147.76
gene-Bd2276	147.847
gene-Bd1700	148.101
gene-Bd3666	148.241
gene-Bd3695	148.66
gene-Bd1548	148.731
gene-Bd0886	148.838
gene-Bd2664	148.861
gene-Bd2483	148.963
gene-Bd2251	149.322
gene-Bd2101	149.475
gene-Bd3800	149.58
gene-Bd0134	149.645
gene-Bd0070	149.656
gene-Bd0861	149.82
gene-Bd0396	149.833
[truncated: 1,584 more rows]

## Sheet: SourceData_F_S4DE
locus_tag	AvgLFQIntensity	RPKM_AP	RPKM_GP3
Bd0001	293600000	4.05459	224.492
Bd0002	2135100000	14.1943	2010.09
Bd0003	37125750	6.44638	1008.76
Bd0004	4636000000	4.99255	1327.23
Bd0005	5109025000	5.47417	937.37
Bd0006	34824250	0.757328	366.632
Bd0009	111635000	0.437933	1251.51
Bd0010	5338700000	5.7014	8608.24
Bd0012	6848100	0.617943	18.6324
Bd0014	1596200000	1.32532	184.267
Bd0015	95056500	0	85.1617
Bd0017	888512500	0.654056	399.904
Bd0018	350485000	2.49473	185.965
Bd0019	5372875000	4.84971	1303.57
Bd0020	183005000	0	190.007
Bd0021	7142775000	1.87105	552.671
Bd0022	5977850000	0.390406	745.536
Bd0025	4048375000	2.52206	326.891
Bd0026	3087100000	3.06387	491.424
Bd0027	31840750	1224.28	112.484
Bd0030	234495000	12.6333	26.3099
Bd0031	95157000	6.569	35.2125
Bd0032	3753300000	9.87497	3312.78
Bd0034	6900475000	12.2503	4113.28
Bd0037	19340250	0	95.0111
Bd0040	5488575	0.472886	301.015
Bd0041	3467475	4.92263	31.2927
Bd0043	210715000	0	155.299
Bd0045	209105000	1.05655	73.1542
Bd0046	1414975000	3.76861	114.78
Bd0047	382575000	2.6276	186.333
Bd0049	5372050000	0.932636	1421.68
Bd0050	201912500	0.680572	866.434
Bd0052	484962500	1.44236	150.606
Bd0054	70117500	2.12499	166.591
Bd0055	6408025000	10.8473	5041.03
Bd0056	7191075	0.656187	190.161
Bd0057	435400000	0	73.8949
Bd0058	67812500	0	64.6187
Bd0059	315165000	0.820567	9.62189
Bd0060	389767500	1.47505	19.7671
Bd0061	476340000	0.66049	33.1921
Bd0063	1667250000	44.4502	41.8149
Bd0064	233300000	20112.2	101.51
Bd0065	4830675000	352.19	1671.03
Bd0068	4426000000	3.68505	3954.79
Bd0069	441885000	0.844061	1077.4
Bd0070	88988250	1.3704	258.255
Bd0071	922547500	1.21355	252.074
Bd0073	14287750	10.3736	76.2353
Bd0075	988965000	42.0541	19.5874
Bd0076	51796750	141.797	651.973
Bd0077	3331775000	52.4608	300.74
Bd0080	23691250	72.9694	263.963
Bd0081	189952500	241.739	58.1458
Bd0082	282315000	240.506	3.4434
Bd0084	46695500	8.34883	12.6319
Bd0085	274332500	1.93701	138.442
Bd0086	398157500	2.32553	21.4256
Bd0087	128447500	1.7671	55.2555
Bd0091	5154175	4.68487	372.768
Bd0093	8775425	2.34243	325.682
Bd0095	134555000	0.54299	42.7501
Bd0097	385580000	7.97819	3775.47
Bd0099	4032400000	13.8105	4420.82
Bd0100	482810000	2.28487	91.8587
Bd0101	702545000	20.1961	5.99536
Bd0102	121522500	11.5334	18.0319
Bd0109	3871375000	605.079	96.7652
Bd0110	9445650	436.014	18.4906
Bd0111	930827500	465.783	6.84027
Bd0112	4208075000	2760.05	8.60175
Bd0113	1454575000	2534.79	4.46958
Bd0114	45762000	955.394	1.99677
Bd0115	53674250	2415.04	12.6151
Bd0119	841365000	22872.5	64.2768
Bd0120	8579025	142.775	114.669
Bd0121	209352500	3.8584	4.76245
Bd0122	1452375000	32.6045	630.043
Bd0125	466900000	1.22835	238.686
Bd0126	135725000	0.380093	75.1311
Bd0127	5852950000	14.4833	516.105
Bd0129	338115000	10.7679	261.545
Bd0130	1276825000	7.6351	176.105
Bd0131	2386475000	17.3183	133.381
Bd0132	574867500	7.53342	175.737
Bd0133	118350000	0	90.9201
Bd0134	668362500	7.8657	58.5602
Bd0135	49193000	0.503623	74.2397
Bd0138	349755000	4.23761	553.686
Bd0139	9688500	2.2979	160.387
Bd0140	86033750	1.48124	69.4757
Bd0141	30004000	0.724638	69.1901
Bd0142	355577500	2.73874	43.8383
Bd0144	260160000	3.82983	35.9266
Bd0145	57051750	2.01449	9.44869
Bd0146	884037500	26.335	10.9149
Bd0147	384967500	10.3307	20.55
Bd0148	641665000	216.694	86.1874
Bd0149	1254900000	5749.37	51.2763
Bd0150	371445000	664.125	11.0148
Bd0152	1021540000	24.0423	45.7851
Bd0153	200630000	2.13658	35.7905
Bd0154	1758850000	2.03191	59.3218
Bd0156	4600925000	671.059	96.3253
Bd0157	113712500	2.02972	71.4007
Bd0158	244922500	3.86053	85.8331
Bd0159	750565000	3.074	145.898
Bd0160	2796950000	52.5471	88.9615
Bd0161	5090025000	355.852	9.72088
Bd0162	478392500	2.77861	518.98
Bd0163	1024992500	3.79298	556.304
Bd0164	23185500	3.47326	1450.66
Bd0165	51473750	2.73461	322.184
Bd0166	24749000	0.802587	32.2665
Bd0169	1147600000	6.58331	86.7527
Bd0175	190005000	0	49.0317
Bd0177	4483525000	2.37558	6351.13
Bd0178	56946500	0.787937	47.5162
Bd0179	1442675000	1.30811	76.6939
Bd0180	110832000	1.75478	163.436
Bd0181	140680000	4.34783	699.184
Bd0182	573757500	1.22835	524.013
Bd0183	339642500	0	195.609
Bd0186	253552500	61.1395	149.285
Bd0187	646780000	77.6336	122.71
Bd0188	413470000	69.3082	113.288
Bd0189	432090000	39.0615	97.1207
Bd0190	369315000	165.361	346.476
Bd0192	60417500	1524.41	10.8856
Bd0193	33901750	1117.66	27.3054
Bd0194	2714225000	0	0
Bd0197	64874750	3.00671	371.271
Bd0198	160845000	6.71498	751.396
Bd0199	475802500	5.2099	356.071
Bd0200	50486500	0	211.071
Bd0201	384425000	6.92482	257.308
Bd0202	1082825000	93.1874	762.905
Bd0205	493535000	0.812296	55.7887
Bd0206	128232500	2.65065	388.515
Bd0208	388370000	896.172	50.7728
Bd0209	480337500	5213.53	6.25686
Bd0211	3938450000	8.30148	1632.57
Bd0213	0	17.9636	868.351
Bd0214	108007500	4.87939	179.819
Bd0217	260865000	3346.06	10.6006
Bd0220	1364825000	68.5109	1062.52
Bd0221	228030000	19.2774	159.846
Bd0224	1418125000	6710.91	10.6564
Bd0225	1139525000	1389.45	22.0312
Bd0226	21389000	16.551	36.4386
Bd0227	39925250	22.1691	340.683
Bd0228	26086250000	4242.66	104.845
Bd0229	2106000000	3528.39	42.4122
Bd0231	1267375000	2191.25	29.1136
Bd0232	41324750	2311.67	1653.8
Bd0233	1720925000	231.827	2107.74
Bd0234	29779000	72.1055	534.197
Bd0236	70585000	1.92467	60.1828
Bd0237	9970875	0.384445	182.895
Bd0239	1360925000	6.01341	2860.8
Bd0240	553602500	2.02801	1288.66
Bd0253	24036250	13.0103	2.81211
Bd0257	14958000	0.399701	140.606
Bd0258	19237750	0	107.54
Bd0260	1238775000	1.87919	56.6619
Bd0262	361602500	3.4144	22.1632
Bd0266	26512500	1.44928	2163.1
Bd0267	4118475000	1.49697	268.673
Bd0268	235907500	0	447.947
Bd0271	78194500	1.25124	140.431
Bd0272	7968225000	3.28204	904.299
Bd0273	16675000	2.52714	215.293
Bd0274	81439750	51.8732	172.101
Bd0275	720965000	3285.12	193.808
Bd0276	234670000	401.154	73.0418
Bd0277	39202750	17.9373	143.302
Bd0280	15706250	0	143.192
Bd0281	387977500	2.41739	1071.75
Bd0283	132765000	0.388898	152.44
Bd0284	1847575000	0	735.233
Bd0285	70926250	0	329.391
Bd0286	3990300000	1.57876	430.544
Bd0287	2071825000	1.31543	460.85
Bd0288	15489750	3.62972	971.318
Bd0291	132517500	0	132.305
Bd0293	4483750000	11.4224	3522.39
Bd0294	1713525000	96.1043	1711
Bd0295	859435000	1228.31	729.965
Bd0296	750525000	0.607774	9.25544
Bd0298	15074500	0.740622	233.24
Bd0299	981882500	0.599552	417.799
Bd0301	84866750	2.90552	593.788
Bd0302	9650225	2.30416	116.896
Bd0303	1278175000	78.2609	3153.61
Bd0305	71193500	2.46421	154.795
Bd0309	974385000	98.527	51.5383
Bd0312	171910000	0	19.6575
Bd0315	1779650000	4.8542	548.87
Bd0316	68711250	0	26.3413
Bd0318	13188250	0.839372	168.727
Bd0319	11277750	0	121.951
Bd0320	27667750	2184.29	22432.6
Bd0322	330210000	22.5178	847.689
Bd0323	54618750	20.4234	60.6483
Bd0324	86979500	0	46.5735
Bd0326	106739250	0.550408	68.2283
Bd0327	80297500	12.7904	21.4256
Bd0328	188572500	15.3116	13.597
Bd0329	96621500	14.5189	103.364
Bd0332	92078750	0.936974	54.9343
Bd0333	20641000	14.6141	21.0908
Bd0334	317602500	64.8829	65.8896
Bd0335	40818500	439.345	42.1817
Bd0336	1888400000	5.73748	1102.06
Bd0338	227535000	14.9222	443.689
Bd0339	13248000000	6866.76	476.897
Bd0340	210957500	36.2609	107.985
Bd0341	184197500	10.4354	57.7623
Bd0342	215832500	1.422	38.9064
Bd0344	261920000	1.78274	128.411
Bd0346	5721175	2.03484	90.3284
Bd0355	7779025	0	120.921
Bd0356	1881150000	4.57839	75.7353
Bd0357	13110750000	7.81966	628.125
Bd0358	370475000	0.878413	361.978
Bd0360	272815000	5.62873	931.967
Bd0364	2083700000	4.55768	173.562
Bd0365	2955975000	3.53863	88.0681
Bd0367	1175225000	687.212	11.7716
Bd0368	15823500	167.389	45.839
Bd0370	56929250	13.43	43.3869
Bd0372	21923250	111.217	161.696
Bd0373	2315025000	397.463	679.192
Bd0374	2282950000	1732.95	1386.4
Bd0375	300755000	1307.78	48.0116
Bd0376	308070000	2715.12	11.3279
Bd0378	1475275000	1194.11	39.5635
Bd0379	12322250	2.27884	30.5388
Bd0381	515045000	53.51	396.206
Bd0383	36021000	3.02931	125.594
Bd0388	1882225	1.31666	141.157
Bd0393	115105000	1.18966	53.1423
Bd0394	8506925000	1.82356	419.031
Bd0397	316832500	7.50497	78.0774
Bd0398	163065000	2.40536	126.923
Bd0405	746120000	12.0388	67.2218
Bd0406	62236250	3.19761	56.2422
Bd0407	684100000	5.0477	14.605
Bd0408	2157350000	123.859	78.6994
Bd0410	1891975000	225.362	81.3287
Bd0421	66558250	4.7031	102.418
Bd0422	375570000	6.1105	299.151
Bd0423	1124650000	21.9273	868.186
Bd0425	5366700000	3.18383	351.999
Bd0427	142232500000	11.9504	18576.1
Bd0429	7225350	42.4858	2680.43
Bd0441	381020000	1.12857	82.2365
Bd0443	3928275	0	20.6604
Bd0444	18454000	0	40.9034
Bd0445	436912500	0.592498	172.697
Bd0447	5235275	14.9031	115.354
Bd0451	5641500	0	44.3265
Bd0452	167070000	0.614175	67.9022
Bd0454	119347500	0.387403	59.7033
Bd0458	2554425000	2.36337	177.21
Bd0459	14729500000	4.92046	875.633
Bd0460	45021000	0	144.623
Bd0462	271265000	20.2501	186.789
Bd0465	49304500	24.0863	555.086
Bd0466	55016250	0.457839	35.2792
Bd0471	149065000	500.15	0
Bd0472	978567500	646.948	3.02378
Bd0473	408250000	461.72	0.871972
Bd0474	830677500	962.629	6.99903
Bd0475	52210000	523.856	20.6303
Bd0476	109405000	15.1754	77.1003
Bd0477	2285850000	11.991	445.117
Bd0478	608047500	34.321	292.46
Bd0479	112062500	3249.16	39.6435
Bd0481	30847000	576.169	22.0952
Bd0483	210682500	3.16966	916.787
Bd0484	532205000	2.77224	481.929
Bd0485	133070000	139.907	175.256
Bd0486	269625000	154.614	39.7004
Bd0489	41436000	0.394999	1.32335
Bd0491	50330500	6.12774	44.9082
Bd0492	6522225000	15.7596	35758.6
Bd0493	5821175000	15.1466	22487.6
Bd0498	2776900000	0.8189	10.4254
Bd0500	305457500	1184.03	51.651
Bd0506	170332500	10.5072	57.0515
Bd0507	1549150000	1.21355	194.137
Bd0510	14454750	19.2745	7028.19
Bd0518	82590750	2.71182	3.89369
Bd0522	378400000	7.54088	27.0684
Bd0523	643500000	6028.85	8.91386
Bd0524	2765225	2354.17	10.9563
Bd0527	466465000	1505.14	3.34112
Bd0528	382582500	358.641	23.8603
Bd0530	13021000	9.62809	7.44382
Bd0531	32045250	16.9156	19.3198
Bd0534	165527500	10.8349	1.34444
Bd0535	377125000	14.9888	9.03893
Bd0537	23986750	92.4835	1343.68
Bd0540	59132000	12.8585	24.4115
Bd0542	92282500	8.90384	27.0336
Bd0545	35817250	0.731656	96.4152
Bd0547	59403000	1.21722	64.2283
Bd0548	12145250	15.1931	66.9251
Bd0550	54995500	770.639	299.251
Bd0551	21044750	2211.12	88.6662
Bd0556	16958250	0.704368	54.2757
Bd0557	318815000	0	160.793
Bd0558	76162000	0	72.0406
Bd0559	37851000	0	44.0156
Bd0560	42744000	0.780811	43.5986
Bd0561	217822500	2.36602	97.3859
Bd0562	11054250000	6.36156	1120.7
Bd0569	353230000	474.525	40.4944
Bd0570	713850000	55.6241	463.369
Bd0571	443860000	37.1658	185.87
Bd0572	4886875	21.404	33.7453
Bd0573	12227000	8.54098	33.548
Bd0574	691637500	0.672993	57.8706
Bd0578	748645000	175.703	12.2392
Bd0579	424735000	187.229	3.97004
Bd0580	277142500	178.443	7.12473
Bd0581	158495000	35.7551	25.5646
Bd0584	31614750	18.8764	14.6719
Bd0585	1828825000	2.47684	88.5123
Bd0586	333392500	3.23428	178.014
Bd0589	133220000	4.98089	24.1038
Bd0590	35656000	7.74805	302.843
Bd0591	59132750	4.53715	54.7222
Bd0592	61537250	1.25124	134.143
Bd0593	518275000	3.193	86.5514
Bd0595	148385000	1.44581	66.199
Bd0596	279637500	0.553432	21.1372
Bd0597	26421000	0.815584	62.8456
Bd0604	21631500000	11983.7	6.13551
Bd0606	14535000000	1931.52	37.6297
Bd0608	420342500	6.61695	7.38949
Bd0609	64657250	587.823	18.4545
Bd0610	4954825	39.0971	21.4608
Bd0611	79777750	60.2877	44.3369
Bd0620	83664250	8.17111	40.0101
Bd0621	54083250	9.55148	200.727
Bd0622	204330000	3.52536	111.36
Bd0623	510277500	3.75371	83.8393
Bd0624	225902500	6.02841	53.8579
Bd0625	2107100000	835.492	42.1817
Bd0632	336477500	0.613551	4.11111
Bd0633	15948500000	109.069	5301.41
Bd0634	10316000	30.0237	1489.34
Bd0635	318567500	11.2416	560.414
Bd0636	143112500	5.82223	1004.56
Bd0637	96369250	7.6917	422.123
Bd0638	62578750	2.63332	335.248
Bd0641	94560500	5.66134	38.7241
Bd0642	327890000	130.586	55.2468
Bd0643	491727500	788.731	12.3322
Bd0644	5492900000	4315.98	16.1793
Bd0646	401007500	60.2158	955.506
Bd0647	24032750	6.10452	429.486
Bd0651	28804250	11.0334	14.309
Bd0652	370867500	404.719	16.2628
Bd0658	47556000	0.464169	36.2853
Bd0660	33552500	3.58745	24.0378
Bd0666	21909250	1.69761	11.3748
Bd0674	2388000000	2.89855	588.722
Bd0676	1796350	21.3894	0.651454
Bd0681	20801750	0	0
Bd0683	908522500	48.0379	1541.9
Bd0684	1965800000	3.06917	484.213
Bd0688	217817500	5607.29	2.21177
Bd0689	44648000	770.635	66.2636
Bd0690	70202500	49.6195	53.7536
Bd0691	80886750	0.873335	19.506
Bd0692	4517350000	8.08738	298.395
Bd0697	2709525000	442.364	4521.08
Bd0698	223775000	15.8548	228.093
Bd0699	233632500	19.103	31.2726
Bd0700	189355000	18.2749	21.3578
Bd0702	3203375	0.744271	70.6491
Bd0704	71477750	2463.33	8.15224
Bd0705	61176000	2682.07	4.52422
Bd0707	63838000	27.1272	1.58058
Bd0708	91595750	49.7367	1.04799
Bd0709	35432000	42.7035	12.4407
Bd0711	832712500	6.16682	3515.71
Bd0712	364732500	2.63803	122.929
Bd0714	96750750	11.119	295.819
Bd0715	83621000	0.614175	188.274
Bd0717	5789750000	4.97698	539.925
Bd0718	157165000	1.04378	80.4293
Bd0720	629547500	0.293658	202.669
Bd0728	7737925	1.23842	37.3411
Bd0734	875752500	1.3297	165.942
Bd0735	346475000	187.108	29.0523
Bd0736	246642500	87.4855	4.79507
Bd0737	252745000	79.6077	1.68446
Bd0739	957790000	2537.41	142.798
Bd0740	200850000	699.506	96.7958
Bd0741	1075525000	178.054	240.92
Bd0742	3140775000	35.4576	89.3568
Bd0746	144890000	4.97406	137.481
Bd0755	52386000	2.59006	11.5698
Bd0756	47314000	4.21883	42.4025
Bd0757	34455500	9.42029	111.675
Bd0758	19757250	123.022	94.0232
Bd0760	1169825000	13264.3	57.5656
Bd0761	6705500000	305.771	986.75
Bd0762	1800175000	200.01	2709.27
Bd0763	162177500	88.7504	915.608
Bd0765	266175000	24.8541	845.825
Bd0766	110952500	3.4144	177.306
Bd0771	6934950	196.212	444.089
Bd0778	2064500000	0.637498	290.466
Bd0779	5071900000	1.6664	155.7
Bd0781	187580000	0.825612	224.047
Bd0784	2263725	18.5711	8.43633
Bd0785	7815300	19.2691	41.0813
Bd0786	377377500	17.312	129.181
Bd0789	42239500000	476.995	2431.99
Bd0790	753485000	1.46686	119.583
Bd0792	587537500	1390.13	15.6435
Bd0793	531392500	604.894	12.8031
Bd0794	74065250	12.9587	154.913
Bd0796	4256525000	4.76239	421.218
Bd0798	145395000	436.193	46.594
Bd0799	15329500	997.92	606.166
Bd0802	998925000	10.0258	70.6933
Bd0803	104364500	5.17744	44.1528
Bd0804	65408750	4.0023	94.9786
Bd0806	355800000	2.00447	592.642
Bd0807	304687500	2.84303	167.366
Bd0808	1925725000	5.0833	150.75
Bd0809	282410000	2.15619	141.38
Bd0811	64661000	45.3883	77.0727
Bd0814	16648500	2.71842	9.1074
Bd0823	68729500	0.406148	16.3284
Bd0824	23072000	0	9.52489
Bd0825	582620000	0.382983	66.7208
Bd0826	9402900	0.714359	52.6523
Bd0827	253142500	3.98346	68.6346
Bd0828	339672500	1.67178	32.2051
Bd0829	724785000	2.26348	10.111
Bd0831	2392900000	6.27154	8.27716
Bd0832	3454625000	6.89119	9.48791
Bd0833	1416450000	3.21462	15.5564
Bd0834	2141900000	8.82052	21.4483
Bd0836	2733450000	23.5932	69.9228
Bd0837	375150000	36.1088	74.2822
Bd0838	752817500	13.8049	41.1111
Bd0840	217555000	27.6846	162.806
Bd0842	403065000	197.27	291.246
Bd0843	2846300000	169.276	270.526
Bd0845	97444250	3.03388	50.8213
Bd0846	59458250	5.89346	140.007
Bd0847	39567500	1507.66	8.97482
Bd0848	1861675000	24058.6	20.1895
Bd0849	9914250	840.157	81.998
Bd0852	1146950000	3.06387	842.992
Bd0853	76842250	0.426799	278.828
Bd0854	165457500	0.447665	172.476
Bd0855	188002500	1.0039	424.9
Bd0856	211742500	0.567463	115.019
Bd0857	887812500	0.90336	376.798
Bd0859	665382500	1.01742	111.348
Bd0860	50835000	0.406148	110.217
Bd0863	653665000	14.5936	148.594
Bd0864	348060000	9.38122	94.2884
Bd0865	181580000	15.2613	103.963
Bd0866	145222500	12.3697	79.9232
Bd0867	1177892500	1171.15	81.6943
Bd0868	83162000	781.863	16.7056
Bd0869	20350750	4.92432	31.4956
Bd0870	108760000	1.97499	1346.5
Bd0871	436360000	1889.76	45.1246
Bd0873	290142500	0.596004	31.9482
Bd0874	123497500	0.406148	10.8856
Bd0876	11391500000	3450.42	3.45515
Bd0878	102298000	123.166	9.90796
Bd0879	155250000	61.7973	4.89063
Bd0880	222087500	636.302	18.6181
Bd0881	25666250	239.144	6.2108
Bd0882	40283750	147.664	3.27625
Bd0883	146062500	21.2914	5.48705
Bd0884	125515000	1184.41	0.587386
Bd0885	35950250	361.372	171.687
Bd0887	209605000	0.694653	27.1514
Bd0888	304155000	1.85263	22.5404
Bd0895	299792500	0.788143	38.0229
Bd0897	2063800	0	10.3302
Bd0898	79912000	1.08892	267.227
Bd0899	184297500	2.54539	109.642
Bd0900	153345000	1.73166	28.0405
Bd0901	25950250	39.9522	281.839
Bd0902	36239750	28.2029	38.2447
Bd0904	645837500	86.8507	65.0736
Bd0908	60120000	51.179	151.398
Bd0909	3277150	58.3508	239.708
Bd0910	18731250	19.3701	72.1054
Bd0923	45968750	0.484253	10.5454
Bd0925	2040000	0	3.58993
Bd0926	69458500	0.24809	9.14282
Bd0928	6814050000	8.99327	2084.98
Bd0929	65969750	1.29134	102.39
Bd0930	6675850	2.35155	15.7566
Bd0931	631602500	1246.06	106.679
Bd0932	2292800000	1384.57	20.4317
Bd0937	95751000	0.455768	38.1735
Bd0940	3161275000	20.1449	14289.3
Bd0941	2528800000	5.78877	7016.7
Bd0943	275370000	5.4544	146.189
Bd0944	56456250	7.0273	129.488
Bd0945	3304125000	6.08871	120.644
Bd0946	287910000	5.90918	189.874
Bd0950	928637500	0	93.8424
Bd0952	655550000	1.95582	301.415
Bd0953	320455000	2.75958	3185
Bd0958	1618450000	60.0432	148.684
Bd0959	3326975000	54.859	119.766
Bd0962	78745000	3.77246	55.6103
Bd0963	126880000	0.724638	83.7564
Bd0964	1897750000	0.885491	211.001
Bd0967	16492750000	149.443	213.787
Bd0972	908405000	1.60304	121.734
Bd0974	1192825000	1.43075	163.933
Bd0975	274742500	0.359731	421.817
Bd0978	1561675000	72.8512	39.2634
Bd0979	687967500	3.35749	179.975
Bd0980	19749000	8.63354	189.617
Bd0981	430602500	2.90273	377.325
Bd0982	594245000	38.6813	39.7759
Bd0984	41201250	23.2969	9.1824
Bd0986	34139250	23.546	8.76502
Bd0987	34814750000	168.639	4001.92
Bd0988	197060000	0.420562	78.9035
Bd0989	72287000	1.68812	39.5895
Bd0991	1127475000	66.9767	36.5285
Bd0992	98939750	47.64	27.3611
Bd0995	303782500	1.3341	96.096
Bd0999	582085000	0.203484	33.4045
Bd1001	185630000	1.15004	132.284
Bd1004	63314000	40.3682	66.9654
Bd1005	411465000	61.9457	116.421
Bd1006	151485000	178.601	130.453
Bd1007	218650000	2167.53	52.2027
Bd1008	27717000	3.78902	34.909
Bd1010	463977500	20.3666	147.607
Bd1011	59768250	18.4761	165.732
Bd1014	736872500	115.249	102.611
Bd1015	413732500	8.51194	153.993
Bd1016	1919175000	38.4992	580.42
Bd1017	250340000	31.1979	223.973
Bd1018	233092500	4.21442	195.553
Bd1019	137470000	4.40882	92.0327
Bd1021	34993500	10.527	88.9722
Bd1023	958120000	1.91856	305.315
Bd1025	933450000	0.393456	50.7498
Bd1026	776775000	0.614175	90.5363
Bd1027	414220000	19.1712	160.061
Bd1028	63160750	56.9593	235.031
Bd1029	24557500	4.08845	98.372
Bd1030	65867750	5.54149	69.8932
Bd1034	167620000	63.6894	304.554
Bd1035	132797500	10.5629	179.47
Bd1036	135439000	3.10879	477.017
Bd1037	101461000	0	34.3901
Bd1040	240110000	0	235.433
Bd1041	38077500	0.959282	109.271
Bd1042	212372500	56.8291	397.854
Bd1050	4317450000	2.25503	312.27
Bd1051	1961350000	13.319	330.481
Bd1052	343132500	72.2439	97.7451
Bd1053	348247500	138.265	54.028
Bd1056	3424675000	496.892	141.162
Bd1058	3286475000	434.97	198.107
Bd1059	161510000	0.431369	67.9242
Bd1060	248735000	0	104.753
Bd1061	778440000	0	313.931
Bd1062	256657500	0.924079	421.043
Bd1066	20615500000	6.92904	12206.1
Bd1067	1025602500	1.24736	92.9825
Bd1069	210810000	0	24.5421
Bd1071	20506000	2.46673	57.8491
Bd1072	362127500	11.3721	2291.42
Bd1075	1018077500	449.782	54.7222
Bd1076	130762500	2789.3	23.9612
Bd1077	1769700000	142.999	9.39377
Bd1078	968370000	20.3999	17.7982
Bd1079	5156475000	439.831	157.478
Bd1080	3109625000	174.015	74.8437
Bd1081	3330850000	107.07	14.3484
Bd1093	191747500	0.714359	17.9496
Bd1096	72697750	0	35.7566
Bd1097	288332500	0	91.8071
Bd1100	294242500	1.47402	31.2762
Bd1101	486337500	1.27178	14.4866
Bd1103	36117000	90.1221	728.189
Bd1104	1051645000	12310.5	25.8675
Bd1105	537880000	0.570678	131.922
Bd1106	112350000	1.95582	209.68
Bd1107	863180000	2.18492	424.562
Bd1108	147315000	18.9771	1714.16
Bd1110	592370000	35.193	829.403
Bd1111	411435000	20.5829	186.333
Bd1112	344930000	7.63789	139.14
Bd1116	295805000	52.3438	1.1064
Bd1117	152932500	26.0237	1.25447
Bd1118	238445000	11.6734	3.91088
Bd1119	36837000	0	115.541
Bd1122	4552050	0.419686	37.9635
Bd1124	247935000	1.89791	28.159
Bd1125	146922500	71.0998	638.408
Bd1127	14407750	1.04922	29.2928
Bd1130	98216250	3003.59	1.58217
Bd1131	372100000	983.197	65.4053
Bd1134	718772500	5.65869	128.915
Bd1136	388787500	2703.02	245.859
Bd1137	434062500	0	0
Bd1139	201350000	56.7844	101.915
Bd1141	357457500	50.6385	0.616916
Bd1145	99248250	0.779301	17.9496
Bd1147	2223100000	2.47868	1475.89
Bd1150	7480125000	3.23121	318.042
Bd1159	351110000	4166.99	15.0415
Bd1160	876985000	820.314	3.00225
Bd1161	163572500	973.241	10.0948
Bd1163	390575000	216.777	408.367
Bd1164	150197500	156.804	379.407
Bd1167	1499850000	931.559	34.8422
Bd1168	1050300000	1353.78	23.4653
Bd1169	216347500	526.556	14.432
Bd1173	295517500	3.24918	182.543
Bd1184	1389100000	4222.77	256.944
Bd1186	34079500	46.1213	1266.34
Bd1188	2153450000	16.0156	408.564
Bd1189	1775700000	18.1106	434.7
Bd1190	258892500	20.2198	314.873
Bd1192	1462425	19.7719	167.477
Bd1193	35249500	460.56	2633.6
Bd1194	22351000	1.77154	74.6128
Bd1196	886940000	21.3299	4.41115
Bd1198	2189475000	17.1661	296.012
Bd1199	29607500	175.03	69.1503
Bd1200	105427500	37.8725	68.8405
Bd1201	1192575000	0.704368	258.006
Bd1203	197925000	0.421442	124.251
Bd1204	569712500	1.3704	57.39
Bd1205	270147500	5.55722	104.727
Bd1206	231962500	1.15775	102.787
Bd1207	955527500	2.55646	1863.7
Bd1208	66598000	5.99552	245.055
Bd1209	194240000	0.466318	337.453
Bd1211	13144750	56.9756	328.932
Bd1212	8271800	211.522	191.224
Bd1220	430782500	815.264	3.80586
Bd1221	2193850000	15.9039	530.453
Bd1223	175360000	0.627568	92.5106
Bd1225	314090000	1.44719	82.4239
Bd1227	89207250	0.548908	17.4703
Bd1230	418417500	1.12416	64.0257
Bd1231	2458450	1.39895	16.404
Bd1232	148717500	0.336872	32.7296
Bd1233	2346875000	9.76014	868.484
Bd1236	1936700000	2.39821	102.441
Bd1237	90087750	2.4567	17.8329
Bd1238	4753100000	11843.1	90.7633
Bd1239	151437500	287.642	11.7521
Bd1240	341595000	1570.52	44.2293
Bd1242	16408000	384.428	0.825069
Bd1247	101348750	549.947	8.88035
Bd1251	2955325000	20.8007	72.7773
Bd1253	291160000	2.56951	12.0519
Bd1254	27664000	2.4567	12.3459
Bd1255	469202500	24.8454	151.854
Bd1257	2672125000	280.679	10.1559
Bd1260	105650000	2.00115	25.7001
Bd1261	120655000	1.80942	54.5583
Bd1262	45246250	0.417945	8.40133
Bd1264	788075000	0.904712	64.6617
Bd1268	52414000	5.41277	360.318
Bd1269	16463250	66.8935	110.767
Bd1271	585992500	4.79641	1850.25
Bd1274	16030250	27.2755	58.7443
Bd1277	638000000	1.29633	65.5797
Bd1278	202120000	0.183804	216.143
Bd1283	140737500	2961.69	11.5369
Bd1284	10501825	0	0
Bd1285	1758700000	17.5056	147.974
Bd1287	1320125000	268.487	1109.42
Bd1288	405922500	83.2242	28.664
Bd1289	0	93.7177	70.425
Bd1290	8063625000	1442.84	144.875
Bd1291	6623600	26.3907	39.7871
Bd1296	264942500	0.54153	112.484
Bd1298	9683250000	695.6	1390.54
Bd1300	357065000	51.6277	123.789
Bd1301	202962500	200.396	150.502
Bd1306	910217500	11.5381	49.6255
Bd1310	456775000	3.05226	685.132
Bd1315	55108000	0	222.763
Bd1316	172442500	0	194.291
Bd1317	139612500	0.786911	98.8633
Bd1318	234967500	0	32.5169
Bd1319	313255000	2.91486	347.219
Bd1320	472315000	10.278	1189.12
Bd1321	33490250	2.39464	129.867
Bd1323	7915625	2.63907	44.2079
Bd1327	84517000	0.496181	526.959
Bd1332	4889000000	3.25502	573.125
Bd1334	84243250	2297.08	6.73735
Bd1335	170540000	81.4418	3.80015
Bd1337	6963050000	340.749	9850.76
Bd1338	233875000	16.5899	768.864
Bd1339	4059450000	30.7296	1448.48
Bd1340	8396050000	415.016	8.88035
Bd1341	194715000	44.947	94.9465
Bd1342	42094500	18.6527	45.5294
Bd1343	67945750	2.97342	102.108
Bd1346	353407500	219.191	1259.7
Bd1347	656185000	192.891	271.286
Bd1350	496577500	3.39521	580.116
Bd1355	306852500	1826.77	5.20494
Bd1356	12707500	1.0384	60.8808
Bd1363	408710000	14.2872	459.511
Bd1365	1840500000	53.7961	149.553
Bd1370	41893000	0	34.4041
Bd1371	1810450000	2.67411	513.048
Bd1372	305822500	1.185	143.715
Bd1384	32461500	0	50.9363
Bd1385	52191750	1.35504	39.3443
Bd1386	909300000	1.17945	270.279
Bd1390	253712500	0	18.3261
Bd1394	91854000	4.77745	17.3395
Bd1395	67513000	3.6102	49.5899
Bd1397	13342500000	34.4358	13229.9
Bd1400	22391500	34.694	127.482
Bd1403	20938250	0.825612	2.76601
Bd1408	37299750	58.3028	66.3245
Bd1409	32953250	4539.32	19.9972
Bd1410	493542500	1970.92	307.632
Bd1412	24993750	4.29268	233.701
Bd1414	324112500	9.25778	92.4275
Bd1418	1282150000	104.228	66.5125
Bd1419	147860000	12.032	73.7099
Bd1420	14672250	4.34783	12.1386
Bd1423	8628200	0.511293	58.2407
Bd1424	4994900	1.33705	23.8905
Bd1425	182170000	2.02801	108.71
Bd1434	7844175000	2999.08	4.95042
Bd1443	1159525000	8.68316	36.8483
Bd1448	734630000	0	0
Bd1449	48036500	828.975	1.96422
Bd1451	60115750	0	0
Bd1453	715400	0	4.87297
Bd1460	2184325000	10.9332	1145.63
Bd1461	324127500	29.3908	22.5653
Bd1462	119775000	10.6436	51.3138
Bd1463	67729250	0.466318	748.334
Bd1467	192995000	199.16	3286.33
Bd1468	7215800	19.7989	85.6513
Bd1469	29206500	4.85637	10.8467
Bd1473	208102500	578.474	10.8357
Bd1474	49081250	232.485	2.83574
Bd1475	2066000000	730.747	27.7903
Bd1476	371857500	584.986	19.3225
Bd1478	1912600000	308.601	17.7177
Bd1479	14715500	103.123	20.0865
Bd1481	559402500	313.224	34.1725
Bd1482	29975750	421.876	60.3177
Bd1483	108339000	1133.86	57.1955
Bd1485	238982500	2.73152	351.18
Bd1486	381562500	3.37834	289.665
Bd1487	36982250	6.67051	167.609
Bd1489	165287500	5.63057	427.581
Bd1490	139472500	4.96181	116.363
Bd1491	131012500	1.82307	204.61
Bd1493	1535450000	2.64402	771.503
Bd1494	2974675000	59.711	2576.37
Bd1495	854897500	9.88933	403.717
Bd1496	903677500	12.0609	292.678
Bd1498	703345000	4.7338	308.378
Bd1499	100624500	5.03623	171.704
Bd1500	22524250	1.7072	99.5201
Bd1501	214840000	1.06306	84.5859
Bd1502	148457500	5.7971	25.8957
Bd1504	182432500	1.6603	423.671
Bd1505	566310000	0	68.0638
Bd1506	31348000	0.48503	15.1664
Bd1507	289947500	17.9066	302.101
Bd1508	87035750	27.1739	122.6
Bd1509	1170250000	5.86228	41.6609
Bd1510	512262500	5.2099	19.3939
Bd1511	790875000	12.9007	32.4155
Bd1512	159352500	9.1916	23.7372
Bd1513	3841300000	11.8121	290.685
Bd1514	1980375000	50.7145	2067.2
Bd1516	1280175000	195.62	4.54177
Bd1520	11246750	1.5988	8.92734
Bd1525	175260000	15.2613	49.0841
Bd1534	89723000	0.204725	0.685881
Bd1537	5551600	14.6032	2.50895
Bd1542	912747500	11.3599	87.112
Bd1543	12873500	6.0194	118.31
Bd1544	31425750	3.44947	108.632
Bd1545	641022500	6.90683	1230.26
Bd1546	7691775000	21.1021	917.611
Bd1547	8448600000	12.0746	301.841
Bd1548	514622500	13.43	402.444
Bd1549	124125000	3.91164	129.958
Bd1550	5071625000	12.3108	1852.24
Bd1551	15598250000	4.04053	1167.55
Bd1552	60862250	0.952479	268.846
Bd1553	657565000	1.343	211.471
Bd1554	0	2.08756	393.404
Bd1555	18772000	1.3673	44.2812
Bd1558	49516000	3.55499	11.9101
Bd1561	221087500	2.17079	381.09
Bd1567	592237500	0.34377	85.2271
Bd1568	421795000	3.20779	156.905
Bd1569	541990000	3.77717	3150.97
Bd1570	513912500	12.2669	129.228
Bd1571	10467000	8.58984	22.0764
Bd1572	326222500	0.567463	61.7872
Bd1573	35592000	0	69.7087
Bd1574	73823250	0.518309	61.934
Bd1575	120027500	0.308026	54.6943
Bd1576	35468250	0.172474	36.9812
Bd1578	29211500	0.463102	22.4969
Bd1580	215785000	13.9159	16.6507
Bd1581	7417825	5.42364	31.1495
Bd1583	313050000	5.94338	31.4397
Bd1584	308525000	10.4198	37.818
Bd1585	618395000	23.7269	650.803
Bd1587	399517500	11.246	40.9531
Bd1588	455920000	7.51167	70.9224
Bd1589	90107000	12.666	341.495
Bd1590	256275000	21.178	299.382
Bd1591	6747725000	74.9921	1709.43
Bd1593	54397750	52.432	22.1887
Bd1594	257550000	77.3168	14.2586
Bd1595	375145000	4.96181	17.4545
Bd1596	966742500	12.8357	36.433
Bd1597	1798750000	16.3053	61.6755
Bd1598	233912500	14.2005	92.938
Bd1601	192537500	7.2137	77.8738
Bd1602	532407500	3.49046	53.4579
Bd1603	297962500	1.76092	492.021
Bd1604	672752500	1.7072	167.297
Bd1606	1691675000	4.05108	233.811
Bd1607	109819000	4.42746	915.945
Bd1608	17340750000	3.70168	685.676
Bd1609	435330000	3.10605	1533.41
Bd1610	1969000000	5.75569	2076.78
Bd1611	716370000	6.23039	1647.26
Bd1612	447317500	9.2938	2290.64
Bd1617	2306925000	3.37282	1253.25
Bd1618	1230275000	9.00332	2450.78
Bd1620	98105250	1.42152	24.4926
Bd1622	70778500	7.97527	19.792
Bd1623	142355000	40.1617	1.78925
Bd1624	810992500	20.4597	11494.5
Bd1625	977832500	18.2346	12392.7
Bd1626	195532500	3.18383	1181.09
Bd1628	34801500	1.343	57.3671
Bd1629	248605000	1.84816	94.941
Bd1630	25717000	2.382	68.4027
Bd1632	130232500	1.1991	117.841
Bd1636	5279575	0.697056	11.6766
Bd1637	1186200000	0.294517	149.979
Bd1638	4680950000	1.73237	327.504
Bd1639	1443150000	47.9254	4283.48
Bd1651	1191975000	19.7956	1755.54
Bd1652	384815000	0.629529	32.0581
Bd1654	23402750	2.50916	94.8712
Bd1656	4256650	50.3623	173.226
Bd1657	546040000	39.6974	138.29
Bd1658	4120050000	1.50785	272.792
Bd1659	41944250	0.965412	216.703
Bd1660	27118250	0.658331	83.8119
Bd1661	504745000	1.57382	79.0906
Bd1662	57422000	2.82406	50.4603
Bd1665	79643250	2.35613	19.7341
Bd1666	306842500	12.8649	73.5248
Bd1667	4478175	0.641558	63.7651
Bd1668	110278500	2.87785	102.2
Bd1670	71302750	0	20.4685
Bd1672	45854750	0	215.188
Bd1673	35378500	0	5.4428
Bd1676	124762500	0	1.81752
Bd1677	279175000	0	0
Bd1678	1283450000	0	0
Bd1679	240235000	0	0
Bd1680	482795000	0	0
Bd1681	266957500	0	0
Bd1683	1180675000	0	0
Bd1684	138402500	0	0
Bd1685	405257500	0	0
Bd1686	133022500	0	0
Bd1687	299540000	0	0
Bd1690	681092500	0	0
Bd1691	386162500	0	0
Bd1692	371980000	0	0
Bd1693	758730000	0	0
Bd1694	540782500	0	0
Bd1695	1012497500	0	0
Bd1696	75474250	0	0
Bd1697	54886500	0	0
Bd1698	178645000	0	0
Bd1699	29657250	0	0
Bd1700	423045000	0	23.1427
Bd1701	70346000	0	0
Bd1703	654232500	291.285	104.884
Bd1706	13044250	32.7195	288.017
Bd1708	58936000	808.621	1075.44
Bd1709	12986775	192.163	224.969
Bd1710	4323550000	1395.8	123.733
Bd1712	348957500	1128.47	10.3756
Bd1714	4264075	35.8601	213.779
Bd1715	2290850000	1.4619	489.773
Bd1719	18847325	25.7668	96.7889
Bd1722	32180500	0	29.9712
Bd1724	119357500	0.406148	43.5424
Bd1731	14946500	0.388898	22.1494
Bd1732	135502500	0	15.6349
Bd1733	1942775000	1.46402	180.008
Bd1735	992480000	4.06968	18.1793
Bd1736	259992500	2.16945	72.6822
Bd1737	1251800000	1.44719	116.363
Bd1738	1882075000	0.49134	148.15
Bd1739	91491250	0.711835	73.9297
Bd1740	108747500	17.9865	122.71
Bd1743	41934250	0.315422	6.69271
Bd1744	34071500	0	8.18069
Bd1749	159535000	55.212	28.746
Bd1753	72019750	17482.6	1005.43
Bd1761	2173525000	12.5365	26.0694
Bd1762	751590000	124.476	35.3663
Bd1765	19045250	1.85383	231.87
Bd1766	2112025000	4.79641	575.813
Bd1767	2235125	2.72229	202.472
Bd1768	1367400	21.61	20.8607
Bd1769	71922000	124.525	11.3908
Bd1770	319310000	137.15	13.7953
Bd1773	2768600	2517.74	0
Bd1774	210845000	635.749	361.731
Bd1775	1592225000	17.6452	254.937
Bd1776	536982500	4.66318	220.282
Bd1777	267650000	4.36816	156.675
Bd1778	79979750	1.49776	53.9423
Bd1779	879612500	2.61245	32.0921
Bd1781	654450	2.66233	178.389
Bd1784	69884750	2.1131	84.9533
Bd1793	2139075	1.30247	167.272
Bd1797	958982500	1.24351	166.644
Bd1798	995705000	2.3379	143.271
Bd1799	26555000	0.805797	37.7948
Bd1802	987142500	2665.14	5222.36
Bd1803	6026700000	17.9671	155.046
Bd1804	300700000	130.942	75.483
Bd1805	577555000	165.522	77.3778
Bd1806	1466325000	26.0661	143.93
Bd1810	428132500	0	58.117
Bd1811	49076750	0.88355	22.6942
Bd1812	176002500	0	69.5997
Bd1814	41826750	2.83731	255.466
Bd1815	181360000	7191.18	283.086
Bd1816	2284150	57.7518	41.896
Bd1817	124632500	1.30388	26.21
Bd1818	254295000	3.2845	904.155
Bd1820	95334000	5.82077	117.854
Bd1821	2836500	16.9537	70.1636
Bd1822	739727500	34.7326	10.1818
Bd1823	5607975000	97.7089	32.3309
Bd1825	5041650000	108.523	43.5424
Bd1826	25531500	674.855	7091.71
Bd1827	211110000	36.6801	930.435
Bd1828	38332500	4.47044	105.308
Bd1829	128875000	16.91	7.38949
Bd1830	76314500	28.5346	8.17078
Bd1831	90397250	311.96	355.046
Bd1832	4601050	0.265764	55.2034
Bd1833	3788450000	1.07154	97.9538
Bd1834	376905000	0	312.762
Bd1835	3367750000	59.1308	85.1166
Bd1836	5784550000	81.7862	52.169
Bd1837	12146000	6.37498	15.3776
Bd1842	17354750	2.68599	1.49979
Bd1843	177390000	0.275204	283.055
Bd1844	242300000	0.40945	170.098
Bd1850	1956025000	3.50957	473.846
Bd1852	1926550000	0.378664	145.891
Bd1853	3305225000	1.49222	320.893
Bd1855	125095000	14.6686	17.6917
Bd1860	184492500	0.195582	24.2442
Bd1861	241767500	3.12594	214.108
Bd1863	321122500	2.96249	183.614
Bd1864	177867500	12.5906	147.636
Bd1866	4319750	2.61622	74.5027
Bd1867	94841250	3.62546	53.8658
Bd1868	216977500	16.0538	82.4115
Bd1869	1957850000	43.78	200.01
Bd1870	1936600000	54.786	87.7835
Bd1871	1017117500	97.004	144.241
Bd1872	2095525000	784.117	6.05297
Bd1873	1916600000	700.468	14.4623
Bd1883	10922500	11.3058	471.746
Bd1884	162117500	25.1812	324.799
Bd1885	208647500	4.13422	51.6253
Bd1887	26072500	51.4952	66.2485
Bd1888	36340250	1601.34	84.5564
Bd1891	100138000	390.759	1.90652
Bd1894	19862000	18.0788	12.979
Bd1903	35395750	13.0247	37.818
Bd1904	174672500	5.53432	40.7911
Bd1909	10390250	2.93373	108.116
Bd1913	324632500	0.812296	10.8856
Bd1917	37910250	2.15454	214.743
Bd1918	38130250	0.714359	129.237
Bd1919	534305000	1.25514	72.5367
Bd1920	5995750	1.0278	41.3208
Bd1923	655345000	11.1916	642.099
Bd1924	176235000	9.59282	377.626
Bd1926	299042500	3.80515	53.2426
Bd1927	64490000	4.13066	75.581
Bd1928	2415700000	448.895	591.849
Bd1929	158587500	47.7509	166.227
Bd1930	162310000	9.28667	67.012
Bd1931	1116075000	16.0544	136.308
Bd1932	327970000	7.49192	178.488
Bd1933	40072000	5.44458	223.449
Bd1935	32461500	118.928	18.2957
Bd1936	325532500	104.682	3.61557
Bd1937	1218700000	541.58	11.1657
Bd1941	17751250	0.428616	51.695
Bd1942	138245000	1.65666	53.2821
Bd1944	571197500	1.56683	65.9909
Bd1946	1637850000	509.11	102.418
Bd1947	471692500	36.3345	545.472
Bd1948	199537500	4.63102	152.048
Bd1949	549562500	0.721179	37.8528
Bd1950	316815000	0.324918	64.225
Bd1951	632052500	2.5608	115.344
Bd1952	2065700000	11.5878	192.617
Bd1955	174480000	5.62488	85.0207
Bd1956	246787500	0	1531.52
Bd1960	15434500	0.743355	62.2608
Bd1961	20799750	8.33583	139.636
Bd1964	1738900000	2.16147	915.324
Bd1966	23385500	35.9519	16.9224
Bd1967	960177500	95.4018	49.3834
Bd1968	13704250	110.022	62.2991
Bd1969	664745000	253.063	183.399
Bd1970	2767025000	7293.04	28.6517
Bd1971	832217500	5.52604	120.339
Bd1972	302277500	1.23842	35.2666
Bd1973	5842250000	0.258932	871.827
Bd1975	16423000	31.448	908.528
Bd1978	64329750	18.9599	242.172
Bd1981	277742500	7809.6	102.703
Bd1982	131422500	251.648	461.662
Bd1984	6130925	4.14453	799.874
Bd1986	14644750	0.799402	77.6678
Bd1987	62382750	4.23213	77.9829
Bd1991	12847250	2.04172	257.65
Bd1992	1956850	1.68868	4.65912
Bd1996	203617500	0	13.3205
Bd1997	359510000	0.519199	481.828
Bd1998	59787250	2.40536	301.19
Bd2001	3911525000	13.2936	1032.92
Bd2002	111912500	31.7396	155.163
Bd2005	8826650000	31.2061	3626.07
Bd2007	2596650000	1.45276	385.313
Bd2009	155385000	1.26698	148.564
Bd2010	1971700000	4.27605	2528.51
Bd2011	6823550000	2.54999	4181.86
Bd2012	2481025000	0.783849	776.011
Bd2013	694632500	0.309922	302.15
Bd2014	1299000000	3.64065	1352.86
Bd2015	1139300000	6.49836	3837.17
Bd2016	32522000	1.38612	61.918
Bd2018	7615100	24.4181	282.915
Bd2020	266425000	3.23873	128.037
Bd2022	23939250	4.1497	92.2625
Bd2023	146962500	1.48124	191.885
Bd2024	7325325	372.046	100.324
Bd2028	5125825000	13.3587	601.508
Bd2030	1899675000	0.748882	564.513
Bd2031	345275000	0.525977	636.139
Bd2032	72670000	0.793108	340.11
Bd2036	291980000	5.78111	143.771
Bd2039	60649500	24.7591	137.621
Bd2040	54648250	31.4765	120.921
Bd2043	235367500	55.6636	3.55214
Bd2045	97532500	41.6168	54.5583
Bd2053	1815025000	3.20253	59.1841
Bd2054	2314775000	672.457	30.5315
Bd2056	232287500	51.0097	33.8321
Bd2057	40052000	233.282	20.6929
Bd2058	3664625000	621.837	14.6483
Bd2059	36185225	5.75569	27.5472
Bd2063	152397500	11.446	114.082
Bd2068	389950000	1.8051	208.036
Bd2075	146085000	7.87697	79.1696
Bd2076	390207500	36.0659	105.59
Bd2077	974500000	29.8825	86.3052
Bd2078	83118750	14.0844	65.7748
Bd2080	815230000	2.98002	47.2568
Bd2081	769385000	5.77928	147.29
Bd2082	122310000	42.0674	1183.07
Bd2084	80946750	21.0349	60.9855
Bd2087	489592500	0.481936	148.544
Bd2088	65092500	761.955	5.09262
Bd2089	125730000	196.374	160.879
Bd2092	651415000	7.41118	550.76
Bd2093	277755000	3.92042	136.396
Bd2095	5014150000	0.513901	206.604
Bd2096	1337600000	0.864589	320.074
Bd2097	933335000	0.45993	306.636
Bd2098	1221925000	89.0553	122.43
Bd2099	2737175000	9.13833	1217.15
Bd2100	219767500	58.9212	123.753
Bd2101	35627000	1087.99	16.7332
Bd2102	330532500	793.263	61.4915
Bd2103	389815000	4.72147	172.681
Bd2104	72985250	14.3892	767.614
Bd2106	52256000	16.1722	126.619
Bd2107	2370750000	64.7337	210.176
Bd2109	412577500	2087.61	202.129
Bd2113	186497500	2.88143	100.313
Bd2117	3362275000	12.1844	10474.7
Bd2118	144797500	11.8803	1566.13
Bd2119	14913750	22.9915	409.59
Bd2120	414740000	114.871	1825.66
Bd2121	6156950000	790.209	12919.6
Bd2122	4373600000	18.2033	13786.8
Bd2123	782612500	2.4567	545.462
Bd2127	19077000	3.47326	500.362
Bd2128	21175000	0.780811	132.104
Bd2129	177240000	0.329166	72.784
Bd2132	51591250	2.17615	163.519
Bd2133	103030750	296.903	7.19377
Bd2139	457065000	34.8851	118.52
Bd2140	25983000	1387.01	29.6412
Bd2147	19096250	57.168	3.04012
Bd2149	67710500	1.96728	17.1363
Bd2150	122452500	7.86002	106.308
Bd2151	981275000	0.987497	136.746
Bd2152	40942250	0.587887	129.335
Bd2155	880332500	7785.2	2769.05
Bd2156	704687500	83.4835	169.233
Bd2157	129067500	16.3337	466.962
Bd2162	195792500	1.52613	828.294
Bd2165	210710500	13.1666	584.478
Bd2166	655442500	46.1655	802.091
Bd2170	41697750	0.878413	317.834
Bd2174	9265350000	9.86288	192.063
Bd2175	1296600000	22.3833	18888
Bd2185	21570250	0.423213	256.635
Bd2187	57019500	3.40798	76.1173
Bd2188	514722500	0	153.839
Bd2189	183295000	0	75.2218
Bd2190	192350000	0.305226	102.259
Bd2191	9816200000	1.06964	249.656
Bd2192	23482750	2.48703	188.516
Bd2193	124885000	0.994811	170.81
Bd2195	8478975	3.82499	29.9009
Bd2196	21163750	274.475	2551.99
Bd2197	7299650	6.79374	89.0639
Bd2198	12557750	4.16531	52.0135
Bd2199	189397500	6.4884	127.321
Bd2201	1198550000	4.94354	676.977
Bd2202	950275	18.3136	306.776
Bd2203	51166250	8.27874	94.7643
Bd2204	62698500	6.39522	42.8512
Bd2205	834410000	14.1059	79.0099
Bd2206	217977500	10.8579	103.713
Bd2207	319210000	19.843	85.2666
Bd2208	51272000	1199.48	113.17
Bd2209	746217500	25289.8	35.4366
Bd2210	2819150000	11279	6.15416
Bd2211	1016685000	9284.98	0
Bd2212	13050750000	12648.8	6.77617
Bd2215	53678750	71.8999	636.93
Bd2218	629440000	1765.13	874.758
Bd2219	82811500	233.799	450.759
Bd2220	141747500	35.9731	55.4388
Bd2221	119032500	16.5369	106.399
Bd2223	986080000	1021.12	158.539
Bd2224	66652250	103.642	18.6181
Bd2225	18777375	61.0777	28.7194
Bd2226	1002872500	62.8657	10.681
Bd2227	348327500	93.9087	10.149
Bd2228	765330000	43.0256	14.9979
Bd2229	540852500	97.2028	254.86
Bd2230	206052500	54.0346	247.817
Bd2231	112340000	0.434158	157.09
Bd2233	2524225000	1.93082	1078.13
Bd2234	8503675000	1.60446	536.939
Bd2235	1416800000	0	1121.03
Bd2237	21136750	0	17.5048
Bd2239	5330600	0	31.1127
Bd2251	1371350000	9.41114	178.1
Bd2256	126015000	1.2087	132.282
Bd2257	1525725000	1.81057	324.045
Bd2259	333872500	4.0945	709.201
Bd2263	256235000	1.59459	70.3399
Bd2266	139630000	4.08925	77.1528
Bd2267	13219750	0.544458	81.1712
Bd2270	5694025	12.0703	23.7054
Bd2271	352550000	8.23717	54.7091
Bd2272	10554025	9.74755	141.513
Bd2279	376430000	1.26357	119.137
Bd2292	7508225	448.781	2.8051
Bd2293	9644900	998.735	14.2586
Bd2301	4482450	13.4942	12.9169
Bd2302	3044150	13.1226	17.8232
Bd2304	2295000000	16.0517	357.62
Bd2305	204222500	5.92498	177.858
Bd2306	31467500	3.64065	1012.36
Bd2311	25492750	20.5919	61.501
Bd2312	367677500	19.8479	97.7077
Bd2313	115572500	0.270765	31.2961
Bd2317	1184100000	0.625619	140.431
Bd2324	730265000	59.8322	56.2422
Bd2325	2538250000	2299.73	60.8024
Bd2337	209657500	1.42872	184.283
Bd2338	2476150000	0.797819	306.715
Bd2339	5976050000	0.654056	245.421
Bd2341	89681000	74.3316	489.037
Bd2346	24174000	1020.19	5.12487
Bd2347	44614250	229.738	113.442
Bd2349	3437425000	2.79791	575.962
Bd2350	55783750	28.4963	33.0837
Bd2355	24843000	3.73054	144.98
Bd2356	1313500000	42.2302	100.376
Bd2359	671427500	1.64047	135.201
Bd2360	1393525000	1.27178	261.612
Bd2362	82856000	0.766939	124.19
Bd2363	39691750	1.41866	156.844
Bd2366	116642500	0.577219	83.1547
Bd2367	13012500	0	120.575
Bd2383	1130875000	438.805	45.3062
Bd2384	834337500	24.0863	110.956
Bd2385	61578250	6.76509	295.901
Bd2386	1629475000	0	267.77
Bd2387	37312500	0	234.176
Bd2389	13149750	3.70117	137.284
Bd2390	139140000	26.9264	56.7991
Bd2391	830592500	65.3946	52.3536
Bd2392	94171250	20.6403	22.1281
Bd2402	1064200000	224.633	17.8436
Bd2403	4030100000	797.199	141.977
Bd2404	322885000	24.6471	35.2317
Bd2405	2040250000	751.464	7.00111
Bd2406	269867500	1244.18	10.3832
Bd2407	1407125000	100.725	90.4514
Bd2409	257292500	2.98443	49.9931
Bd2411	211487500	45.0166	3964.6
Bd2412	41125000	96.5278	260.901
Bd2417	66838750	0.815584	39.62
Bd2418	55726750	0.297123	122.439
Bd2420	1879500000	39.8389	808.377
Bd2421	958512500	5589.29	79.6765
Bd2422	328072500	24.6115	167.963
Bd2423	1366100000	922.35	605.809
Bd2427	150397500	14.0081	319.575
Bd2429	2613925	1.06587	5.05882
Bd2436	2636025000	8.63354	42.9048
Bd2437	420647500	0	119.019
Bd2439	128595000	0	0
Bd2441	36635250	1.13174	223.705
Bd2443	334130000	122.732	42.5361
Bd2444	41487750	1.21355	317.125
Bd2446	308572500	1.32098	75.2355
Bd2448	77412750	0	71.0428
Bd2449	366547500	0	152.479
Bd2450	14978000	1.25906	32.3393
Bd2455	101418000	0	441.044
Bd2456	3278600000	2.03778	1563.4
Bd2457	528925000	0	175.794
Bd2459	52842000	1.12542	43.3599
Bd2460	526195000	2.58658	85.1279
Bd2461	82174000	2.95459	125.983
Bd2464	13541000000	5645.24	14.0606
Bd2465	7885150000	6882.7	144.836
Bd2468	6891525000	272.603	5052.51
Bd2469	675842500	124.355	173.18
Bd2471	45047000	1.36854	118.292
Bd2473	755050000	21.2437	78.5346
Bd2478	6228550000	12.2835	1336.1
Bd2483	889390000	1759.65	135.523
Bd2484	515645000	524.898	238.333
Bd2485	4279425000	1512.26	9.29623
Bd2486	2136650000	5944.9	17.336
Bd2487	267080000	7.63066	98.1682
Bd2488	22624500	14.3162	205.555
Bd2490	74769000	28.4657	627.223
Bd2491	6590250000	10.1258	3538.8
Bd2492	172327500	1.13813	315.528
Bd2494	151570000	1.06587	35.9644
Bd2495	138155000	2.16612	45.3566
Bd2496	114230000	133.623	1745.78
Bd2497	1313525000	2325.33	6524.1
Bd2498	423627500	1.17122	48.3945
Bd2499	166507500	1.69761	17.0622
Bd2500	12024750000	1.60198	669.54
Bd2502	2510200000	24.1739	733.399
Bd2503	582710000	3.66271	20.6376
Bd2504	65432000	7.69657	38.6782
Bd2507	509250000	0	129.026
Bd2510	15713750	0.8189	164.611
Bd2511	8666450000	2.33039	1209.28
Bd2513	60222750	2.26348	10.4269
Bd2516	51711250	628.585	306.872
Bd2517	12981750000	5296.3	4351.18
Bd2518	2025825000	1573.58	412.443
Bd2519	1944650000	5.49407	175.885
Bd2520	394510000	1.69285	510.434
Bd2522	406672500	2394.59	166.644
Bd2524	1106275000	2423.19	13.4384
Bd2525	204945000	2.76993	61.5852
Bd2526	143205000	196.198	67.1708
Bd2527	1773600000	6825.35	50.618
Bd2528	341905000	3966.07	12.2882
Bd2529	102648500	929.305	2.41038
Bd2530	102487750	721.325	0.716461
Bd2531	128595000	890.477	2.98631
Bd2532	668230000	2677.45	10.3916
Bd2533	902757500	281.558	1.97341
Bd2534	463237500	138.842	3.08458
Bd2540	494297500	1.7671	21.0497
Bd2542	24869750	0.336872	51.3516
Bd2543	50533250	0.973185	77.7066
Bd2544	2045100000	293.855	48.2076
Bd2545	26900000	11906.2	4.29193
Bd2546	197347500	225.226	24.6211
Bd2547	722965000	77.9596	20.1465
Bd2554	2823700000	2.73815	203.127
Bd2555	252582500	21.3747	281.538
Bd2556	12470750	60.5757	117.991
Bd2558	8834600	5.32935	85.7024
Bd2565	61771750	1621.62	14.483
Bd2568	157645000	11.7597	851.342
Bd2569	11663750000	39.0742	5102.53
Bd2570	203902500	71.8259	113.738
Bd2571	2029100000	281.226	728.745
Bd2572	1231200000	1014.62	4995.95
Bd2573	579952500	2074.05	224.148
Bd2574	156115000	73.1269	50.2191
Bd2575	21106250	9.42743	44.883
Bd2576	1695525	1.86527	17.3587
Bd2577	930262500	96.6412	2179.77
Bd2579	70356000	2139.11	17.9423
Bd2581	194347500	3750.72	12.7608
Bd2582	341252500	3529.98	10.2403
Bd2583	107066000	155.062	409.392
Bd2584	12977250	12.5072	35.7566
Bd2585	0	390.952	130.273
Bd2586	306392500	1960.02	0
Bd2587	1973175000	949.867	13.8301
Bd2590	97573750	464.453	390.811
Bd2591	124332500	267.506	156.955
Bd2605	73497000	57.3896	302.138
Bd2606	4551975000	54.1207	58.7605
Bd2607	131660000	107.223	100.692
Bd2608	57383500000	504.904	637.73
Bd2611	1863925000	66.2475	126.963
Bd2613	355152500	116.429	81.6419
Bd2614	531652500	69.7985	74.8297
Bd2619	224025000	6.63078	5.28924
Bd2620	430950000	14209.3	1108.2
Bd2622	3054100000	2125.23	28.9434
Bd2633	164672500	4.74727	18.6706
Bd2634	211202500	3.50459	18.2642
Bd2635	95619500	3.85918	10.3434
Bd2636	74620500	3.77503	22.9951
Bd2638	85699750	122.621	264.094
Bd2639	120937500	388.601	2.5023
Bd2640	263185000	60.7546	2.6782
Bd2641	1403775000	269.954	6.55739
Bd2642	4340225000	2684.34	9.9251
Bd2644	203090000	2188.05	0.756622
Bd2650	163015000	124.899	70.1903
Bd2652	93744500	1.69285	59.5506
Bd2654	43586500	6.94653	83.1166
Bd2664	130120000	24.2642	7.56198
Bd2669	66912250	4.59446	1.18405
Bd2670	13843750	1.29967	41.3652
Bd2671	110295000	15.683	27.3811
Bd2672	609695000	0	0
Bd2673	8476250000	74.0622	0
Bd2674	619460000	415.043	19.1463
Bd2675	3547575000	537.961	30.6776
Bd2676	898640000	0	0
Bd2680	2989525000	0	0
Bd2681	55657000	0	0
Bd2682	3085500	0	0
Bd2684	525732500	11.1266	62.782
Bd2685	325607500	67.8081	130.129
Bd2687	3183650000	258.918	253.608
Bd2688	764235000	9.58221	55.2468
Bd2691	104130500	2.22187	107.935
Bd2692	7948300	1.17577	435.275
Bd2695	96575750	0.793108	106.285
Bd2696	334402500	13.5118	384.779
Bd2697	2055225000	1022.06	10.7522
Bd2699	6952525	1.15334	10.3039
Bd2700	522805000	1.23842	134.152
Bd2701	235360000	1.51087	302.021
Bd2704	1298600000	1.59374	93.9743
Bd2705	10720750000	2.83731	668.569
Bd2706	102655000	0	59.2338
Bd2707	2545850000	0.548908	439.517
Bd2708	467527500	1.43892	50.2737
Bd2710	20112000	96.5143	34.7219
Bd2711	277212500	613.771	53.7536
Bd2712	199147500	5.86113	45.818
Bd2713	80806750	3.07556	61.8235
Bd2715	5347200	4.21282	21.8126
Bd2717	45002250	2.10721	24.003
Bd2718	906750000	4.06148	21.7712
Bd2719	190900000	36.8409	94.5394
Bd2721	330522500	9.50233	57.3034
Bd2723	12102250000	11524.2	50.8371
Bd2724	3376025000	8061.68	22.7729
Bd2725	290405000	5783.94	20.7027
Bd2726	14732750000	3581.22	14.2278
Bd2727	1103100000	2.02258	243.942
Bd2729	5426300000	60.6746	277.194
Bd2731	3820225000	59.1489	186.676
Bd2734	3995525	324.73	4.39809
Bd2737	321682500	185.461	32.1384
Bd2738	829480000	146.68	11.9515
Bd2740	185615000	2081.7	1.61204
Bd2746	644567500	0.868316	477.089
Bd2748	340172500	146.749	21.4858
Bd2749	8228575	522.965	97.8126
Bd2750	1010047500	455.311	89.2682
Bd2751	2899475000	1.45714	173.914
Bd2753	1129550000	0.393456	98.2042
Bd2754	2982800000	4.63102	40.7271
Bd2756	238087500	82.1073	81.5645
Bd2757	522512500	177.768	145.983
Bd2759	261430000	503.125	252.255
Bd2760	28663500	1.39895	104.048
Bd2761	372440000	2.18373	641.984
Bd2762	694287500	0.366271	177.93
Bd2763	399570000	0.399701	85.7024
Bd2764	344880000	1.09483	130.213
Bd2765	267555000	0	105.572
Bd2766	26339250	1.28585	78.9784
Bd2767	703932500	2.50916	403.503
Bd2769	1108080000	0.468487	1043.75
Bd2781	101193250	36.2409	1.67471
Bd2782	176452500	68.1734	121.401
Bd2784	15137000000	1.20388	767.225
Bd2785	22836000	2.134	58.6254
Bd2790	12072375	16.7874	381.197
Bd2791	346640000	6.55244	32.6732
Bd2792	96873250	4.9134	17.8329
Bd2793	146442500	2.83731	13.308
Bd2794	154600000	2.39109	8.01076
Bd2795	79712750	3.02174	14.623
Bd2796	120967500	5.55722	17.4545
Bd2797	1417175000	8.32198	60.5685
Bd2798	42669000	0.371678	174.33
Bd2799	190822500	4.8542	154.497
Bd2800	2268925000	19.7208	81.6992
Bd2801	2849400000	18661.8	120.74
Bd2812	7072675	2.06968	191.84
Bd2813	391847500	1.81486	27.3611
Bd2815	18107750	2.58268	31.7264
Bd2817	373710000	139.019	1.07813
Bd2825	644045000	3.9414	61.6219
Bd2828	832250000	1534.21	9.60233
Bd2829	25658000	2427.02	4.29877
Bd2830	464070000	1684.85	7.36262
Bd2831	5041400000	2315.54	1.88258
Bd2833	86639750	0.970061	34.6661
Bd2836	46715500	4.52695	108.061
Bd2837	1385650	5.32465	325.561
Bd2838	11493750	0.703139	36.5133
Bd2841	382970000	3.30245	8.29803
Bd2842	115302500	43.9731	1.25915
Bd2846	49895500	4.06512	62.043
Bd2848	32034250	2.36999	182.622
Bd2849	113425000	2.97934	18.0436
Bd2852	530857500	18.2563	263.635
Bd2854	6457450	28.989	46.0912
Bd2857	625835000	3.58977	61.5481
Bd2858	92852000	0.84171	80.8384
Bd2859	32617750	0.574475	50.0406
Bd2864	1691575000	66.7171	914.951
Bd2865	3207725000	78.7018	950.589
Bd2866	100874500	2793.05	2.12235
Bd2867	34473500	7.62241	165.991
Bd2868	888100	3.14765	10.5454
Bd2869	48493750	540.92	6.36704
Bd2870	294147500	7692.79	3.19861
Bd2871	207517500	567.989	4.93834
Bd2872	5138050000	4331.96	2.69102
Bd2873	29223250	1344.61	0
Bd2874	82219250	392.036	0
Bd2876	56324250	32.8254	149.142
Bd2877	23947750	0	0
Bd2878	15735000	4.28616	50.259
Bd2879	2062525000	203.829	20.3712
Bd2880	386472500	162.303	32.4191
Bd2884	75638750	1.70195	100.562
Bd2886	65761250	0	692.437
Bd2887	56268250	1.97499	1187.7
Bd2888	6786425	0	249.422
Bd2890	1043775000	0.654056	59.8943
Bd2892	810030000	3.50782	410.484
Bd2893	1567800000	0.4447	154.945
Bd2894	32894250	0.959282	78.2035
Bd2895	159455000	0.391925	55.148
Bd2896	279575000	0.711835	69.16
Bd2900	371435000	4.36878	41.4702
Bd2903	12107210	7.80523	0
Bd2906	11215750	1.41866	1.18822
Bd2910	55346250	0.317743	50.0325
Bd2912	78633000	44.3452	35.8993
Bd2913	254560000	1747.63	13.3747
Bd2915	426485000	11674.2	8231.65
Bd2916	8307400	316.966	730.362
Bd2919	898627500	2.13739	179.915
Bd2920	16098500	6.42923	100.518
Bd2921	3853300	0	68.9905
Bd2924	318090000	1.59248	2.66762
Bd2941	462900000	4.33224	549.359
Bd2943	97046250	0.921262	220.168
Bd2944	20534750	0	21.2114
Bd2946	1267900000	2.00831	64.6958
Bd2948	363657500	2.54355	567.535
Bd2949	1784325000	23.7976	8801.6
Bd2950	11349000000	36.5996	10878.6
Bd2951	6108900000	37.1091	10834
Bd2952	1503425000	59.2046	11875.3
Bd2953	3299825000	25.7855	8306.75
Bd2954	2173925000	13.3033	3116.67
Bd2955	281507500	26.3749	3479.65
Bd2956	4393125000	68.9895	11062
Bd2957	683012500	49.5875	14417
Bd2958	3529100000	45.4248	10959.5
Bd2960	2705675000	63.5721	16167.3
Bd2962	9899200000	40.0673	11641.2
Bd2963	5881500000	28.6678	10907.5
Bd2964	7769325000	27.4195	13143.8
Bd2965	3376925000	27.0237	14461.1
Bd2967	2025100000	58.1965	21394.5
Bd2968	2519650000	29.9026	14679.2
Bd2969	2365625000	48.8811	17612.1
Bd2970	7534500000	33.5749	16728.3
Bd2971	3441800000	20.8709	9254.12
Bd2973	7076375000	18.4477	5487.02
Bd2974	1607025000	16.2459	5254.11
Bd2975	8970025000	14.3892	4640.79
Bd2976	9550450000	12.3057	6913.98
Bd2978	4051750000	25.6563	12387.1
Bd2980	4903200000	10.2	8397.89
Bd2984	23453000000	4.60092	1536.68
Bd2985	35643500	0	60.2595
Bd2987	47491000000	22.1103	16592.8
Bd2989	4920100000	29.1716	20623.4
Bd2991	4454775000	18.6272	12414.1
Bd2992	1725050000	7.92216	4176.46
Bd2993	309832500	10.3922	6325.91
Bd2994	74233750000	40.5943	22383.3
Bd2995	474797500	19.9421	798.338
Bd2996	502042500	72.6057	219.345
Bd2998	945020000	1551.57	69.3397
Bd3000	1161000000	1.19201	238.613
Bd3001	196230000	0.603142	6.06204
Bd3003	36463500	0.419686	1.40606
Bd3004	363322500	0.199455	9.35514
Bd3007	153130000	0.291956	9.78126
Bd3008	224217500	1.26964	5.67148
Bd3010	81966500	10.5482	24.2523
Bd3011	53862250	8.32435	30.6776
Bd3013	18076750	3.79442	2.31132
Bd3014	83221500	4.18234	5.25446
Bd3017	22476250	0.516537	0
Bd3018	139817500	0.664849	5.56854
Bd3019	23117250	0.488955	124.497
Bd3020	579390000	13.5349	9.49087
Bd3021	235207500	3.42601	2.2956
Bd3023	108012500	1.48124	12.4064
Bd3024	14517000	2.14308	10.7698
Bd3025	9561750	3.86412	22.4393
Bd3026	39584750	5.57679	3.44173
Bd3027	76502500	5.7921	3.29885
Bd3028	14850500	5.26368	3.48339
Bd3030	28952000	0	14.8564
Bd3031	1232500000	2.41498	49.8932
Bd3033	2093675000	3.82754	158.603
Bd3035	1685925000	4.17853	235.775
Bd3036	286945000	1.36483	121.172
Bd3037	211377500	0.559581	114.359
Bd3038	562135000	0.534348	65.3424
Bd3039	65255500	5.03623	102.923
Bd3040	11616250	84.1026	9.14282
Bd3043	134237500	24.4181	53.1745
Bd3044	63986000	10.1287	30.1634
Bd3048	193772500	41.8902	100.921
Bd3052	25644500000	865.218	188.148
Bd3054	114643750	36.4431	2509.7
Bd3055	244397500	0.788966	38.7675
Bd3056	38054000	7.62458	57.8107
Bd3057	18625750	438.21	273.454
Bd3058	825540000	333.21	238.202
Bd3059	1746450000	736.475	1054.71
Bd3060	241000000	482.271	1155.43
Bd3061	268552500	20.2437	147.222
Bd3063	40514250	35.9527	61.1813
Bd3066	134520000	11.94	48.2076
Bd3067	22297750	52.9153	54.428
Bd3068	31946500	878.679	1282.14
Bd3069	97279500	52.2748	136.69
Bd3070	3131925000	76.4322	27.1286
Bd3073	85410000	0	27.4228
Bd3075	39233250	4.0156	85.2042
Bd3076	31166250	7.72428	282.591
Bd3080	994840000	7.4824	829.171
Bd3081	2894475000	5.38528	567.322
Bd3083	3667850000	2.337	238.801
Bd3084	1171275000	6.92482	360.653
Bd3085	3516275000	3.5909	205.119
Bd3086	575905000	4.82192	953.126
Bd3088	165045000	1.49591	6.68224
Bd3092	4347100000	372.577	1.39156
Bd3100	400402500	1590.43	22.0078
Bd3101	1928025000	6859.22	248.254
Bd3102	350845000	349.925	129.982
Bd3104	10595500	3.07556	10.3039
Bd3105	283412500	2.02801	23.7803
Bd3106	94401750	0.40945	56.2422
Bd3107	46019250	0	13.8679
Bd3108	59108250	0	11.5403
Bd3112	78077500	1.44581	1769.61
Bd3116	158142500	2.98002	55.9094
Bd3117	173607500	7.21703	38.8965
Bd3118	51559000	4.5993	83.2077
Bd3119	1082457500	5.11293	87.932
Bd3120	1121885000	4.38887	112.484
Bd3121	96409750	7.10998	124.395
Bd3123	52353000	3.64944	89.254
Bd3124	248827500	3.99899	69.5003
Bd3125	277207500	2.63465	78.0828
Bd3126	153392500	3.8895	137.947
Bd3127	73402250	0.561662	53.3151
Bd3128	728307500	1.06399	156.844
Bd3129	823312500	4.04923	83.0915
Bd3130	455230000	21.7783	179.801
Bd3131	116401250	9.53832	178.953
Bd3132	82853000	633.283	40.4944
Bd3137	146777500	5.35311	9.68864
Bd3138	298512500	12.9232	70.0375
Bd3139	968682500	82.2385	56.9118
Bd3140	492032500	137.221	188.795
Bd3141	756682500	1226.52	48.8538
Bd3142	4343375	1038.33	10.4152
Bd3143	68233750	422.279	17.3756
Bd3144	30571250	5394.83	9.80155
Bd3145	757395000	27.3542	11.9907
Bd3146	56167000	143.892	32.1384
Bd3147	2104200000	1288.48	113.598
Bd3148	1361850000	128.447	2.57992
Bd3149	1517775000	87.4982	1.13621
Bd3150	32831000	52.6052	0
Bd3151	3908075000	244.688	0.418677
Bd3153	1410775000	277.415	4.52451
Bd3156	821870000	4.10562	11.0039
Bd3157	29515250	1.98054	6.63532
Bd3159	396912500	3.03911	5.81816
Bd3160	191087500	1.98612	3.80229
Bd3161	90415250	3.55499	29.7753
Bd3166	750092500	136.466	46.0544
Bd3167	590040000	107.237	82.9088
Bd3168	43275750	113.115	84.3633
Bd3171	3329475000	1.92562	99.251
Bd3172	82190750	2.98198	120.995
Bd3175	775342500	0.865828	59.4653
Bd3177	6132250	1.83469	5.53202
Bd3179	209225000	5.50408	55.3202
Bd3180	1530125000	21019.6	36.0128
Bd3181	21961250	980.472	2.13578
Bd3182	598590000	3963.51	2.55923
Bd3184	5260850000	11702.3	5.15196
Bd3185	811842500	438.904	63.3679
Bd3188	33131000	3.56898	223.197
Bd3192	99319000	5.49764	1.31561
Bd3193	730205000	17.9283	979.597
Bd3195	53539750	0	11.6
Bd3196	940552500	1.99674	31.9614
Bd3197	461485000	0.562708	27.3356
Bd3199	48712000	5.22276	192.473
Bd3200	3939700000	12.8353	294.452
Bd3203	427055000	6536.2	3684.04
Bd3204	1016657500	87.7622	168.015
Bd3205	511202500	1.21599	177.214
Bd3206	147362500	0	541.115
Bd3207	4382100	0	41.8187
Bd3212	393847500	4.43871	97.2323
Bd3215	134197500	22.0431	504.641
Bd3217	104508250	2.05561	58.0459
Bd3218	243950000	1.91492	132.159
Bd3219	1638900000	2.25083	1212.19
Bd3223	37923000	7.0273	158.525
Bd3224	7517550	7.24164	260.258
Bd3226	1107250000	1.97499	1.10279
Bd3227	65749500	26.37	8.68978
Bd3229	28890250	4.72147	43.4998
Bd3231	195037500	0	123.071
Bd3233	390110000	24.2098	188.253
Bd3237	602500000	1.35504	71.1224
Bd3241	9470625	167.12	20.2219
Bd3244	468940000	13.3685	25.4827
Bd3246	75528500	5.50585	29.2966
Bd3247	155492500	9.04855	4.78657
Bd3248	418207500	28.2406	3.15377
Bd3249	145977500	4.95367	10.3725
Bd3251	40043000	122.906	119.388
Bd3252	200860000	76.8688	76.963
Bd3253	531942500	206.501	28.5619
Bd3254	447677500	332.467	25.3724
Bd3255	283955000	282.306	126.932
Bd3256	489375000	38.1846	21.4366
Bd3258	295412500	2.37932	3.98567
Bd3264	1176400000	157.903	3056.11
Bd3266	46193500	1538.3	4.08904
Bd3267	46290000	911.865	0.671326
Bd3269	112907000	154.634	1.58429
Bd3270	61275250	15.7802	35.995
Bd3271	52753500	7.93108	19.9283
Bd3274	177765000	5.16537	322.311
Bd3275	43699250	2.03074	238.122
Bd3283	473827500	1.08892	193.352
Bd3286	231132500	18.7395	57.2886
Bd3289	2768575	75.6574	6.10775
Bd3291	18610500	3258.49	210.501
Bd3292	92070000	5.32567	62.8361
Bd3293	7449475	2.18967	31.1778
Bd3294	171515000	4.06382	152.681
Bd3295	382220000	4.18234	277.903
Bd3296	876382500	0	1708.36
Bd3303	81192000	3.5718	18.3485
Bd3304	971070000	321.954	27.2595
Bd3305	984880000	22.6813	32.6831
Bd3309	256165000	12.5416	139.183
Bd3310	164327500	2.27884	616.883
Bd3312	635655000	1.97499	152.185
Bd3314	395635000	1.6159	78.4985
Bd3318	485717500	989.562	104.327
Bd3321	78571000	5.46791	3.85661
Bd3326	2844300	6.71498	2.99958
Bd3327	422172500	32.756	30.1788
Bd3328	324940000	4.82513	9.09305
Bd3329	507665000	5.09998	17.0862
Bd3335	576180000	6.02929	133.08
Bd3336	2358275000	51.6443	712.947
Bd3339	295820000	0.396034	38.4776
Bd3340	752625000	0	797.617
Bd3342	103190500	9.42029	24.2772
Bd3344	14207000	1.17395	22.8115
Bd3345	14438250	8.35707	289.561
Bd3348	3354100000	24.0726	1844.32
Bd3349	728757500	0.447665	593.918
Bd3351	668825000	0.127338	63.9924
Bd3353	624780000	10.1649	100.101
Bd3355	299615000	68.8846	112.826
Bd3356	146742500	675.452	8.6864
Bd3359	49715000	1.28516	33.9068
Bd3365	40170000	0.592498	794.008
Bd3366	113322500	5.75569	520.642
Bd3367	38702250	4.45465	193.186
Bd3370	6449975	0	22.943
Bd3372	10943750	0	8.88035
Bd3374	629087500	2.75088	21.977
Bd3382	748290000	7.74805	22090.2
Bd3384	2053675000	0	183.043
Bd3385	5097075000	1.07727	159.704
Bd3387	22033000	0.621757	89.5709
Bd3388	134130000	1.85839	82.1842
Bd3389	21166750	1.69285	65.2221
Bd3390	8265000	10.7452	4.38251
Bd3392	114900000	2.76716	6.48949
Bd3393	79554250	16.2528	21.4938
Bd3394	1049642500	138.329	295.459
Bd3395	3013600000	93.4292	40.999
Bd3399	158097500	278.12	16.369
Bd3401	233190000	807.389	6.85571
Bd3402	423117500	1192.93	7.72794
Bd3403	320910000	2046.02	7.825
Bd3404	550755000	1724.59	15.3388
Bd3409	106054750	6.20832	10.0411
Bd3410	200697500	25.1812	24.6917
Bd3411	34018000	9.95757	3.84928
Bd3412	109845000	13.7536	0
Bd3413	605595000	28.8843	2.48127
Bd3419	92335000	0.228401	22.1908
Bd3424	3037550000	24.6607	267.709
Bd3425	863242500	20.2743	158.249
Bd3426	96904250	2.17079	53.818
Bd3427	100460750	2.65065	41.4416
Bd3428	24507250	2.3004	24.2218
Bd3430	311717500	0.274081	5.50944
Bd3431	177255000	0	0
Bd3433	74209750	3.31604	454.104
Bd3436	324350000	65.6623	738.98
Bd3438	64409500	0.589033	16.774
Bd3440	70835750	1.33942	19.7446
Bd3444	1275550000	14.769	273.129
Bd3447	975580000	48.6602	122.771
Bd3449	2285275000	59.4441	128.027
Bd3450	190807500	22.0766	93.6086
Bd3451	172955000	31.3366	64.4911
Bd3452	1079275000	23.6999	69.4757
Bd3454	1055947500	39.6184	123.733
Bd3455	273210000	15.8778	69.8179
Bd3456	404827500	23.6823	60.2595
Bd3460	173060000	1.82307	27.4849
Bd3461	3055700000	16.1159	1084.15
Bd3462	136927500	6.29529	307.678
Bd3464	89796250	2.4567	132.512
Bd3465	5440950000	7874.76	62.4421
Bd3466	555857500	527.011	18.7474
Bd3467	499837500	88.8079	4.75286
Bd3468	480540000	111.839	2.32726
Bd3469	1765175000	56.5077	6.02595
Bd3471	6700025000	7485.18	16.2628
Bd3474	31075250	2.47684	21.2061
Bd3475	3877525000	1.9313	235.421
Bd3476	314410000	1.47258	15.7873
Bd3477	45689750	1.5576	6.9578
Bd3478	789592500	0.871321	24.5208
Bd3480	792840000	4.78123	99.3138
Bd3483	1662400000	726.486	220.54
Bd3484	619017500	47.7821	108.216
Bd3485	28772000	0.554957	36.2553
Bd3487	25123500	2.5608	127.26
Bd3488	9544500	1.1446	75.7353
Bd3489	6026000	1.03484	11.5566
Bd3492	449862500	32.9034	352.076
Bd3493	86741250	24.1504	35.5214
Bd3494	196127500	19.0203	89.2118
Bd3495	112435000	41.0549	85.4312
Bd3496	8843850	42.9994	37.4948
Bd3497	117715000	188.726	236.217
Bd3498	22844000	857.247	480.689
Bd3499	1011207500	2046.45	81.1186
Bd3501	1550375	11654.7	203.983
Bd3502	796607500	2065.64	118.479
Bd3503	1573150000	0	0
Bd3504	410897500	0	0
Bd3505	125680000	11.1144	1242.76
Bd3511	136270000	68.9609	1786.68
Bd3515	14804000	1.72918	8.68978
Bd3517	132835000	2.4271	50.8213
Bd3519	2983025000	5152.51	2332.4
Bd3521	151742500	12.9007	247.687
Bd3523	59265250	3.1152	29.5707
Bd3524	99211250	1.76092	164.007
Bd3525	1131850000	1.7169	210.908
Bd3526	317067500	30.1136	73.0569
Bd3527	90491500	176.049	23.475
Bd3528	58329250	92.0808	3.21767
Bd3529	470755000	244.778	107.457
Bd3532	3201150000	3370.97	9.85265
Bd3536	742992500	3.74209	579.835
Bd3537	348852500	2.60046	224.194
Bd3538	94209500	2.30667	204.79
Bd3542	278840000	2.54999	164.882
Bd3543	3108850000	4.85076	316.422
Bd3547	665882500	0.455768	10.6886
Bd3549	131622500	119.191	613.04
Bd3551	3486925000	124.696	275.562
Bd3553	70599500	0.321804	22.6406
Bd3554	18352500	0	13.9829
Bd3556	18810000	0.424999	37.0202
Bd3558	210825000	2.87785	252.057
Bd3560	33601750	20.2212	14.0606
Bd3561	20430000	15.5883	9.3737
Bd3562	139917500	19.6123	8.92304
Bd3564	90962000	17.6366	10.5044
Bd3565	3751200	16.9217	51.2929
Bd3566	232402500	1.77844	31.4162
Bd3567	46326750	1.47582	210.136
Bd3569	87271000	98.187	60.8201
Bd3571	294740000	0.164852	64.6187
Bd3572	303425000	10.5471	33.5687
Bd3573	21540750	3.40798	91.3407
Bd3576	49934750	13.5591	116.811
Bd3577	45170000	0	90.3418
Bd3578	1354300000	0	56.1281
Bd3579	167017500	0.387403	59.7033
Bd3580	623570000	0.375838	40.9225
Bd3581	208657500	1.42535	58.8952
Bd3582	1117400000	0	1167.95
Bd3584	291762500	0.291112	65.345
Bd3585	107741500	1.15114	865.809
Bd3586	834500	0	97.8489
Bd3590	119535000	0	116.951
Bd3594	349955000	0.481936	50.0529
Bd3598	80579000	0.722041	4.83804
Bd3599	66169000	0.195962	1.31305
Bd3602	371185000	1.98472	147.948
Bd3603	1111075000	11.9105	8.86739
Bd3604	1098375000	5.99849	6.69882
Bd3605	69519250	7.43989	8.30851
Bd3610	2020475000	0.633488	946.567
Bd3615	9262050	0.329166	17.6446
Bd3616	1444000000	1.40874	95.9657
Bd3617	3095100000	3.40615	3085.99
Bd3619	76108500	537.552	589.655
Bd3621	70280750	140.424	728.767
Bd3629	8523800	3.14765	50.618
Bd3631	311925000	39.6603	204.581
Bd3632	151860000	8.78806	140.417
Bd3633	271510000	1.74667	355.009
Bd3634	45384000	25.4825	46.1475
Bd3635	31367000	16.8634	59.5506
Bd3636	628700000	1.63117	136.621
Bd3637	67730000	0	23.1049
Bd3641	20977500	5.66576	554.689
Bd3646	56645500	0.391164	53.7304
Bd3652	725832500	27.6716	244.746
Bd3653	378475000	34.4143	205.284
Bd3657	2705825	10.4526	105.056
Bd3659	45750750	25.7326	29.558
Bd3660	30493500	82.7502	37.4948
Bd3667	351492500	18.3712	33.9576
Bd3668	10797825	2.11734	107.418
Bd3671	137930000	36.9115	79.6474
Bd3673	12661600	13.8679	36.6797
Bd3674	59836750	12.5194	55.289
Bd3675	58655000	12.8281	55.7116
Bd3676	31296500	0.603142	82.8478
Bd3677	7185925	0.466318	51.5554
Bd3678	532512500	1.00224	92.338
Bd3679	189712500	0.616053	73.2697
Bd3680	18081000	8.05797	130.482
Bd3682	182687500	9.77909	56.7883
Bd3684	12647500	3.50347	90.9657
Bd3685	255452500	0	0
Bd3687	52885750	14.7402	293.008
Bd3689	7442525	0	0
Bd3693	3313450	0	0
Bd3694	783967500	0	0
Bd3695	325087500	0	0
Bd3696	1336250000	0	0
Bd3697	361935000	0	0
Bd3701	42400000	2.59935	46.808
Bd3702	226847500	2.13853	8.59754
Bd3703	12947500	0	100.798
Bd3705	50693750	1.54961	50.8776
Bd3712	6219425	1.73066	345.571
Bd3715	35223500	24.0069	587.483
Bd3718	16695575	82.8073	110.321
Bd3719	30025500	387.485	130.898
Bd3720	10388250	216.087	99.251
Bd3723	11668750000	0.98268	2950.66
Bd3727	22361750	0.53013	47.9539
Bd3730	536005000	0.699477	707.715
Bd3731	445170000	2339.5	441.619
Bd3732	783042500	6.52845	1043.61
Bd3734	90519750	6.61323	192.587
Bd3735	68974750	31.9066	186.543
Bd3737	4028650000	14379.8	23.1838
Bd3750	385565000	67.7354	79.1315
Bd3751	45147000	62.8582	154.772
Bd3752	6303325	64.0346	48.7046
Bd3754	2374975000	425.124	23.7643
Bd3755	8460475000	25.9351	450.611
Bd3757	520705000	19.08	86.2215
Bd3760	821962500	2.88472	56.3764
Bd3761	205117500	0.271495	32.7448
Bd3762	83902500	0.844061	58.4416
Bd3763	138152500	1.31237	227.534
Bd3764	10397000000	2.52961	1468.46
Bd3766	869242500	709.563	14.5083
Bd3770	244065000	2.18967	520.852
Bd3772	1182650000	6458.68	58.7871
Bd3773	574802500	13.6576	48.0442
Bd3774	364717500	10.2133	43.6565
Bd3775	393040000	3.10149	47.9956
Bd3776	266880000	190.298	125.34
Bd3779	144370000	8776.7	85.4882
Bd3780	14007750000	124.462	7116.61
Bd3782	15286000000	42.0501	1473.22
Bd3783	1343975000	35.1267	1382.42
Bd3784	3752175000	15.0818	561.219
Bd3785	11547750	13.567	349.85
Bd3787	302095000	98.9196	65.3135
[truncated: 71 more rows]
