# Supplementary material for: Histones with an unconventional DNA-binding mode in vitro are major chromatin constituents in the bacterium Bdellovibrio bacteriovorus
Source: Nat Microbiol. 2023 Oct 9;8(11):2006–19. doi: 10.1038/s41564-023-01492-x (PMC10627809; doi:10.1038/s41564-023-01492-x)
Supplement: Supplementary file 5 — Source data for supplementary figures. [file 41564_2023_1492_MOESM5_ESM.zip › SourceData_Fig_S5.xlsx]

## Sheet: SourceData_F_S5B
ID	iBAQ.Bd1_Nuc_avg	Nuc_vs_Top_ratio	PFAM_DNA_binding
CAE78413.1	933010000	5.06	0
CAE77736.1	212755000	3.36	0
CAE78739.1	1.91547e+08	1.99	0
CAE78440.1	135735000	5.12	0
CAE79230.1	1.32655e+08	3.64	0
CAE80757.1	1.22879e+08	0.633	0
CAE78596.1	1.16865e+08	2.9	0
CAE80817.1	1.16813e+08	2.95	0
CAE78147.1	1.07887e+08	5.59	0
CAE79186.1	1.02043e+08	1.38	0
CAE80335.1	101867500	6.95	0
CAE79141.1	9.59738e+07	4.59	0
CAE81252.1	8.91123e+07	3.26	0
CAE79854.1	85134500	5.01	0
CAE80401.1	8.16237e+07	0.0368	0
CAE79469.1	7.43172e+07	1.03	0
CAE80725.1	6.43873e+07	4.01	0
CAE81117.1	6.29517e+07	5.32	0
CAE79487.1	5.24053e+07	5.1	0
CAE81251.1	4.92328e+07	3.22	0
CAE81254.1	48654000	3.46	0
CAE78572.1	4.52777e+07	1.96	0
CAE77694.1	4.48993e+07	1.67	0
CAE79962.1	4.45053e+07	-0.108	0
CAE80365.1	4.40023e+07	1.39	0
CAE77833.1	4.27288e+07	5.24	0
CAE80777.1	4.19812e+07	-0.91	0
CAE80748.1	3.87708e+07	0.774	0
CAE78656.1	37649500	2.45	0
CAE79485.1	3.75142e+07	4.67	0
CAE80540.1	35950500	3.75	0
CAE80754.1	3.59168e+07	4.12	0
CAE80752.1	35433000	1.61	0
CAE78411.1	35149000	5.51	0
CAE80759.1	3.20343e+07	0.777	0
CAE80753.1	3.14168e+07	3.89	0
CAE79139.1	30762500	2.94	0
CAE78153.1	3.05113e+07	5.74	0
CAE80066.1	30049500	4.04	0
CAE77748.1	2.89637e+07	0.135	0
CAE80988.1	28749500	4.69	0
CAE79233.1	2.86648e+07	2.99	0
CAE78783.1	2.86218e+07	3.92	0
CAE77950.1	2.81527e+07	4.26	0
CAE80763.1	27175000	-1.34	0
CAE77943.1	25900000	3.98	0
CAE78570.1	25709000	0.127	0
CAE77708.1	25497500	4.45	0
CAE80767.1	2.49785e+07	2.95	0
CAE79359.1	2.47963e+07	5.34	0
CAE80065.1	2.44612e+07	4.08	0
CAE78263.1	2.41432e+07	0.794	0
CAE81255.1	24061000	3.25	0
CAE81206.1	23856000	2.16	0
CAE79430.1	2.37461e+07	-0.0735	0
CAE77941.1	2.36737e+07	3.62	0
CAE78731.1	2.36283e+07	4.11	0
CAE79488.1	2.34967e+07	4.62	0
CAE80745.1	2.33973e+07	1.24	0
CAE78634.1	2.28128e+07	4.86	0
CAE78994.1	2.27355e+07	0.406	0
CAE79573.1	22518500	4.72	0
CAE78473.1	21742050	0.166	0
CAE79607.1	2.13412e+07	5.25	0
CAE80652.1	20996000	3.02	0
CAE80465.1	20914500	4.99	0
CAE79796.1	2.07953e+07	5.82	0
CAE77776.1	20338000	2.78	0
CAE77879.1	20256000	4.12	0
CAE80736.1	2.00499e+07	-0.0636	0
CAE80466.1	20019500	3.23	0
CAE78107.1	2.00068e+07	3.56	0
CAE77994.1	1.94585e+07	-1.4	0
CAE78881.1	19433000	1.73	0
CAE80010.1	18910000	3.79	0
CAE80964.1	18784000	4.47	0
CAE80272.1	1.79067e+07	-1.26	0
CAE80516.1	17698950	2.27	0
CAE80731.1	1.76611e+07	0.325	0
CAE77707.1	1.76312e+07	4.54	0
CAE78395.1	1.75958e+07	3.51	0
CAE80854.1	1.7573e+07	3.02	0
CAE79006.1	17481100	1.56	0
CAE81028.1	1.73452e+07	10.9	0
CAE80404.1	1.73003e+07	4.7	0
CAE80747.1	1.72642e+07	0.415	0
CAE80749.1	17236850	-0.226	0
CAE80064.1	1.71787e+07	3.78	0
CAE77919.1	1.69438e+07	5.79	0
CAE79859.1	1.68702e+07	-1.66	0
CAE78154.1	16740500	5.08	0
CAE79375.1	1.64695e+07	0.53	0
CAE80751.1	16343150	-0.028	0
CAE77944.1	16325500	4.04	0
CAE81256.1	16042500	3.7	0
CAE79447.1	15766750	3.51	0
CAE77744.1	15574400	2.58	0
CAE77714.1	1.54516e+07	0.0245	0
CAE81257.1	15405300	3.67	0
CAE80496.1	1.52858e+07	-0.746	0
CAE79958.1	15010400	0.458	0
CAE79288.1	1.49677e+07	-0.886	0
CAE80351.1	1.48982e+07	4.28	0
CAE80734.1	1.47788e+07	0.867	0
CAE81253.1	14610650	3.41	0
CAE80693.1	1.45362e+07	0.932	0
CAE81141.1	1.44431e+07	-0.436	0
CAE80415.1	1.43617e+07	3.45	0
CAE78908.1	1.41735e+07	6.92	0
CAE80758.1	1.41624e+07	0.39	0
CAE80724.1	1.41335e+07	1.72	0
CAE77702.1	14127100	1.14	0
CAE80128.1	1.40112e+07	4.57	0
CAE79936.1	13828950	4.06	0
CAE80728.1	1.37752e+07	0.246	0
CAE80317.1	1.36506e+07	-1.34	0
CAE78880.1	1.34925e+07	-0.24	0
CAE80844.1	1.33459e+07	2.73	0
CAE78623.1	13203050	1.83	0
CAE79725.1	1.28982e+07	2.21	0
CAE79232.1	1.26063e+07	2.32	0
CAE80732.1	1.23197e+07	-0.522	0
CAE78803.1	1.21246e+07	-0.985	0
CAE78477.1	12074150	4.03	0
CAE79628.1	1.19889e+07	5.79	0
CAE80342.1	11940100	2.68	0
CAE79584.1	1.19133e+07	4.94	0
CAE77932.1	11690350	3.73	0
CAE79501.1	1.16568e+07	1.24	0
CAE77786.1	1.15963e+07	2.93	0
CAE78193.1	1.15708e+07	2.78	0
CAE80406.1	11459900	4.01	0
CAE80769.1	1.13235e+07	5.28	0
CAE78458.1	1.12711e+07	2.04	0
CAE77787.1	1.12359e+07	5.58	0
CAE80847.1	11188100	1.77	0
CAE77952.1	1.11777e+07	3.06	0
CAE80939.1	1.11732e+07	0.652	0
CAE80760.1	11125200	0.574	0
CAE80553.1	11115200	3.81	0
CAE78381.1	1.10791e+07	2.47	0
CAE80737.1	10828050	0.0402	0
CAE80735.1	10818350	-0.764	0
CAE80804.1	1.06938e+07	8.45	0
CAE78043.1	10686900	3.85	0
CAE80275.1	1.06298e+07	-1.98	0
CAE80730.1	1.05791e+07	4.49	0
CAE80299.1	1.02479e+07	-0.756	0
CAE79431.1	10213400	0.122	0
CAE78909.1	10203850	6.61	0
CAE80519.1	10159500	0.891	0
CAE80846.1	1.00085e+07	2.1	0
CAE78397.1	9967400	3.67	0
CAE80742.1	9965900	-0.0805	0
CAE80888.1	9942850	3.78	0
CAE78891.1	9.78877e+06	3.79	0
CAE77888.1	9.71198e+06	-0.91	0
CAE78820.1	9.55013e+06	-1.15	0
CAE78778.1	9.48967e+06	7.11	0
CAE81185.1	9.41182e+06	-1.7	0
CAE80819.1	9.40532e+06	6.17	0
CAE78904.1	9200900	-0.327	0
CAE80744.1	9183400	-0.47	0
CAE78779.1	9.17087e+06	4.93	0
CAE80727.1	9.14568e+06	-0.135	0
CAE80514.1	8.98713e+06	1.8	0
CAE80848.1	8.85472e+06	2.86	0
CAE77901.1	8.82393e+06	4.49	0
CAE79963.1	8.78722e+06	-1.08	0
CAE80880.1	8.64103e+06	5.62	0
CAE80824.1	8.63638e+06	5.55	0
CAE80513.1	8.55528e+06	-1.69	0
CAE80741.1	8.48128e+06	0.000592	0
CAE80368.1	8.37303e+06	-0.464	0
CAE78827.1	8.33528e+06	5.79	0
CAE79949.1	8330500	2.25	0
CAE79500.1	8.25288e+06	2.18	0
CAE79098.1	8.24338e+06	4.03	0
CAE80738.1	7.95042e+06	0.196	0
CAE77716.1	7.91922e+06	-1.36	0
CAE79422.1	7.86293e+06	4.39	0
CAE79489.1	7.84092e+06	4.82	0
CAE80845.1	7817650	2.25	0
CAE80322.1	7.79373e+06	11.8	0
CAE78459.1	7787750	1.94	0
CAE78114.1	7.75932e+06	1.78	0
CAE78921.1	7747750	-1.19	0
CAE80249.1	7737350	4.31	0
CAE79726.1	7.67928e+06	2.16	0
CAE77860.1	7.61497e+06	3.77	0
CAE78183.1	7.47703e+06	1.04	0
CAE78730.1	7.41192e+06	3.58	0
CAE80746.1	7.40633e+06	-0.117	0
CAE79278.1	7.32812e+06	12	0
CAE78053.1	7.31602e+06	11.1	0
CAE80323.1	7267850	2.4	0
CAE79806.1	7.18543e+06	2.51	0
CAE78782.1	7179800	3.85	0
CAE80726.1	7.10808e+06	-0.339	0
CAE79353.1	7.10803e+06	0.816	0
CAE80178.1	7084950	5.89	0
CAE80286.1	7.01613e+06	2.51	0
CAE78143.1	6970050	0.81	0
CAE80478.1	6.92443e+06	0.757	0
CAE77822.1	6.84703e+06	7.99	0
CAE81163.1	6.83422e+06	3.47	0
CAE80733.1	6780300	-0.315	0
CAE79783.1	6742200	9.28	0
CAE80236.1	6699800	5.39	0
CAE77729.1	6.69373e+06	9.34	0
CAE78785.1	6616050	4.22	0
CAE77898.1	6.60403e+06	-1.22	0
CAE81142.1	6.58313e+06	-1.42	0
CAE79900.1	6554400	0.348	0
CAE80584.1	6.54358e+06	-0.758	0
CAE78472.1	6.51617e+06	-1.24	0
CAE80903.1	6502000	3.96	0
CAE80849.1	6.46768e+06	2.52	0
CAE80046.1	6.45812e+06	0.488	0
CAE78181.1	6449450	-0.133	0
CAE79683.1	6385250	-2.04	0
CAE80475.1	6251650	2.35	0
CAE79779.1	6248800	3.29	0
CAE77779.1	6.13843e+06	5.18	0
CAE80220.1	6.01372e+06	-2.02	0
CAE79008.1	6.00087e+06	1.56	0
CAE79604.1	5.95152e+06	3.06	0
CAE79255.1	5.87753e+06	5.74	0
CAE78947.1	5.86353e+06	9.57	0
CAE80743.1	5860250	-0.97	0
CAE79027.1	5.83592e+06	3.28	0
CAE78955.1	5691150	4.18	0
CAE81115.1	5.67993e+06	-0.973	0
CAE80740.1	5668050	-1.34	0
CAE78995.1	5642000	3.57	0
CAE80399.1	5.63797e+06	-1.28	0
CAE79682.1	5.54997e+06	-1.72	0
CAE80464.1	5549950	-1.35	0
CAE81094.1	5.53582e+06	2.75	0
CAE79475.1	5.49982e+06	5.5	0
CAE79365.1	5467800	2.04	0
CAE78094.1	5.45852e+06	3.5	0
CAE80508.1	5452700	5.7	0
CAE80583.1	5.44313e+06	2.89	0
CAE77846.1	5431700	2.87	0
CAE80520.1	5.36972e+06	0.746	0
CAE78797.1	5308300	-0.0027	0
CAE78464.1	5287000	2.43	0
CAE80059.1	5257250	5.69	0
CAE78793.1	5179500	-1.44	0
CAE79909.1	5.12735e+06	8.97	0
CAE81205.1	5.04333e+06	-0.658	0
CAE79863.1	5.01918e+06	-1.33	0
CAE80273.1	4.97887e+06	-1.05	0
CAE79004.1	4.97522e+06	2.8	0
CAE80045.1	4.94672e+06	0.347	0
CAE80899.1	4.88573e+06	3.42	0
CAE78812.1	4.86327e+06	5.52	0
CAE78784.1	4862500	4.12	0
CAE77746.1	4.85549e+06	-0.14	0
CAE81088.1	4.85028e+06	-1.46	0
CAE79658.1	4.84828e+06	5.56	0
CAE79820.1	4.82003e+06	-1.21	0
CAE80936.1	4.80837e+06	2.44	0
CAE80645.1	4799100	2.37	0
CAE79300.1	4752500	3.73	0
CAE79194.1	4.69252e+06	-0.528	0
CAE79426.1	4.58898e+06	-0.318	0
CAE80434.1	4.56418e+06	5.28	0
CAE79876.1	4.54667e+06	-1.15	0
CAE79483.1	4.52153e+06	3.83	0
CAE81126.1	4515800	-1.34	0
CAE77849.1	4454150	3.32	0
CAE81116.1	4.45017e+06	-0.804	0
CAE79799.1	4429050	13.5	0
CAE79332.1	4.42093e+06	1.26	0
CAE78598.1	4.39612e+06	3.96	0
CAE78323.1	4383400	-1.95	0
CAE78067.1	4.36608e+06	4.59	0
CAE79831.1	4364800	1.9	0
CAE78009.1	4.36163e+06	-1.43	0
CAE77797.1	4.30938e+06	4.7	0
CAE81027.1	4285050	1.32	0
CAE80326.1	4.25218e+06	-1.8	0
CAE81266.1	4.24648e+06	3.84	0
CAE80159.1	4.23918e+06	-0.964	0
CAE79214.1	4.21302e+06	1.9	0
CAE81242.1	4.18772e+06	4.43	0
CAE78606.1	4.17192e+06	-2.04	0
CAE78257.1	4.10342e+06	-1.34	0
CAE78742.1	4.05263e+06	-1.13	0
CAE78873.1	4.05118e+06	2.15	0
CAE80279.1	4037600	5.11	0
CAE78757.1	4035050	1.94	0
CAE80518.1	4015100	0.727	0
CAE78543.1	4.00612e+06	5.41	0
CAE81101.1	3963150	-1.23	0
CAE78072.1	3955600	8.01	0
CAE78643.1	3.93658e+06	-0.726	0
CAE80265.1	3.87622e+06	0.738	0
CAE80294.1	3.87307e+06	-1.74	0
CAE79005.1	3.84273e+06	3.02	0
CAE77731.1	3.82682e+06	-1.19	0
CAE79670.1	3.82597e+06	-0.168	0
CAE79484.1	3.79617e+06	3.57	0
CAE79374.1	3793350	5.11	0
CAE77925.1	3.78587e+06	-0.768	0
CAE80435.1	3.70373e+06	-0.578	0
CAE80823.1	3.68443e+06	5.04	0
CAE80332.1	3.65118e+06	8.1	0
CAE78613.1	3607000	5.08	0
CAE79756.1	3597650	3.87	0
CAE78999.1	3.5903e+06	2.9	0
CAE79486.1	3.58333e+06	5.32	0
CAE78957.1	3.55108e+06	4.56	0
CAE81119.1	3.54237e+06	2.94	0
CAE78997.1	3.52912e+06	6.39	0
CAE79877.1	3.52853e+06	0.762	0
CAE78533.1	3516600	-1.77	0
CAE78933.1	3.47418e+06	5.05	0
CAE80044.1	3.43602e+06	0.671	0
CAE80644.1	3.42807e+06	2.05	0
CAE79508.1	3.39952e+06	-0.828	0
CAE79114.1	3397400	-0.119	0
CAE78028.1	3.35967e+06	3.21	0
CAE78510.1	3.32887e+06	5.11	0
CAE78069.1	3.31923e+06	2.94	0
CAE80443.1	3.31602e+06	2.31	0
CAE78978.1	3305800	-1.5	0
CAE80210.1	3.29872e+06	4.99	0
CAE80203.1	3.28452e+06	2.03	0
CAE78902.1	3219300	2.45	0
CAE78745.1	3184950	-0.912	0
CAE79323.1	3.17997e+06	-1.2	0
CAE79105.1	3169600	4.26	0
CAE80994.1	3.14038e+06	-1.87	0
CAE80302.1	3.14003e+06	-1.58	0
CAE77946.1	3105200	3.26	0
CAE80739.1	3.09342e+06	-0.946	0
CAE78781.1	3.08962e+06	1.28	0
CAE78720.1	3.08828e+06	3.06	0
CAE79693.1	3080430	-0.56	0
CAE80284.1	3.07778e+06	-1.01	0
CAE78717.1	3070300	-0.843	0
CAE79427.1	3.06863e+06	-0.135	0
CAE79155.1	3.05693e+06	1.4	0
CAE77704.1	3.04587e+06	-1.62	0
CAE78423.1	3032100	3.13	0
CAE79468.1	3029550	1.84	0
CAE81111.1	3.00693e+06	-0.648	0
CAE79281.1	2.9887e+06	-1.31	0
CAE78809.1	2970550	3.16	0
CAE80561.1	2.94702e+06	3.79	0
CAE77844.1	2.93627e+06	-2.16	0
CAE79445.1	2.90632e+06	2.65	0
CAE79022.1	2.88247e+06	6.27	0
CAE78692.1	2.85422e+06	2.53	0
CAE80515.1	2.84943e+06	1.87	0
CAE81134.1	2.84392e+06	2.28	0
CAE78675.1	2.83073e+06	-1.04	0
CAE80057.1	2.80137e+06	5.24	0
CAE78670.1	2764620	-1.21	0
CAE78254.1	2756990	-0.394	0
CAE78068.1	2.75108e+06	2.4	0
CAE78869.1	2745550	-1.72	0
CAE78967.1	2722250	4.03	0
CAE79482.1	2.71158e+06	4.39	0
CAE79394.1	2.70108e+06	-1.49	0
CAE79112.1	2696650	2.36	0
CAE77705.1	2.66627e+06	-1.75	0
CAE80179.1	2.66352e+06	0.792	0
CAE80835.1	2.65147e+06	0.989	0
CAE80407.1	2649350	3.66	0
CAE77874.1	2648300	-0.557	0
CAE78916.1	2625300	3.2	0
CAE80311.1	2.60563e+06	-1.68	0
CAE78986.1	2.57742e+06	-1.93	0
CAE81162.1	2.53987e+06	7.46	0
CAE79026.1	2.52993e+06	4.77	0
CAE80288.1	2.52473e+06	-1.62	0
CAE81168.1	2.51063e+06	-1.42	0
CAE80650.1	2497350	2.91	0
CAE79116.1	2.49437e+06	3.63	0
CAE80026.1	2.48748e+06	-1.51	0
CAE79694.1	2.45747e+06	-0.458	0
CAE80567.1	2.44737e+06	-1.54	0
CAE80373.1	2.44137e+06	2.97	0
CAE79393.1	2.43802e+06	-1.22	0
CAE77826.1	2.43362e+06	-0.589	0
CAE78261.1	2422900	1.6	0
CAE78223.1	2.38848e+06	3.76	0
CAE80168.1	2.38333e+06	-1.53	0
CAE79878.1	2.37202e+06	4.95	0
CAE77706.1	2.36212e+06	4.58	0
CAE81156.1	2.36097e+06	-1.58	0
CAE79133.1	2.34817e+06	6.19	0
CAE80762.1	2.34772e+06	3.13	0
CAE77899.1	2.33094e+06	-2.16	0
CAE77766.1	2328350	9.98	0
CAE78780.1	2.32513e+06	1.34	0
CAE79659.1	2.32258e+06	3.46	0
CAE77778.1	2321850	4.13	0
CAE79800.1	2317800	9.1	0
CAE78520.1	2.31231e+06	2.84	0
CAE79850.1	2.30528e+06	-2	0
CAE81249.1	2.30303e+06	8.26	0
CAE80922.1	2.29577e+06	2.31	0
CAE80788.1	2.27928e+06	2.63	0
CAE78295.1	2.26766e+06	-0.148	0
CAE81155.1	2.26717e+06	-1.43	0
CAE80147.1	2.24893e+06	-0.588	0
CAE78810.1	2.23203e+06	3.26	0
CAE79544.1	2.22821e+06	-0.974	0
CAE79183.1	2.22758e+06	0.178	0
CAE79080.1	2.21788e+06	0.734	0
CAE79701.1	2.20085e+06	-1.08	0
CAE78500.1	2197540	1	0
CAE80319.1	2.18825e+06	1.22	0
CAE79938.1	2.18613e+06	-1.26	0
CAE79356.1	2157090	2.49	0
CAE79823.1	2136370	-1.4	0
CAE80003.1	2135500	3.5	0
CAE81133.1	2.11047e+06	9.05	0
CAE78077.1	2.10611e+06	0.782	0
CAE80923.1	2.1008e+06	-0.0691	0
CAE80488.1	2.07957e+06	-0.945	0
CAE77815.1	2077900	3	0
CAE80266.1	2.07328e+06	4.14	0
CAE80826.1	2.06898e+06	3.87	0
CAE78467.1	2.06758e+06	3.32	0
CAE80535.1	2.04243e+06	2.85	0
CAE78910.1	2036050	2.84	0
CAE79111.1	2.0351e+06	1.9	0
CAE79904.1	2019275	-1.39	0
CAE81194.1	2.01903e+06	5.83	0
CAE78436.1	2.00033e+06	3.37	0
CAE79307.1	1.99455e+06	0.76	0
CAE78777.1	1.99267e+06	8.26	0
CAE79417.1	1.98925e+06	4.43	0
CAE77783.1	1.98814e+06	-0.267	0
CAE81144.1	1.98637e+06	-2.14	0
CAE80268.1	1980750	5.03	0
CAE78310.1	1.97566e+06	-2.49	0
CAE79159.1	1.96458e+06	6.53	0
CAE79989.1	1.96163e+06	7.15	0
CAE80896.1	1.95693e+06	2.2	0
CAE78958.1	1.95377e+06	1.74	0
CAE77865.1	1.92998e+06	2.98	0
CAE79335.1	1.92893e+06	8.22	0
CAE79663.1	1921950	-1.18	0
CAE77848.1	1.91833e+06	3.68	0
CAE79764.1	1917700	2.29	0
CAE79913.1	1.91553e+06	2.76	0
CAE78811.1	1.91503e+06	3.69	0
CAE79557.1	1.88863e+06	4.02	0
CAE78022.1	1885550	-2.02	0
CAE78296.1	1884550	1.99	0
CAE78774.1	1870900	1.43	0
CAE78503.1	1865045	0.988	0
CAE80325.1	1.85817e+06	7.39	0
CAE77809.1	1.85308e+06	3.72	0
CAE79781.1	1842900	3.01	0
CAE79081.1	1.83771e+06	0.811	0
CAE81265.1	1.83684e+06	0.128	0
CAE79921.1	1824290	2.97	0
CAE79450.1	1.81682e+06	7.68	0
CAE80119.1	1.81647e+06	4.52	0
CAE80533.1	1.81553e+06	0.325	0
CAE80241.1	1798400	2.71	0
CAE79127.1	1778950	5.62	0
CAE77929.1	1.7731e+06	-0.565	0
CAE81243.1	1762175	4.15	0
CAE78202.1	1.75339e+06	3.81	0
CAE80789.1	1743000	2.77	0
CAE80928.1	1.74088e+06	10	0
CAE80809.1	1.74067e+06	6.07	0
CAE79028.1	1739350	4.36	0
CAE78031.1	1.73595e+06	2.61	0
CAE81245.1	1.71683e+06	4.03	0
CAE77820.1	1.70397e+06	0.0514	0
CAE78082.1	1.69723e+06	5.58	0
CAE81241.1	1.69224e+06	4.45	0
CAE79007.1	1688550	-1.04	0
CAE81215.1	1686985	-0.715	0
CAE81226.1	1.6799e+06	-1.17	0
CAE77799.1	1668825	-1.74	0
CAE79814.1	1.6634e+06	-2.06	0
CAE77831.1	1.66169e+06	-1.65	0
CAE81187.1	1659350	2.94	0
CAE78913.1	1.65243e+06	-1.43	0
CAE79674.1	1.6362e+06	3.33	0
CAE78208.1	1.61697e+06	1.95	0
CAE77884.1	1.60185e+06	-0.658	0
CAE79851.1	1.59828e+06	4.37	0
CAE78808.1	1.594e+06	1.52	0
CAE79871.1	1.57445e+06	5.81	0
CAE80565.1	1.54941e+06	2.15	0
CAE78831.1	1.54872e+06	5.49	0
CAE79662.1	1.54521e+06	-1.72	0
CAE79477.1	1.53987e+06	3.68	0
CAE79495.1	1538710	-1.5	0
CAE80982.1	1.53669e+06	1.35	0
CAE77808.1	1.53156e+06	-1.3	0
CAE79879.1	1.53121e+06	1.7	0
CAE78362.1	1.52273e+06	1.96	0
CAE78211.1	1.52202e+06	0.856	0
CAE81216.1	1.5198e+06	-0.658	0
CAE78752.1	1.51852e+06	4.33	0
CAE80267.1	1511240	2.09	0
CAE80653.1	1.50972e+06	5.89	0
CAE80723.1	1506465	1.45	0
CAE77992.1	1499215	-2.13	0
CAE79065.1	1.49074e+06	-0.863	0
CAE79228.1	1.48948e+06	6.31	0
CAE78817.1	1.48764e+06	2.72	0
CAE80761.1	1482665	-1.35	0
CAE78560.1	1.46843e+06	3.15	0
CAE79579.1	1457975	-1.65	0
CAE78021.1	1453745	-1.76	0
CAE79889.1	1447750	3.02	0
CAE81188.1	1.43888e+06	-0.346	0
CAE77689.1	1.43647e+06	-0.492	0
CAE78071.1	1422375	2.38	0
CAE78070.1	1.41742e+06	3.14	0
CAE80881.1	1.4137e+06	2.95	0
CAE78892.1	1412285	-1.51	0
CAE78509.1	1411110	3.89	0
CAE80324.1	1.4103e+06	9.43	0
CAE79899.1	1398950	1.85	0
CAE79531.1	1.38918e+06	-1.8	0
CAE79691.1	1379095	-0.378	0
CAE80613.1	1369365	-0.614	0
CAE79860.1	1.36475e+06	-1.62	0
CAE78365.1	1.36454e+06	-0.947	0
CAE79947.1	1.36313e+06	1.89	0
CAE78984.1	1.36195e+06	-1.27	0
CAE80222.1	1.35255e+06	0.286	0
CAE81247.1	1.34866e+06	5.46	0
CAE80476.1	1.34398e+06	0.413	0
CAE79396.1	1.33932e+06	1.59	0
CAE77878.1	1.33521e+06	1.8	0
CAE80025.1	1.32732e+06	-0.452	0
CAE77693.1	1324715	2.84	0
CAE80904.1	1320705	4.74	0
CAE78795.1	1.31667e+06	-1.5	0
CAE78315.1	1.31156e+06	-1.46	0
CAE77889.1	1.30186e+06	-1.24	0
CAE81169.1	1.29533e+06	-1.36	0
CAE77983.1	1.29027e+06	10.1	0
CAE79514.1	1.28851e+06	-1.44	0
CAE77732.1	1.28175e+06	2.34	0
CAE79462.1	1.27092e+06	2.74	0
CAE79360.1	1268355	1.06	0
CAE77832.1	1.25833e+06	0.468	0
CAE78960.1	1247845	4.37	0
CAE79038.1	1237915	8.87	0
CAE78359.1	1.23768e+06	8.97	0
CAE79225.1	1229010	-1.15	0
CAE79954.1	1217315	7.89	0
CAE79129.1	1.21043e+06	2.72	0
CAE77777.1	1.20223e+06	-0.738	0
CAE78126.1	1.20135e+06	0.722	0
CAE78813.1	1.19883e+06	3.74	0
CAE80304.1	1.19151e+06	1.82	0
CAE80344.1	1.18825e+06	2.37	0
CAE79182.1	1185810	1.23	0
CAE80060.1	1.17123e+06	-1.19	0
CAE81217.1	1169980	-0.684	0
CAE79466.1	1169495	1.94	0
CAE80511.1	1.16864e+06	2.75	0
CAE79465.1	1167510	2.08	0
CAE79458.1	1.15505e+06	8.2	0
CAE77945.1	1135970	6.13	0
CAE77892.1	1135480	-0.835	0
CAE78595.1	1.13345e+06	9.31	0
CAE78443.1	1130020	4.66	0
CAE78186.1	1126905	5.19	0
CAE77700.1	1.11935e+06	1.19	0
CAE78718.1	1118610	-1.79	0
CAE79625.1	1.11802e+06	-1.77	0
CAE78270.1	1115260	1.35	0
CAE78699.1	1.11382e+06	-1.77	0
CAE80905.1	1111515	-2	0
CAE79945.1	1108065	1.6	0
CAE79629.1	1.10733e+06	-1.58	0
CAE79828.1	1098515	2.82	0
CAE78547.1	1097380	1.45	0
CAE80303.1	1095980	-1.49	0
CAE78925.1	1.07893e+06	-1.76	0
CAE77819.1	1075065	2.13	0
CAE79995.1	1074045	-0.0346	0
CAE79664.1	1.07068e+06	0.831	0
CAE78979.1	1.06969e+06	-1.63	0
CAE80576.1	1.06743e+06	4.79	0
CAE79136.1	1.06561e+06	-1.3	0
CAE78341.1	1.06541e+06	-1.08	0
CAE79692.1	1.05834e+06	-0.45	0
CAE80157.1	1.04785e+06	3.25	0
CAE80224.1	1046210	-1.76	0
CAE80955.1	1041095	-1.6	0
CAE79077.1	1.03805e+06	0.028	0
CAE78589.1	1.03805e+06	0.055	0
CAE80129.1	1034695	3.16	0
CAE77688.1	1.02582e+06	-0.682	0
CAE78838.1	1.02426e+06	8.08	0
CAE77795.1	1.02264e+06	-1.59	0
CAE77757.1	1022265	-1.59	0
CAE81258.1	1.01553e+06	0.159	0
CAE79513.1	1.01054e+06	-0.893	0
CAE80175.1	1010365	-0.897	0
CAE78455.1	1000565	0.147	0
CAE81122.1	992442	-1.33	0
CAE79472.1	986393	1.82	0
CAE81227.1	981967	-0.448	0
CAE79706.1	979418	-1.29	0
CAE79461.1	977812	2.08	0
CAE80577.1	975170	5.99	0
CAE79684.1	975017	3.2	0
CAE78832.1	974637	4.83	0
CAE79780.1	973805	3.55	0
CAE79199.1	973042	6.54	0
CAE79425.1	972765	-0.0833	0
CAE77821.1	968968	1.53	0
CAE78968.1	961893	3.28	0
CAE80202.1	949147	-1.65	0
CAE78291.1	943293	-2.23	0
CAE78696.1	941268	0.177	0
CAE78716.1	940788	-1.09	0
CAE78391.1	935965	-1.17	0
CAE78037.1	933518	-1.4	0
CAE79467.1	932353	1.66	0
CAE80538.1	931832	-1.44	0
CAE80607.1	925318	0.121	0
CAE79106.1	924067	-1.2	0
CAE81096.1	908525	-1.47	0
CAE80958.1	903582	9.02	0
CAE79774.1	902820	-0.985	0
CAE77885.1	900592	0.728	0
CAE77895.1	899577	3.28	0
CAE79942.1	899002	-0.999	0
CAE78243.1	897568	-1.59	0
CAE78546.1	886363	1.56	0
CAE79031.1	885788	-1.74	0
CAE81246.1	874972	3.97	0
CAE79463.1	870923	2.81	0
CAE78900.1	869863	5.53	0
CAE81228.1	868905	0.7	0
CAE78935.1	868432	6.78	0
CAE80338.1	867648	2.53	0
CAE78951.1	867075	2.63	0
CAE78818.1	865078	3.17	0
CAE78787.1	862572	0.954	0
CAE79856.1	862375	-1.66	0
CAE77756.1	860325	5.94	0
CAE80981.1	859202	1.3	0
CAE80993.1	857898	-1.1	0
CAE80807.1	857137	0.999	0
CAE77788.1	848692	5.18	0
CAE80909.1	848680	-0.75	0
CAE81071.1	846038	3.91	0
CAE78651.1	845950	-1.23	0
CAE79707.1	843438	-1.59	0
CAE78182.1	843392	-1.14	0
CAE80764.1	842277	0.166	0
CAE77774.1	839725	2.93	0
CAE79994.1	836240	-0.789	0
CAE80552.1	832372	-0.668	0
CAE77984.1	826072	2.59	0
CAE79175.1	824555	5.77	0
CAE78885.1	822832	-1.22	0
CAE79126.1	815203	0.0141	0
CAE80367.1	814815	-1.56	0
CAE80550.1	809628	0.358	0
CAE80491.1	808785	-0.239	0
CAE80058.1	807592	-2.2	0
CAE79002.1	806440	-0.99	0
CAE78917.1	803677	-1.01	0
CAE78805.1	801502	2.87	0
CAE80463.1	797185	-0.864	0
CAE79758.1	791995	3.18	0
CAE78466.1	786518	4	0
CAE80498.1	785613	-1.34	0
CAE79535.1	784065	7.11	0
CAE80382.1	779875	-1.9	0
CAE78983.1	774117	-1.36	0
CAE79939.1	773658	-1.57	0
CAE79943.1	772208	2.37	0
CAE78137.1	768987	-0.137	0
CAE80023.1	764982	0.153	0
CAE80198.1	759578	2.59	0
CAE80938.1	757132	1.17	0
CAE80471.1	755413	0.651	0
CAE80969.1	754852	5.32	0
CAE78480.1	754133	-0.925	0
CAE80022.1	753845	6.29	0
CAE79941.1	752822	-1.53	0
CAE77838.1	749018	-0.937	0
CAE79062.1	745272	-1.5	0
CAE79541.1	742977	5.98	0
CAE80863.1	739697	-1.33	0
CAE79110.1	737772	2.22	0
CAE77920.1	735092	2.17	0
CAE78275.1	734968	-2.05	0
CAE78949.1	732892	-1.76	0
CAE78240.1	731800	-1.21	0
CAE80526.1	727670	-0.391	0
CAE79376.1	727547	-0.943	0
CAE78802.1	724633	-1.41	0
CAE78486.1	716787	-1.59	0
CAE78897.1	715947	-1.02	0
CAE80035.1	715078	-2.08	0
CAE79349.1	712500	7.13	0
CAE78898.1	712442	-1.76	0
CAE79915.1	712307	-0.821	0
CAE78158.1	710672	2.25	0
CAE78410.1	709343	0.855	0
CAE80276.1	709298	-0.127	0
CAE78192.1	698645	-0.81	0
CAE78893.1	696562	-0.807	0
CAE79392.1	693007	2.45	0
CAE77829.1	692595	1.71	0
CAE79964.1	690832	-0.808	0
CAE79029.1	688562	-1.42	0
CAE77789.1	684125	2.59	0
CAE80954.1	679987	2.22	0
CAE79716.1	679957	0.938	0
CAE79602.1	678512	-0.868	0
CAE79626.1	678432	0.542	0
CAE79494.1	674295	-1.15	0
CAE80902.1	670922	2.49	0
CAE80495.1	668510	-1.38	0
CAE78120.1	668272	-0.61	0
CAE79723.1	667478	-1.43	0
CAE78531.1	667455	6.91	0
CAE80525.1	667028	-0.678	0
CAE78122.1	665690	-2.13	0
CAE80369.1	662007	-1.86	0
CAE80996.1	660930	2.5	0
CAE79525.1	660202	-1.83	0
CAE78539.1	659913	-1.97	0
CAE80976.1	658837	8.13	0
CAE79257.1	656063	-1.89	0
CAE80158.1	655528	-1.52	0
CAE77881.1	655063	2.12	0
CAE78479.1	651227	0.357	0
CAE79086.1	647178	1.66	0
CAE80729.1	645113	-2.19	0
CAE80234.1	643845	-2.09	0
CAE78016.1	640010	-1.09	0
CAE78267.1	636230	-1.5	0
CAE79060.1	635518	8.59	0
CAE79439.1	634972	5.99	0
CAE79362.1	634357	0.106	0
CAE77886.1	634260	3.68	0
CAE79817.1	634157	-0.447	0
CAE81199.1	630378	1.77	0
CAE81221.1	629792	1.49	0
CAE79095.1	629037	-2.14	0
CAE79708.1	627770	-0.852	0
CAE79788.1	626672	-0.395	0
CAE78788.1	625215	-1.5	0
CAE79951.1	622557	-0.235	0
CAE78666.1	621042	8.38	0
CAE77847.1	620858	2.58	0
CAE77801.1	620183	-0.899	0
CAE77971.1	616253	-1.83	0
CAE77960.1	615538	-2.11	0
CAE80960.1	614970	-0.583	0
CAE78495.1	612652	2.52	0
CAE81189.1	610617	7.21	0
CAE78804.1	610317	-0.374	0
CAE80721.1	608835	0.00516	0
CAE78966.1	603518	2.27	0
CAE77830.1	599047	-0.559	0
CAE80269.1	588597	4.82	0
CAE80832.1	588138	3.25	0
CAE80543.1	587830	-0.199	0
CAE79369.1	586585	2.35	0
CAE78982.1	585968	0.62	0
CAE79109.1	585338	-1.4	0
CAE79032.1	585060	-0.0184	0
CAE78023.1	581023	-1.7	0
CAE79722.1	580032	-1.67	0
CAE78294.1	577362	-1.04	0
CAE78222.1	576368	-1.26	0
CAE79547.1	574487	5.03	0
CAE79380.1	573617	-4.88	0
CAE78980.1	569403	-1.75	0
CAE79858.1	567968	-1.52	0
CAE79832.1	567323	3.62	0
CAE78981.1	564405	0.0925	0
CAE78363.1	563808	1.17	0
CAE80235.1	563510	-1.61	0
CAE78578.1	558010	0.965	0
CAE80043.1	556332	0.291	0
CAE78644.1	553992	-1.77	0
CAE79512.1	552045	-1.06	0
CAE80659.1	550565	-1.25	0
CAE78011.1	545020	-0.336	0
CAE79713.1	543408	0.359	0
CAE80906.1	539528	0.187	0
CAE79570.1	538455	2.65	0
CAE77975.1	538065	7.71	0
CAE77728.1	537328	-1.78	0
CAE81128.1	537272	0.236	0
CAE81203.1	535492	-0.342	0
CAE77872.1	533640	0.0685	0
CAE81136.1	531103	0.795	0
CAE80801.1	529112	-1.21	0
CAE78008.1	527088	-1.4	0
CAE80289.1	524677	-0.759	0
CAE78135.1	523250	-1.21	0
CAE79033.1	522685	0.768	0
CAE77686.1	519310	-1.46	0
CAE80862.1	516152	-0.413	0
CAE81209.1	513463	-1.03	0
CAE78015.1	508642	-1.4	0
CAE77765.1	505978	2.73	0
CAE78236.1	504247	2.93	0
CAE80255.1	503243	1.79	0
CAE80623.1	502487	-1.46	0
CAE80884.1	501288	1.61	0
CAE79158.1	500548	3.81	0
CAE79821.1	500448	-1.36	0
CAE80667.1	499710	0.21	0
CAE79926.1	499033	-0.952	0
CAE81143.1	497540	-1.27	0
CAE79885.1	497437	2.89	0
CAE78348.1	497408	1.2	0
CAE80651.1	496208	1.24	0
CAE79030.1	493800	1.12	0
CAE79969.1	489747	5.35	0
CAE78528.1	489333	0.648	0
CAE78246.1	489172	-1.71	0
CAE80050.1	488973	-0.483	0
CAE78553.1	488840	-1.77	0
CAE77933.1	487797	0.498	0
CAE80947.1	487515	3.18	0
CAE80934.1	485495	-1.62	0
CAE79637.1	484592	-1.41	0
CAE78816.1	480257	-2.14	0
CAE80911.1	476555	-0.129	0
CAE81140.1	475852	6.72	0
CAE79633.1	468230	0.546	0
CAE78334.1	467533	-1.9	0
CAE80786.1	466365	6.99	0
CAE77802.1	466240	-1.45	0
CAE77974.1	461905	7.19	0
CAE78121.1	461697	-1.24	0
CAE81248.1	459860	0.661	0
CAE79054.1	456312	-0.706	0
CAE80254.1	454990	6.46	0
CAE80927.1	454205	-1.58	0
CAE78914.1	452858	-1.81	0
CAE80802.1	450602	-1.15	0
CAE80633.1	449572	-1.66	0
CAE80539.1	448970	-1.3	0
CAE79263.1	448297	-1.43	0
CAE80546.1	448278	0.423	0
CAE78796.1	445603	-0.663	0
CAE81123.1	442953	2	0
CAE78738.1	441447	-2.63	0
CAE78012.1	440202	4.77	0
CAE80691.1	438356	0.00361	0
CAE79738.1	437447	1	0
CAE79150.1	436518	-0.769	0
CAE78815.1	435940	1.83	0
CAE77790.1	435828	3.98	0
CAE77803.1	434593	-0.438	0
CAE80141.1	433973	-1.68	0
CAE80785.1	432908	3.35	0
CAE80630.1	432848	7.58	0
CAE79641.1	432458	-1.19	0
CAE79619.1	430847	2.3	0
CAE77956.1	426667	-2.09	0
CAE79346.1	426460	-1.51	0
CAE77866.1	426208	-0.546	0
CAE78597.1	421635	4.66	0
CAE78392.1	421350	-1.87	0
CAE78948.1	421327	-1.12	0
CAE78320.1	418902	-1.88	0
CAE78540.1	418288	-1.65	0
CAE78454.1	417857	0.249	0
CAE80851.1	417632	-2.09	0
CAE79100.1	417198	1.29	0
CAE79099.1	414785	-1.35	0
CAE78384.1	414438	-0.479	0
CAE80951.1	414238	-1.21	0
CAE80948.1	414157	-0.206	0
CAE78014.1	412950	-1.19	0
CAE80082.1	412747	-1.69	0
CAE81224.1	412173	5.37	0
CAE78890.1	411720	-1.3	0
CAE79782.1	411638	-0.805	0
CAE78518.1	411370	5.4	0
CAE78562.1	409463	2.23	0
CAE79922.1	409012	-0.552	0
CAE78200.1	408728	-1.25	0
CAE77930.1	408425	0.0952	0
CAE79291.1	408410	4.05	0
CAE78123.1	406237	0.51	0
CAE79143.1	405858	-0.42	0
CAE78824.1	404878	-1.08	0
CAE79605.1	404875	-0.847	0
CAE81213.1	400868	-1.72	0
CAE78862.1	400778	4.79	0
CAE79802.1	397362	-1.64	0
CAE80579.1	397300	0.121	0
CAE77951.1	396578	-1.96	0
CAE79996.1	396346	-0.359	0
CAE79932.1	395035	-1	0
CAE80039.1	393113	-0.817	0
CAE80052.1	392598	4.12	0
CAE79665.1	392133	-1.75	0
CAE79736.1	392087	4.91	0
CAE78612.1	391817	3.43	0
CAE79391.1	391615	-0.334	0
CAE77887.1	390745	2.96	0
CAE81147.1	385973	1.47	0
CAE77877.1	385080	4.32	0
CAE77966.1	383957	-1.81	0
CAE80985.1	381847	NA	NA
CAE79428.1	380307	-1.58	0
CAE79549.1	378932	-1.26	0
CAE79553.1	376317	-1.21	0
CAE78047.1	375898	-1.94	0
CAE81197.1	373945	-1.38	0
CAE80055.1	373343	4.23	0
CAE80118.1	371348	5.69	0
CAE78172.1	371322	5.21	0
CAE79534.1	371195	-0.286	0
CAE79389.1	368968	-0.766	0
CAE77890.1	368700	-1.2	0
CAE81112.1	368442	0.0645	0
CAE78087.1	368088	5.88	0
CAE80755.1	365840	4.95	0
CAE78453.1	365695	-0.686	0
CAE78609.1	364667	2.72	0
CAE78538.1	364270	-1.11	0
CAE78097.1	363993	2.43	0
CAE79053.1	363480	-1.44	0
CAE78515.1	361978	2.84	0
CAE80783.1	361947	4.45	0
CAE79702.1	361343	0.408	0
CAE79433.1	361078	-2	0
CAE80146.1	360317	-0.146	0
CAE79560.1	360093	-0.692	0
CAE80690.1	358605	7.08	0
CAE80897.1	357772	-0.384	0
CAE79239.1	355538	-2.37	0
CAE80702.1	355197	-1.14	0
CAE80649.1	354872	5.46	0
CAE80901.1	354238	4.19	0
CAE80277.1	352590	3.16	0
CAE79020.1	351317	-1.64	0
CAE79819.1	350625	-1.58	0
CAE80318.1	350108	-1.16	0
CAE78409.1	349422	0.654	0
CAE81212.1	348882	-1.44	0
CAE79925.1	348277	-1.18	0
CAE78792.1	347678	1.38	0
CAE78205.1	347045	3.6	0
CAE79563.1	346713	-0.98	0
CAE78712.1	345968	4.26	0
CAE79638.1	345072	-1.74	0
CAE78149.1	344070	3.56	0
CAE80537.1	343047	-1.89	0
CAE78460.1	342733	1.36	0
CAE78343.1	340660	3.76	0
CAE80876.1	339822	0.21	0
CAE80907.1	338502	-0.877	0
CAE78280.1	338348	6.77	0
CAE80671.1	337868	-1	0
CAE78574.1	335805	1.59	0
CAE79565.1	334950	-1.01	0
CAE79816.1	334945	6.12	0
CAE78608.1	334445	-1.49	0
CAE79961.1	333340	-1.06	0
CAE78439.1	331742	-1.36	0
CAE78647.1	330558	1.11	0
CAE80321.1	329303	-1.54	0
CAE80336.1	328527	4.13	0
CAE78514.1	326538	3.04	0
CAE80486.1	326306	0.428	0
CAE79979.1	325918	-1.38	0
CAE77828.1	325323	2.25	0
CAE78694.1	324318	0.134	0
CAE80260.1	323397	-1.84	0
CAE78554.1	320728	-1.61	0
CAE80517.1	319735	-1.68	0
CAE79473.1	317632	-0.155	0
CAE79940.1	316870	-1.78	0
CAE78940.1	316182	1.97	0
CAE80467.1	315902	-0.466	0
CAE78338.1	314041	1.4	0
CAE80670.1	313957	-1.29	0
CAE79434.1	313758	1.5	0
CAE80879.1	312570	-0.189	0
CAE79801.1	310763	-1.53	0
CAE80019.1	310687	2.59	0
CAE78851.1	310662	1.77	0
CAE80750.1	310430	-1.41	0
CAE80672.1	307550	7.24	0
CAE80915.1	307345	5.14	0
CAE77818.1	306698	-0.948	0
CAE77894.1	306075	0.763	0
CAE78559.1	303433	3.15	0
CAE79390.1	303308	-1.12	0
CAE78201.1	302918	-0.786	0
CAE78529.1	301355	4.99	0
CAE78385.1	300808	0.218	0
CAE79378.1	300732	-0.824	0
CAE80297.1	300537	6.07	0
CAE77698.1	298632	-1.63	0
CAE77798.1	296666	0.17	0
CAE78758.1	295895	-1.18	0
CAE79720.1	295415	2.5	0
CAE79025.1	295323	5.46	0
CAE81013.1	293887	-1.84	0
CAE77926.1	293857	-2.5	0
CAE78187.1	292263	5.44	0
CAE77791.1	291260	3.52	0
CAE80327.1	291177	0.00668	0
CAE78698.1	290502	-1.93	0
CAE79539.1	289951	1.55	0
CAE79929.1	286687	2.4	0
CAE78169.1	286547	6.57	0
CAE79740.1	285787	6.07	0
CAE80812.1	285578	2.77	0
CAE80547.1	285517	-2.18	0
CAE78786.1	285388	1.3	0
CAE78499.1	285022	-1.99	0
CAE80219.1	284938	-0.378	0
CAE79775.1	284327	-0.45	0
CAE79357.1	284190	-0.271	0
CAE77751.1	283523	-1.57	0
CAE80799.1	282951	0.0323	0
CAE79148.1	282497	1.52	0
CAE77816.1	282202	2.18	0
CAE79768.1	281127	4.75	0
CAE80931.1	280432	-0.707	0
CAE79192.1	278735	-0.0322	0
CAE79862.1	278392	-1.61	0
CAE80873.1	278204	0.549	0
CAE77701.1	277965	-0.0572	0
CAE80047.1	277563	4.39	0
CAE81066.1	276698	-1.14	0
CAE79968.1	276097	3.77	0
CAE78620.1	275852	4.66	0
CAE78603.1	275784	-0.109	0
CAE80867.1	274548	0.573	0
CAE78017.1	273828	6.53	0
CAE79040.1	273051	1.83	0
CAE78229.1	272938	-0.351	0
CAE78010.1	272916	-0.723	0
CAE80049.1	272660	-1.92	0
CAE79959.1	271423	-0.318	0
CAE78284.1	268800	-1.23	0
CAE78691.1	267920	-1.48	0
CAE80413.1	266724	-2.25	0
CAE79037.1	266717	1.15	0
CAE79373.1	266158	0.355	0
CAE80331.1	266075	-0.375	0
CAE80770.1	265610	0.00994	0
CAE78232.1	264393	-1.12	0
CAE79131.1	264040	4.53	0
CAE78558.1	263860	2.41	0
CAE79991.1	263413	4.27	0
CAE79364.1	262900	0.917	0
CAE78755.1	262706	-0.693	0
CAE78276.1	260965	-0.703	0
CAE78115.1	259452	-1.46	0
CAE80437.1	258817	1.75	0
CAE77853.1	258462	-1.18	0
CAE80864.1	257287	-1.45	0
CAE81231.1	257137	-0.736	0
CAE79770.1	257087	-1.46	0
CAE80887.1	257040	-1.32	0
CAE78794.1	256917	NA	NA
CAE79778.1	256737	4.17	0
CAE79082.1	256612	1.42	0
CAE79377.1	256093	-1.9	0
CAE80885.1	255412	2.04	0
CAE79161.1	252374	-1.58	0
CAE80654.1	251290	5.21	0
CAE77824.1	250492	-1.67	0
CAE77934.1	250408	1.21	0
CAE81050.1	250242	2.55	0
CAE80034.1	248763	0.498	0
CAE78312.1	248152	0.235	0
CAE80085.1	246856	-1.46	0
CAE81138.1	246324	-0.71	0
CAE79847.1	246307	3.67	0
CAE77784.1	245736	6.21	0
CAE79058.1	244671	-0.582	0
CAE80545.1	244370	3.9	0
CAE77850.1	242695	-0.165	0
CAE78798.1	241918	4.61	0
CAE80697.1	241889	-2.27	0
CAE80580.1	241657	-1.42	0
CAE78471.1	241050	5.24	0
CAE79548.1	240832	0.235	0
CAE77755.1	240489	0.334	0
CAE78618.1	238447	7.71	0
CAE78247.1	237357	-1.49	0
CAE78522.1	236596	-0.924	0
CAE81208.1	236363	-0.761	0
CAE77996.1	235383	-0.661	0
CAE80940.1	234785	-1.2	0
CAE77749.1	233223	-1.44	0
CAE79366.1	232545	0.254	0
CAE80330.1	230744	0.594	0
CAE79666.1	230673	-1.01	0
CAE79846.1	230210	-1.48	0
CAE78355.1	229400	1.42	0
CAE80615.1	228902	5.36	0
CAE78667.1	228778	2.29	0
CAE80962.1	225415	-0.896	0
CAE80226.1	225212	-3.3	0
CAE80657.1	224628	-1.17	0
CAE78217.1	224114	0.469	0
CAE77813.1	223406	-1.11	0
CAE79797.1	222020	-1.31	0
CAE79125.1	221826	-2.15	0
CAE80574.1	221568	0.878	0
CAE77794.1	219662	1.59	0
CAE78327.1	219078	-1.87	0
CAE81049.1	219022	-1.86	0
CAE78289.1	219008	0.543	0
CAE79870.1	218290	2.14	0
CAE80290.1	218046	-0.881	0
CAE80287.1	217821	-1.04	0
CAE79446.1	217728	-2.69	0
CAE81036.1	217175	4.69	0
CAE79591.1	217123	5.38	0
CAE78249.1	216885	-1.25	0
CAE80793.1	216880	5.06	0
CAE78204.1	216373	4.27	0
CAE78740.1	216228	-3.35	0
CAE80825.1	215523	-1.88	0
CAE78314.1	214960	1.99	0
CAE80833.1	214690	0.903	0
CAE78587.1	214388	-2.34	0
CAE80205.1	211880	-1.91	0
CAE80377.1	211832	0.4	0
CAE80313.1	211273	1.56	0
CAE78167.1	211043	0.65	0
CAE78605.1	209856	-0.848	0
CAE79543.1	209442	5.53	0
CAE77817.1	209402	-1.62	0
CAE79142.1	209133	4.48	0
CAE80582.1	208905	-1.75	0
CAE79073.1	208370	-0.356	0
CAE78272.1	206842	-1.73	0
CAE80328.1	205371	1.79	0
CAE80237.1	204312	-1.7	0
CAE80889.1	203335	-0.923	0
CAE79972.1	202460	-0.189	0
CAE80320.1	202332	-2.57	0
CAE80977.1	202247	6.56	0
CAE78847.1	201927	-1.5	0
CAE81045.1	201509	0.671	0
CAE80803.1	200934	0.842	0
CAE80123.1	199573	NA	NA
CAE77764.1	198440	-1.92	0
CAE79023.1	197965	-0.356	0
CAE80006.1	197822	2.25	0
CAE78203.1	197631	3.75	0
CAE77772.1	197082	2.6	0
CAE79074.1	195540	-0.273	0
CAE78210.1	195516	0.719	0
CAE78303.1	195021	-0.519	0
CAE79724.1	193614	-1.68	0
CAE80528.1	192882	0.292	0
CAE80916.1	192478	-1.55	0
CAE78962.1	191825	4.56	0
CAE79714.1	190956	-0.529	0
CAE78129.1	190865	6.86	0
CAE78259.1	190802	-1.39	0
CAE77785.1	190712	-0.526	0
CAE80252.1	190643	0.687	0
CAE80024.1	190335	-0.294	0
CAE78743.1	189950	-1.09	0
CAE79777.1	189635	-1.46	0
CAE79242.1	189513	-1.97	0
CAE80841.1	188413	3.02	0
CAE78990.1	187509	-2.04	0
CAE78191.1	186614	1.56	0
CAE79681.1	186202	-1.57	0
CAE80416.1	185593	5.59	0
CAE79581.1	184670	0.948	0
CAE78678.1	183844	-1.14	0
CAE78507.1	183686	4.85	0
CAE78258.1	183360	-0.0651	0
CAE77699.1	182461	1.36	0
CAE79204.1	180312	-3.77	0
CAE81046.1	180263	0.79	0
CAE78939.1	180175	-2.13	0
CAE77938.1	179718	-1.87	0
CAE79990.1	179689	-1.29	0
CAE80914.1	179498	-1.2	0
CAE79474.1	179482	-0.528	0
CAE80892.1	179221	4.05	0
CAE79811.1	178250	-2.47	0
CAE80765.1	177590	-2.63	0
CAE79056.1	177302	-1.79	0
CAE81135.1	175728	-1.33	0
CAE78989.1	175712	-1.79	0
CAE79545.1	173692	3.75	0
CAE78007.1	172758	0.192	0
CAE79168.1	172558	-1.48	0
CAE79238.1	172061	-2.01	0
CAE80952.1	171017	-0.478	0
CAE78451.1	170150	3.7	0
CAE79363.1	169432	1.29	0
CAE78086.1	169397	-2.46	0
CAE79448.1	169328	-0.0133	0
CAE80536.1	168971	4.13	0
CAE79988.1	167926	0.683	0
CAE78751.1	166610	-0.296	0
CAE79440.1	166595	-0.876	0
CAE77972.1	166348	0.836	0
CAE77896.1	165742	3.72	0
CAE79861.1	164714	-1.83	0
CAE80296.1	164540	4.58	0
CAE78452.1	163900	-0.443	0
CAE78426.1	163644	3.05	0
CAE78870.1	163406	1.05	0
CAE79370.1	162999	-0.674	0
CAE81040.1	161381	-1.72	0
CAE80250.1	160428	-1.74	0
CAE79562.1	160076	-1.72	0
CAE79019.1	158771	-0.672	0
CAE80140.1	158648	-1.48	0
CAE77871.1	158351	-0.979	0
CAE79555.1	157769	-1.26	0
CAE78340.1	157734	-3.19	0
CAE80612.1	156874	-1.88	0
CAE77862.1	156795	-0.338	0
CAE78260.1	156306	-1.39	0
CAE80972.1	156089	-2.71	0
CAE78105.1	155973	-0.464	0
CAE79481.1	155690	-1.89	0
CAE78041.1	154057	0.313	0
CAE79999.1	153768	-1.1	0
CAE80596.1	153181	-2.34	0
CAE78024.1	152669	-1.71	0
CAE80647.1	152492	5.24	0
CAE79875.1	152489	-1.81	0
CAE81166.1	151666	1.95	0
CAE79153.1	151329	-1.94	0
CAE80400.1	151218	-1.34	0
CAE78465.1	150780	-1.49	0
CAE80834.1	150757	-1.83	0
CAE79348.1	149623	-2.43	0
CAE80370.1	148892	2.68	0
CAE80031.1	147725	-0.616	0
CAE80674.1	147619	-1.84	0
CAE79937.1	147506	-0.46	0
CAE79210.1	146728	-2.68	0
CAE78057.1	146564	2.15	0
CAE78061.1	146341	1.95	0
CAE79166.1	145878	3.19	0
CAE80878.1	145748	0.219	0
CAE80502.1	145460	1.22	0
CAE80479.1	145404	-1.94	0
CAE80637.1	145266	-1.3	0
CAE77863.1	145098	-1.54	0
CAE78563.1	144712	1.18	0
CAE78519.1	144496	5.2	0
CAE80618.1	144097	1.23	0
CAE79247.1	143684	0.695	0
CAE78234.1	143583	1.9	0
CAE80575.1	142578	-0.0626	0
CAE79174.1	141050	-0.714	0
CAE78920.1	140993	-1.37	0
CAE78189.1	140265	4.5	0
CAE78394.1	139726	-0.87	0
CAE80610.1	139180	-0.534	0
CAE78959.1	138954	-1.81	0
CAE80054.1	138617	-1.58	0
CAE79045.1	137825	0.739	0
CAE80882.1	137719	3.29	0
CAE80578.1	137136	-0.247	0
CAE80639.1	136908	4.84	0
CAE79680.1	136607	3.68	0
CAE78408.1	136457	-0.294	0
CAE80087.1	136091	-1.17	0
CAE79787.1	135641	-1.33	0
CAE77750.1	135471	-0.466	0
CAE81072.1	134199	3.99	0
CAE78601.1	133665	-1.02	0
CAE78157.1	133489	-1.63	0
CAE80542.1	132660	-1.76	0
CAE79055.1	132535	0.269	0
CAE80668.1	132052	-1.56	0
CAE79794.1	132038	-1.25	0
CAE81021.1	131222	1.67	0
CAE78702.1	131135	-1.72	0
CAE77805.1	130988	-1.56	0
CAE79868.1	130656	-1.97	0
CAE78393.1	130355	-0.0678	0
CAE79970.1	130333	-1.27	0
CAE79432.1	129632	1.3	0
CAE80056.1	129425	0.458	0
CAE79075.1	129362	-0.578	0
CAE77696.1	129175	2.72	0
CAE81067.1	128261	-1.39	0
CAE81167.1	126722	1.35	0
CAE79231.1	126224	-2.32	0
CAE79195.1	125903	-2.12	0
CAE79564.1	125633	-1.22	0
CAE81196.1	125503	3.35	0
CAE80564.1	123588	-0.0955	0
CAE78457.1	123510	1.56	0
CAE79675.1	123159	3.95	0
CAE78176.1	122027	-1.07	0
CAE78174.1	121353	5	0
CAE79669.1	120887	-1.83	0
CAE78349.1	120725	5.13	0
CAE80433.1	120528	-0.797	0
CAE78142.1	120450	-2.74	0
CAE79299.1	119638	-1.52	0
CAE80089.1	119617	-2.99	0
CAE79381.1	118965	-1.14	0
CAE80002.1	118872	-2.67	0
CAE80664.1	118828	3.14	0
CAE81261.1	117787	1.93	0
CAE78604.1	117564	-2.53	0
CAE79737.1	117352	-1.89	0
CAE79367.1	117270	0.526	0
CAE80070.1	117242	1.8	0
CAE80345.1	116946	-2.11	0
CAE77869.1	116926	-3.5	0
CAE77842.1	116723	-2.28	0
CAE78285.1	116372	-1.42	0
CAE80499.1	115902	-1.15	0
CAE80333.1	115538	-1.37	0
CAE80376.1	114904	-1.74	0
CAE78877.1	114872	0.741	0
CAE79845.1	114706	-2.58	0
CAE78943.1	114703	-0.732	0
CAE77876.1	114703	-0.202	0
CAE80411.1	114662	-1.02	0
CAE80660.1	113199	-2.81	0
CAE78044.1	112762	1.38	0
CAE79568.1	112670	0.641	0
CAE79577.1	112504	-0.878	0
CAE80937.1	112411	1.14	0
CAE80101.1	112402	0.525	0
CAE78427.1	112246	-1.78	0
CAE78498.1	111886	2.65	0
CAE77713.1	111784	0.182	0
CAE78180.1	111017	5.89	0
CAE80883.1	110867	-0.87	0
CAE78253.1	110569	-1.45	0
CAE80678.1	110394	-2.57	0
CAE79115.1	109771	0.152	0
CAE77924.1	109333	-4.26	0
CAE79052.1	109244	-2.03	0
CAE80232.1	109058	-0.358	0
CAE81267.1	108536	0.553	0
CAE79721.1	108162	-0.945	0
CAE80096.1	107937	0.411	0
CAE80548.1	107408	-2.54	0
CAE79441.1	106266	3.65	0
CAE79423.1	106156	6.29	0
CAE78926.1	105938	-2.17	0
CAE81098.1	105914	0.411	0
CAE77780.1	105537	-2.1	0
CAE78146.1	105398	-0.999	0
CAE79615.1	105290	-0.887	0
CAE80185.1	105173	0.151	0
CAE80256.1	105081	-0.255	0
CAE80264.1	104878	0.847	0
CAE80258.1	104778	-2.09	0
CAE80646.1	104377	0.528	0
CAE80924.1	103857	2.61	0
CAE77995.1	103487	-2.42	0
CAE80805.1	102809	-1.6	0
CAE79201.1	102609	-2.77	0
CAE78228.1	102519	-2.46	0
CAE81085.1	102117	1.03	0
CAE77891.1	101866	-1.97	0
CAE79554.1	101826	-1.44	0
CAE79003.1	101717	-1.12	0
CAE80300.1	101557	-2.06	0
CAE77858.1	101400	-0.347	0
CAE80600.1	101374	-2.17	0
CAE81064.1	101321	-1.11	0
CAE79212.1	101130	-1.12	0
CAE80061.1	101056	-2.3	0
CAE79677.1	100775	-2.32	0
CAE77742.1	99792.7	-2.27	0
CAE79717.1	99509	-2.12	0
CAE80978.1	99505.3	0.777	0
CAE78050.1	99393.8	-3.32	0
CAE78103.1	99156.2	0.019	0
CAE80040.1	99142.3	-1.99	0
CAE78281.1	99014.7	1.8	0
CAE81244.1	98726.7	NA	NA
CAE78360.1	97898.9	-1.96	0
CAE80998.1	97869.7	1.57	0
CAE78248.1	97608.7	-1.28	0
CAE79017.1	96697.7	-1.6	0
CAE77870.1	95987.8	-1.79	0
CAE78242.1	95888.7	-2.16	0
CAE80307.1	95422.2	-2.21	0
CAE78490.1	95314.2	-0.657	0
CAE79347.1	94969.7	-1.83	0
CAE80097.1	94806.2	3.03	0
CAE77703.1	93256.5	-0.615	0
CAE80223.1	93248.2	-0.982	0
CAE79221.1	93246.3	-2.07	0
CAE78227.1	92958.2	0.329	0
CAE80544.1	91142.3	-2.36	0
CAE78474.1	91111.2	4.32	0
CAE79039.1	90843.2	0.614	0
CAE78368.1	90781.2	-3.36	0
CAE77958.1	90770.2	-3.25	0
CAE80877.1	90420.6	-1.37	0
CAE78244.1	89918	0.285	0
CAE80209.1	89866.5	-2.55	0
CAE77942.1	89859	0.513	0
CAE80182.1	89649.5	3.59	0
CAE80432.1	89543.2	1.27	0
CAE80487.1	89391.2	-2.67	0
CAE81043.1	89377.2	-2.32	0
CAE79902.1	88972.5	-1.58	0
CAE79540.1	88771.7	4.56	0
CAE80898.1	88348.1	-0.608	0
CAE78336.1	88286	2.73	0
CAE80665.1	88174.2	-3.57	0
CAE79679.1	87666.6	-2.09	0
CAE81008.1	87501.5	-2.3	0
CAE78083.1	87309.6	-2.59	0
CAE78657.1	87167	-3.02	0
CAE81211.1	87048.2	-1.75	0
CAE77856.1	87002.2	-3.51	0
CAE80352.1	86747	-2.27	0
CAE80211.1	86739	-1.39	0
CAE78353.1	86444	2.19	0
CAE79542.1	86389	3.05	0
CAE81148.1	85937	-2.89	0
CAE77931.1	85906.7	-1.55	0
CAE78883.1	85769.3	-3	0
CAE77990.1	85483.5	-0.949	0
CAE78941.1	85478.2	0.0167	0
CAE79530.1	85383	-1.41	0
CAE78197.1	85224.5	-0.0763	0
CAE79213.1	85108.7	-2.75	0
CAE77827.1	84333.6	0.885	0
CAE78034.1	83938.7	-1.27	0
CAE77804.1	83901.5	-0.475	0
CAE78046.1	83893.3	0.59	0
CAE78588.1	83856.7	-1.48	0
CAE80305.1	83844.8	2.55	0
CAE80343.1	83793.3	-0.287	0
CAE80549.1	83529.3	-2.99	0
CAE78532.1	83314	-2.11	0
CAE79610.1	83073.7	2.13	0
CAE78801.1	82849.3	-1.22	0
CAE80961.1	82503.2	-2.84	0
CAE78119.1	82054.2	-1.99	0
CAE80673.1	81386	-2.82	0
CAE77859.1	80530	0.894	0
CAE80000.1	80231.4	4.4	0
CAE77759.1	79146.2	0.358	0
CAE79227.1	79068.5	1.01	0
CAE79387.1	78948.7	-2.69	0
CAE79973.1	78361.8	0.959	0
CAE78600.1	78130.7	-1.87	0
CAE78950.1	77906.7	-2.77	0
CAE79187.1	77745.7	3.17	0
CAE78938.1	76946	-2.5	0
CAE79636.1	76886.2	-0.376	0
CAE77852.1	76744.2	-1.97	0
CAE79551.1	76024.2	-1.67	0
CAE78250.1	75681.3	NA	NA
CAE78819.1	75584	3.98	0
CAE77727.1	75254.5	-2.58	0
CAE79561.1	75240	-2.87	0
CAE79946.1	75095.5	-4.44	0
CAE78136.1	75084.7	-2.04	0
CAE80366.1	74641.7	-0.66	0
CAE77985.1	73988.5	-3.69	0
CAE80030.1	73802.5	-1.17	0
CAE77726.1	73541.8	1.97	0
CAE80717.1	73438.8	-1.38	0
CAE80966.1	73263.2	-1.91	0
CAE80108.1	73184.5	-1.82	0
CAE80710.1	72244.2	2.72	0
CAE79144.1	72155.3	4.43	0
CAE80072.1	71907.5	3.84	0
CAE78351.1	71377	-0.905	0
CAE79746.1	71179.7	1.32	0
CAE78671.1	71163.4	-1.01	0
CAE78063.1	71111.8	-1.56	0
CAE78799.1	70833.3	-0.0369	0
CAE78106.1	70450.7	-2.27	0
CAE79184.1	70043	-0.973	0
CAE77854.1	69531	-1.41	0
CAE80329.1	69332	-0.077	0
CAE80980.1	69116	-1.59	0
CAE80221.1	68854.5	-0.0501	0
CAE79883.1	68655.7	-1.49	0
CAE78102.1	68572.8	0.236	0
CAE79305.1	68016.7	-1.11	0
CAE78504.1	67945.9	-1.65	0
CAE79456.1	67902.2	3.89	0
CAE80445.1	67718.3	-2.88	0
CAE79368.1	67596	-2.21	0
CAE81065.1	67511	-1.16	0
CAE78843.1	67472.8	-2.14	0
CAE78641.1	67127.7	1.48	0
CAE78036.1	67013	-2.39	0
CAE77991.1	66753.8	0.168	0
CAE77948.1	66349.2	-1.33	0
CAE78079.1	66205.5	0.704	0
CAE79709.1	66077.8	-0.466	0
CAE80608.1	66054.7	2.43	0
CAE80032.1	65992.7	2.7	0
CAE79371.1	65712.5	-1.5	0
CAE81010.1	65058	-3.24	0
CAE77998.1	64787.9	-2.63	0
CAE78025.1	64574.3	-1.94	0
CAE81234.1	63958	1.05	0
CAE78826.1	63105.5	-1.7	0
CAE79180.1	62669.3	-0.125	0
CAE80935.1	61902.7	-2.59	0
CAE79234.1	61625.2	-0.491	0
CAE80616.1	61607.3	-1.31	0
CAE78199.1	61181.2	-0.984	0
CAE80492.1	61124.5	-3.17	0
CAE79480.1	61094	-3.8	0
CAE78333.1	61040.3	-3.44	0
CAE80428.1	60848	-1.44	0
CAE78093.1	60816	3.28	0
CAE79314.1	60525.7	-4.01	0
CAE78868.1	59747.2	3.56	0
CAE78279.1	59692.5	0.0571	0
CAE78822.1	59618	0.0921	0
CAE78769.1	59475.8	3.23	0
CAE79196.1	59198	-1.92	0
CAE81262.1	58916.5	-2.08	0
CAE80891.1	58697	0.444	0
CAE79837.1	58562.3	1.17	0
CAE78663.1	58486.8	0.991	0
CAE78725.1	58268	-0.207	0
CAE79505.1	58035.3	-2.7	0
CAE77855.1	57993.5	-1.82	0
CAE78344.1	57894.3	3.3	0
CAE79927.1	57806.8	-1.35	0
CAE80509.1	57724.3	-1.42	0
CAE77993.1	57696.7	-1.81	0
CAE79304.1	57139	-0.448	0
CAE77823.1	56956.2	-1.31	0
CAE78772.1	56931.3	0.325	0
CAE79372.1	56441.7	-0.622	0
CAE81056.1	56367	-2.71	0
CAE80301.1	55342.5	-3.17	0
CAE80295.1	54793.3	0.362	0
CAE81237.1	54299	-2.09	0
CAE80093.1	54216	-1.73	0
CAE80963.1	54124.5	-1.51	0
CAE80917.1	54090.8	-1.2	0
CAE81165.1	54021.7	0.97	0
CAE80688.1	53919.3	0.866	0
CAE80231.1	53785.7	3.32	0
CAE78207.1	53466.6	0.0285	0
CAE79308.1	53395.8	-1.26	0
CAE77953.1	53219.3	-0.282	0
CAE80959.1	53206.5	-1.54	0
CAE78283.1	53181.8	0.892	0
CAE79283.1	53117	4	0
CAE78756.1	52648.5	-1.65	0
CAE79886.1	52629.8	-0.629	0
CAE80027.1	52624.7	0.499	0
CAE79264.1	52487	-2.89	0
CAE78506.1	52455.2	2.66	0
CAE78901.1	52049.7	-2.04	0
CAE78485.1	51972.9	-4.98	0
CAE79606.1	51918.8	-1.03	0
CAE79235.1	51212	0.769	0
CAE80965.1	51091.2	-1.8	0
CAE78841.1	50791	-0.164	0
CAE78268.1	50544.7	-2.55	0
CAE81070.1	50002.7	2.95	0
CAE79236.1	49932.2	-1.83	0
CAE80225.1	49891.5	3.85	0
CAE79578.1	49785	-1.76	0
CAE79384.1	49752.8	-1.46	0
CAE77812.1	49677.2	-0.965	0
CAE78256.1	49675.7	-0.72	0
CAE81204.1	49674.7	-2	0
CAE81007.1	49415.2	1.5	0
CAE80720.1	49386	-0.496	0
CAE80798.1	49134	-2.03	0
CAE81092.1	49115.8	-2.78	0
CAE78697.1	48916.5	-1.02	0
CAE78548.1	48652.5	-2.13	0
CAE80228.1	48604	-2.33	0
CAE79526.1	47940.3	-3.1	0
CAE77800.1	47654.7	-3.02	0
CAE81190.1	46916.5	-0.568	0
CAE80595.1	46890.3	1.77	0
CAE80041.1	46435.7	-0.892	0
CAE78673.1	46167.3	-2.93	0
CAE78352.1	45985.2	-1.65	0
CAE78586.1	45917.3	-2.92	0
CAE80482.1	45895	0.258	0
CAE80504.1	45666.3	-2.11	0
CAE77997.1	45463.2	-0.136	0
CAE77969.1	45234.8	-2.73	0
CAE78711.1	45038.3	-0.253	0
CAE79405.1	44938.7	-2.2	0
CAE80983.1	44815.8	0.55	0
CAE80890.1	44653	-1.89	0
CAE78224.1	44579	-3.38	0
CAE81264.1	44356.8	-2.04	0
CAE79298.1	43907	4.1	0
CAE77906.1	43734.3	1.67	0
CAE80364.1	43597.8	-3.29	0
CAE78828.1	43432.5	0.799	0
CAE80573.1	43307.3	-1.77	0
CAE78763.1	43225.3	2.34	0
CAE78425.1	41921.2	1.7	0
CAE80776.1	41871.2	-2.65	0
CAE79805.1	41771	0.0217	0
CAE79550.1	41627.7	-2.71	0
CAE80782.1	41207.3	2.4	0
CAE79552.1	41108.2	-1.65	0
CAE77735.1	41028.9	-0.406	0
CAE79556.1	40914.8	-2.17	0
CAE81220.1	40516.3	0.935	0
CAE78961.1	40339.8	-2.55	0
CAE80627.1	40287.8	1.24	0
CAE79529.1	40142.5	0.577	0
CAE77773.1	40102.5	-0.04	0
CAE79385.1	40036.7	-2.03	0
CAE79044.1	39646.8	3.08	0
CAE79975.1	39562.3	3.25	0
CAE77741.1	39536.7	-1.69	0
CAE80427.1	39188	-1.79	0
CAE80257.1	39120.4	-0.827	0
CAE79108.1	39036.3	-2.24	0
CAE79379.1	38901.5	-1.1	0
CAE80062.1	38319.8	-2.95	0
CAE78753.1	37985.2	1.87	0
CAE77738.1	37884.8	-1.36	0
CAE79639.1	37788.3	-2.1	0
CAE77760.1	37331.2	-0.474	0
CAE78719.1	37306.3	-3.14	0
CAE80403.1	37131.2	0.132	0
CAE80810.1	36767.8	-0.391	0
CAE78664.1	36721.9	0.832	0
CAE78693.1	36453.4	-1.77	0
CAE80771.1	36445.9	-2.42	0
CAE80779.1	36426.4	-1.31	0
CAE78159.1	36419.5	0.73	0
CAE80191.1	36304.7	1.89	0
CAE80694.1	36261.2	3.91	0
CAE79386.1	36136.3	3.12	0
CAE80581.1	36131	0.273	0
CAE78230.1	36117.8	-0.659	0
CAE77978.1	35811.7	-2.28	0
CAE79102.1	35439.8	-2.57	0
CAE78549.1	35382.5	-2.16	0
CAE78434.1	35347.1	-3	0
CAE79857.1	35040	-3.18	0
CAE81037.1	34808.7	1.85	0
CAE78354.1	34674.3	-1.63	0
CAE79130.1	34458.3	1.47	0
CAE81137.1	34380.9	-2.42	0
CAE79078.1	34208.5	-2.45	0
CAE80316.1	34160.7	-0.564	0
CAE80638.1	33937.1	-0.596	0
CAE78155.1	33879.8	-0.513	0
CAE79798.1	33786.2	-0.0068	0
CAE78456.1	33525.8	NA	NA
CAE79822.1	33496.2	-3.06	0
CAE78773.1	33484.3	0.129	0
CAE78733.1	33246.5	-4.73	0
CAE78048.1	33206.7	-1.7	0
CAE80681.1	33028.8	2.06	0
CAE77719.1	32807	0.169	0
CAE80354.1	32544.3	-0.106	0
CAE79786.1	32496.3	-2.35	0
CAE80426.1	32374.5	-2.13	0
CAE78357.1	32148.2	-0.408	0
CAE78374.1	32114.2	1.84	0
CAE80648.1	31902.8	2.85	0
CAE79891.1	31831.7	-2.55	0
CAE78886.1	31801.2	-1.32	0
CAE78954.1	31713.3	-0.0482	0
CAE80291.1	31426.9	-0.673	0
CAE81095.1	31324.8	-0.77	0
CAE81033.1	31218.3	-2.88	0
CAE79676.1	31197.8	-2.31	0
CAE80176.1	31033.8	-0.355	0
CAE80134.1	30839	2.52	0
CAE80375.1	30703.8	-1.44	0
CAE80869.1	30652.2	-1.78	0
CAE78790.1	30629.7	-3.4	0
CAE79640.1	30540.3	-2.82	0
CAE80501.1	30407.5	-0.704	0
CAE81058.1	30152.7	-0.278	0
CAE80773.1	30090.2	-1.1	0
CAE77763.1	29908.8	-3.03	0
CAE78668.1	29877.8	0.908	0
CAE79479.1	29876.9	-1.07	0
CAE78840.1	29811.7	2.65	0
CAE80398.1	29802.7	-3.25	0
CAE78965.1	29759.3	-2.22	0
CAE80028.1	29556.3	-1.9	0
CAE77912.1	29449.8	-0.0355	0
CAE79502.1	29253.3	-2.65	0
CAE81113.1	29126	-1.46	0
CAE80787.1	29110	NA	NA
CAE81053.1	29044.9	-2.06	0
CAE80806.1	29035.7	-1.6	0
CAE79355.1	28672.2	2.98	0
CAE78970.1	28267	-1.7	0
CAE79905.1	27995.7	0.455	0
CAE81011.1	27909.4	1.35	0
CAE77734.1	27852	-3.97	0
CAE78987.1	27624.3	-2	0
CAE81125.1	27506	-2.06	0
CAE78557.1	27504.7	-2.49	0
CAE77915.1	27440.7	1.66	0
CAE78776.1	27316	-3.73	0
CAE79944.1	27297	0.363	0
CAE80169.1	27269.6	-1.53	0
CAE78530.1	27228.1	-1.25	0
CAE80160.1	26862.7	-3.47	0
CAE80381.1	26753	-2.7	0
CAE79934.1	26412.6	-2.94	0
CAE80485.1	26296.5	NA	NA
CAE80126.1	26175.3	0.935	0
CAE81082.1	26089.8	0.233	0
CAE79685.1	26085.3	-2.89	0
CAE80361.1	26062.5	0.91	0
CAE78791.1	26038.3	-3.71	0
CAE79135.1	26017.7	-1.85	0
CAE80086.1	25926	-2.42	0
CAE78151.1	25892.3	3.01	0
CAE80441.1	25688.5	3.83	0
CAE78952.1	25457.2	-1.71	0
CAE79211.1	25431.5	-2.45	0
CAE79147.1	25188.5	-0.0939	0
CAE78747.1	24889.5	3.75	0
CAE79498.1	24771.4	-2.79	0
CAE78658.1	24767.3	-3.06	0
CAE80431.1	24738.2	-4.25	0
CAE78290.1	24650	-1.86	0
CAE79107.1	24596.7	-1.04	0
CAE80181.1	24310.5	-0.772	0
CAE80772.1	24255.3	-2.87	0
CAE78521.1	24234.3	1.81	0
CAE77955.1	24040.5	-2.63	0
CAE77980.1	23893.6	-0.443	0
CAE78245.1	23740.5	-2.82	0
CAE80166.1	23714.3	-1.05	0
CAE79414.1	23696.2	-2.17	0
CAE80620.1	23616.1	3.15	0
CAE78650.1	23525.7	-1.87	0
CAE80385.1	23522.8	-2.08	0
CAE77745.1	23396.3	-1.38	0
CAE78062.1	23393.9	-0.0342	0
CAE77712.1	23361.7	-2.72	0
CAE79920.1	23273.6	-1.93	0
CAE80293.1	23100.4	-0.0669	0
CAE79222.1	23092.7	-3.3	0
CAE78929.1	22997.1	-1.77	0
CAE79435.1	22976.7	-0.771	0
CAE79358.1	22793.3	1.07	0
CAE78064.1	22767.1	-1.44	0
CAE79793.1	22729.3	-2.86	0
CAE79151.1	22648.8	-5.69	0
CAE80791.1	22591.5	0.0736	0
CAE78317.1	22538.6	-3.94	0
CAE79334.1	22456.3	0.632	0
CAE78190.1	22439.1	0.902	0
CAE78026.1	22398.5	-4.4	0
CAE78328.1	22339	-2.8	0
CAE79504.1	22031.5	-0.423	0
CAE79453.1	21496.4	-2.12	0
CAE78060.1	21323.8	-2.97	0
CAE77685.1	21123	-2.5	0
CAE79671.1	20806.9	-2.36	0
CAE79538.1	20633	-0.66	0
CAE79567.1	20525.8	-0.585	0
CAE78988.1	20506.2	-3.93	0
CAE78446.1	20172	-1.69	0
CAE79688.1	20154.7	-1.51	0
CAE78744.1	20098.1	-0.18	0
CAE79769.1	19980.2	-1.31	0
CAE78255.1	19621.9	-2.16	0
CAE80886.1	19613	-1.18	0
CAE78856.1	19579.2	0.0423	0
CAE78523.1	19553.8	1.46	0
CAE79511.1	19547.3	-1.46	0
CAE79698.1	19283.3	2.09	0
CAE78800.1	19029.1	-2.36	0
CAE78577.1	18902.2	-2.52	0
CAE80038.1	18711.7	-1.66	0
CAE80051.1	18663	-4.08	0
CAE81047.1	18633.9	-1.43	0
CAE80130.1	18520.3	-1.74	0
CAE79818.1	18515.7	-0.424	0
CAE77725.1	18511	-4.05	0
CAE79593.1	18385.3	-1.15	0
CAE78318.1	18383.1	-2.45	0
CAE79719.1	18025.8	-2.31	0
CAE81099.1	17920.5	-1.54	0
CAE79687.1	17907	-1.46	0
CAE78380.1	17886.7	-2.73	0
CAE80918.1	17862.9	-1.85	0
CAE80497.1	17852.3	-1.57	0
CAE81232.1	17764.5	2.97	0
CAE80796.1	17724	1.64	0
CAE80386.1	17575.6	-2.67	0
CAE78825.1	17463.1	-0.186	0
CAE79302.1	17452.8	0.0258	0
CAE79608.1	17122.5	-1.44	0
CAE80551.1	17042.5	-1.72	0
CAE77940.1	17041.7	-2.65	0
CAE80429.1	16754.5	-1.6	0
CAE78686.1	16744.2	-0.114	0
CAE78469.1	16698.3	0.176	0
CAE77982.1	16555.8	-4.92	0
CAE80402.1	16504.4	2.1	0
CAE80831.1	16492.6	-1.19	0
CAE80243.1	16387.5	3.13	0
CAE80033.1	16312.7	0.846	0
CAE78080.1	16280.4	0.977	0
CAE79165.1	16248	-0.293	0
CAE78585.1	15753.7	-2.13	0
CAE81124.1	15572.9	-1.47	0
CAE79744.1	15566.7	-1.17	0
CAE80719.1	15557.6	-2.73	0
CAE80827.1	15495	3.78	0
CAE80590.1	15281.6	0.412	0
CAE77739.1	15092.3	-2.48	0
CAE79601.1	15059	-2.92	0
CAE79429.1	15051.9	-2.12	0
CAE80462.1	15037.4	-1.06	0
CAE78649.1	14625.4	-2.36	0
CAE77835.1	14422.1	0.37	0
CAE80350.1	13934.6	0.805	0
CAE81014.1	13855	-1.37	0
CAE78319.1	13579.5	1.17	0
CAE78316.1	13536.5	-3.53	0
CAE80137.1	13332.1	-1.26	0
CAE78287.1	13302.3	-3.05	0
CAE79197.1	13256.8	-1.96	0
CAE78329.1	13255.9	-1.21	0
CAE80136.1	13146.5	-3.7	0
CAE79603.1	13090	-1.91	0
CAE77761.1	12997.9	-4.07	0
CAE79497.1	12981.4	-1.87	0
CAE79152.1	12956.2	-3.16	0
CAE79950.1	12894.3	1.04	0
CAE80950.1	12867.5	-2.42	0
CAE79690.1	12811.1	1.3	0
CAE80840.1	12780.2	-0.944	0
CAE77811.1	12606.8	-3.62	0
CAE81060.1	12499.7	NA	NA
CAE79741.1	12434.4	-0.341	0
CAE78388.1	12418	0.0986	0
CAE80522.1	12371.5	1.28	0
CAE77753.1	12039.6	-0.00431	0
CAE77836.1	11906	0.893	0
CAE78674.1	11890	-2.03	0
CAE78972.1	11774.7	-4.04	0
CAE77959.1	11763.5	NA	NA
CAE79967.1	11762.9	-0.628	0
CAE79294.1	11708	-3.16	0
CAE79209.1	11567	-4.45	0
CAE78084.1	11471	-1.24	0
CAE78035.1	11401.3	-1.78	0
CAE79933.1	11302	0.74	0
CAE79668.1	11106.5	-2.13	0
CAE81009.1	10783	-3.79	0
CAE77857.1	10775.2	NA	NA
CAE80340.1	10755.9	1.57	0
CAE78225.1	10568.7	-3.17	0
CAE80020.1	10342.8	2.27	0
CAE78286.1	10265	-1.57	0
CAE79689.1	10085.7	-0.796	0
CAE80908.1	10081.2	-0.554	0
CAE79262.1	10009.5	1.04	0
CAE81152.1	9989.43	-3.27	0
CAE79240.1	9951.83	-0.321	0
CAE79088.1	9923.05	NA	NA
CAE78923.1	9798.72	-3.4	0
CAE79755.1	9554.08	-3.14	0
CAE80795.1	9494.08	1.93	0
CAE78400.1	9482.5	NA	NA
CAE77793.1	9438.67	NA	NA
CAE80037.1	9321.77	-0.283	0
CAE77806.1	9108.18	-1.19	0
CAE80813.1	8942.87	-1.85	0
CAE78599.1	8889.67	-2.34	0
CAE79361.1	8883.55	-1.09	0
CAE78552.1	8705.98	-0.361	0
CAE77740.1	8701.07	-4.87	0
CAE79454.1	8677.33	-0.451	0
CAE79496.1	8658.33	1.09	0
CAE80461.1	8634.67	-0.534	0
CAE79645.1	8448.37	-1.18	0
CAE80503.1	8344.45	0.891	0
CAE79286.1	8335.4	-0.0321	0
CAE79337.1	8290.47	-1.88	0
CAE79051.1	8105.47	0.477	0
CAE80259.1	8039.22	-2.97	0
CAE80121.1	8029.78	-3.54	0
CAE78556.1	7999.55	-3.38	0
CAE79841.1	7812.43	-0.347	0
CAE78944.1	7773.32	-0.0719	0
CAE78721.1	7644.3	-3.05	0
CAE79043.1	7514.33	-0.691	0
CAE79960.1	7343.48	-2.29	0
CAE81151.1	7113.27	-2.1	0
CAE79383.1	7105.6	-2.29	0
CAE78308.1	7043.67	-2.76	0
CAE78661.1	6961.57	-0.777	0
CAE78437.1	6959	-3	0
CAE79336.1	6945.33	-2.12	0
CAE78297.1	6905.83	-3.32	0
CAE80820.1	6878.53	-3.34	0
CAE78527.1	6843.5	-1.33	0
CAE80204.1	6829.67	-3.33	0
CAE80371.1	6811.72	-0.98	0
CAE77937.1	6806.5	-2.5	0
CAE79160.1	6713.33	-1.79	0
CAE78370.1	6688.17	-0.363	0
CAE81202.1	6671.17	-0.434	0
CAE80298.1	6260.85	-3.68	0
CAE79388.1	6226.97	-2.9	0
CAE78942.1	6184.38	-1.5	0
CAE81069.1	6145.83	2.06	0
CAE79499.1	6013.12	NA	NA
CAE78713.1	5992.17	-3.74	0
CAE78209.1	5948.52	-0.118	0
CAE80472.1	5879	-0.207	0
CAE80507.1	5814.08	-3.08	0
CAE80455.1	5724.02	-3.21	0
CAE79611.1	5686.32	-1.09	0
CAE79113.1	5629.53	-3.75	0
CAE77834.1	5623.47	-2.1	0
CAE77928.1	5556.97	-1.81	0
CAE79566.1	5526.18	-0.829	0
CAE78659.1	5440.17	-3.85	0
CAE79686.1	5425.35	-1.38	0
CAE79660.1	5267.2	1.8	0
CAE80206.1	5117.48	-2.1	0
CAE79673.1	5079.78	-2.37	0
CAE77962.1	5040	-2.4	0
CAE78714.1	4917.78	-0.191	0
CAE79657.1	4601.3	2.59	0
CAE81063.1	4512.2	-0.0964	0
CAE79632.1	4492.5	-1.33	0
CAE78676.1	4463.75	-1.44	0
CAE80868.1	4353	-1.99	0
CAE80447.1	4302.83	-2.78	0
CAE79810.1	4259.83	-2.43	0
CAE78575.1	4207.28	-4.57	0
CAE81207.1	4150.58	-1.75	0
CAE79277.1	4135.83	-2.06	0
CAE78867.1	4015.15	NA	NA
CAE78872.1	3886.73	-0.828	0
CAE77987.1	3866.5	0.181	0
CAE78269.1	3846.48	-2.67	0
CAE78760.1	3480.15	-1.62	0
CAE78350.1	3368.83	-2.21	0
CAE78066.1	3288.97	-1.54	0
CAE77861.1	3229.73	-0.952	0
CAE78636.1	3198.9	-1.52	0
CAE81032.1	3167.17	-1.33	0
CAE81041.1	3073	-1.56	0
CAE81240.1	3069.57	-1.67	0
CAE79241.1	3048.23	-0.794	0
CAE77917.1	2920.35	-2.46	0
CAE80592.1	2906.8	-1.63	0
CAE80460.1	2859.5	-3.41	0
CAE77979.1	2857.68	-1.4	0
CAE78433.1	2647.45	-1.44	0
CAE79506.1	2628.4	-1.86	0
CAE81074.1	2571.77	-2.66	0
CAE80391.1	2562.55	4.09	0
CAE78915.1	2503.33	-1.46	0
CAE79333.1	2495.87	NA	NA
CAE79923.1	2485.35	-1.25	0
CAE78724.1	2427.7	-2.42	0
CAE81055.1	2390.17	-1.7	0
CAE79097.1	2371.83	-0.0474	0
CAE80490.1	2363.17	-0.211	0
CAE78401.1	2240.8	-0.422	0
[truncated: 236 more rows]
