# Supplementary material for: Histones with an unconventional DNA-binding mode in vitro are major chromatin constituents in the bacterium Bdellovibrio bacteriovorus
Source: Nat Microbiol. 2023 Oct 9;8(11):2006–19. doi: 10.1038/s41564-023-01492-x (PMC10627809; doi:10.1038/s41564-023-01492-x)
Supplement: Supplementary file 5 — Source data for supplementary figures. [file 41564_2023_1492_MOESM5_ESM.zip › SourceData_Fig_S7.xlsx]

## Sheet: SourceData_FS_7C
Ladder_1	Ladder_2	Ladder_3	Control_1	Control_2	Control_3	Induced_1	Induced_2	Induced_3
0.00019715	0.000544771	0.00035476	0.000289666	0.000214929	0.000606356	0.000437377	0.000408224	0.000379312
0.000223754	0.000570657	0.000374071	0.000303885	0.000231213	0.000672726	0.000452727	0.00040506	0.000418323
0.000239214	0.000622454	0.000414048	0.00033298	0.000251073	0.000722772	0.00046816	0.000448876	0.000448104
0.000258237	0.000661293	0.000456845	0.000358753	0.000277483	0.000756495	0.000492272	0.000473706	0.000474053
0.000302937	0.000664111	0.00047128	0.00039096	0.000322482	0.000779263	0.000547806	0.000464455	0.000489379
0.000328686	0.000662481	0.000474067	0.000427328	0.000359489	0.000791291	0.000605016	0.000489041	0.000483284
0.000380584	0.000658186	0.000469827	0.000461737	0.00035185	0.000772174	0.000653784	0.000521417	0.000462385
0.000405412	0.000662454	0.00047472	0.000473454	0.000393908	0.0007769	0.000706621	0.000557931	0.000436958
0.00043134	0.000665399	0.000484404	0.000495311	0.000435781	0.000782484	0.00075326	0.000591767	0.000475621
0.000486613	0.00064495	0.000453029	0.00050245	0.000505732	0.000777544	0.000790836	0.000652136	0.000485199
0.000546621	0.000619989	0.000479442	0.000500886	0.000557705	0.000768738	0.000807557	0.000729059	0.000498261
0.000544215	0.00062035	0.000496833	0.000497419	0.000565834	0.000754132	0.000801501	0.000798922	0.000474576
0.000570937	0.000648757	0.000455104	0.000492615	0.000626271	0.000758643	0.000792998	0.000816935	0.000459773
0.000603795	0.000668783	0.000478286	0.000489974	0.000648791	0.000781196	0.000792847	0.000819126	0.000468132
0.000614017	0.000662102	0.000481815	0.000488246	0.000670682	0.00078141	0.000798291	0.000838113	0.000466216
0.000611575	0.000647019	0.000483664	0.000487646	0.000667824	0.000790646	0.000801933	0.0008201	0.000502441
0.000602942	0.000642225	0.000473765	0.000493497	0.000645935	0.000817925	0.000801117	0.000823995	0.000491817
0.000616129	0.000649328	0.000482155	0.000496615	0.000653056	0.00083296	0.000799865	0.000840061	0.000460818
0.000636781	0.000654932	0.000470603	0.000486446	0.000664571	0.000805682	0.000796672	0.000833001	0.000482761
0.000633329	0.000656017	0.000465981	0.000481009	0.0006639	0.00077153	0.000796032	0.000818639	0.000484677
0.000602048	0.000656846	0.000460139	0.000482097	0.000688133	0.00075091	0.000801171	0.000828863	0.000461514
0.000600893	0.00065507	0.000456142	0.000488087	0.000717663	0.000736089	0.00080108	0.000818396	0.00044375
0.000609081	0.000648059	0.000450814	0.000495731	0.000709901	0.000737593	0.000797683	0.000824238	0.00043661
0.000614875	0.00065465	0.000459055	0.000497012	0.000688731	0.000746399	0.000799801	0.000844686	0.000460469
0.000616751	0.000668228	0.000456145	0.000495348	0.000694297	0.00073523	0.000801762	0.000831054	0.00045716
0.000611615	0.000654158	0.00044644	0.000490079	0.000715149	0.000723632	0.000803431	0.000807198	0.000449672
0.000639044	0.000638788	0.000449217	0.00049356	0.000714319	0.000742533	0.000808339	0.000802086	0.000456812
0.000663688	0.000632349	0.000455618	0.000495074	0.000709798	0.000767019	0.000813816	0.000797948	0.000461166
0.000634177	0.000622631	0.000458043	0.000490026	0.000720915	0.000765945	0.00082033	0.000800626	0.000469351
0.000639894	0.0006234	0.000457024	0.000486503	0.000700923	0.000763798	0.000816862	0.000797461	0.000470222
0.000643595	0.000638374	0.000450788	0.000481952	0.000696846	0.000785277	0.000804124	0.000792593	0.000470745
0.00063508	0.000650785	0.000451086	0.000479448	0.000696965	0.000781196	0.000792137	0.000792349	0.000465868
0.000641974	0.000644691	0.000465	0.000473923	0.000670857	0.000772604	0.000775886	0.000801599	0.000449149
0.000663845	0.00065323	0.000459099	0.000467535	0.000667103	0.00078141	0.000766318	0.00078456	0.000453503
0.000660725	0.000659247	0.000461076	0.000467787	0.000683326	0.000774322	0.000771705	0.000767763	0.000466739
0.000621493	0.000652232	0.000445523	0.000470107	0.000677658	0.000759502	0.000771619	0.00076898	0.000485896
0.000641726	0.000652094	0.000456352	0.000471406	0.000690058	0.000766375	0.000766377	0.000776527	0.00048816
0.00060909	0.000652662	0.000476298	0.000474526	0.000692941	0.000788069	0.000762978	0.000784316	0.000466042
0.000603281	0.000654145	0.000470484	0.000478225	0.000700854	0.000790217	0.000765625	0.000795514	0.000469351
0.000647761	0.000659415	0.000436735	0.000478227	0.000670049	0.000784847	0.000772907	0.000809389	0.000488334
0.000607531	0.000649035	0.00043921	0.000479393	0.000669994	0.000782914	0.000764273	0.000792349	0.00049861
0.000627369	0.00064769	0.0004427	0.000478608	0.000701121	0.00078141	0.000756951	0.000768737	0.000495301
0.00061975	0.000649642	0.000449459	0.000473488	0.00067924	0.000784632	0.00075862	0.000765572	0.000477885
0.000627382	0.000652573	0.000436258	0.000471872	0.000705655	0.00078184	0.00075978	0.00076898	0.000483632
0.000612383	0.000643721	0.00045059	0.000473473	0.000709621	0.000789358	0.000760636	0.000772145	0.000480323
0.000632996	0.000644414	0.000425238	0.000474356	0.000696455	0.000820717	0.000763714	0.000791376	0.000486593
0.000641104	0.000638363	0.000444404	0.000478343	0.000680512	0.000830168	0.000767008	0.000799165	0.000494256
0.000623468	0.000632082	0.000455308	0.000478558	0.000688965	0.00081234	0.000765806	0.000796244	0.000481194
0.000627472	0.000627983	0.00044246	0.000481423	0.000714743	0.00081771	0.000758801	0.000807198	0.000478233
0.000650009	0.000632013	0.000446714	0.000484274	0.000707863	0.000803319	0.000762462	0.000791376	0.00047266
0.000661802	0.000648879	0.000450531	0.000478568	0.000698343	0.00080289	0.000767554	0.00079381	0.000474576
0.000643707	0.00063663	0.000429752	0.000475293	0.000704557	0.000811052	0.000762848	0.000797461	0.000504183
0.000639476	0.000646264	0.000427159	0.00047796	0.000712504	0.000805467	0.000769299	0.000778961	0.000499306
0.000641684	0.000648489	0.000445557	0.000476001	0.000705976	0.000805037	0.000767928	0.000792836	0.000498087
0.000632353	0.000634739	0.000448744	0.000472304	0.000692887	0.000785062	0.000765659	0.00079308	0.00050784
0.000601419	0.000632255	0.000451352	0.000473115	0.000699708	0.000788069	0.00076723	0.000795027	0.000515851
0.000606605	0.00064545	0.000456956	0.000470434	0.000708556	0.00080783	0.000767867	0.000817665	0.000518463
0.000646826	0.000651549	0.000447674	0.000472877	0.000696967	0.000842196	0.000763489	0.000811093	0.00049739
0.000667298	0.000640299	0.000437267	0.000477249	0.000690752	0.000831457	0.000754353	0.000796001	0.000502093
0.000636901	0.000634577	0.000439172	0.000477124	0.000693526	0.000801386	0.000760695	0.000800382	0.000500525
0.000644372	0.000620139	0.000441713	0.000471105	0.000675677	0.000825443	0.000773789	0.000814501	0.000490947
0.000653932	0.000617382	0.000436417	0.000469114	0.000703123	0.000839619	0.000770672	0.000790645	0.000520553
0.000667011	0.000619153	0.000436169	0.000472675	0.000680777	0.000840048	0.000768418	0.000781152	0.000523688
0.000647242	0.000620084	0.000448243	0.000480259	0.00065692	0.000831672	0.000773353	0.000803547	0.000540755
0.000636251	0.000627733	0.000447865	0.000477157	0.000683898	0.000845418	0.000776721	0.000809876	0.000546328
0.000624264	0.000627195	0.000450596	0.000475163	0.000703921	0.000864964	0.000774196	0.000819856	0.000535008
0.000642282	0.000611073	0.000445367	0.000478868	0.000710751	0.00087957	0.000777373	0.000830324	0.000547896
0.000655408	0.000610379	0.000438772	0.000474741	0.000714106	0.000898901	0.00078004	0.000845903	0.000546154
0.000639215	0.000624021	0.000442412	0.000478095	0.000735547	0.000924461	0.000778943	0.000833245	0.000547199
0.000641084	0.000619946	0.000439269	0.000479	0.000712362	0.000923602	0.000773921	0.000836166	0.000555036
0.000661179	0.000608964	0.000423322	0.000480008	0.000716803	0.000921239	0.000776977	0.0008386	0.000554862
0.000647022	0.000610756	0.0004411	0.000478786	0.000722111	0.000951525	0.000783785	0.000846633	0.000562873
0.000631078	0.000624938	0.000464419	0.000476854	0.000716615	0.000968923	0.000785165	0.000845416	0.000574368
0.000616639	0.000629588	0.000461175	0.000480342	0.000708643	0.00097193	0.000795422	0.000838113	0.000582727
0.000612563	0.000617309	0.000423967	0.000484583	0.000714888	0.000996416	0.000801632	0.000854666	0.000597704
0.000631698	0.000614105	0.000421226	0.000480862	0.000725913	0.00103357	0.000805607	0.000873897	0.000616862
0.000633638	0.000625746	0.000437484	0.000487358	0.000717531	0.00106988	0.000815577	0.000866351	0.000628704
0.000633935	0.000636963	0.000458762	0.000491459	0.000710164	0.0010978	0.000820897	0.000876818	0.000643682
0.000616498	0.000638172	0.000455962	0.000494534	0.000713461	0.00111068	0.000822829	0.000905299	0.000671721
0.000628804	0.000624165	0.000451402	0.0004916	0.000753105	0.00111906	0.000833777	0.00090822	0.000674682
0.000627392	0.000599074	0.000418547	0.000494675	0.000757861	0.00113796	0.000856141	0.000913332	0.000668064
0.000613407	0.000598059	0.000416987	0.00049829	0.000756471	0.00116503	0.000880207	0.000933049	0.000693316
0.000628931	0.000620882	0.000442771	0.000495366	0.000759076	0.00119402	0.000894694	0.000942056	0.000718743
0.0006269	0.000617717	0.000434991	0.00049909	0.000774907	0.00121701	0.000907174	0.00095228	0.000725535
0.000640906	0.000612795	0.000428252	0.000513282	0.000798324	0.00123161	0.000920719	0.000977352	0.000729541
0.000652656	0.00062055	0.000427655	0.000520624	0.000802313	0.0012503	0.000924712	0.000986359	0.000756013
0.000630201	0.000629134	0.000414194	0.000517227	0.000796747	0.00129047	0.000929555	0.000973458	0.000783703
0.000621432	0.000626887	0.000440431	0.000513726	0.000804541	0.00135426	0.000946493	0.000978083	0.000837866
0.000636421	0.000613193	0.000454088	0.00051162	0.000808262	0.00141483	0.000968871	0.000995366	0.000877574
0.000630183	0.000603946	0.000441782	0.000510579	0.000796093	0.00148227	0.000991251	0.00101898	0.000957163
0.000634874	0.000606954	0.000448257	0.000517148	0.000802334	0.00157786	0.00101149	0.0010387	0.000999135
0.000632637	0.000610246	0.000469459	0.000525044	0.000801506	0.00168267	0.00103666	0.00106182	0.00108865
0.000597845	0.000612314	0.00046555	0.000530364	0.000833265	0.00172821	0.0010741	0.00110174	0.0011719
0.000607759	0.000619643	0.00043403	0.00053891	0.000816639	0.00178212	0.00112103	0.00112584	0.00128806
0.000631239	0.000634497	0.000430948	0.000547379	0.000831848	0.00179931	0.00117351	0.00114921	0.00139935
0.000610796	0.000622162	0.000452807	0.000550682	0.00086423	0.00179501	0.00123052	0.00115749	0.00153292
0.000630929	0.000595802	0.000435402	0.000556721	0.000899062	0.00179802	0.00130218	0.00113655	0.00160415
0.000630132	0.00059323	0.000421289	0.000567799	0.000910024	0.00177869	0.00137959	0.00117039	0.0016402
0.000626859	0.000610513	0.000449292	0.000579685	0.000915616	0.001731	0.00145523	0.00128212	0.00160015
0.000638767	0.000619968	0.000438758	0.00059205	0.00101689	0.00160234	0.00155419	0.00135588	0.00152874
0.000631628	0.000629137	0.000414896	0.000597949	0.0010557	0.00145242	0.00165726	0.00138436	0.00139708
0.000634748	0.000629519	0.000420651	0.000607307	0.00109203	0.0012909	0.00172542	0.00144814	0.00121579
0.000647524	0.000634845	0.000438445	0.000617768	0.00112273	0.00110038	0.0017533	0.00148684	0.00107629
0.000652121	0.000634541	0.000453507	0.000624124	0.00116703	0.000990832	0.00171628	0.00157374	0.000984332
0.000634738	0.000618061	0.000433304	0.000627075	0.00116388	0.000922313	0.00160139	0.0016587	0.000894989
0.000615681	0.000620331	0.000445063	0.000622845	0.0011502	0.000849929	0.00145269	0.00166698	0.000826023
0.000588371	0.000606953	0.000441095	0.000612635	0.00111735	0.000819214	0.00129973	0.00165602	0.000775866
0.000598941	0.000593946	0.000421596	0.000589719	0.00107539	0.00081234	0.00115829	0.00160101	0.000703069
0.000618057	0.000617694	0.000408263	0.000558787	0.00097671	0.000800527	0.00105259	0.00151143	0.0007069
0.000595919	0.000629722	0.000441033	0.000541883	0.000893764	0.000784203	0.000969552	0.00141941	0.00068635
0.000623309	0.000628253	0.00043905	0.000533854	0.000844502	0.000754991	0.000911653	0.00127701	0.000682519
0.000624467	0.000611479	0.000425167	0.000533386	0.000797606	0.000754132	0.000882393	0.00116479	0.000673985
0.000597627	0.000604102	0.000425402	0.000521654	0.000766423	0.000750051	0.00085933	0.00110053	0.000648036
0.000626768	0.000618688	0.000445903	0.000500833	0.000758174	0.000736519	0.00083899	0.00105208	0.000637238
0.000615991	0.000617457	0.000419301	0.00049875	0.000722035	0.000717403	0.000816841	0.00100121	0.000620171
0.000629878	0.000605608	0.000413845	0.000509117	0.000691641	0.000703441	0.000799987	0.000972971	0.000611289
0.000627983	0.000597463	0.000430531	0.000502219	0.000699311	0.000708167	0.000796837	0.00095447	0.000612159
0.00059984	0.000601665	0.000430391	0.000500847	0.000700382	0.000711603	0.000780628	0.00091893	0.000609547
0.000611894	0.000607641	0.000412956	0.000499818	0.000701509	0.000718691	0.000765737	0.0009182	0.000601188
0.000608113	0.000596178	0.000405286	0.000494276	0.000710202	0.000724706	0.000762856	0.000893614	0.000591783
0.000606231	0.000582246	0.000415062	0.000486349	0.000707866	0.000710744	0.000754797	0.00085637	0.000596834
0.000595666	0.000577781	0.000419459	0.000490264	0.000701011	0.00068948	0.000750046	0.000872436	0.000599272
0.000583542	0.000593618	0.000422055	0.000502712	0.000682536	0.000684754	0.000752289	0.000886798	0.000570014
0.000606746	0.000596692	0.000425735	0.000492602	0.000664332	0.000688191	0.000748559	0.00087487	0.000548418
0.000619438	0.000587386	0.000430071	0.000477449	0.000660059	0.00067917	0.000747738	0.000855396	0.00055939
0.000611416	0.00059099	0.000441328	0.00048878	0.000663607	0.00067337	0.00074346	0.000840304	0.000566008
0.000595722	0.000595627	0.000432763	0.000490724	0.000676129	0.000671867	0.000738097	0.00082935	0.000574368
0.000589717	0.000589428	0.000417055	0.000484214	0.00066873	0.000674659	0.000733533	0.000818152	0.000564441
0.000594745	0.000585195	0.000418191	0.000490456	0.000671424	0.000672296	0.000726522	0.000797705	0.000552598
0.000598606	0.000590952	0.000419742	0.000486687	0.000688447	0.000666497	0.000716973	0.000790402	0.0005418
0.000612647	0.00059506	0.00041937	0.000476114	0.000672156	0.000669289	0.000712373	0.000797705	0.000527868
0.000608124	0.000597204	0.00041535	0.000475438	0.00064123	0.000676807	0.000717243	0.000798191	0.000532222
0.000595742	0.00059328	0.000405593	0.000482204	0.000643337	0.000680673	0.0007071	0.000792836	0.000549115
0.000591294	0.000582642	0.000407948	0.000479869	0.000669995	0.000672511	0.000706292	0.000783829	0.000525255
0.000596709	0.000585258	0.00041246	0.00047642	0.000646227	0.000657691	0.000732776	0.000774336	0.000532918
0.00059152	0.000592531	0.000416617	0.000481801	0.000660644	0.000660698	0.000740061	0.000781152	0.000528564
0.000587252	0.000589504	0.000422369	0.000484845	0.000634326	0.000659624	0.000715971	0.000799409	0.000533963
0.000591905	0.000585344	0.000408378	0.000478107	0.000610172	0.000654684	0.000701484	0.000798435	0.000529261
0.00060047	0.000585588	0.000421418	0.000485009	0.000646532	0.000656187	0.000700076	0.000795514	0.000512368
0.000572855	0.000587093	0.000427399	0.00047696	0.000612116	0.000647166	0.000699253	0.000807685	0.000522121
0.000586799	0.000586136	0.00041803	0.000476819	0.000633016	0.000641796	0.000695387	0.000789672	0.000524559
0.00056217	0.000580834	0.000424888	0.000477893	0.000653874	0.000640722	0.000691115	0.000761678	0.00053466
0.000596104	0.000573739	0.000437907	0.000478658	0.00061279	0.000640507	0.000689521	0.000754862	0.000537098
0.00063592	0.000572258	0.000426959	0.000468828	0.000623262	0.000655113	0.000691123	0.000748046	0.000497042
0.000612659	0.000568079	0.000416739	0.000471843	0.000636784	0.000648455	0.000686913	0.000752671	0.000526126
0.000585565	0.000559155	0.000393562	0.000480454	0.00063705	0.000623754	0.000679715	0.000752671	0.000534137
0.000548838	0.000558994	0.000425465	0.000478064	0.000613483	0.000628049	0.0006746	0.00074196	0.000515677
0.000555021	0.000570979	0.000389255	0.000479174	0.000627564	0.00063256	0.000676798	0.000745125	0.000508536
0.000595405	0.000583653	0.000406534	0.000488606	0.000628301	0.000629338	0.000684608	0.000752671	0.000511671
0.000581031	0.000585704	0.000401481	0.000485274	0.000610456	0.000640722	0.000675978	0.000738065	0.000509756
0.00059101	0.000582963	0.000408939	0.000476329	0.000594563	0.000646092	0.000671912	0.000732223	0.000506795
0.000578445	0.000579905	0.000419335	0.000478762	0.000584053	0.000638145	0.000674814	0.000738552	0.00051916
0.000569682	0.000580225	0.000417863	0.00048186	0.000603972	0.000630627	0.00066976	0.000745612	0.000527519
0.000566589	0.000577088	0.000413299	0.000481405	0.000612078	0.000619243	0.000668735	0.000746585	0.000509233
0.000546594	0.000559005	0.000426379	0.000477528	0.000606455	0.000616236	0.000667479	0.000725407	0.00053048
0.000535095	0.000551006	0.000424062	0.000476597	0.00059912	0.00062225	0.000670454	0.000720539	0.00051289
0.000563112	0.000550716	0.000419762	0.000474631	0.000599369	0.000621176	0.000676709	0.000717618	0.000516373
0.0005915	0.000551477	0.000395414	0.000473967	0.000619952	0.000621821	0.0006719	0.000719809	0.000513935
0.000578404	0.000565578	0.000399147	0.000478577	0.000617003	0.000615592	0.00066062	0.000709098	0.000517941
0.000575043	0.000557185	0.000414357	0.000482657	0.000607953	0.00061194	0.000662367	0.000713236	0.000524211
0.000576722	0.000554217	0.000407688	0.000481396	0.000597942	0.000618384	0.000673023	0.000719322	0.000537446
0.00055157	0.000554411	0.000403241	0.000476686	0.000593299	0.000612799	0.00067204	0.000717131	0.000539885
0.000560591	0.000554534	0.000423315	0.000479391	0.000599987	0.000618384	0.000663082	0.000709341	0.000542671
0.000545191	0.000553547	0.000426014	0.000484983	0.000591774	0.000624398	0.000655368	0.000725164	0.000515329
0.000546049	0.000544441	0.000403878	0.000483241	0.000611132	0.000619243	0.000656072	0.000733927	0.000508014
0.000543979	0.000544442	0.000398726	0.00048091	0.000615952	0.000613873	0.000660482	0.000731493	0.000518115
0.000547426	0.000548227	0.000424566	0.000488339	0.000593763	0.000614303	0.000659646	0.000722973	0.000522295
0.000565224	0.000549005	0.000437367	0.000489711	0.000582576	0.000617095	0.000652651	0.000716887	0.00051202
0.000555867	0.000565849	0.000430504	0.00048549	0.000570964	0.000593253	0.000640168	0.000718105	0.000514806
0.000554523	0.00056863	0.000423009	0.000487121	0.000583898	0.000595616	0.000639276	0.000713966	0.000498261
0.000559607	0.000551774	0.000414185	0.000480954	0.000578066	0.000601845	0.000650354	0.000698144	0.00049443
0.000567502	0.000528616	0.000419757	0.000481849	0.000590431	0.000599267	0.000647739	0.000711775	0.000512194
0.000569747	0.000533109	0.000412338	0.000488718	0.000621524	0.000572204	0.000634089	0.000740743	0.000502963
0.000538109	0.000534078	0.000407301	0.000488072	0.000582224	0.000572419	0.000630727	0.000719809	0.000495301
0.00056571	0.0005383	0.000401907	0.000490944	0.000559038	0.000585306	0.000640801	0.000702525	0.000505227
0.000553337	0.000539755	0.000379017	0.000490195	0.000589229	0.000575426	0.000644783	0.000726624	0.000525081
0.000563978	0.000535334	0.00038364	0.000486935	0.000568936	0.000581655	0.000635984	0.000725407	0.000519334
0.000576564	0.000555708	0.000402048	0.000487882	0.00055498	0.000588957	0.000630013	0.00070569	0.000498087
0.000555628	0.00055533	0.000402245	0.000490776	0.000603232	0.000592179	0.000629344	0.000687433	0.000508885
0.000513957	0.000547264	0.000396056	0.000491868	0.000574995	0.000580151	0.000637069	0.000674775	0.000520553
0.000541513	0.000532461	0.000403493	0.000492578	0.00056691	0.000586165	0.000642787	0.00068719	0.000516548
0.000537558	0.000529332	0.000405387	0.00049333	0.000585998	0.000583158	0.000633821	0.000689867	0.000505227
0.000519816	0.0005367	0.000405784	0.000497004	0.000597102	0.00058144	0.000633345	0.000702769	0.00051289
0.000530447	0.000542077	0.000425973	0.000490998	0.000591652	0.000601201	0.000637293	0.000703742	0.000517244
0.000535928	0.000557747	0.000430662	0.000489969	0.000587697	0.000605926	0.000629813	0.000686216	0.000502267
0.000530753	0.000561093	0.000415787	0.000494617	0.000566847	0.000615162	0.000626541	0.000686946	0.000485722
0.000536848	0.000536255	0.000410983	0.000492554	0.00055525	0.000587884	0.00062672	0.000692058	0.000499654
0.000542548	0.000533053	0.000402403	0.000490168	0.000565779	0.000584876	0.000623759	0.000681104	0.000492166
0.000542175	0.000554362	0.000418553	0.000496701	0.000570551	0.000593468	0.000631418	0.000677696	0.000495649
0.00054566	0.000545816	0.000405445	0.000499046	0.000568569	0.000578648	0.000639032	0.000684755	0.000511671
0.000545709	0.000541538	0.000413364	0.000496264	0.00054911	0.000580366	0.000631748	0.000694979	0.00051202
0.000553069	0.000535014	0.000416042	0.000491919	0.000549441	0.000573493	0.000627337	0.000691815	0.000502963
0.000514068	0.000523559	0.000403342	0.000498081	0.000556046	0.000560175	0.000629847	0.0006794	0.000501396
0.000504825	0.000533864	0.000407188	0.000500238	0.000558393	0.000572848	0.000631314	0.000666985	0.000499829
0.000484156	0.000530348	0.000404192	0.00048912	0.000570764	0.000577359	0.000632536	0.000665281	0.00047475
0.000521502	0.000518007	0.000400788	0.000498594	0.000574393	0.000584876	0.000631062	0.000683295	0.000480671
0.000519648	0.000504565	0.000422466	0.000500684	0.000555633	0.00058144	0.000623745	0.000695709	0.000494256
0.000508166	0.000507857	0.000441323	0.000498946	0.000546796	0.00057113	0.000623196	0.000698144	0.000506447
0.000525236	0.000524072	0.000435929	0.000500371	0.000564451	0.00056533	0.000627037	0.000709098	0.000505924
0.000532434	0.000511598	0.000435695	0.000488774	0.000546681	0.000580795	0.000626666	0.000709585	0.000488334
0.000519586	0.000504031	0.000437213	0.000496691	0.000560607	0.000592609	0.000622433	0.000707881	0.000510104
0.000522337	0.000506132	0.00042323	0.000502606	0.000558364	0.000579077	0.000611358	0.000721026	0.000475795
0.000526835	0.000513159	0.000417455	0.000498456	0.000558343	0.000577788	0.000611256	0.000715914	0.000483632
0.000511987	0.000522857	0.000410473	0.000492784	0.000566628	0.000576714	0.000613061	0.000702525	0.000497216
0.000522908	0.000518204	0.000409592	0.000493482	0.00056465	0.000567908	0.000614052	0.000701795	0.000491295
0.000494936	0.000516056	0.000420565	0.000499646	0.000551807	0.000554376	0.000609674	0.000710315	0.000491992
0.000526709	0.000525641	0.000426021	0.000497676	0.000532376	0.000547718	0.000605657	0.000696196	0.000497739
0.000485437	0.000526091	0.000414851	0.000495971	0.000534167	0.000552658	0.00060401	0.000664794	0.000469177
0.000500466	0.000518836	0.000401633	0.00050238	0.000520477	0.000559316	0.000605322	0.000655301	0.000511149
0.000507634	0.000521706	0.000400581	0.00049329	0.000538677	0.000558028	0.000613091	0.000673558	0.000486941
0.000489119	0.000523956	0.000410151	0.000504069	0.000533364	0.000566619	0.000609842	0.00068719	0.000491469
0.000493095	0.000509534	0.000410329	0.000496335	0.000541999	0.0005707	0.000604236	0.000685729	0.000487464
0.00051349	0.000505904	0.000399149	0.000488175	0.000543929	0.000560175	0.000604391	0.000695709	0.00048398
0.000509184	0.000514833	0.000398002	0.000498722	0.000562549	0.000561894	0.000600308	0.00068865	0.000500874
0.000510482	0.000523595	0.000393842	0.000492029	0.00053868	0.000572204	0.000601287	0.000686216	0.000509407
0.000499877	0.000517138	0.000410319	0.000485347	0.000549631	0.000583158	0.000602909	0.000682078	0.000495997
0.000497152	0.000502066	0.000409927	0.000477944	0.000570767	0.000590031	0.000593966	0.000660656	0.000497565
0.000498286	0.000499182	0.000403842	0.000481807	0.00053837	0.000582729	0.00060083	0.000656518	0.00049861
0.000468932	0.000509418	0.000406395	0.000493709	0.000556142	0.000571559	0.000588709	0.000691084	0.000478756
0.000465837	0.000515202	0.00042403	0.000489493	0.000553059	0.000565975	0.000581858	0.000704229	0.000479626
0.000484955	0.000502779	0.000419781	0.000496384	0.000552636	0.000557168	0.000595155	0.000689867	0.000498435
0.000497006	0.000501327	0.000396215	0.000499134	0.000543355	0.000549221	0.000589936	0.000666498	0.000505053
0.000487264	0.000505949	0.000412656	0.000506768	0.000543114	0.000556094	0.000586972	0.000645564	0.00048816
0.000471263	0.000506115	0.000415876	0.000486517	0.00052888	0.000567478	0.000596603	0.000647998	0.000485722
0.000486012	0.000512431	0.000390147	0.000484314	0.000537103	0.00057113	0.00058024	0.000654084	0.000479104
0.000469472	0.000508716	0.000398416	0.000482057	0.000513526	0.000567693	0.000565583	0.000648485	0.000464823
0.000491677	0.000495773	0.00042492	0.00048079	0.000516416	0.000562323	0.000571212	0.000670637	0.000482239
0.000485448	0.00048964	0.000423948	0.000477821	0.000530543	0.000562538	0.000579795	0.000672341	0.00048816
0.000489199	0.000495878	0.000409806	0.000473341	0.00052981	0.00056576	0.000581537	0.00067088	0.000489031
0.000516002	0.00050693	0.000411391	0.000478392	0.000536781	0.000559746	0.000578818	0.000688407	0.000495126
0.000497218	0.000513523	0.000435811	0.000484002	0.00054804	0.00056082	0.00058373	0.000668933	0.000494778
0.000472367	0.000505119	0.000419062	0.000477882	0.000543927	0.000573278	0.000584847	0.000653597	0.000496868
0.000490656	0.000494359	0.000409118	0.00046748	0.000534654	0.000569626	0.000571869	0.000660413	0.000483458
0.000477663	0.000492959	0.000428919	0.000474609	0.000528929	0.000561035	0.000569387	0.000660413	0.000488334
0.000498021	0.000493355	0.00041937	0.000471944	0.000524631	0.000554806	0.000563881	0.0006609	0.000498958
0.000461241	0.000494305	0.000403143	0.000462299	0.00052986	0.000543207	0.000560532	0.000647268	0.000496346
0.00047335	0.000495448	0.000406021	0.000457611	0.000538695	0.000532897	0.000556813	0.000638748	0.000473705
0.000492111	0.00049426	0.000410468	0.000459449	0.000547538	0.000538052	0.000557921	0.000675262	0.000438003
0.000467455	0.000493475	0.000421343	0.000458536	0.000545019	0.000539126	0.000558489	0.000680617	0.000443228
0.000453241	0.000492348	0.000410305	0.000462869	0.000523637	0.00052452	0.000549292	0.000673071	0.000463256
0.000478637	0.000485913	0.000425349	0.000463995	0.000518328	0.000541059	0.000542216	0.000664794	0.000472312
0.000489391	0.000484673	0.00040498	0.000462263	0.000509488	0.00056082	0.000539424	0.0006609	0.000476666
0.000468075	0.000478951	0.000398824	0.000459414	0.000506278	0.000559746	0.000534025	0.000651406	0.000459424
0.000460592	0.000492566	0.000408579	0.000450521	0.000519757	0.000541918	0.000531872	0.000621221	0.000453851
0.000479307	0.000504727	0.000432066	0.000443515	0.000511989	0.000530964	0.000535655	0.000623899	0.000461863
0.000482096	0.000503598	0.000434896	0.00044541	0.000509418	0.000523231	0.000529498	0.000652136	0.000462037
0.000469386	0.00050039	0.000415012	0.000450151	0.000518633	0.000523017	0.00052749	0.000656761	0.000452632
0.000458576	0.000488267	0.000413062	0.000446256	0.000525775	0.000532897	0.000527181	0.000646051	0.000440093
0.000466946	0.000475678	0.000413598	0.000442047	0.000542791	0.000535689	0.000522282	0.000623412	0.000439396
0.000470118	0.000480691	0.000391304	0.000438667	0.000530018	0.000537837	0.000523191	0.000623899	0.000434346
0.000455322	0.000481084	0.00037852	0.000433871	0.000529238	0.000542777	0.000524889	0.000640939	0.000465172
0.00046703	0.000479202	0.000384596	0.000434567	0.000533267	0.00053977	0.000515625	0.000622438	0.000484155
0.000470111	0.000487001	0.000394612	0.000435412	0.00052436	0.000512921	0.000507671	0.000608563	0.00046134
0.000451157	0.000489713	0.000408715	0.000435232	0.000529705	0.000504759	0.00051953	0.000620248	0.000444969
0.000462021	0.000486452	0.000403138	0.000433107	0.000526267	0.000507552	0.000506572	0.000622195	0.000449497
0.000449829	0.00048007	0.000397747	0.000427388	0.000505092	0.000519795	0.000497207	0.00061757	0.000442183
0.000462796	0.000464305	0.000411848	0.000427611	0.000497444	0.00050884	0.000502707	0.000610511	0.000452632
0.00045747	0.000466356	0.000400287	0.000425976	0.000510914	0.000490583	0.000500289	0.000622195	0.000453677
0.000465551	0.000474032	0.000383854	0.000421305	0.000506034	0.000501537	0.000493352	0.000635827	0.000451065
0.000453707	0.00046301	0.000383488	0.000420577	0.000498181	0.000544711	0.000491764	0.000640452	0.000428947
0.00045872	0.000449025	0.000388181	0.000418169	0.000494929	0.000618813	0.00048784	0.000623899	0.000429818
0.000495906	0.000450813	0.000395885	0.000417742	0.000502901	0.000608289	0.000487101	0.000610997	0.000436436
0.000467943	0.000441356	0.000402371	0.000418249	0.000477788	0.000512707	0.000486633	0.000615136	0.000430863
0.000452514	0.00043653	0.000394394	0.000415455	0.000484088	0.000494449	0.000477933	0.000610997	0.000408745
0.000483539	0.000452485	0.00038906	0.000414486	0.000493985	0.000490368	0.00047203	0.000602234	0.000421981
0.00046979	0.000450839	0.000357603	0.000411137	0.000472451	0.000484999	0.000472085	0.000596148	0.000415885
0.000452037	0.000463459	0.000372139	0.000405011	0.000483147	0.000491872	0.000475506	0.00058349	0.000421632
0.000466434	0.000472423	0.000383263	0.000407727	0.000480591	0.000507337	0.00047758	0.000573997	0.000424419
0.00041876	0.000458811	0.000381348	0.000416166	0.000490693	0.000499175	0.00047407	0.000574727	0.000440441
0.000453903	0.000441529	0.000387882	0.000411819	0.000497168	0.00047877	0.000469608	0.000579596	0.000422677
0.00043585	0.000440238	0.000387581	0.000403921	0.000453866	0.000485858	0.000460727	0.000582517	0.000422329
0.000429625	0.000439043	0.00040722	0.000404163	0.000447892	0.000466097	0.00045582	0.000573267	0.000420413
0.000441152	0.000447389	0.000401036	0.000404791	0.00046635	0.000467815	0.000462567	0.000578378	0.000410835
0.000442597	0.000453893	0.000385371	0.000407625	0.000490991	0.000465667	0.000465559	0.000593958	0.000406829
0.000437414	0.000446664	0.00040231	0.000409669	0.00048736	0.000472755	0.000464682	0.000583734	0.000407352
0.000420812	0.000432839	0.000396043	0.00041165	0.00046414	0.000451062	0.000461035	0.000573753	0.000383841
0.000414652	0.000431917	0.000367621	0.000410303	0.000432199	0.000441181	0.000455222	0.000574484	0.000414318
0.000400119	0.000431914	0.000380208	0.000407251	0.000434185	0.00044784	0.000452873	0.000563773	0.000398644
0.000420384	0.000437212	0.000406394	0.000408126	0.000451424	0.000461157	0.000449877	0.000551845	0.000403868
0.000444426	0.00043651	0.000385638	0.000408048	0.000453921	0.000463949	0.000456885	0.00054649	0.000405088
0.000459453	0.000421909	0.000387359	0.00040753	0.000438737	0.000459653	0.000464043	0.000536266	0.000392722
0.000456779	0.000416919	0.000378879	0.000409155	0.000427564	0.000445692	0.00046411	0.000526529	0.00040352
0.000430121	0.000433131	0.000391511	0.000409818	0.000445007	0.000446981	0.000464639	0.0005202	0.000404217
0.000422543	0.000424783	0.000379916	0.000413938	0.000446704	0.000422924	0.000465572	0.000528233	0.000381402
0.000429816	0.000435841	0.000367483	0.000417467	0.000434869	0.000429153	0.000464429	0.00053724	0.000390807
0.000419214	0.00043666	0.000377684	0.000422802	0.000429041	0.000435597	0.000460529	0.000531154	0.000406307
0.000404567	0.000410591	0.000376796	0.000422357	0.000418392	0.000445907	0.000456889	0.000529207	0.000401953
0.000407314	0.000405011	0.000371303	0.000418514	0.000430396	0.000448054	0.000458342	0.000533101	0.00039934
0.00041182	0.000413267	0.0003791	0.000417704	0.000426049	0.000429582	0.000462939	0.000527989	0.000394464
0.000395148	0.000413364	0.000377308	0.000417481	0.000408832	0.000423353	0.000465844	0.000525799	0.000390807
0.000413298	0.000398607	0.000373651	0.000433741	0.000418129	0.00041648	0.000470952	0.000534562	0.000390458
0.000404188	0.000394847	0.000371388	0.00045795	0.000417739	0.000402304	0.000474265	0.000530911	0.000401256
0.000415765	0.000389852	0.000372048	0.000451503	0.000413572	0.000407889	0.000470667	0.000528476	0.000397251
0.00043794	0.00041726	0.000378115	0.00042992	0.000400186	0.000408533	0.000462962	0.000509733	0.000393245
0.000419751	0.000414377	0.000369123	0.000433169	0.000416943	0.000408962	0.000461532	0.000498535	0.000384363
0.00043723	0.000414514	0.000365774	0.000435213	0.000412292	0.000407889	0.0004677	0.000506325	0.000384885
0.000426005	0.000414378	0.000380566	0.00044779	0.000416804	0.000406385	0.000475651	0.000511923	0.000374262
0.000388826	0.000412674	0.000371871	0.000451268	0.000397505	0.000414762	0.000479844	0.000513871	0.000390284
0.000401905	0.000408581	0.000362621	0.000450542	0.000405727	0.000408318	0.000483747	0.000517522	0.000390458
0.000380774	0.000419625	0.000376492	0.000451256	0.000399143	0.000395645	0.000494142	0.00051314	0.000382447
0.000408713	0.000409578	0.00037559	0.000456263	0.000380466	0.000403807	0.000498566	0.000499265	0.000371127
0.000386057	0.000418039	0.000376389	0.000461139	0.000379296	0.000412829	0.000499473	0.00048466	0.000377048
0.000409886	0.000427429	0.000392187	0.000468685	0.00039987	0.000390705	0.000505335	0.000477114	0.000370953
0.000377492	0.000415527	0.000393531	0.000470567	0.000402248	0.00038061	0.00051001	0.000500482	0.000373043
0.000395386	0.000401045	0.000386682	0.000467852	0.00038053	0.000392209	0.000507114	0.000490015	0.000378442
0.000408747	0.000404742	0.000375392	0.000473873	0.000368795	0.00041197	0.000504947	0.00047687	0.000381576
0.000375561	0.000408189	0.000374377	0.000475155	0.000389266	0.000410466	0.000510924	0.000477114	0.000391155
0.000376377	0.000420968	0.000386271	0.000484453	0.000392261	0.000383832	0.000515996	0.000464212	0.000389588
0.000383219	0.000419022	0.000364048	0.00048565	0.000385404	0.000378892	0.000521988	0.000478087	0.000378964
0.000395983	0.000408403	0.000360311	0.000488352	0.000374835	0.000388343	0.000532888	0.00048539	0.00038593
0.000388356	0.000402022	0.000383711	0.000484475	0.000362085	0.000394786	0.000536517	0.000473706	0.000398992
0.000369757	0.000408206	0.000370544	0.000494426	0.000375666	0.000396075	0.000538808	0.000482956	0.000394638
0.000377706	0.000419796	0.000390923	0.000497009	0.000389266	0.000383617	0.000545087	0.000487581	0.000379661
0.000372485	0.000406074	0.000390506	0.000499705	0.000396351	0.000382973	0.000546971	0.000483443	0.000379312
0.000372027	0.000403573	0.000379108	0.000512779	0.000375127	0.000394786	0.00054766	0.000487824	0.000399166
0.000381779	0.000419684	0.000397381	0.000509951	0.000364634	0.000393497	0.000548156	0.000479791	0.000393942
0.000394956	0.00042002	0.000382752	0.000518703	0.000370435	0.000389631	0.000553575	0.000481982	0.000395857
0.000378777	0.000411653	0.000412296	0.000527267	0.000382433	0.000390705	0.000562783	0.000507298	0.000417627
0.000356222	0.000416088	0.000414421	0.000537205	0.000369371	0.000383402	0.000572922	0.000505351	0.000412054
0.000355823	0.00042604	0.000410438	0.00053261	0.000361755	0.00038555	0.000580195	0.000503647	0.000400385
0.000373214	0.000431222	0.000415152	0.000539203	0.000366407	0.000405955	0.000576625	0.000508759	0.000408919
0.000397279	0.000420235	0.000398351	0.000540161	0.000371056	0.000414977	0.000579661	0.000490502	0.000420239
0.000403761	0.000414509	0.000402854	0.000553686	0.000371209	0.000408103	0.00059105	0.000497805	0.00042529
0.000412316	0.000419297	0.000401236	0.000555413	0.000366284	0.00040123	0.000599758	0.00051947	0.000429818
0.000391809	0.000420475	0.000430812	0.000560469	0.000377778	0.000400586	0.000604628	0.000524581	0.000440267
0.000373567	0.000424628	0.000415011	0.000563607	0.000379776	0.000398438	0.000605816	0.00051241	0.00044375
0.000367775	0.000431912	0.000395533	0.000568324	0.000376978	0.000391779	0.0006085	0.000501213	0.000436784
0.000379493	0.000426969	0.000410809	0.000573789	0.000377293	0.000390061	0.000612691	0.000500482	0.000447756
0.000358071	0.000434362	0.000408366	0.000584418	0.000383321	0.000410036	0.000617287	0.000485147	0.000455245
0.000357993	0.000439288	0.000454415	0.000583233	0.000403886	0.000415191	0.000627568	0.000482469	0.000457683
0.000367985	0.000439217	0.000433419	0.000592583	0.00040146	0.000407029	0.000636969	0.000499265	0.000451065
0.000359188	0.000435685	0.000448194	0.00059104	0.000371653	0.000401874	0.000637545	0.000507298	0.000458379
0.000374569	0.000437763	0.000454323	0.000586869	0.000367326	0.000407889	0.000637449	0.000483443	0.000464823
0.000399783	0.00044812	0.000464703	0.000599853	0.000394401	0.000420132	0.000639425	0.000496344	0.000466913
0.000388161	0.000454537	0.000452901	0.000608769	0.000403136	0.000426146	0.000652756	0.000511193	0.000471789
0.000409803	0.000455961	0.000461373	0.0006159	0.000398506	0.00042228	0.000662675	0.000497561	0.000500699
0.000414038	0.000463511	0.000474106	0.000611467	0.000418406	0.000418413	0.000658757	0.000498778	0.000504879
0.000393949	0.000473495	0.000460164	0.000616716	0.000411523	0.000433019	0.000656706	0.00053018	0.00050575
0.000410431	0.00047046	0.00049566	0.000617033	0.000389241	0.000434737	0.000661	0.000550385	0.000521946
0.000408678	0.000480944	0.0005246	0.000623078	0.000380278	0.000429797	0.00066618	0.000543812	0.00049652
0.000422676	0.000511898	0.000558443	0.00063513	0.000392021	0.000436671	0.000667526	0.000515331	0.000491643
0.000430766	0.000564744	0.00055335	0.000630951	0.000404268	0.000435167	0.000677089	0.000526772	0.000513239
0.00039777	0.000622659	0.000576306	0.000630879	0.000405648	0.000443973	0.000685131	0.00052166	0.000550856
0.000433893	0.000678802	0.000621871	0.00063586	0.000428633	0.000477481	0.000682438	0.000528963	0.000560609
0.00042273	0.000738566	0.000666317	0.000647454	0.000426507	0.000487576	0.000688709	0.000574727	0.000574368
0.000421591	0.000791137	0.000714379	0.000654487	0.000429935	0.000469319	0.000697956	0.000578135	0.000571929
0.00044425	0.000828134	0.000768078	0.000657678	0.000430945	0.000462875	0.000695131	0.000571319	0.000553817
0.000443649	0.000859037	0.000825119	0.000656124	0.00045286	0.000469319	0.000700658	0.000569372	0.000589693
0.000461317	0.000891124	0.000884288	0.000655924	0.00042405	0.000469963	0.000713074	0.000576918	0.000599969
0.000455324	0.000915561	0.00096326	0.00066294	0.000439303	0.000480703	0.000719911	0.000607589	0.000607457
0.000463464	0.000938205	0.00106949	0.000675351	0.000472394	0.000482636	0.000721554	0.000607103	0.000599969
0.000479006	0.000964	0.00118782	0.000672338	0.000455736	0.000487146	0.000725069	0.000600043	0.000587081
0.00048762	0.00101454	0.00126865	0.000671076	0.000490364	0.000507122	0.000726641	0.000596148	0.000639676
0.000499838	0.00107026	0.00129447	0.000683234	0.000471848	0.00051464	0.000725602	0.000610267	0.000629401
0.00050945	0.00109807	0.0013462	0.000680908	0.000445157	0.000526668	0.000729353	0.000638261	0.000648732
0.000530516	0.00114163	0.00141913	0.000691478	0.00046853	0.000545784	0.000728767	0.00064313	0.000630968
0.000569028	0.00121013	0.00149161	0.000691718	0.000471212	0.000546429	0.0007338	0.000622682	0.000627311
0.000586744	0.00127156	0.00158637	0.000703809	0.0004638	0.000550725	0.000744167	0.000615136	0.000628008
0.000580305	0.00133267	0.00165278	0.00070501	0.000487352	0.000553302	0.000748034	0.000628767	0.000652912
0.00061525	0.00139595	0.00172761	0.000699914	0.000482678	0.000539341	0.000755588	0.0006609	0.000659704
0.000687223	0.00147812	0.00185735	0.000718383	0.000485946	0.000545999	0.000758082	0.000668202	0.00066876
0.000713846	0.00161665	0.00196142	0.000713883	0.000494362	0.000568338	0.000758934	0.000669176	0.000668934
0.000740975	0.00177762	0.00205557	0.000715986	0.000495359	0.000577788	0.000760372	0.000681591	0.000702547
0.000790659	0.00194348	0.00220459	0.000723922	0.000514546	0.000582514	0.000761609	0.000700821	0.000695754
0.000832959	0.00213665	0.0023204	0.000725096	0.000542755	0.000574566	0.000771934	0.000711775	0.000700979
0.000907629	0.00233236	0.00239489	0.00075366	0.000528086	0.000573707	0.000777202	0.000700578	0.000733024
0.000986906	0.00252035	0.00243606	0.000742687	0.000541843	0.000579507	0.000766678	0.000701065	0.000752878
0.00106992	0.00266773	0.00245816	0.000730876	0.000546075	0.000571989	0.000771751	0.000722973	0.000709513
0.00118027	0.00272794	0.00242019	0.000727604	0.000539307	0.00057564	0.000781852	0.000732467	0.000733198
0.0012942	0.00270233	0.00234112	0.000739907	0.000532961	0.000588528	0.000777959	0.00073198	0.000736681
0.0014695	0.00256221	0.00220261	0.000746486	0.000531281	0.000593468	0.000787679	0.0007405	0.000736507
0.00168553	0.00233295	0.00204892	0.000751025	0.000549474	0.000601201	0.00080272	0.000747072	0.000755664
0.00186679	0.00209144	0.00179632	0.00074601	0.000569637	0.000606356	0.000807525	0.000748289	0.000770119
0.00205834	0.00182132	0.00148186	0.000754195	0.000565131	0.000615592	0.000816332	0.000742447	0.000784574
0.00227671	0.00149538	0.00121165	0.000767255	0.000567755	0.000625687	0.000820554	0.000740013	0.000763675
0.00249451	0.00118061	0.000946739	0.000768088	0.000580657	0.000605067	0.00082168	0.000736118	0.000794501
0.00263141	0.00094742	0.00076582	0.000763004	0.000576239	0.000599267	0.000830546	0.000735144	0.000767159
0.00267592	0.000790386	0.00068272	0.000769526	0.000582977	0.000628694	0.000837712	0.000755592	0.000789625
0.00267495	0.000697589	0.000634119	0.000774637	0.000588757	0.000647595	0.000844794	0.000770684	0.000825153
0.00260268	0.000654582	0.000651804	0.0007827	0.000602182	0.000652965	0.000854497	0.000790158	0.000814703
0.00253317	0.000636023	0.000630646	0.000796003	0.00062067	0.000659624	0.000842643	0.000809632	0.000829855
0.00253179	0.000625505	0.000621475	0.000815452	0.000628239	0.000653824	0.000844659	0.000814744	0.000845006
0.0024039	0.000632427	0.000606154	0.000834761	0.000627655	0.000648025	0.000859482	0.000815475	0.000836995
0.00222776	0.000635501	0.000624482	0.00081694	0.000629691	0.000654039	0.00087038	0.00081085	0.000852495
0.00196602	0.000631494	0.000622165	0.000803108	0.00064327	0.000649314	0.000869493	0.000824968	0.000865034
0.00160989	0.000636692	0.000614332	0.000810445	0.000636913	0.000651247	0.000865629	0.000850528	0.000817316
0.00117414	0.000632296	0.000609877	0.000812469	0.000632582	0.000660698	0.000868798	0.000869515	0.00087322
0.000893316	0.000628453	0.000611053	0.000816968	0.000652417	0.000658765	0.000873253	0.000869515	0.000877574
0.000736999	0.000628885	0.00060807	0.000819629	0.00065407	0.000662631	0.000877594	0.000859048	0.000889068
0.000694422	0.000628665	0.000607728	0.000824968	0.00065391	0.0006738	0.000879706	0.000854666	0.00088454
0.000653274	0.000621208	0.000590131	0.000824986	0.000656029	0.000693346	0.000888653	0.000862943	0.000876006
0.000612822	0.000626089	0.000614944	0.000816336	0.000663698	0.000744681	0.000905643	0.000871219	0.00090004
0.000588587	0.000638044	0.000608295	0.000823389	0.000654833	0.000748118	0.000910216	0.000867324	0.000917455
0.000581266	0.000635007	0.000606133	0.000831669	0.000650293	0.000696138	0.000899126	0.000883147	0.000921461
0.000603905	0.000614645	0.000609979	0.000833433	0.000660247	0.000693131	0.000909536	0.000900187	0.000920416
0.00061404	0.000621233	0.000614909	0.000834663	0.000671051	0.000697857	0.000916494	0.000896048	0.000942534
0.000600756	0.000633821	0.000610182	0.000847751	0.000656108	0.000702582	0.000922995	0.000889719	0.000956292
0.000601013	0.000626343	0.000618156	0.000853238	0.000677453	0.000707952	0.000929553	0.000903838	0.000955073
0.000606893	0.000627678	0.000618491	0.000849081	0.000682967	0.000702797	0.000934726	0.000912845	0.000945669
0.000608204	0.000635422	0.000639133	0.00086706	0.000686017	0.000700649	0.000947892	0.000905299	0.000974753
0.000617801	0.000632556	0.000639782	0.00086911	0.000673368	0.00069485	0.000946458	0.000912114	0.00099391
0.000611455	0.000622261	0.000639077	0.000867341	0.000680424	0.00069399	0.000939752	0.000919904	0.00101098
0.000608893	0.00062307	0.000641473	0.000873062	0.000677152	0.00070516	0.000945729	0.000929885	0.00101533
0.00061498	0.000642962	0.000629792	0.000881608	0.000691689	0.0007043	0.000950345	0.000950576	0.00100854
0.000605316	0.000649534	0.000620404	0.000889952	0.000701759	0.00071504	0.000950132	0.000963721	0.00100105
0.000588946	0.000645241	0.000654286	0.00090385	0.000695178	0.000721698	0.000962069	0.000968589	0.00102265
0.000588102	0.000653495	0.00069754	0.000905067	0.000712709	0.000723417	0.000961047	0.000952523	0.00103884
0.000599395	0.000661954	0.000713966	0.000907247	0.000723115	0.000713751	0.000976909	0.000949602	0.00108116
0.000616789	0.000672073	0.000704091	0.00091054	0.000711841	0.000706663	0.000990256	0.000976379	0.00108151
0.000597511	0.000685341	0.000722131	0.000908092	0.000738564	0.000717403	0.000996585	0.000993662	0.00105783
0.000607836	0.000713114	0.000756879	0.000916521	0.000735604	0.00073029	0.000997781	0.000996826	0.00106967
0.000633495	0.000762184	0.000790027	0.000927462	0.000718267	0.0007406	0.00100474	0.000983682	0.00107002
0.000649294	0.000804973	0.000807618	0.000932985	0.000712463	0.000731364	0.0010309	0.000996096	0.00106949
0.000605262	0.00084901	0.000814675	0.000939558	0.000742623	0.000739097	0.00103195	0.00100583	0.00107089
0.000582769	0.00089941	0.000862453	0.000938457	0.000739757	0.000754776	0.00102073	0.00101679	0.00109022
0.000607644	0.000933418	0.000919847	0.000940373	0.000755902	0.00077153	0.00102591	0.00104721	0.00112139
0.000591946	0.0010027	0.000975035	0.000947444	0.000722473	0.000768953	0.00103679	0.00103431	0.00111773
0.000631588	0.00105607	0.00105057	0.000958604	0.000742653	0.00074554	0.00104966	0.00103115	0.00111251
0.000620836	0.00106512	0.00113543	0.000958869	0.000747697	0.000732008	0.00106584	0.0010348	0.00113358
0.000647594	0.00108065	0.00122634	0.000962655	0.000749354	0.000743178	0.00106498	0.00102628	0.00112993
0.000651324	0.00113269	0.00131701	0.000977658	0.000775905	0.000758213	0.00107607	0.00105525	0.00112557
0.000650532	0.00117765	0.00141759	0.00098329	0.000776999	0.000767449	0.00107076	0.00106912	0.00113776
0.000643583	0.00121276	0.00148691	0.000981161	0.000767715	0.000772174	0.00108071	0.0010662	0.00115657
0.000671283	0.00124476	0.00157004	0.000990623	0.000739728	0.000768738	0.00109206	0.00105939	0.00118026
0.000690176	0.00129977	0.00168433	0.00100226	0.000752641	0.000776255	0.00109187	0.00105427	0.00120011
0.000700156	0.00140103	0.00181503	0.00100524	0.000753732	0.000778403	0.00110694	0.00102117	0.00121735
0.000699975	0.00148886	0.00192114	0.0010084	0.000764591	0.000762724	0.0011308	0.00103164	0.00121195
0.000720507	0.00156761	0.00200509	0.00101578	0.000757986	0.000762938	0.00111869	0.00111391	0.00122885
0.000763093	0.00164973	0.00210932	0.00101545	0.000760737	0.000770241	0.00111359	0.00113436	0.00123634
0.000799147	0.00173335	0.00222065	0.00101391	0.000779298	0.000792365	0.00113383	0.00112876	0.00122153
0.000828259	0.0018959	0.00229069	0.0010279	0.000780797	0.000801816	0.00114351	0.00116942	0.00122571
0.000862298	0.00207058	0.00237165	0.00105097	0.000772147	0.00080203	0.00115447	0.00113899	0.0012238
0.000933933	0.00225246	0.00248467	0.00105165	0.000786992	0.00080203	0.0011537	0.00111294	0.00125131
0.0010342	0.00245446	0.00259083	0.00105045	0.000792088	0.0007769	0.00115565	0.00117672	0.00126438
0.00113765	0.00264422	0.00264179	0.00106152	0.00079749	0.000773463	0.00116705	0.00115797	0.00127691
0.00122591	0.00279333	0.00262563	0.00107242	0.000791012	0.00079752	0.00118836	0.00115408	0.00128336
0.00131894	0.00291648	0.00261249	0.00107681	0.000787862	0.000829524	0.00119808	0.00117672	0.00128092
0.00143695	0.00296443	0.00255283	0.00107983	0.000827158	0.000815133	0.00118779	0.00116552	0.00130426
0.00158569	0.00287668	0.0024424	0.00108356	0.000820768	0.000789572	0.00118509	0.00114459	0.00131453
0.00175537	0.00271708	0.00232413	0.00108986	0.000803845	0.000798594	0.00120395	0.00113607	0.0013161
0.00194776	0.00252566	0.00217583	0.00108904	0.000816881	0.000819214	0.00122395	0.00121713	0.0013323
0.00217667	0.00227802	0.00194677	0.00108364	0.000824346	0.000829524	0.0012277	0.00121786	0.00136469
0.00235671	0.00202048	0.00175785	0.00109595	0.000807741	0.00080783	0.00122803	0.00118646	0.00134832
0.00246468	0.0017706	0.00153678	0.00111678	0.00082241	0.00081814	0.00124592	0.00122005	0.00137061
0.00258597	0.00152729	0.00133225	0.00113559	0.000856374	0.000820717	0.00126189	0.00120252	0.00137287
0.00266227	0.0012841	0.00110739	0.00114627	0.000849773	0.000815562	0.00127388	0.00119473	0.00139221
0.00266354	0.00110078	0.000961465	0.00114692	0.000841364	0.000820288	0.00127843	0.00122565	0.00139952
0.00271613	0.000978337	0.00087339	0.00114638	0.000833754	0.000828879	0.00127306	0.00122127	0.00140544
0.00272352	0.000869664	0.0008236	0.00115196	0.000842278	0.000853151	0.00128746	0.00122053	0.00141415
0.00268714	0.000806474	0.000829706	0.00116415	0.000868119	0.000861313	0.00130715	0.00124463	0.00142338
0.00264759	0.000790517	0.000814323	0.00117371	0.000870216	0.000851218	0.0013014	0.00125632	0.00144828
0.00252201	0.000782691	0.000821745	0.00117668	0.000850711	0.000873556	0.00129948	0.00129965	0.00146013
0.00244752	0.000784602	0.000828285	0.00118787	0.00083904	0.000896324	0.00131126	0.00137219	0.00143888
0.00223602	0.000793301	0.000857394	0.00120078	0.000844869	0.000887732	0.00132882	0.00135296	0.00142756
0.00185766	0.000804478	0.000857862	0.00120942	0.000846702	0.000873126	0.00134426	0.00128139	0.00145438
0.00151376	0.00082211	0.000882017	0.00121874	0.000835725	0.000861957	0.00134558	0.00128066	0.00145438
0.00125301	0.000840449	0.000881134	0.00123274	0.000853587	0.000887088	0.00136479	0.00129648	0.00147301
0.000989643	0.000861049	0.000907354	0.00123896	0.000883633	0.000883436	0.0013556	0.00130476	0.00152038
0.000869491	0.000896516	0.000940088	0.00124027	0.000850249	0.000883436	0.00136961	0.00130257	0.00150506
0.000821598	0.000951516	0.000982567	0.00124514	0.000851388	0.000894391	0.00140633	0.00130281	0.00150506
0.000783743	0.000998349	0.000991922	0.00125513	0.000870004	0.000898901	0.00140695	0.0013033	0.00151951
0.000783662	0.00103685	0.00104244	0.00126952	0.000868246	0.000895894	0.00141587	0.00130719	0.00153205
0.000740603	0.00110138	0.00113705	0.00128242	0.000863738	0.000893317	0.00142269	0.00134127	0.00152874
0.000729376	0.0011434	0.00123431	0.00129082	0.00086549	0.000901908	0.00142852	0.00135125	0.00154181
0.000759218	0.00117739	0.0013287	0.00129263	0.000880622	0.000917588	0.00145446	0.00138947	0.00155748
0.000759432	0.00122609	0.00143373	0.00129691	0.000892416	0.000911789	0.00146578	0.00141089	0.0015594
0.000785847	0.00125544	0.00152851	0.00130956	0.000905501	0.000904271	0.00145789	0.00137657	0.00158151
0.000779996	0.00128379	0.00162712	0.00132461	0.000895783	0.000908782	0.00147779	0.00135563	0.00159806
0.000776569	0.00134968	0.00171944	0.00133698	0.000892539	0.000925106	0.00148931	0.00137803	0.00159492
0.000782641	0.00140883	0.00184513	0.00134425	0.000907933	0.000904915	0.00150185	0.00138874	0.00162923
0.000850969	0.0015075	0.00198249	0.0013523	0.00089549	0.000909641	0.00152908	0.00140335	0.00160694
0.000894181	0.00159014	0.00210127	0.00135755	0.000942542	0.000933697	0.00153732	0.00139848	0.00165065
0.000883656	0.00169272	0.0022064	0.00137228	0.000939788	0.000962909	0.00153253	0.00140481	0.001678
0.000885046	0.00181964	0.00232932	0.0013937	0.000938284	0.000949377	0.0015355	0.00143499	0.00167242
0.000935526	0.0019713	0.00242626	0.00140521	0.000918502	0.000942933	0.00155962	0.00144181	0.00169889
0.000989845	0.00213041	0.0025281	0.00141523	0.000920074	0.000957324	0.00157908	0.00145714	0.00166563
0.00107191	0.00231126	0.0026097	0.0014271	0.000932829	0.000983099	0.00158216	0.00147077	0.00170081
0.00115734	0.00250078	0.00266884	0.00142697	0.0009212	0.000994698	0.0015923	0.00148708	0.00169175
0.00125576	0.00266197	0.00273818	0.00143845	0.000947833	0.00098804	0.00159969	0.00149366	0.00171509
0.00138986	0.00279526	0.00276877	0.00144875	0.000950635	0.000995557	0.00160815	0.00148343	0.00172032
0.00154606	0.00288247	0.00275915	0.00145812	0.000934545	0.000973863	0.00162046	0.00148076	0.00173111
0.00169397	0.00297211	0.00268926	0.00147795	0.000955794	0.000957754	0.00164016	0.00150461	0.00171805
0.00186366	0.00299361	0.00257872	0.00148062	0.00097159	0.000972789	0.00164204	0.00153674	0.00178144
0.00209201	0.00291698	0.00246426	0.0014907	0.00100559	0.000984818	0.00166059	0.00153723	0.00176856
0.00226618	0.00275091	0.00235476	0.00149141	0.00098637	0.000993409	0.00168563	0.00153212	0.00179259
0.00244412	0.00253526	0.00221518	0.00150486	0.000973235	0.000995342	0.00169955	0.00153577	0.00182324
0.00260962	0.00231291	0.00200724	0.00152298	0.000954094	0.000992121	0.00170491	0.00153261	0.00180078
0.00274543	0.00210102	0.00180173	0.00153629	0.000986634	0.00100823	0.00171612	0.00154161	0.00182585
0.00285892	0.00188069	0.00157803	0.00155323	0.000982658	0.00100458	0.0017223	0.00154721	0.00182707
0.00284275	0.0016432	0.0013925	0.00156822	0.000984277	0.00101317	0.00174711	0.00151654	0.00186121
0.00280814	0.0014103	0.00123672	0.00156405	0.000996874	0.00102391	0.0017488	0.00153674	0.00184379
0.00276828	0.00121734	0.00107232	0.00157623	0.0010135	0.00101296	0.00176226	0.00156644	0.00186347
0.00279017	0.00107388	0.000979248	0.00160415	0.00103113	0.00102735	0.00179634	0.0015903	0.00188071
0.00276428	0.000974794	0.000908444	0.00161993	0.00102169	0.00106751	0.00179396	0.00160393	0.00187357
0.00269566	0.000904449	0.000884181	0.00162631	0.00102033	0.00104646	0.00178409	0.00158007	0.00190109
0.00254631	0.000854336	0.000849459	0.00164919	0.00103879	0.00104904	0.00179739	0.00157813	0.00194968
0.00232295	0.000834679	0.000839233	0.00167402	0.00104953	0.00106708	0.00181531	0.00159443	0.00196117
0.00208616	0.000832034	0.00085524	0.00167268	0.00104297	0.00108212	0.00182925	0.00159955	0.00194567
0.00179555	0.000838218	0.000859568	0.00168615	0.00103443	0.0010731	0.00186364	0.00161537	0.00194045
0.00146086	0.000854434	0.000862787	0.00170027	0.00105604	0.00107052	0.00189028	0.00161659	0.00196727
0.00125501	0.000829391	0.00086994	0.00172548	0.00106061	0.00107696	0.00187836	0.00163874	0.00200994
0.00103022	0.000823831	0.000863212	0.00172718	0.00105458	0.00108384	0.0018806	0.00167696	0.00198643
0.000957647	0.000820687	0.000884276	0.00172954	0.00108822	0.0010789	0.0018945	0.00167866	0.00200001
0.000896344	0.00081543	0.000887836	0.00174345	0.00109636	0.0010978	0.00192184	0.00165773	0.0019617
0.000832784	0.000817203	0.000901947	0.00177832	0.00107712	0.00108534	0.00193806	0.00166746	0.00200001
0.000861042	0.000815328	0.000928379	0.00180138	0.00108309	0.00108405	0.00193746	0.00168572	0.00202178
0.000816645	0.000808716	0.000981298	0.00180221	0.00109221	0.00110038	0.00193492	0.00172881	0.00204285
0.00081356	0.000792207	0.000998145	0.00182442	0.00108547	0.00112336	0.0019591	0.00173221	0.00205261
0.000852876	0.000811234	0.000983066	0.00184156	0.00108264	0.0011268	0.00199761	0.00169278	0.00205017
0.000842483	0.000828981	0.00103832	0.00185528	0.00108945	0.00113968	0.00200327	0.00169375	0.00205626
0.000817964	0.00085682	0.00109301	0.00186318	0.00109571	0.00116524	0.00202372	0.00173002	0.0020803
0.000786846	0.000890359	0.00112911	0.00187957	0.00112071	0.00116245	0.00204213	0.00177019	0.00207176
0.000838048	0.000899493	0.00115436	0.00189944	0.00115578	0.00116825	0.00204561	0.00177554	0.00207977
0.000832907	0.000921248	0.00120831	0.00193257	0.00115118	0.00114312	0.00204903	0.00178017	0.00208482
0.000844177	0.000980276	0.00129885	0.00196986	0.00113797	0.00117319	0.00206474	0.00177141	0.00211443
0.000871072	0.0010673	0.00135715	0.00202352	0.00115691	0.00120412	0.00207546	0.00176143	0.0021268
0.000879545	0.00114896	0.00148272	0.00203196	0.00116698	0.00119252	0.00208625	0.00177141	0.00218061
0.000890766	0.00123665	0.00156843	0.00204773	0.00116193	0.0012183	0.00212205	0.00178114	0.00217782
0.000918544	0.00133594	0.00168376	0.00205209	0.00116859	0.00123226	0.0021471	0.00177481	0.00218584
0.000942558	0.00146025	0.00182283	0.00205166	0.00119814	0.00122968	0.0021471	0.00178236	0.0021989
0.000967767	0.00159131	0.00198951	0.00204036	0.00121846	0.00121808	0.0021498	0.00178114	0.00220552
0.000984166	0.00172434	0.00221552	0.00203925	0.00119993	0.00120519	0.00216328	0.00180232	0.0021672
0.000982341	0.00185319	0.0024583	0.00204123	0.00119597	0.00123269	0.0021857	0.0018549	0.00219576
0.00100282	0.0019709	0.00271774	0.00205296	0.001218	0.00124815	0.00220474	0.00186391	0.00223303
0.00106572	0.00212741	0.00299463	0.00206653	0.00121605	0.00125438	0.00221755	0.00184443	0.00223077
0.00114765	0.00228229	0.003263	0.00208649	0.00120609	0.00126061	0.00222929	0.00186001	0.0022346
0.00123637	0.00246899	0.00360023	0.00210332	0.00126159	0.00129047	0.00224902	0.00185685	0.00225881
0.0013329	0.00267585	0.003953	0.00212369	0.00125489	0.00128875	0.00224423	0.00185855	0.00226264
0.00147595	0.0029077	0.00423159	0.00212643	0.00127111	0.00129927	0.00224934	0.00189361	0.00230949
0.00168728	0.00319947	0.00454287	0.00214697	0.00124884	0.00132891	0.00228524	0.00190334	0.00231698
0.00192402	0.00352225	0.00487471	0.00216916	0.00125539	0.00134502	0.00229627	0.0018846	0.00228667
0.00217994	0.00390337	0.0051283	0.00217734	0.00125611	0.00133493	0.0022998	0.00189799	0.00227344
0.00248925	0.00429338	0.00531468	0.00219192	0.00127606	0.00131646	0.00232628	0.00192476	0.00231245
0.00293316	0.0046949	0.00549062	0.00219324	0.00126967	0.00131216	0.00234928	0.00192622	0.00233456
0.00329678	0.00511966	0.00560532	0.00220984	0.00129109	0.00136543	0.00236603	0.00194643	0.00233857
0.00372625	0.0054976	0.00567856	0.00223527	0.0013089	0.00136886	0.00238639	0.001981	0.00236626
0.00418699	0.00584751	0.00569305	0.00225902	0.00132774	0.00136629	0.00237064	0.00198586	0.00239343
0.00460689	0.00613847	0.00554981	0.00227196	0.00132777	0.00139464	0.00237734	0.00198173	0.00236034
0.00509947	0.00628908	0.0053064	0.00229564	0.00132763	0.00140559	0.00240432	0.00197248	0.00239117
0.00541319	0.00624263	0.00508737	0.00230896	0.00135173	0.00140989	0.00242253	0.00197321	0.00238751
0.00556003	0.00603399	0.00481894	0.0023222	0.00132804	0.00143072	0.00241828	0.00199317	0.00240092
0.00580457	0.00572272	0.00443766	0.0023382	0.00133479	0.00142965	0.00242695	0.00200704	0.0024152
0.00581197	0.00528346	0.00403559	0.00235044	0.00137666	0.00141461	0.00244864	0.00201142	0.00241015
0.0059906	0.00470972	0.0035866	0.00235631	0.00136705	0.001426	0.00246646	0.00200777	0.00244254
0.00587951	0.00409268	0.00306266	0.00237659	0.00136028	0.00145435	0.00248266	0.00201264	0.00245055
0.00583442	0.00345938	0.00253671	0.00239148	0.0013955	0.00144318	0.00250986	0.00200875	0.00247041
0.00572126	0.00280709	0.00208835	0.00242351	0.00140302	0.00145263	0.00250365	0.00201361	0.00248852
0.00537586	0.00226289	0.00171911	0.00242751	0.00141378	0.00146445	0.00252729	0.00204258	0.00247163
0.00502365	0.00181918	0.00140753	0.00242373	0.00141284	0.00149344	0.00254434	0.00205427	0.00247093
0.00447001	0.00147411	0.00119201	0.00244424	0.00147155	0.00149366	0.00254513	0.00204721	0.00249392
0.0037683	0.00123253	0.00106079	0.00247979	0.00146363	0.00147862	0.00255218	0.0020623	0.00247772
0.00312758	0.00109801	0.000982803	0.00250559	0.00146079	0.00154284	0.00259508	0.00208591	0.00246971
0.00244765	0.00102591	0.00094968	0.00250563	0.00147322	0.00153168	0.00260513	0.00208859	0.00247615
0.00193272	0.000985086	0.000930152	0.00251299	0.0014907	0.00152373	0.0025929	0.00207471	0.00253781
0.00153486	0.000940914	0.000899753	0.00254042	0.00151088	0.00154564	0.00258072	0.00207471	0.00255122
0.00126184	0.000915633	0.000900188	0.00254862	0.00152197	0.00155208	0.00258997	0.00211488	0.00255714
0.0011087	0.000912758	0.000897366	0.00256696	0.00152738	0.00155165	0.00262368	0.00213727	0.00255505
0.00100468	0.000888155	0.00086468	0.00259726	0.00155511	0.00153318	0.00264905	0.00212218	0.00252231
0.000946142	0.000848062	0.000847629	0.00259986	0.00157048	0.00152459	0.00264407	0.00211902	0.00252544
0.000897762	0.000832455	0.000842519	0.00261117	0.00157211	0.00154521	0.00264773	0.00213314	0.00255801
0.000881911	0.000829798	0.000819123	0.00265376	0.0015849	0.0015886	0.00269131	0.00212218	0.00257856
0.000868409	0.000825829	0.00082097	0.00267656	0.00161163	0.00159203	0.00268693	0.00212072	0.00258047
0.000854308	0.000848295	0.00082746	0.00267027	0.00161388	0.00161029	0.00269551	0.00215845	0.00255505
0.000847825	0.00086126	0.000824049	0.00269171	0.00164201	0.00163929	0.00270508	0.00217427	0.00255418
0.000825104	0.000829349	0.000834018	0.00270068	0.00165766	0.00161416	0.00270449	0.00216356	0.0025904
0.000834217	0.000819717	0.000842291	0.0027045	0.00163358	0.00163155	0.00268938	0.00216429	0.00261844
0.000853935	0.000822174	0.000838188	0.00271852	0.00163727	0.00166914	0.00269978	0.00216235	0.00262227
0.000839443	0.000824636	0.000827279	0.00275215	0.00166525	0.00171704	0.00270923	0.00215456	0.00262645
0.000826816	0.00080793	0.000842456	0.00274063	0.00167144	0.00172542	0.00272187	0.00216137	0.00263533
0.000801381	0.000790183	0.000835566	0.00275191	0.00169105	0.00171575	0.00272828	0.00218596	0.00262871
0.000788166	0.000788422	0.000813737	0.00277246	0.001726	0.00168375	0.00273644	0.00220981	0.00266459
0.000787753	0.000799501	0.000822728	0.00277601	0.00171959	0.0016859	0.0027276	0.00222296	0.00270378
0.000784319	0.000805684	0.00083281	0.00278961	0.00170407	0.00170136	0.00276944	0.00222734	0.00270569
0.000807376	0.000785431	0.000833209	0.00278849	0.00173926	0.0016889	0.00275595	0.0022198	0.00270325
0.000796831	0.000784721	0.000827564	0.00281738	0.00179928	0.0016816	0.00275339	0.00224292	0.00269211
0.000788459	0.000787541	0.000816732	0.0028385	0.00181875	0.00171747	0.00275922	0.00226069	0.0026935
0.000780977	0.000775004	0.000819395	0.00283413	0.00180558	0.00175162	0.00277308	0.00225412	0.00272851
0.000769419	0.000801316	0.000822049	0.0028475	0.00179234	0.00181005	0.00280001	0.00224852	0.00273565
0.00076349	0.000803078	0.000820172	0.00285074	0.00180532	0.00182422	0.00278065	0.00225753	0.00271039
0.000773496	0.000794806	0.000854473	0.0028579	0.00182798	0.00179823	0.00275979	0.00227627	0.00271962
0.000791104	0.000779565	0.000824554	0.00286573	0.00183781	0.00181069	0.00278977	0.00227165	0.00270952
0.000787453	0.000772482	0.000857621	0.00287872	0.00184086	0.00178062	0.00280706	0.0022546	0.00272781
0.000760798	0.000806902	0.000888786	0.0028772	0.00183165	0.00184742	0.00282032	0.00227749	0.00273094
0.000788018	0.000781951	0.000900317	0.0029084	0.00184728	0.00191551	0.00279181	0.00228089	0.00272102
0.000784134	0.000794199	0.000939637	0.00292689	0.00186904	0.00189339	0.00278854	0.00227432	0.00274941
0.000797014	0.000799739	0.000957462	0.00291885	0.00188929	0.00188501	0.00280108	0.00228382	0.00275411
0.000789552	0.000850538	0.000982241	0.00292638	0.00192446	0.00194386	0.00281222	0.00229696	0.00282185
0.000824708	0.000860376	0.00100498	0.00292829	0.00196255	0.00196104	0.00280089	0.00233664	0.00286418
0.000875448	0.000850667	0.00108919	0.00292738	0.00195999	0.00191873	0.00278996	0.00232934	0.00281123
0.000839317	0.000876399	0.00117126	0.00294582	0.00197977	0.00194236	0.00277128	0.0023157	0.00278772
0.000893234	0.000923554	0.00123345	0.00292887	0.00199483	0.0019473	0.0027823	0.00233201	0.00280601
0.000975722	0.000971055	0.00128734	0.00296097	0.00202066	0.00197415	0.00281071	0.00232276	0.00283074
0.000967948	0.00102454	0.00139068	0.002986	0.00201088	0.00202548	0.00279568	0.00232422	0.00282708
0.00104053	0.00109741	0.00152005	0.00296702	0.00199279	0.0020446	0.00280854	0.00232642	0.00282011
0.00115299	0.0011531	0.001679	0.00297593	0.00204902	0.00203579	0.00279511	0.00232009	0.00285477
0.00130936	0.00126021	0.00183141	0.00300126	0.0021142	0.00201624	0.00279949	0.00231814	0.00283387
0.0013456	0.00139023	0.00200842	0.00299897	0.0021015	0.00206049	0.0028159	0.00233615	0.00281698
0.00158606	0.00152709	0.00215804	0.00303197	0.00212364	0.0020839	0.00278158	0.0023381	0.00284711
0.00173886	0.00165235	0.0023078	0.00302584	0.00211562	0.00204696	0.00276923	0.0023639	0.00286853
0.00195918	0.00177266	0.0024355	0.00300154	0.00211283	0.00209873	0.00276112	0.00238435	0.00289622
0.00210362	0.00190849	0.00260844	0.00302033	0.00215416	0.00214405	0.00275647	0.00240115	0.00290231
0.00224244	0.00211299	0.00270651	0.00303714	0.00215071	0.00218529	0.00276636	0.00241527	0.00291259
0.00235545	0.00226521	0.00273084	0.00304955	0.0021371	0.00218958	0.00277371	0.00242622	0.00293349
0.00241638	0.00242097	0.0027572	0.00306476	0.00226034	0.00219925	0.00274777	0.0024194	0.00291294
0.00254882	0.0025415	0.00275468	0.00305425	0.00222441	0.0021812	0.00274784	0.00241502	0.00291921
0.0026235	0.00263595	0.0027272	0.00304949	0.0022602	0.00226734	0.00274854	0.0024121	0.00291694
0.00262395	0.00276357	0.00268549	0.00306431	0.00224607	0.00228839	0.00276693	0.0024289	0.00290684
0.00266431	0.00281248	0.00261958	0.00306452	0.002234	0.00228366	0.00273962	0.00239896	0.00295003
0.00268004	0.00282279	0.002525	0.00307417	0.00230495	0.0022959	0.00275565	0.0024194	0.00298208
0.00266068	0.00276386	0.0024021	0.00306978	0.00233164	0.00232404	0.00273955	0.00246079	0.00296223
0.00260807	0.00269789	0.00225058	0.00310785	0.00237419	0.00234917	0.00274269	0.0024547	0.00300524
0.00254113	0.00257049	0.00208319	0.00309242	0.00234228	0.00239406	0.00277224	0.00247953	0.00302579
0.00245807	0.00243705	0.00189615	0.00311775	0.00236935	0.002428	0.00276101	0.00247393	0.00300385
0.0023157	0.00226027	0.00173951	0.00310405	0.002414	0.00244797	0.00272528	0.00247417	0.00298225
0.00211416	0.00208912	0.00157423	0.00313569	0.00240915	0.00244604	0.00273887	0.00247442	0.00300507
0.00192846	0.00190067	0.00140476	0.00314739	0.00245185	0.00244089	0.00272566	0.00251288	0.00301761
0.00176583	0.00168246	0.00125822	0.00315115	0.00244947	0.00241296	0.00270584	0.00251994	0.00304216
0.00156252	0.00149322	0.00113347	0.00316321	0.00242675	0.00247139	0.00272012	0.00252505	0.00308361
0.0013643	0.00133886	0.00103623	0.00315723	0.00249204	0.00249373	0.00272994	0.00254014	0.00302161
0.00120796	0.00119983	0.000969991	0.00318222	0.00249924	0.00246774	0.00271326	0.00252262	0.00304669
0.00107093	0.00110189	0.000949522	0.00320317	0.00250462	0.00250275	0.00269321	0.00253649	0.00301552
0.000972198	0.000994416	0.00094731	0.00321398	0.00254597	0.00252337	0.00269122	0.00253065	0.00302631
0.000896497	0.000927775	0.000926977	0.0032023	0.00252847	0.00255236	0.00271971	0.00254623	0.00298295
0.000847819	0.000878327	0.000916657	0.00325958	0.0025457	0.00255773	0.0027085	0.00255499	0.00297267
0.000829068	0.000824696	0.000937442	0.00324958	0.00253088	0.00255559	0.00269992	0.00254891	0.00299218
0.000845515	0.00081139	0.000955405	0.00322179	0.0025271	0.00258716	0.00268841	0.0025601	0.00297355
0.000833272	0.000811283	0.000991916	0.0032598	0.00255536	0.002579	0.00273865	0.00253674	0.00294394
0.000850125	0.000806153	0.0010281	0.00332351	0.00260251	0.00258308	0.00273488	0.00252116	0.00294655
0.000892658	0.000810697	0.00105299	0.00356659	0.00262085	0.00257663	0.0026908	0.00256083	0.00291137
0.000900317	0.000840749	0.0011063	0.00350368	0.00262265	0.00261787	0.00270333	0.00255523	0.00293488
0.000920594	0.000876215	0.00115897	0.00369886	0.00266686	0.00265697	0.00273636	0.00255621	0.0029361
0.0009413	0.000896373	0.00121153	0.00350297	0.0026576	0.00267608	0.00273222	0.00257252	0.00292304
0.000996449	0.000930131	0.00130583	0.00374623	0.00269312	0.0026589	0.00273258	0.00256156	0.00292043
0.0011071	0.000975481	0.00142509	0.00375237	0.00274008	0.00266556	0.00270793	0.00256692	0.00286748
0.00119419	0.00103446	0.00156708	0.00375237	0.00271964	0.00267522	0.00270638	0.00256327	0.00283283
0.00130189	0.00109625	0.00170824	0.00375237	0.00271125	0.00270916	0.00269013	0.00254501	0.00281593
0.00141549	0.00118235	0.00184362	0.00375237	0.00273532	0.00270078	0.00269944	0.00256303	0.00280548
0.00154183	0.00130075	0.00197609	0.00375237	0.00275431	0.00272677	0.00270207	0.00255012	0.00282342
0.00170129	0.00141295	0.0020924	0.00375237	0.00273581	0.00273494	0.00272541	0.00253941	0.00279329
0.0018765	0.00150963	0.00223958	0.00375237	0.00278346	0.0027577	0.00273053	0.00254404	0.00279643
0.00194969	0.00166145	0.00235107	0.00375237	0.00283827	0.00272076	0.00270128	0.00256838	0.00278876
0.00211477	0.00182048	0.00250734	0.00375237	0.00281805	0.00274159	0.00269314	0.00254428	0.00277292
0.00221035	0.00196846	0.00260497	0.00375237	0.00279169	0.00274632	0.00272329	0.00254599	0.00276978
0.00227805	0.0021094	0.00267359	0.00375237	0.0028199	0.00273601	0.00273886	0.00257471	0.00275968
0.00241915	0.00224289	0.00268152	0.00375237	0.00284127	0.00278735	0.00270543	0.00253917	0.00276073
0.00248245	0.00237543	0.00266127	0.00375237	0.00284801	0.00276265	0.00269506	0.00251215	0.00270151
0.00254248	0.00249399	0.00264058	0.00375237	0.0028673	0.0028114	0.00269171	0.00250777	0.00273251
0.00254658	0.00258948	0.00256082	0.00375237	0.00287216	0.00280603	0.00270815	0.00249194	0.00271475
0.00257136	0.00262002	0.00244901	0.00375237	0.00286945	0.00275341	0.00268625	0.00248318	0.00265554
0.00254953	0.0026421	0.00234632	0.00375237	0.00288469	0.00277467	0.0026786	0.00248245	0.0026625
0.00248219	0.00263489	0.00222192	0.00375237	0.00291439	0.0028215	0.00268551	0.00246931	0.00264317
0.0024092	0.00260258	0.00209572	0.00375237	0.00291216	0.00280539	0.0026784	0.00244667	0.00260538
0.00228243	0.00247097	0.00190722	0.00375237	0.00290149	0.00281269	0.00267182	0.00241332	0.002612
0.00218707	0.00232888	0.00173158	0.00375237	0.00292356	0.0027693	0.00268344	0.00242378	0.00259632
0.00205489	0.00218929	0.00158811	0.00375237	0.00291414	0.00280109	0.00267941	0.0024435	0.0025486
0.00183896	0.00204148	0.00143019	0.00375237	0.00290473	0.00278434	0.0026572	0.00243863	0.00255087
0.00164685	0.00190611	0.00129006	0.00375237	0.00294645	0.00277145	0.00264302	0.00242159	0.00251708
0.00149293	0.00168755	0.00115821	0.00375237	0.00296416	0.00280152	0.00263234	0.00241697	0.00249374
0.00134045	0.00147515	0.00106918	0.00375237	0.00295524	0.00281248	0.002638	0.00239384	0.00258465
0.00120257	0.00130865	0.0010103	0.00375237	0.00296678	0.00279787	0.00263464	0.00235173	0.00240597
0.00109345	0.00116576	0.000949142	0.00375237	0.00296925	0.00276179	0.00261327	0.00235684	0.00238594
0.000972042	0.00107516	0.000912802	0.00375237	0.002972	0.00282536	0.00260133	0.00237802	0.00244115
0.000887013	0.000999549	0.000935319	0.00375237	0.00296953	0.00282665	0.00259311	0.00234467	0.00239813
0.000862552	0.000918394	0.000925517	0.00375237	0.0029526	0.00285049	0.00257925	0.00228479	0.00240196
0.000853635	0.000864742	0.000946489	0.00375237	0.00293537	0.0027867	0.00257334	0.00230451	0.00245125
0.000826206	0.000841392	0.00092206	0.00375237	0.00295759	0.00278713	0.00253409	0.00228698	0.00236173
0.000798534	0.000842981	0.000922601	0.00375237	0.00296725	0.00284104	0.00253851	0.00227457	0.00237532
0.000805321	0.000827707	0.000966609	0.00375237	0.00296599	0.00288078	0.00252707	0.0022955	0.00239291
0.000817447	0.000810622	0.0010121	0.00375237	0.00296877	0.00283718	0.00251506	0.00227943	0.00236835
0.000855964	0.000786109	0.00107383	0.00375237	0.00301483	0.00282665	0.0025173	0.00222296	0.00234083
0.000911932	0.000788028	0.00110741	0.00375237	0.003016	0.00288443	0.00249471	0.0022142	0.00230705
0.000948477	0.000814422	0.00116142	0.00375237	0.0030456	0.00283353	0.00247907	0.00223099	0.00225776
0.000976285	0.000834195	0.00124753	0.00375237	0.00303139	0.00278906	0.00245782	0.00216941	0.00224662
0.00100813	0.000863601	0.00135101	0.00370042	0.00301321	0.00279293	0.00241146	0.00214725	0.00231471
0.00109378	0.000883588	0.0014512	0.00342585	0.00302829	0.00281591	0.00239442	0.00220032	0.00231698
0.00119759	0.000926805	0.00160091	0.00347991	0.00304459	0.0029246	0.0024105	0.00223343	0.00229747
0.00134176	0.000992889	0.00176892	0.00326529	0.00306099	0.0029392	0.00239638	0.00217087	0.00225289
0.0015103	0.00109081	0.00195751	0.00325547	0.00306953	0.00291429	0.00235518	0.00214725	0.0022191
0.00166394	0.00115613	0.00216377	0.00326684	0.00303764	0.002855	0.00234511	0.00214068	0.00223634
0.00187775	0.00123739	0.00241199	0.00320267	0.00302735	0.00286467	0.00232519	0.00215237	0.00222432
0.00208056	0.00138551	0.00268104	0.00319673	0.00306406	0.00288615	0.00227475	0.00213314	0.00223808
0.00228589	0.0015676	0.00294012	0.003141	0.00307605	0.00283632	0.00226316	0.00212462	0.00215118
0.00249122	0.00171922	0.00317607	0.00311758	0.00312905	0.00289539	0.00226295	0.00211512	0.00219507
0.00268265	0.00192006	0.00343692	0.00307918	0.00315466	0.00292932	0.00223372	0.00209394	0.0021888
0.00298196	0.00219443	0.00373148	0.003039	0.00322109	0.00290419	0.00220475	0.0020976	0.0021477
0.00323939	0.00244565	0.00399863	0.00301462	0.00323102	0.00293211	0.00218399	0.00209054	0.00216528
0.00345428	0.0026721	0.00422279	0.00295399	0.00316273	0.00295553	0.00216149	0.00205792	0.00217295
0.00365988	0.00295842	0.00440557	0.00291039	0.00319416	0.00290505	0.00212986	0.00206741	0.00216494
0.00388904	0.00323309	0.00456771	0.00286951	0.00319723	0.00292503	0.00210788	0.00207325	0.00217277
0.00410581	0.00356761	0.00467651	0.00282956	0.0031882	0.00296605	0.00208792	0.00206133	0.00219211
0.00425209	0.00383425	0.00473611	0.00279134	0.00319452	0.00293534	0.00205466	0.00207106	0.00214021
0.00437702	0.00406561	0.00472605	0.00275289	0.00320965	0.00292567	0.00202845	0.00207788	0.00218113
0.00450135	0.0042625	0.00464636	0.00268729	0.00323996	0.00293362	0.00200526	0.00200704	0.00215309
0.0045627	0.00441116	0.00456743	0.00264093	0.00329946	0.00293598	0.00198409	0.00199463	0.0021416
0.00452577	0.00454521	0.00443093	0.00257646	0.00324549	0.00295295	0.00196933	0.00204745	0.00211165
0.00451676	0.00457644	0.00425749	0.00254212	0.00327934	0.00298818	0.00193493	0.00205767	0.00211461
0.00445303	0.00460764	0.00409939	0.00248683	0.00331062	0.00297851	0.00189595	0.00205061	0.00212244
0.00434892	0.00461754	0.00386444	0.00243241	0.00329499	0.00296992	0.00184434	0.00203284	0.00211983
0.00425329	0.00452374	0.00359293	0.00237378	0.00334044	0.00297808	0.00183968	0.0019995	0.00204425
0.00410856	0.00430992	0.00335234	0.00230145	0.00333597	0.00299677	0.00180761	0.00198051	0.00202474
0.00388226	0.0041174	0.00312578	0.00226501	0.0033276	0.00304488	0.00177319	0.00197978	0.00204198
0.00361128	0.00390012	0.00292175	0.00221513	0.0033483	0.00305669	0.00174754	0.00197929	0.00205905
0.00337608	0.00360858	0.00269532	0.00215612	0.00338045	0.0030176	0.0017108	0.00196712	0.00203449
0.00313163	0.00331861	0.00248999	0.00210573	0.00340358	0.00305669	0.00167481	0.00200193	0.0020082
0.00284222	0.00301338	0.00230976	0.0020561	0.0034107	0.00302834	0.00163569	0.00197807	0.00204076
0.00265363	0.00275024	0.0022354	0.00200761	0.00341828	0.00304316	0.00160837	0.00197126	0.00198329
0.00249303	0.00255479	0.00218084	0.00193371	0.003485	0.00305949	0.00158376	0.00198538	0.00204094
0.00232665	0.00231183	0.00215321	0.0018723	0.00346966	0.00309321	0.00154191	0.00195178	0.0020338
0.00219673	0.00213474	0.00216986	0.00182499	0.00344629	0.0030859	0.0015057	0.00193694	0.00196204
0.0021379	0.00203572	0.0021951	0.00177605	0.0034592	0.00305175	0.0014834	0.00194935	0.00198051
0.00212654	0.00193487	0.00222651	0.00172605	0.00346657	0.00307023	0.00143759	0.00195154	0.00198329
0.00212497	0.00187151	0.00225251	0.00168119	0.00348443	0.00310008	0.0014081	0.00194302	0.00198207
0.00213297	0.00189516	0.00230753	0.00162507	0.00349925	0.00313294	0.00140002	0.0019345	0.0019549
0.00215724	0.00191194	0.00237121	0.00157829	0.00351724	0.00311727	0.00135715	0.00193864	0.0019603
0.00218266	0.00194028	0.00239916	0.00152396	0.00354323	0.00311426	0.00132056	0.00192087	0.00195125
0.00218855	0.00199441	0.0024452	0.00148246	0.00355488	0.00311512	0.00127807	0.00191405	0.00191624
0.00222453	0.00206095	0.00248783	0.00144495	0.00353839	0.0031512	0.00123995	0.00191016	0.00189656
0.00228263	0.0021615	0.00249368	0.00139525	0.00353862	0.00314841	0.00121762	0.00188289	0.00187758
0.00233406	0.00223539	0.00250686	0.00133903	0.00353168	0.00310244	0.00117246	0.00187608	0.00189813
0.00236459	0.00228095	0.00249588	0.00130221	0.00350476	0.00309987	0.00117187	0.00188995	0.00192251
0.00237751	0.00234578	0.00246409	0.00127025	0.00352292	0.00309944	0.00114549	0.00187267	0.00188785
0.0024033	0.00237051	0.0023769	0.0012497	0.00353401	0.00310588	0.00111136	0.00186488	0.00186748
0.00235264	0.00239619	0.00236856	0.00121752	0.00353266	0.00312392	0.00108017	0.00183518	0.00184449
0.00235983	0.00240117	0.00231631	0.00117681	0.00355392	0.00308676	0.00105963	0.00182082	0.00181366
0.00234665	0.0023748	0.00225297	0.00113976	0.0035129	0.00308999	0.00102942	0.00180889	0.00179555
0.00224692	0.00233889	0.00213367	0.00110566	0.00347078	0.00312715	0.000999036	0.00177895	0.00177378
0.0021779	0.00229387	0.00207726	0.00107631	0.0035115	0.00311877	0.000978376	0.00178382	0.00173982
0.0021445	0.00222606	0.00200081	0.00104164	0.00353592	0.003128	0.000964079	0.00178918	0.00177065
0.00209981	0.0021674	0.00195492	0.00101541	0.00350687	0.00312758	0.000923385	0.00177506	0.00179207
0.00205484	0.00208339	0.00190311	0.000989714	0.00348341	0.00308891	0.000906771	0.0017921	0.00174383
0.00194664	0.00199157	0.00183	0.000955552	0.0034829	0.00304724	0.000893055	0.00177141	0.00168427
0.00189036	0.00191747	0.00178053	0.000929482	0.00347359	0.00306228	0.000875419	0.00176045	0.00165919
0.0018412	0.00188588	0.0017958	0.000910127	0.00346142	0.00305562	0.000854492	0.00175729	0.00164386
0.00179549	0.00176691	0.00180211	0.000903751	0.0034408	0.0030292	0.000835283	0.00176362	0.00165257
0.00181329	0.00172055	0.0018029	0.000877391	0.00339258	0.00293963	0.000810643	0.0017439	0.00164456
0.00175915	0.00165716	0.00180735	0.000865921	0.0033535	0.00295037	0.000807667	0.00172102	0.00161304
0.00175813	0.00162091	0.00183612	0.000849441	0.00334252	0.0029087	0.000795406	0.00172004	0.00156236
0.00177075	0.00161507	0.0019369	0.00083573	0.00333141	0.002945	0.00076682	0.00168134	0.00152021
0.00180285	0.0016353	0.00199162	0.000815575	0.00331422	0.0029551	0.000764954	0.00166941	0.00150314
0.00184075	0.00166271	0.00202353	0.000802702	0.00327002	0.00290978	0.000733609	0.00168158	0.00147894
0.00186895	0.00171689	0.00210833	0.000783649	0.00325117	0.0028593	0.000717885	0.00169083	0.001465
0.00189599	0.00174365	0.00216154	0.000769499	0.00321082	0.00282257	0.000707064	0.00165091	0.0014354
0.00195947	0.0017549	0.00220776	0.000761946	0.00318187	0.0028172	0.000706804	0.00162876	0.00141345
0.00200656	0.001806	0.00222621	0.000749354	0.00310217	0.0027736	0.000703285	0.00163168	0.00140805
0.00204213	0.00190724	0.00226572	0.000741762	0.00303453	0.00269993	0.000700724	0.00161342	0.00136034
0.0021002	0.0019948	0.00230884	0.000729837	0.00300072	0.00266169	0.000675419	0.00157837	0.00133874
0.00217732	0.00204302	0.00233015	0.000713354	0.00298146	0.00261122	0.000663868	0.00155792	0.00132968
0.00218414	0.00208626	0.00235816	0.000698381	0.00291116	0.00261766	0.000668054	0.00158202	0.00126037
0.00221594	0.00212676	0.00234321	0.000690583	0.00290783	0.00258974	0.000668132	0.00157009	0.00123529
0.00221225	0.00222129	0.00233842	0.000687566	0.00287517	0.00251112	0.000665965	0.00150875	0.00123599
0.00223574	0.00221173	0.00234135	0.000697938	0.00284827	0.00246494	0.000655947	0.00147735	0.00121648
0.00221609	0.0022354	0.00232127	0.000685502	0.00278328	0.00240351	0.00066048	0.00147272	0.00116963
0.00224558	0.00227373	0.0022863	0.000673031	0.00267051	0.00237087	0.000649843	0.0014457	0.00112766
0.0022711	0.00224138	0.00224187	0.000671189	0.00259149	0.00231545	0.000631582	0.00142379	0.00110171
0.00222505	0.0022192	0.00223288	0.000653121	0.00256048	0.00227765	0.000634952	0.00139824	0.0010944
0.00221532	0.00225717	0.00222163	0.00064888	0.0025105	0.00228538	0.000648036	0.00137827	0.00109004
0.00221335	0.0022075	0.0021829	0.000644587	0.00248515	0.00223705	0.000640364	0.00136342	0.0010364
0.00219909	0.00211909	0.00214768	0.000631868	0.0023988	0.00214383	0.000631032	0.00134395	0.00100244
0.00218286	0.00208719	0.00211473	0.000633653	0.00229009	0.00208777	0.000617452	0.00132789	0.00098973
0.00216301	0.00203087	0.00209646	0.000623025	0.00225251	0.00202033	0.000610564	0.00131425	0.000967961
0.00213267	0.00199147	0.00206428	0.00061971	0.00222515	0.00200765	0.000604326	0.00128626	0.000957511
0.00206799	0.00196955	0.00202318	0.00062448	0.00218026	0.00195868	0.000601732	0.00124025	0.000929995
0.00205554	0.00190303	0.0020077	0.000622078	0.00211557	0.00186739	0.000602626	0.00120033	0.000892551
0.00207463	0.00188155	0.00202304	0.000608586	0.00204517	0.00186654	0.000599246	0.0012069	0.000887326
0.00205409	0.00185685	0.00203579	0.000596225	0.00199971	0.00182358	0.000597313	0.00120788	0.000844658
0.00208673	0.00182306	0.00206055	0.000582644	0.00195908	0.00178728	0.000597444	0.00118986	0.000801293
0.00209855	0.00182865	0.00213406	0.00058145	0.00187704	0.00177783	0.000579874	0.00115943	0.000785967
0.0020685	0.00182055	0.00217601	0.000572629	0.00183432	0.00172671	0.000576444	0.00109517	0.000768552
0.0020665	0.00182945	0.00218711	0.000557589	0.00180425	0.00167924	0.000579037	0.00106572	0.000767159
0.00206683	0.00183799	0.00223677	0.000552744	0.00174522	0.00162382	0.000572992	0.00104575	0.000753923
0.00211113	0.00189333	0.00231285	0.000557789	0.00167471	0.00159461	0.000574056	0.00103821	0.000751485
0.00211857	0.00194715	0.00237181	0.000554169	0.00167852	0.00153339	0.000565238	0.0010292	0.000736159
0.00222317	0.00201685	0.00239199	0.000547618	0.00161122	0.00150332	0.000560384	0.00101411	0.000698019
0.00228895	0.00206084	0.00244967	0.000537503	0.0015644	0.00146788	0.000562401	0.000969806	0.000673811
0.0023349	0.00212724	0.00251627	0.000532465	0.0014702	0.0014318	0.000569058	0.000944977	0.000665103
0.00237203	0.00220281	0.00257208	0.000529194	0.00144334	0.00142106	0.000562359	0.000925746	0.000658485
0.00244306	0.00228677	0.00262736	0.000516843	0.00141335	0.00135447	0.000540911	0.000923069	0.000658311
0.00247636	0.00230074	0.0026622	0.000511121	0.00138471	0.00132526	0.000540692	0.000913332	0.000642985
0.00251364	0.00234396	0.00268269	0.000511998	0.00132217	0.00132311	0.000543863	0.000879252	0.000637935
0.00254946	0.00242288	0.00271104	0.000512694	0.00129769	0.00128359	0.000539626	0.000846633	0.000641418
0.00255801	0.00249919	0.00271105	0.000506525	0.00124946	0.0012372	0.000537622	0.000844199	0.000622086
0.00257935	0.00251362	0.00272468	0.000499377	0.00122987	0.00119768	0.000522837	0.000842982	0.000620345
0.00263775	0.00256254	0.00269891	0.000490205	0.00119639	0.00116374	0.000525676	0.00081158	0.00060589
0.00262483	0.00261006	0.00264815	0.00048563	0.00116597	0.00115493	0.000519283	0.000783343	0.000601013
0.0026963	0.00264956	0.00262963	0.000485869	0.00113183	0.00111498	0.000503974	0.000775553	0.000580637
0.00261119	0.00263408	0.00259662	0.000478543	0.00111874	0.00110532	0.000495701	0.000751941	0.0005728
0.00261548	0.00259856	0.00258883	0.000465737	0.0010953	0.00112164	0.000497838	0.000746098	0.00055434
0.00259695	0.00261131	0.0024898	0.000460554	0.00105113	0.00107675	0.000502417	0.000742934	0.000548941
0.00257391	0.00256936	0.00240946	0.000453738	0.00100804	0.00104324	0.00050154	0.000719078	0.000553817
0.00252525	0.00252785	0.00231212	0.000449992	0.000979847	0.00103057	0.000495722	0.000696683	0.000550508
0.00250611	0.00245667	0.00223699	0.000449525	0.000964484	0.000993409	0.000485582	0.0006979	0.000578721
0.00245859	0.00238806	0.00216236	0.000445513	0.00095054	0.000960117	0.000484739	0.000691815	0.000545283
0.00237853	0.00233513	0.00209852	0.000439858	0.000932595	0.000955606	0.000481353	0.000688407	0.000543716
0.00231228	0.0022716	0.00199971	0.000435499	0.000916625	0.000948518	0.000481344	0.000692788	0.000535357
0.0022138	0.00217362	0.00191026	0.000424844	0.000896884	0.000924461	0.000484791	0.000680374	0.000509059
0.00217728	0.00210333	0.00181949	0.00041855	0.000891733	0.000893746	0.000477268	0.000675749	0.0005108
0.00207529	0.00205506	0.00172959	0.000426353	0.00089638	0.000874845	0.000470313	0.000668446	0.000501396
0.00196188	0.0019683	0.00161033	0.000430889	0.000879768	0.000868186	0.000465931	0.000660169	0.000518812
0.00187631	0.00190666	0.00155095	0.000418055	0.00084774	0.000887947	0.000458294	0.000660656	0.000487464
0.00180813	0.00176734	0.00146039	0.000410284	0.000818297	0.000860883	0.000466508	0.00066236	0.000491817
0.00172105	0.00163942	0.0013828	0.000412579	0.00081091	0.000849284	0.000461046	0.000651893	0.000504357
