# Supplementary material for: Histones with an unconventional DNA-binding mode in vitro are major chromatin constituents in the bacterium Bdellovibrio bacteriovorus
Source: Nat Microbiol. 2023 Oct 9;8(11):2006–19. doi: 10.1038/s41564-023-01492-x (PMC10627809; doi:10.1038/s41564-023-01492-x)
Supplement: Supplementary file 5 — Source data for supplementary figures. [file 41564_2023_1492_MOESM5_ESM.zip › SourceData_Fig_S8.xlsx]

## Sheet: SourceData_Fig_S8A
20230210_htka_147bp (4B260).X	20230210_htka_147bp (4B260).Y20230210_htka_147bp (4B260).C"	20230210_htka_147bp (1B260).X	20230210_htka_147bp (1B260).Y20230210_htka_147bp (1B260).C"	20230210_htka_147bp (2B260).X	20230210_htka_147bp (2B260).Y20230210_htka_147bp (2B260).C"	20230210_htka_147bp (6B260).X	20230210_htka_147bp (6B260).Y20230210_htka_147bp (6B260).C"	20230210_htka_147bp (5B260).X	20230210_htka_147bp (5B260).Y20230210_htka_147bp (5B260).C"
5.0861	6.8	0.07614	6.30367	6.8	0.07837	7.55822	6.8	0.07852	7.79968	6.8	0.079975	8.07247	6.8	0.017626
5.10614	8.6	0.096294	6.31312	8.6	0.099115	7.57181	8.6	0.099304	7.91493	8.6	0.10114	8.25589	8.6	0.022292
5.11977	10.4	0.11645	6.33252	10.4	0.11986	7.56689	10.4	0.12009	7.97026	10.4	0.12231	8.35386	10.4	0.026958
5.1394	12.2	0.1366	6.34765	12.2	0.14061	7.57231	12.2	0.14087	8.00866	12.2	0.14348	8.42748	12.2	0.031624
5.14769	14	0.15676	6.36182	14	0.16135	7.56976	14	0.16166	8.03603	14	0.16465	8.45349	14	0.036289
5.15062	15.8	0.17691	6.3785	15.8	0.1821	7.56882	15.8	0.18244	8.05963	15.8	0.18582	8.48315	15.8	0.040955
5.15563	17.6	0.19707	6.39545	17.6	0.20284	7.57013	17.6	0.20323	8.07951	17.6	0.20699	8.49878	17.6	0.045621
5.15977	19.4	0.21722	6.41183	19.4	0.22359	7.57308	19.4	0.22401	8.09701	19.4	0.22816	8.51255	19.4	0.050287
5.16204	21.2	0.23738	6.42554	21.2	0.24433	7.57765	21.2	0.2448	8.11058	21.2	0.24933	8.52357	21.2	0.054953
5.16467	23	0.25753	6.43936	23	0.26508	7.58098	23	0.26558	8.12448	23	0.2705	8.53309	23	0.059618
5.16704	24.8	0.27769	6.45198	24.8	0.28582	7.58663	24.8	0.28637	8.13753	24.8	0.29167	8.5413	24.8	0.064284
5.16861	26.6	0.29784	6.46329	26.6	0.30657	7.59231	26.6	0.30715	8.14972	26.6	0.31284	8.54822	26.6	0.06895
5.1703	28.4	0.31799	6.47325	28.4	0.32731	7.59781	28.4	0.32793	8.1605	28.4	0.33401	8.55435	28.4	0.073616
5.17172	30.2	0.33815	6.48279	30.2	0.34806	7.60265	30.2	0.34872	8.16894	30.2	0.35518	8.56086	30.2	0.078281
5.17301	32	0.3583	6.49144	32	0.3688	7.60711	32	0.3695	8.17867	32	0.37635	8.56631	32	0.082947
5.17404	33.8	0.37846	6.49947	33.8	0.38954	7.6098	33.8	0.39029	8.18758	33.8	0.39752	8.57148	33.8	0.087613
5.17504	35.6	0.39861	6.50787	35.6	0.41029	7.61285	35.6	0.41107	8.19589	35.6	0.41869	8.57693	35.6	0.092279
5.17602	37.4	0.41877	6.51543	37.4	0.43104	7.6153	37.4	0.43186	8.20369	37.4	0.43986	8.58169	37.4	0.096945
5.17678	39.2	0.43892	6.52294	39.2	0.45178	7.61713	39.2	0.45264	8.21096	39.2	0.46103	8.58683	39.2	0.10161
5.17741	41	0.45908	6.53024	41	0.47253	7.61829	41	0.47343	8.21805	41	0.4822	8.5928	41	0.10628
5.17835	42.8	0.47923	6.53743	42.8	0.49327	7.619	42.8	0.49421	8.22478	42.8	0.50337	8.59784	42.8	0.11094
5.17893	44.6	0.49939	6.54465	44.6	0.51401	7.61942	44.6	0.515	8.23156	44.6	0.52454	8.60273	44.6	0.11561
5.1794	46.4	0.51954	6.5531	46.4	0.53476	7.61951	46.4	0.53578	8.23816	46.4	0.54571	8.60769	46.4	0.12027
5.17981	48.2	0.5397	6.5603	48.2	0.55551	7.61936	48.2	0.55657	8.24466	48.2	0.56688	8.61256	48.2	0.12494
5.18018	50	0.55985	6.56742	50	0.57625	7.61897	50	0.57735	8.25115	50	0.58805	8.61754	50	0.1296
5.1811	51.8	0.58	6.57451	51.8	0.59699	7.61841	51.8	0.59813	8.2576	51.8	0.60922	8.62247	51.8	0.13427
5.18141	53.6	0.60016	6.5815	53.6	0.61774	7.61769	53.6	0.61892	8.26412	53.6	0.63039	8.62753	53.6	0.13894
5.18171	55.4	0.62031	6.58976	55.4	0.63848	7.61682	55.4	0.6397	8.27225	55.4	0.65156	8.6325	55.4	0.1436
5.18199	57.2	0.64047	6.59668	57.2	0.65923	7.61672	57.2	0.66049	8.27903	57.2	0.67273	8.63992	57.2	0.14827
5.18224	59	0.66062	6.60345	59	0.67997	7.61577	59	0.68127	8.28586	59	0.6939	8.64506	59	0.15293
5.18345	60.8	0.68078	6.6103	60.8	0.70072	7.61475	60.8	0.70206	8.29291	60.8	0.71507	8.65039	60.8	0.1576
5.18384	62.6	0.70093	6.61723	62.6	0.72147	7.61372	62.6	0.72284	8.29999	62.6	0.73624	8.65555	62.6	0.16227
5.18433	64.4	0.72109	6.62437	64.4	0.74221	7.61258	64.4	0.74363	8.3076	64.4	0.75741	8.66101	64.4	0.16693
5.18487	66.2	0.74124	6.63279	66.2	0.76296	7.61136	66.2	0.76441	8.31564	66.2	0.77858	8.66645	66.2	0.1716
5.1854	68	0.7614	6.64013	68	0.7837	7.61029	68	0.7852	8.32443	68	0.79975	8.67222	68	0.17626
5.18749	69.8	0.78155	6.64788	69.8	0.80444	7.61074	69.8	0.80598	8.33682	69.8	0.82092	8.67825	69.8	0.18093
5.18829	71.6	0.80171	6.65609	71.6	0.82519	7.60963	71.6	0.82677	8.34793	71.6	0.84209	8.68749	71.6	0.18559
5.18914	73.4	0.82186	6.66457	73.4	0.84594	7.60845	73.4	0.84755	8.36111	73.4	0.86326	8.69538	73.4	0.19026
5.19016	75.2	0.84201	6.6737	75.2	0.86668	7.60756	75.2	0.86833	8.37639	75.2	0.88443	8.70345	75.2	0.19493
5.19096	77	0.86217	6.68498	77	0.88743	7.60678	77	0.88912	8.39419	77	0.9056	8.71364	77	0.19959
5.1932	78.8	0.88232	6.69504	78.8	0.90817	7.60634	78.8	0.9099	8.41585	78.8	0.92677	8.72552	78.8	0.20426
5.19364	80.6	0.90248	6.70558	80.6	0.92891	7.60581	80.6	0.93069	8.44182	80.6	0.94794	8.7395	80.6	0.20892
5.19354	82.4	0.92263	6.71679	82.4	0.94966	7.60811	82.4	0.95147	8.47874	82.4	0.96911	8.75656	82.4	0.21359
5.19277	84.2	0.94279	6.72994	84.2	0.97041	7.60899	84.2	0.97226	8.51682	84.2	0.99028	8.77617	84.2	0.21825
5.19315	86	0.96294	6.74189	86	0.99115	7.61027	86	0.99304	8.56277	86	1.0114	8.80381	86	0.22292
5.1913	87.8	0.9831	6.75335	87.8	1.0119	7.61353	87.8	1.0138	8.61537	87.8	1.0326	8.8304	87.8	0.22759
5.18853	89.6	1.0033	6.76668	89.6	1.0326	7.61629	89.6	1.0346	8.67604	89.6	1.0538	8.86086	89.6	0.23225
5.18699	91.4	1.0234	6.78245	91.4	1.0534	7.62673	91.4	1.0554	8.75419	91.4	1.075	8.89458	91.4	0.23692
5.18362	93.2	1.0436	6.79763	93.2	1.0741	7.63583	93.2	1.0762	8.82958	93.2	1.0961	8.93023	93.2	0.24158
5.1819	95	1.0637	6.81162	95	1.0949	7.65037	95	1.097	8.92293	95	1.1173	8.96192	95	0.24625

## Sheet: SourceData_Fig_S8B
20230210_htka_147bp (4B260).X	20230210_htka_147bp (4B260).Y20230210_htka_147bp (4B260).C"	20230210_htka_147bp (1B260).X	20230210_htka_147bp (1B260).Y20230210_htka_147bp (1B260).C"	20230210_htka_147bp (2B260).X	20230210_htka_147bp (2B260).Y20230210_htka_147bp (2B260).C"	20230210_htka_147bp (6B260).X	20230210_htka_147bp (6B260).Y20230210_htka_147bp (6B260).C"	20230210_htka_147bp (5B260).X	20230210_htka_147bp (5B260).Y20230210_htka_147bp (5B260).C"
5.0861	6.8	0.07614	6.30367	6.8	0.07837	7.55822	6.8	0.07852	7.79968	6.8	0.079975	8.07247	6.8	0.017626
5.10614	8.6	0.096294	6.31312	8.6	0.099115	7.57181	8.6	0.099304	7.91493	8.6	0.10114	8.25589	8.6	0.022292
5.11977	10.4	0.11645	6.33252	10.4	0.11986	7.56689	10.4	0.12009	7.97026	10.4	0.12231	8.35386	10.4	0.026958
5.1394	12.2	0.1366	6.34765	12.2	0.14061	7.57231	12.2	0.14087	8.00866	12.2	0.14348	8.42748	12.2	0.031624
5.14769	14	0.15676	6.36182	14	0.16135	7.56976	14	0.16166	8.03603	14	0.16465	8.45349	14	0.036289
5.15062	15.8	0.17691	6.3785	15.8	0.1821	7.56882	15.8	0.18244	8.05963	15.8	0.18582	8.48315	15.8	0.040955
5.15563	17.6	0.19707	6.39545	17.6	0.20284	7.57013	17.6	0.20323	8.07951	17.6	0.20699	8.49878	17.6	0.045621
5.15977	19.4	0.21722	6.41183	19.4	0.22359	7.57308	19.4	0.22401	8.09701	19.4	0.22816	8.51255	19.4	0.050287
5.16204	21.2	0.23738	6.42554	21.2	0.24433	7.57765	21.2	0.2448	8.11058	21.2	0.24933	8.52357	21.2	0.054953
5.16467	23	0.25753	6.43936	23	0.26508	7.58098	23	0.26558	8.12448	23	0.2705	8.53309	23	0.059618
5.16704	24.8	0.27769	6.45198	24.8	0.28582	7.58663	24.8	0.28637	8.13753	24.8	0.29167	8.5413	24.8	0.064284
5.16861	26.6	0.29784	6.46329	26.6	0.30657	7.59231	26.6	0.30715	8.14972	26.6	0.31284	8.54822	26.6	0.06895
5.1703	28.4	0.31799	6.47325	28.4	0.32731	7.59781	28.4	0.32793	8.1605	28.4	0.33401	8.55435	28.4	0.073616
5.17172	30.2	0.33815	6.48279	30.2	0.34806	7.60265	30.2	0.34872	8.16894	30.2	0.35518	8.56086	30.2	0.078281
5.17301	32	0.3583	6.49144	32	0.3688	7.60711	32	0.3695	8.17867	32	0.37635	8.56631	32	0.082947
5.17404	33.8	0.37846	6.49947	33.8	0.38954	7.6098	33.8	0.39029	8.18758	33.8	0.39752	8.57148	33.8	0.087613
5.17504	35.6	0.39861	6.50787	35.6	0.41029	7.61285	35.6	0.41107	8.19589	35.6	0.41869	8.57693	35.6	0.092279
5.17602	37.4	0.41877	6.51543	37.4	0.43104	7.6153	37.4	0.43186	8.20369	37.4	0.43986	8.58169	37.4	0.096945
5.17678	39.2	0.43892	6.52294	39.2	0.45178	7.61713	39.2	0.45264	8.21096	39.2	0.46103	8.58683	39.2	0.10161
5.17741	41	0.45908	6.53024	41	0.47253	7.61829	41	0.47343	8.21805	41	0.4822	8.5928	41	0.10628
5.17835	42.8	0.47923	6.53743	42.8	0.49327	7.619	42.8	0.49421	8.22478	42.8	0.50337	8.59784	42.8	0.11094
5.17893	44.6	0.49939	6.54465	44.6	0.51401	7.61942	44.6	0.515	8.23156	44.6	0.52454	8.60273	44.6	0.11561
5.1794	46.4	0.51954	6.5531	46.4	0.53476	7.61951	46.4	0.53578	8.23816	46.4	0.54571	8.60769	46.4	0.12027
5.17981	48.2	0.5397	6.5603	48.2	0.55551	7.61936	48.2	0.55657	8.24466	48.2	0.56688	8.61256	48.2	0.12494
5.18018	50	0.55985	6.56742	50	0.57625	7.61897	50	0.57735	8.25115	50	0.58805	8.61754	50	0.1296
5.1811	51.8	0.58	6.57451	51.8	0.59699	7.61841	51.8	0.59813	8.2576	51.8	0.60922	8.62247	51.8	0.13427
5.18141	53.6	0.60016	6.5815	53.6	0.61774	7.61769	53.6	0.61892	8.26412	53.6	0.63039	8.62753	53.6	0.13894
5.18171	55.4	0.62031	6.58976	55.4	0.63848	7.61682	55.4	0.6397	8.27225	55.4	0.65156	8.6325	55.4	0.1436
5.18199	57.2	0.64047	6.59668	57.2	0.65923	7.61672	57.2	0.66049	8.27903	57.2	0.67273	8.63992	57.2	0.14827
5.18224	59	0.66062	6.60345	59	0.67997	7.61577	59	0.68127	8.28586	59	0.6939	8.64506	59	0.15293
5.18345	60.8	0.68078	6.6103	60.8	0.70072	7.61475	60.8	0.70206	8.29291	60.8	0.71507	8.65039	60.8	0.1576
5.18384	62.6	0.70093	6.61723	62.6	0.72147	7.61372	62.6	0.72284	8.29999	62.6	0.73624	8.65555	62.6	0.16227
5.18433	64.4	0.72109	6.62437	64.4	0.74221	7.61258	64.4	0.74363	8.3076	64.4	0.75741	8.66101	64.4	0.16693
5.18487	66.2	0.74124	6.63279	66.2	0.76296	7.61136	66.2	0.76441	8.31564	66.2	0.77858	8.66645	66.2	0.1716
5.1854	68	0.7614	6.64013	68	0.7837	7.61029	68	0.7852	8.32443	68	0.79975	8.67222	68	0.17626
5.18749	69.8	0.78155	6.64788	69.8	0.80444	7.61074	69.8	0.80598	8.33682	69.8	0.82092	8.67825	69.8	0.18093
5.18829	71.6	0.80171	6.65609	71.6	0.82519	7.60963	71.6	0.82677	8.34793	71.6	0.84209	8.68749	71.6	0.18559
5.18914	73.4	0.82186	6.66457	73.4	0.84594	7.60845	73.4	0.84755	8.36111	73.4	0.86326	8.69538	73.4	0.19026
5.19016	75.2	0.84201	6.6737	75.2	0.86668	7.60756	75.2	0.86833	8.37639	75.2	0.88443	8.70345	75.2	0.19493
5.19096	77	0.86217	6.68498	77	0.88743	7.60678	77	0.88912	8.39419	77	0.9056	8.71364	77	0.19959
5.1932	78.8	0.88232	6.69504	78.8	0.90817	7.60634	78.8	0.9099	8.41585	78.8	0.92677	8.72552	78.8	0.20426
5.19364	80.6	0.90248	6.70558	80.6	0.92891	7.60581	80.6	0.93069	8.44182	80.6	0.94794	8.7395	80.6	0.20892
5.19354	82.4	0.92263	6.71679	82.4	0.94966	7.60811	82.4	0.95147	8.47874	82.4	0.96911	8.75656	82.4	0.21359
5.19277	84.2	0.94279	6.72994	84.2	0.97041	7.60899	84.2	0.97226	8.51682	84.2	0.99028	8.77617	84.2	0.21825
5.19315	86	0.96294	6.74189	86	0.99115	7.61027	86	0.99304	8.56277	86	1.0114	8.80381	86	0.22292
5.1913	87.8	0.9831	6.75335	87.8	1.0119	7.61353	87.8	1.0138	8.61537	87.8	1.0326	8.8304	87.8	0.22759
5.18853	89.6	1.0033	6.76668	89.6	1.0326	7.61629	89.6	1.0346	8.67604	89.6	1.0538	8.86086	89.6	0.23225
5.18699	91.4	1.0234	6.78245	91.4	1.0534	7.62673	91.4	1.0554	8.75419	91.4	1.075	8.89458	91.4	0.23692
5.18362	93.2	1.0436	6.79763	93.2	1.0741	7.63583	93.2	1.0762	8.82958	93.2	1.0961	8.93023	93.2	0.24158
5.1819	95	1.0637	6.81162	95	1.0949	7.65037	95	1.097	8.92293	95	1.1173	8.96192	95	0.24625

## Sheet: SourceData_Fig_S8C
20230211_tetra_147bp (1B261).X	20230211_tetra_147bp (1B261).Y20230211_tetra_147bp (1B261).C"	20230211_tetra_147bp (2B261).X	20230211_tetra_147bp (2B261).Y20230211_tetra_147bp (2B261).C"	20230211_tetra_147bp (5B261).X	20230211_tetra_147bp (5B261).Y20230211_tetra_147bp (5B261).C"	20230211_tetra_147bp (3B261).X	20230211_tetra_147bp (3B261).Y20230211_tetra_147bp (3B261).C"	20230211_tetra_147bp (7B261).X	20230211_tetra_147bp (7B261).Y20230211_tetra_147bp (7B261).C"	20230211_tetra_147bp (6B261).X	20230211_tetra_147bp (6B261).Y20230211_tetra_147bp (6B261).C"	20230211_tetra_147bp (4B261).X	20230211_tetra_147bp (4B261).Y20230211_tetra_147bp (4B261).C"
5.04209	6.8	0.077187	6.90334	6.8	0.077867	8.57469	6.8	0.079036	10.2942	6.8	0.078152	1.02622	6.8	0.00042555	10.2097	6.8	0.090739	2.18575	6.8	0.13525
5.09068	8.6	0.097619	6.9485	8.6	0.098479	8.64636	8.6	0.099958	10.2924	8.6	0.09884	1.02525	8.6	0.0005382	10.2502	8.6	0.11476	2.24944	8.6	0.17105
5.11127	10.4	0.11805	6.98614	10.4	0.11909	8.68193	10.4	0.12088	10.2855	10.4	0.11953	1.02429	10.4	0.00065084	10.2591	10.4	0.13878	5.35402	10.4	0.20686
5.12021	12.2	0.13848	7.0153	12.2	0.1397	8.71152	12.2	0.1418	10.28	12.2	0.14021	1.02334	12.2	0.00076349	10.2693	12.2	0.1628	6.4418	12.2	0.24266
5.12947	14	0.15891	7.03938	14	0.16031	8.73661	14	0.16272	10.2766	14	0.1609	1.0226	14	0.00087613	10.2735	14	0.18682	6.61017	14	0.27846
5.13749	15.8	0.17935	7.0608	15.8	0.18093	8.75285	15.8	0.18364	10.2746	15.8	0.18159	1.02178	15.8	0.00098878	10.2758	15.8	0.21084	6.76004	15.8	0.31426
5.14324	17.6	0.19978	7.08107	17.6	0.20154	8.7698	17.6	0.20456	10.271	17.6	0.20228	1.02105	17.6	0.0011014	10.2778	17.6	0.23485	6.91041	17.6	0.35006
5.14694	19.4	0.22021	7.09942	19.4	0.22215	8.78365	19.4	0.22549	10.2697	19.4	0.22296	1.02031	19.4	0.0012141	10.276	19.4	0.25887	7.02606	19.4	0.38587
5.1509	21.2	0.24064	7.11539	21.2	0.24276	8.79477	21.2	0.24641	10.2689	21.2	0.24365	1.01965	21.2	0.0013267	10.2767	21.2	0.28289	7.12618	21.2	0.42167
5.15402	23	0.26107	7.13064	23	0.26337	8.80365	23	0.26733	10.268	23	0.26434	1.01898	23	0.0014394	10.2769	23	0.30691	7.21133	23	0.45747
5.15669	24.8	0.2815	7.14437	24.8	0.28398	8.80842	24.8	0.28825	10.2665	24.8	0.28503	1.0184	24.8	0.001552	10.2764	24.8	0.33093	7.29114	24.8	0.49327
5.15887	26.6	0.30194	7.15731	26.6	0.3046	8.81429	26.6	0.30917	10.2655	26.6	0.30571	1.01774	26.6	0.0016647	10.2757	26.6	0.35495	7.36749	26.6	0.52907
5.16073	28.4	0.32237	7.16905	28.4	0.32521	8.81891	28.4	0.33009	10.2645	28.4	0.3264	1.0172	28.4	0.0017773	10.2752	28.4	0.37897	7.43802	28.4	0.56488
5.1623	30.2	0.3428	7.18031	30.2	0.34582	8.82232	30.2	0.35101	10.2623	30.2	0.34709	1.01664	30.2	0.0018899	10.2732	30.2	0.40299	7.50275	30.2	0.60068
5.16357	32	0.36323	7.1909	32	0.36643	8.82504	32	0.37194	10.2609	32	0.36778	1.01611	32	0.0020026	10.2724	32	0.42701	7.56092	32	0.63648
5.16449	33.8	0.38366	7.20093	33.8	0.38704	8.82742	33.8	0.39286	10.2601	33.8	0.38846	1.01561	33.8	0.0021152	10.2715	33.8	0.45103	7.61467	33.8	0.67228
5.1654	35.6	0.4041	7.2107	35.6	0.40766	8.82899	35.6	0.41378	10.2587	35.6	0.40915	1.01506	35.6	0.0022279	10.2707	35.6	0.47505	7.66234	35.6	0.70808
5.16613	37.4	0.42453	7.22056	37.4	0.42827	8.83054	37.4	0.4347	10.2576	37.4	0.42984	1.0146	37.4	0.0023405	10.2696	37.4	0.49907	7.70114	37.4	0.74389
5.16676	39.2	0.44496	7.23013	39.2	0.44888	8.83249	39.2	0.45562	10.2565	39.2	0.45053	1.01413	39.2	0.0024532	10.2688	39.2	0.52308	7.74035	39.2	0.77969
5.16733	41	0.46539	7.23948	41	0.46949	8.83421	41	0.47654	10.2553	41	0.47121	1.01367	41	0.0025658	10.2677	41	0.5471	7.77591	41	0.81549
5.16775	42.8	0.48582	7.2487	42.8	0.4901	8.83575	42.8	0.49746	10.2544	42.8	0.4919	1.01322	42.8	0.0026785	10.2667	42.8	0.57112	7.80824	42.8	0.85129
5.16803	44.6	0.50625	7.25799	44.6	0.51071	8.83746	44.6	0.51839	10.2535	44.6	0.51259	1.01276	44.6	0.0027911	10.2658	44.6	0.59514	7.8378	44.6	0.88709
5.16818	46.4	0.52669	7.2678	46.4	0.53133	8.83919	46.4	0.53931	10.2529	46.4	0.53328	1.01238	46.4	0.0029038	10.2642	46.4	0.61916	7.86494	46.4	0.9229
5.16825	48.2	0.54712	7.27702	48.2	0.55194	8.84096	48.2	0.56023	10.2528	48.2	0.55396	1.0119	48.2	0.0030164	10.2632	48.2	0.64318	7.88976	48.2	0.9587
5.16858	50	0.56755	7.28628	50	0.57255	8.84362	50	0.58115	10.253	50	0.57465	1.01151	50	0.003129	10.2622	50	0.6672	7.91266	50	0.9945
5.16849	51.8	0.58798	7.29554	51.8	0.59316	8.8457	51.8	0.60207	10.2537	51.8	0.59534	1.01106	51.8	0.0032417	10.2612	51.8	0.69122	7.92987	51.8	1.0303
5.16831	53.6	0.60841	7.30484	53.6	0.61377	8.84784	53.6	0.62299	10.2546	53.6	0.61602	1.01071	53.6	0.0033543	10.2603	53.6	0.71524	7.9493	53.6	1.0661
5.16804	55.4	0.62885	7.31494	55.4	0.63439	8.85011	55.4	0.64391	10.2557	55.4	0.63671	1.01027	55.4	0.003467	10.2592	55.4	0.73926	7.96737	55.4	1.1019
5.16772	57.2	0.64928	7.32437	57.2	0.655	8.85244	57.2	0.66484	10.2569	57.2	0.6574	1.00987	57.2	0.0035796	10.2582	57.2	0.76328	7.98322	57.2	1.1377
5.16795	59	0.66971	7.33378	59	0.67561	8.85484	59	0.68576	10.258	59	0.67809	1.0095	59	0.0036923	10.2573	59	0.7873	7.99825	59	1.1735
5.16757	60.8	0.69014	7.34332	60.8	0.69622	8.8574	60.8	0.70668	10.259	60.8	0.69877	1.00911	60.8	0.0038049	10.2563	60.8	0.81132	8.01192	60.8	1.2093
5.16711	62.6	0.71057	7.35287	62.6	0.71683	8.85988	62.6	0.7276	10.26	62.6	0.71946	1.00874	62.6	0.0039176	10.2552	62.6	0.83533	8.02396	62.6	1.2451
5.16668	64.4	0.731	7.36213	64.4	0.73744	8.86422	64.4	0.74852	10.2606	64.4	0.74015	1.00831	64.4	0.0040302	10.2545	64.4	0.85935	8.03545	64.4	1.2809
5.16631	66.2	0.75144	7.37201	66.2	0.75806	8.86709	66.2	0.76944	10.2612	66.2	0.76084	1.00788	66.2	0.0041429	10.2535	66.2	0.88337	8.04525	66.2	1.3167
5.16702	68	0.77187	7.38094	68	0.77867	8.86959	68	0.79036	10.2616	68	0.78152	1.00755	68	0.0042555	10.253	68	0.90739	8.0542	68	1.3525
5.16706	69.8	0.7923	7.38983	69.8	0.79928	8.87246	69.8	0.81129	10.2617	69.8	0.80221	1.00714	69.8	0.0043682	10.2517	69.8	0.93141	8.06013	69.8	1.3883
5.16722	71.6	0.81273	7.39842	71.6	0.81989	8.87528	71.6	0.83221	10.2628	71.6	0.8229	1.00667	71.6	0.0044808	10.2518	71.6	0.95543	8.06751	71.6	1.4241
5.16787	73.4	0.83316	7.40634	73.4	0.8405	8.87836	73.4	0.85313	10.2642	73.4	0.84359	1.00632	73.4	0.0045934	10.2506	73.4	0.97945	8.07342	73.4	1.4599
5.16885	75.2	0.8536	7.414	75.2	0.86112	8.88198	75.2	0.87405	10.2657	75.2	0.86427	1.00586	75.2	0.0047061	10.2502	75.2	1.0035	8.07971	75.2	1.4957
5.17206	77	0.87403	7.4219	77	0.88173	8.88641	77	0.89497	10.2682	77	0.88496	1.00546	77	0.0048187	10.25	77	1.0275	8.08341	77	1.5315
5.17433	78.8	0.89446	7.42896	78.8	0.90234	8.89345	78.8	0.91589	10.2721	78.8	0.90565	1.00507	78.8	0.0049314	10.2503	78.8	1.0515	8.08715	78.8	1.5673
5.17738	80.6	0.91489	7.43577	80.6	0.92295	8.90012	80.6	0.93681	10.2779	80.6	0.92634	1.00456	80.6	0.005044	10.2508	80.6	1.0755	8.08951	80.6	1.6031
5.18103	82.4	0.93532	7.44249	82.4	0.94356	8.90892	82.4	0.95774	10.2835	82.4	0.94702	1.0041	82.4	0.0051567	10.2518	82.4	1.0995	8.09079	82.4	1.6389
5.18775	84.2	0.95575	7.44951	84.2	0.96417	8.92008	84.2	0.97866	10.2918	84.2	0.96771	1.00352	84.2	0.0052693	10.2523	84.2	1.1236	8.09167	84.2	1.6747
5.19267	86	0.97619	7.45707	86	0.98479	8.93433	86	0.99958	10.3013	86	0.9884	1.00299	86	0.005382	10.2541	86	1.1476	8.09053	86	1.7105
5.19781	87.8	0.99662	7.46418	87.8	1.0054	8.95172	87.8	1.0205	10.3141	87.8	1.0091	1.00252	87.8	0.0054946	10.2578	87.8	1.1716	8.08789	87.8	1.7463
5.20574	89.6	1.017	7.47318	89.6	1.026	8.97722	89.6	1.0414	10.3307	89.6	1.0298	1.00169	89.6	0.0056073	10.2656	89.6	1.1956	8.08479	89.6	1.7821
5.21121	91.4	1.0375	7.48339	91.4	1.0466	9.00105	91.4	1.0623	10.3569	91.4	1.0505	1.0008	91.4	0.0057199	10.2759	91.4	1.2196	8.07928	91.4	1.8179
5.21814	93.2	1.0579	7.49677	93.2	1.0672	9.02766	93.2	1.0833	10.3918	93.2	1.0711	1.00002	93.2	0.0058325	10.2923	93.2	1.2437	8.07079	93.2	1.8537
5.23121	95	1.0783	7.51416	95	1.0878	9.05087	95	1.1042	10.4505	95	1.0918	0.99859	95	0.0059452	10.3214	95	1.2677	8.05733	95	1.8896

## Sheet: SourceData_Fig_S8D
20230210_htka_147bp (4B260).X	20230210_htka_147bp (4B260).Y20230210_htka_147bp (4B260).C"	20230210_htka_147bp (6B260).X	20230210_htka_147bp (6B260).Y20230210_htka_147bp (6B260).C"	20230210_htka_147bp (5B260).X	20230210_htka_147bp (5B260).Y20230210_htka_147bp (5B260).C"	20230208_bd0055_147bp_new (7B260).X	20230208_bd0055_147bp_new (7B260).Y20230208_bd0055_147bp_new (7B260).C"	20230208_bd0055_147bp_new (5B260).X	20230208_bd0055_147bp_new (5B260).Y20230208_bd0055_147bp_new (5B260).C"	20230211_tetra_147bp (3B261).X	20230211_tetra_147bp (3B261).Y20230211_tetra_147bp (3B261).C"	20230211_tetra_147bp (6B261).X	20230211_tetra_147bp (6B261).Y20230211_tetra_147bp (6B261).C"
5.0861	6.8	0.0761	7.79968	6.8	0.08	8.07247	6.8	0.0176	12.3466	6.8	0.08	12.3095	6.8	0.0779	10.2942	6.8	0.0782	10.2097	6.8	0.0907
5.10614	8.6	0.0963	7.91493	8.6	0.101	8.25589	8.6	0.0223	12.345	8.6	0.101	12.3042	8.6	0.0985	10.2924	8.6	0.0988	10.2502	8.6	0.115
5.11977	10.4	0.116	7.97026	10.4	0.122	8.35386	10.4	0.027	12.3462	10.4	0.122	12.3041	10.4	0.119	10.2855	10.4	0.12	10.2591	10.4	0.139
5.1394	12.2	0.137	8.00866	12.2	0.143	8.42748	12.2	0.0316	12.3434	12.2	0.144	12.3027	12.2	0.14	10.28	12.2	0.14	10.2693	12.2	0.163
5.14769	14	0.157	8.03603	14	0.165	8.45349	14	0.0363	12.3426	14	0.165	12.2998	14	0.16	10.2766	14	0.161	10.2735	14	0.187
5.15062	15.8	0.177	8.05963	15.8	0.186	8.48315	15.8	0.041	12.3419	15.8	0.186	12.3002	15.8	0.181	10.2746	15.8	0.182	10.2758	15.8	0.211
5.15563	17.6	0.197	8.07951	17.6	0.207	8.49878	17.6	0.0456	12.3425	17.6	0.207	12.2973	17.6	0.202	10.271	17.6	0.202	10.2778	17.6	0.235
5.15977	19.4	0.217	8.09701	19.4	0.228	8.51255	19.4	0.0503	12.3419	19.4	0.228	12.2962	19.4	0.222	10.2697	19.4	0.223	10.276	19.4	0.259
5.16204	21.2	0.237	8.11058	21.2	0.249	8.52357	21.2	0.055	12.341	21.2	0.249	12.2949	21.2	0.243	10.2689	21.2	0.244	10.2767	21.2	0.283
5.16467	23	0.258	8.12448	23	0.271	8.53309	23	0.0596	12.3404	23	0.271	12.2926	23	0.264	10.268	23	0.264	10.2769	23	0.307
5.16704	24.8	0.278	8.13753	24.8	0.292	8.5413	24.8	0.0643	12.3397	24.8	0.292	12.2911	24.8	0.284	10.2665	24.8	0.285	10.2764	24.8	0.331
5.16861	26.6	0.298	8.14972	26.6	0.313	8.54822	26.6	0.069	12.3369	26.6	0.313	12.2895	26.6	0.305	10.2655	26.6	0.306	10.2757	26.6	0.355
5.1703	28.4	0.318	8.1605	28.4	0.334	8.55435	28.4	0.0736	12.3363	28.4	0.334	12.2871	28.4	0.325	10.2645	28.4	0.326	10.2752	28.4	0.379
5.17172	30.2	0.338	8.16894	30.2	0.355	8.56086	30.2	0.0783	12.3342	30.2	0.355	12.2859	30.2	0.346	10.2623	30.2	0.347	10.2732	30.2	0.403
5.17301	32	0.358	8.17867	32	0.376	8.56631	32	0.0829	12.334	32	0.376	12.2835	32	0.367	10.2609	32	0.368	10.2724	32	0.427
5.17404	33.8	0.378	8.18758	33.8	0.398	8.57148	33.8	0.0876	12.3324	33.8	0.398	12.2822	33.8	0.387	10.2601	33.8	0.388	10.2715	33.8	0.451
5.17504	35.6	0.399	8.19589	35.6	0.419	8.57693	35.6	0.0923	12.3313	35.6	0.419	12.2805	35.6	0.408	10.2587	35.6	0.409	10.2707	35.6	0.475
5.17602	37.4	0.419	8.20369	37.4	0.44	8.58169	37.4	0.0969	12.3299	37.4	0.44	12.2785	37.4	0.428	10.2576	37.4	0.43	10.2696	37.4	0.499
5.17678	39.2	0.439	8.21096	39.2	0.461	8.58683	39.2	0.102	12.3283	39.2	0.461	12.2776	39.2	0.449	10.2565	39.2	0.451	10.2688	39.2	0.523
5.17741	41	0.459	8.21805	41	0.482	8.5928	41	0.106	12.3273	41	0.482	12.2763	41	0.47	10.2553	41	0.471	10.2677	41	0.547
5.17835	42.8	0.479	8.22478	42.8	0.503	8.59784	42.8	0.111	12.3257	42.8	0.504	12.2759	42.8	0.49	10.2544	42.8	0.492	10.2667	42.8	0.571
5.17893	44.6	0.499	8.23156	44.6	0.525	8.60273	44.6	0.116	12.3244	44.6	0.525	12.2758	44.6	0.511	10.2535	44.6	0.513	10.2658	44.6	0.595
5.1794	46.4	0.52	8.23816	46.4	0.546	8.60769	46.4	0.12	12.323	46.4	0.546	12.2758	46.4	0.532	10.2529	46.4	0.533	10.2642	46.4	0.619
5.17981	48.2	0.54	8.24466	48.2	0.567	8.61256	48.2	0.125	12.3216	48.2	0.567	12.2766	48.2	0.552	10.2528	48.2	0.554	10.2632	48.2	0.643
5.18018	50	0.56	8.25115	50	0.588	8.61754	50	0.13	12.3198	50	0.588	12.2779	50	0.573	10.253	50	0.575	10.2622	50	0.667
5.1811	51.8	0.58	8.2576	51.8	0.609	8.62247	51.8	0.134	12.3186	51.8	0.609	12.2796	51.8	0.593	10.2537	51.8	0.595	10.2612	51.8	0.691
5.18141	53.6	0.6	8.26412	53.6	0.63	8.62753	53.6	0.139	12.3174	53.6	0.631	12.282	53.6	0.614	10.2546	53.6	0.616	10.2603	53.6	0.715
5.18171	55.4	0.62	8.27225	55.4	0.652	8.6325	55.4	0.144	12.3161	55.4	0.652	12.2852	55.4	0.635	10.2557	55.4	0.637	10.2592	55.4	0.739
5.18199	57.2	0.64	8.27903	57.2	0.673	8.63992	57.2	0.148	12.3153	57.2	0.673	12.2887	57.2	0.655	10.2569	57.2	0.657	10.2582	57.2	0.763
5.18224	59	0.661	8.28586	59	0.694	8.64506	59	0.153	12.3139	59	0.694	12.2925	59	0.676	10.258	59	0.678	10.2573	59	0.787
5.18345	60.8	0.681	8.29291	60.8	0.715	8.65039	60.8	0.158	12.3129	60.8	0.715	12.2974	60.8	0.697	10.259	60.8	0.699	10.2563	60.8	0.811
5.18384	62.6	0.701	8.29999	62.6	0.736	8.65555	62.6	0.162	12.312	62.6	0.736	12.3038	62.6	0.717	10.26	62.6	0.719	10.2552	62.6	0.835
5.18433	64.4	0.721	8.3076	64.4	0.757	8.66101	64.4	0.167	12.3107	64.4	0.758	12.3087	64.4	0.738	10.2606	64.4	0.74	10.2545	64.4	0.859
5.18487	66.2	0.741	8.31564	66.2	0.779	8.66645	66.2	0.172	12.3102	66.2	0.779	12.3143	66.2	0.758	10.2612	66.2	0.761	10.2535	66.2	0.883
5.1854	68	0.761	8.32443	68	0.8	8.67222	68	0.176	12.309	68	0.8	12.3185	68	0.779	10.2616	68	0.782	10.253	68	0.907
5.18749	69.8	0.782	8.33682	69.8	0.821	8.67825	69.8	0.181	12.3084	69.8	0.821	12.325	69.8	0.8	10.2617	69.8	0.802	10.2517	69.8	0.931
5.18829	71.6	0.802	8.34793	71.6	0.842	8.68749	71.6	0.186	12.3083	71.6	0.842	12.3292	71.6	0.82	10.2628	71.6	0.823	10.2518	71.6	0.955
5.18914	73.4	0.822	8.36111	73.4	0.863	8.69538	73.4	0.19	12.3071	73.4	0.863	12.3356	73.4	0.841	10.2642	73.4	0.844	10.2506	73.4	0.979
5.19016	75.2	0.842	8.37639	75.2	0.884	8.70345	75.2	0.195	12.3085	75.2	0.885	12.3422	75.2	0.862	10.2657	75.2	0.864	10.2502	75.2	1
5.19096	77	0.862	8.39419	77	0.906	8.71364	77	0.2	12.3076	77	0.906	12.3504	77	0.882	10.2682	77	0.885	10.25	77	1.03
5.1932	78.8	0.882	8.41585	78.8	0.927	8.72552	78.8	0.204	12.3091	78.8	0.927	12.3617	78.8	0.903	10.2721	78.8	0.906	10.2503	78.8	1.05
5.19364	80.6	0.902	8.44182	80.6	0.948	8.7395	80.6	0.209	12.3084	80.6	0.948	12.3759	80.6	0.923	10.2779	80.6	0.926	10.2508	80.6	1.08
5.19354	82.4	0.923	8.47874	82.4	0.969	8.75656	82.4	0.214	12.31	82.4	0.969	12.3991	82.4	0.944	10.2835	82.4	0.947	10.2518	82.4	1.1
5.19277	84.2	0.943	8.51682	84.2	0.99	8.77617	84.2	0.218	12.3105	84.2	0.991	12.4285	84.2	0.965	10.2918	84.2	0.968	10.2523	84.2	1.12
5.19315	86	0.963	8.56277	86	1.01	8.80381	86	0.223	12.3124	86	1.01	12.4632	86	0.985	10.3013	86	0.988	10.2541	86	1.15
5.1913	87.8	0.983	8.61537	87.8	1.03	8.8304	87.8	0.228	12.314	87.8	1.03	12.5138	87.8	1.01	10.3141	87.8	1.01	10.2578	87.8	1.17
5.18853	89.6	1	8.67604	89.6	1.05	8.86086	89.6	0.232	12.3153	89.6	1.05	12.5845	89.6	1.03	10.3307	89.6	1.03	10.2656	89.6	1.2
5.18699	91.4	1.02	8.75419	91.4	1.08	8.89458	91.4	0.237	12.3192	91.4	1.08	12.688	91.4	1.05	10.3569	91.4	1.05	10.2759	91.4	1.22
5.18362	93.2	1.04	8.82958	93.2	1.1	8.93023	93.2	0.242	12.3209	93.2	1.1	12.861	93.2	1.07	10.3918	93.2	1.07	10.2923	93.2	1.24
5.1819	95	1.06	8.92293	95	1.12	8.96192	95	0.246	12.325	95	1.12	13.1547	95	1.09	10.4505	95	1.09	10.3214	95	1.27
