# Supplementary material for: Histones with an unconventional DNA-binding mode in vitro are major chromatin constituents in the bacterium Bdellovibrio bacteriovorus
Source: Nat Microbiol. 2023 Oct 9;8(11):2006–19. doi: 10.1038/s41564-023-01492-x (PMC10627809; doi:10.1038/s41564-023-01492-x)
Supplement: Supplementary file 5 — Source data for supplementary figures. [file 41564_2023_1492_MOESM5_ESM.zip › SourceData_Fig_S6.xlsx]

## Sheet: SourceData_Fig_S6A-D
[Protein] (nM)	Control 1 - left	Control 2 - left	250mM	250mM	125mM	125mM	62.5mM	62.5mM	31.3mM	31.3mM	15.6mM	15.6mM	7.8mM	7.8mM	0mM	0mM	Control 1 - right	Control 2 - right	250mM	250mM	125mM	125mM	62.5mM	62.5mM	31.3mM	31.3mM	15.6mM	15.6mM	7.8mM	7.8mM	0mM	0mM
10000	249.7	249.8	123.7	123.6	118.2	154.3	118	182.5	123.2	222.3	117.8	240.5	117.5	243.1	120.4	250.1	85.7	87.6	125.5	123.7	131.8	122.1	155.4	140.6	177.7	158.8	207.4	172.1	221.2	179.3	234.4	190.5
5000	245.5	248	119.9	112.7	118.1	138.3	119.9	172.8	118.6	207.4	117.2	236.1	116.1	246.4	129	244.6	85.1	89.4	122.9	117	127.4	115.1	146.8	124.1	170.9	142.3	186.9	151.1	205.2	160.1	225.3	190.7
2500	249.2	244.2	121.5	117.5	119.1	132.3	118.4	167.5	114.9	192.9	116.1	228.5	115.3	240.2	118.5	244.9	86.7	84.9	114.9	117.5	115.1	113.8	137.7	115	158	128.1	176.9	137.2	194.2	140.3	213.6	148
1250	243.7	244.6	121.3	118.6	118.9	124.3	113.9	159.9	118.4	183	112.1	218	116.4	236.6	113.7	240.5	84.7	90.7	120	116.4	114.8	114.1	127.9	114	158.6	123.1	170.1	132.3	177.6	125.6	198.5	114.7
625	241.3	240.6	123.1	118.8	119.4	116.7	117.3	152.8	115.5	172.8	114.2	209.1	111.8	233.2	110.6	236.5	83.4	89.4	116.2	118.5	117	114.1	120.7	108.8	147	115.6	156.1	114	164.6	105.8	174.7	104.3
312.5	237.4	235.2	123.4	119	117.8	113.3	118.3	147.2	116.5	167	111.8	201.3	108.9	225	107.1	225.4	85.8	82.5	122.4	121	111.4	113	112.4	107.6	133.7	111.3	144.2	108	147.2	104	133.2	92.6
156.25	224.9	219.7	121.6	114.7	116.8	108.9	115.1	131.5	114.5	165.3	112.3	186.7	112.2	209.2	107.7	195.7	84.6	85.8	114.5	118.9	115.9	106.7	113.8	108.7	120.6	106.8	113.6	97.2	119.2	97.6	115.3	90.3
78.125	212.1	199.3	118.8	117.9	117.5	110.2	112	128.5	116.5	156.7	109.5	176.2	108.2	190.3	106.7	156.5	82.8	88.2	118.3	118.4	113.6	109.2	109.1	103.4	110.7	103.3	102.9	103.4	102.2	91.4	96.3	89.3
39.0625	194.9	181.1	121.4	115.5	118.9	104.9	115.7	117.3	111.4	147.5	110.4	165.1	109.7	173.9	105.9	131.5	90.6	85.7	117.4	119.4	115.2	109.4	105.8	106.1	103.8	102.1	99.9	96	101.6	92.8	90.2	88.6
19.5312	176.2	150.6	120.7	115.2	119.3	105.1	117.9	111.5	116	138.9	113	158.9	108.1	163.5	105	106.8	87.2	85.6	119.6	117.6	113.6	112.9	108.2	101.6	99.7	101	97.3	95.1	94.2	90.4	88.2	87.6
9.76562	166	133.7	120.8	114.4	121.4	106.5	117.7	108.2	116.6	132	113.5	155.2	108.5	158.3	110.6	132.5	92.9	91.6	119.1	118.7	110.4	111.7	108.5	105.1	101.2	101.6	98.5	93.5	98.3	91.1	94	86.6
0	91.6	91	122.9	118.7	123.8	113.2	115.3	100.9	117.5	100.1	115.2	92.4	113.9	91.9	107.6	83.1	89.6	89.1	120	118.9	112.4	110.1	113	106.2	105.3	98.4	93.6	95.7	96.9	88.3	92.8	88.6
