# Supplementary material for: Histones with an unconventional DNA-binding mode in vitro are major chromatin constituents in the bacterium Bdellovibrio bacteriovorus
Source: Nat Microbiol. 2023 Oct 9;8(11):2006–19. doi: 10.1038/s41564-023-01492-x (PMC10627809; doi:10.1038/s41564-023-01492-x)
Supplement: Supplementary file 5 — Source data for supplementary figures. [file 41564_2023_1492_MOESM5_ESM.zip › SourceData_Fig_S9.xlsx]

## Sheet: SourceData_Fig_S9A
[Protein] (nM)	Htka			Bd0055-WT			Bd0055-∆AEVL			Bd0055-α2			Bd0055-Tetra
25000	348.8	350.2	359.6	239.9	242.3	256.5	152.7	153.3	167.8	115.3	115.6	131.2	298.7	310.4	305
12500	335.1	332	338	232.1	238.1	245.2	180.1	178.3	187.6	143.4	162.9	166.7	311.2	318.4	313.5
6250	330.5	330	325.3	225.8	229.6	233.9	185.8	182.1	193.5	174.3	178.3	187.4	315.4	320.7	313.1
3125	315	305.4	307.4	217.6	229.6	230.9	178.2	181.9	193.6	187.1	183.8	197.7	311.8	316.8	315.1
1562.5	278.3	241.4	282.8	209.5	217.5	222.2	182.4	177.2	192.5	191.9	189.7	199.9	314.9	316.1	314.2
781.25	219.8	187.1	247.8	201.8	209.6	212.6	175.6	172.8	187.1	190.2	185.5	197.6	308.8	317.7	311.2
390.625	176.9	153.7	197.4	192.4	199.2	196.8	167.2	169.1	176.8	181.8	182.3	191.1	310.7	319	297.3
195.312	150.3	138.2	173.9	174.6	186.5	176.1	155.8	159.7	160.5	166.4	175.3	179.8	311.3	266.7	259.4
97.6562	136.6	129	160.8	155.1	172.9	139.2	137	117.5	129.1	140.3	164.1	168.8	278	186.8	209.7
48.8281	128.9	121.7	147	112.8	152.9	115.4	114.5	95.1	112.3	111	148.1	155.9	192.9	142.1	159.7
24.4141	120.7	110.7	133.5	90.3	114.2	103.6	101.2	92.7	106.5	101.1	126.5	137.1	152.8	109.9	133.1
12.207	111.4	98.3	129	98	98.9	106	100.3	86.6	106.7	105.9	121.8	149.5	119.5	109.2	134.6
6.103516*	99.6	89.2	100.9	81.2	85.9	95.8	93.6	80.5	100.7	81.2	100.4	110.8	111	86.5	103.8
3.051758*	84.9	78.1	94.9	79.1	86.2	94	80.5	79.1	94.2	80.9	90.6	99.4	94.7	81.7	92.9
1.525879*	80.3	81.1	93.5	78.3	76.5	93.3	79.9	80.8	92.6	80.6	80.9	94.3	80.8	79.2	95.2
0.762939*	77.9	76.1	94	81.4	78.8	92.3	81.9	80.3	90.5	80.6	81.4	94.6	81	77.3	93.1
0.38147*	75.3	75.6	88.5	80.5	80	88.4	77.3	75	89.8	79.3	82.4	91.5	80.9	76.5	92.3
0.190735*	78.9	79.2	90.5	79	79.4	88.5	80.7	74.9	92.4	81.4	76.1	94.7	78.9	77.2	89.6
0.095367*	78.3	75.3	89.3	79.4	76.7	91.4	77.5	79	87.7	80	78.6	92.7	75.9	75.8	90.4
0.047684*	75.2	73.3	91.5	77.9	76.6	95.7	78.7	77.1	88.5	83.1	77	85.9	81.2	77.1	91.5
0.023842*	81.7	76.5	90.1	79.8	77.4	90.8	81.9	76.2	91.4	82.1	78.1	89.4	80.3	79.1	95.1
0.011921*	77.4	78.4	89.4	74.4	76.5	91.9	80.2	76	95	79.6	77.1	91.3	79.9	78.2	93.9
0.00596*	76.3	78.9	95.2	85.6	78.7	90.1	80.4	78.9	94.2	83.9	80.8	97.8	81.5	81	89.2
0	84.2	81.1	92	81.7	79.6	92.7	78.7	75.6	92.9	80.8	77.8	92.6	81.2	79	92.5
