# Supplementary material for: Histones with an unconventional DNA-binding mode in vitro are major chromatin constituents in the bacterium Bdellovibrio bacteriovorus
Source: Nat Microbiol. 2023 Oct 9;8(11):2006–19. doi: 10.1038/s41564-023-01492-x (PMC10627809; doi:10.1038/s41564-023-01492-x)
Supplement: Supplementary file 5 — Source data for supplementary figures. [file 41564_2023_1492_MOESM5_ESM.zip › SourceData_Fig_S14.xlsx]

## Sheet: SourceData_FS_14ABC
Accession._uniprot	0h._protein.copies.cell	ID_Int1	WCE_Int
P61436	7420	A0A2H1XAJ0	15929500000
P61438	19000	A0A2H1XAU6	61400000000
P61440	180	A0A2H1XE42	718610000
P61442	2840	A0A2H1XGA1	12883500000
P61444	506	A0A2H1XE67	1109865000
P61446	27	A0A2H1XED0	239215000
P61524	69	A0A2H1XEU8	1508600000
P61534	27	A0A2H1XCW9	170510000
P61540	831	A0A2H1XJH5	3408100000
P61656	705	A0A2H1XI98	2252250000
P61660	7260	A0A2H1XFW1	208830000
P61669	54	A0A2H1XHC6	513370000
P61690	1210	A0A2H1XCX9	1002115000
P61703	173	A0A2H1XDC2	4083350000
P61724	488	A0A2H1XCN9	1161050000
P61742	78	A0A2H1XBR6	999480000
P61780	NA	A0A2H1XFS0	242985000
P61909	NA	A0A2H1XG80	399045000
P61975	5280	A0A2H1XHG6	12900000000
P62038	33	A0A2H1XDB9	2013200000
P62062	79	A0A2H1XEV4	684465000
P62217	390	A0A2H1XH92	1950000000
P62232	171	A0A2H1XK96	1532750000
P62347	97	A0A2H1XLB5	850225000
P62354	185	A0A2H1XHT0	700320000
P62359	44	A0A2H1XKA3	437735000
P62371	62	A0A2H1X9J1	1078700000
P62382	NA	A0A2H1XHY4	116945000
P62414	1180	A0A2H1XL28	3181400000
P62436	809	A0A2H1XD70	1683650000
P62451	27	A0A2H1XJR9	258895000
P62458	321	A0A2H1XHT5	644760000
P62472	NA	A0A2H1XF23	70396000
P62641	209	A0A2H1XHZ7	2745300000
P62643	33	A0A2H1XI76	77099000
Q3V896	55	A0A2H1XGL4	1495700000
Q72LQ8	42	A0A2H1X9X5	217460000
Q72LQ9	627	A0A2H1X9P3	997230000
Q72LR2	2400	A0A2H1X9U9	1511050000
Q72LR4	84	A0A2H1X9Q7	307215000
Q72LR5	117	A0A2H1X9L9	464600000
Q72LR8	76	A0A2H1XH15	158250000
Q72LR9	108	A0A2H1XH16	977540000
Q72LS0	17	A0A2H1XH13	514910000
Q72LS1	168	A0A2H1XIZ5	1648650000
Q72LS3	37	A0A2H1XH89	767900000
Q72LS4	NA	A0A2H1XH29	183745000
Q72LS7	88	A0A2H1XH04	1151200000
Q72LS9	13	A0A2H1XIX9	1029600000
Q72LT0	1120	A0A2H1XH25	4976300000
Q72LT1	7	A0A2H1XGZ1	95277000
Q72LT5	24	A0A2H1XGZ3	532400000
Q72LU0	209	A0A2H1XH68	286995000
Q72LU3	NA	A0A2H1XGY2	242545000
Q72LV0	152	A0A2H1XGW6	318075000
Q72LV1	262	A0A2H1XGX7	1667600000
Q72LV4	157	A0A2H1XH51	127913000
Q72LV5	NA	A0A2H1XGZ7	122150000
Q72LV7	50	A0A2H1XGV5	505925000
Q72LV9	165	A0A2H1XGV6	2111900000
Q72LW0	108	A0A2H1XGW9	1970950000
Q72LW1	46	A0A2H1XGX0	92435000
Q72LW2	241	A0A2H1XIU4	118612500
Q72LW5	174	A0A2H1XGV1	665665000
Q72LW9	19	A0A2H1XGW3	163485000
Q72LX0	30	A0A2H1XGW1	1484500000
Q72LX4	NA	A0A2H1XGW7	232040000
Q72LX7	52	A0A2H1XGU2	135730000
Q72LX9	NA	A0A2H1XGV4	52975000
Q72LY0	441	A0A2H1XGV3	809070000
Q72LY3	118	A0A2H1XH07	47536000
Q72LY7	8	A0A2H1XGS6	208975000
Q72LY8	31	A0A2H1XGT6	751390000
Q72LY9	808	A0A2H1XGU4	2683200000
Q72LZ4	1000	A0A2H1XGS8	915410000
Q72LZ6	30	A0A2H1XGR2	1819400000
Q72LZ8	97	A0A2H1XGT2	280885000
Q72LZ9	225	A0A2H1XGT3	1341200000
Q72M00	2720	A0A2H1XGT0	11705500000
Q72M01	573	A0A2H1XGS3	10703500000
Q72M04	NA	A0A2H1XGR9	296895000
Q72M06	4	A0A2H1XGR8	41833500
Q72M08	14	A0A2H1XGS0	322750000
Q72M09	47	A0A2H1XGY1	319575000
Q72M11	NA	A0A2H1XGR5	96789500
Q72M20	17	A0A2H1XES6	224095000
Q72M21	95	A0A2H1XES5	175610000
Q72M24	809	A0A2H1XEY5	1942650000
Q72M25	8	A0A2H1XEN0	214390000
Q72M28	1010	A0A2H1XEW8	137650000
Q72M30	348	A0A2H1XEP7	786485000
Q72M31	17	A0A2H1XEZ4	573465000
Q72M37	48	A0A2H1XEU7	9053250
Q72M38	81	A0A2H1XF03	1227450000
Q72M43	2190	A0A2H1XEZ1	4896350000
Q72M44	1320	A0A2H1XEV0	3580250000
Q72M45	54	A0A2H1XEV3	188705000
Q72M46	263	A0A2H1XEV7	2140000000
Q72M50	268	A0A2H1XES8	1361600000
Q72M51	12	A0A2H1XF01	151150000
Q72M52	NA	A0A2H1XEV8	169745000
Q72M53	27	A0A2H1XEW4	110340000
Q72M57	85	A0A2H1XET8	632360000
Q72M58	67	A0A2H1XF11	133820000
Q72M59	NA	A0A2H1XEW9	93727500
Q72M60	64	A0A2H1XEX4	1837150000
Q72M61	31	A0A2H1XEX3	248740000
Q72M63	350	A0A2H1XET3	2668650000
Q72M65	811	A0A2H1XET0	1975850000
Q72M66	162	A0A2H1XGY5	146395000
Q72M71	211	A0A2H1XEU5	217380000
Q72M72	1710	A0A2H1XF48	10200000000
Q72M74	773	A0A2H1XEV9	4303200000
Q72M76	1250	A0A2H1XEY6	6254050000
Q72M77	189	A0A2H1XEZ3	1520200000
Q72M78	NA	A0A2H1XEZ2	31237000
Q72M79	41	A0A2H1XEZ5	502010000
Q72M80	122	A0A2H1XEV5	279305000
Q72M89	1460	A0A2H1XEW3	6931650000
Q72M90	5530	A0A2H1XH11	11000000000
Q72M95	112	A0A2H1XEJ4	2510400000
Q72MA0	35	A0A2H1XEM3	244910000
Q72MA5	NA	A0A2H1XES0	388975000
Q72MA6	46	A0A2H1XEM9	1006225000
Q72MA7	230	A0A2H1XEN3	12107000
Q72MA9	NA	A0A2H1XEJ8	182715000
Q72MB0	NA	A0A2H1XEU6	31958000
Q72MB5	94	A0A2H1XEP6	300475000
Q72MB6	NA	A0A2H1XEK7	318235000
Q72MC0	106	A0A2H1XEM5	770550000
Q72MC5	95	A0A2H1XEL7	1160300000
Q72MC6	89	A0A2H1XEW6	315955000
Q72MC7	42	A0A2H1XEL6	46847000
Q72MC9	318	A0A2H1XEM8	1027260000
Q72MD0	19	A0A2H1XEU9	90521500
Q72MD1	395	A0A2H1XEQ9	1554450000
Q72MD2	NA	A0A2H1XER7	469620000
Q72MD7	123	A0A2H1XIE6	149085000
Q72MD8	373	A0A2H1XIF4	1553850000
Q72ME3	24	A0A2H1XH96	60933000
Q72ME4	6000	A0A2H1XJ54	12188500000
Q72ME8	18	A0A2H1XH60	84260000
Q72MF1	147	A0A2H1XH87	529575000
Q72MF5	178	A0A2H1XH79	2014850000
Q72MF7	153	A0A2H1XH55	657735000
Q72MG4	138	A0A2H1XHC9	912445000
Q72MG5	3	A0A2H1XH69	248045000
Q72MG8	165	A0A2H1XH42	1843100000
Q72MH1	21	A0A2H1XJ25	542480000
Q72MH3	1180	A0A2H1XH61	1280000000
Q72MH5	343	A0A2H1XH32	2115900000
Q72MI2	NA	A0A2H1XH53	50875000
Q72MI5	71	A0A2H1XH21	333820000
Q72MI6	74	A0A2H1XH24	2314900000
Q72MJ2	20	A0A2H1XGX4	136260000
Q72MJ3	47	A0A2H1XGX9	261190000
Q72MJ5	183	A0A2H1XGY8	760740000
Q72MJ7	731	A0A2H1XJK3	1350550000
Q72MJ9	174	A0A2H1XJS4	3486700000
Q72MK0	66	A0A2H1XJN6	326310000
Q72MK1	43	A0A2H1XJK8	889100000
Q72MK7	NA	A0A2H1XJQ9	51299500
Q72ML0	5130	A0A2H1XIL2	19700000000
Q72ML3	26	A0A2H1XGN0	176645000
Q72ML5	148	A0A2H1XGI7	349185000
Q72ML7	750	A0A2H1XGK8	632315000
Q72ML8	112	A0A2H1XGK6	152800000
Q72MM1	18	A0A2H1XGR3	512950000
Q72MM5	400	A0A2H1XGI6	1772100000
Q72MM7	22100	A0A2H1XGJ9	26100000000
Q72MM8	85	A0A2H1XGJ8	315705000
Q72MM9	NA	A0A2H1XIJ3	274715000
Q72MN0	46	A0A2H1XGI8	495660000
Q72MN1	1340	A0A2H1XGQ5	4614650000
Q72MN8	159	A0A2H1XBQ8	1501400000
Q72MN9	587	A0A2H1XBW2	1800800000
Q72MP0	173	A0A2H1XBU9	874475000
Q72MP1	44	A0A2H1XBT9	356390000
Q72MP3	33	A0A2H1XBL8	167660000
Q72MP6	181	A0A2H1XBP9	1126750000
Q72MP9	65	A0A2H1XBX6	483955000
Q72MQ0	8	A0A2H1XBV1	287840000
Q72MQ6	57	A0A2H1XBQ6	248565000
Q72MQ7	113	A0A2H1XAS5	385860000
Q72MQ9	NA	A0A2H1XBW1	252675000
Q72MR0	85	A0A2H1XBW3	368020000
Q72MR2	180	A0A2H1XBP3	158270000
Q72MR4	1020	A0A2H1XC02	3424700000
Q72MR5	194	A0A2H1XBR7	1697500000
Q72MR9	1420	A0A2H1XBV3	8357500000
Q72MS0	291	A0A2H1XBQ2	541990000
Q72MT7	123	A0A2H1XC12	789775000
Q72MU2	136	A0A2H1XC33	80646000
Q72MU3	42	A0A2H1XBT6	355920000
Q72MU5	298	A0A2H1XC23	564400000
Q72MU7	685	A0A2H1XC06	1967300000
Q72MU9	161	A0A2H1XI69	252740000
Q72MV0	128	A0A2H1XBU0	524415000
Q72MV1	33	A0A2H1XJY1	1444400000
Q72MV4	NA	A0A2H1XI28	151340000
Q72MV6	129	A0A2H1XK25	396040000
Q72MV9	67	A0A2H1XI40	274355000
Q72MW5	NA	A0A2H1XCA9	4007150000
Q72MW6	75	A0A2H1XI46	1396200000
Q72MW8	725	A0A2H1XI24	10347650000
Q72MX3	NA	A0A2H1XI06	167415000
Q72MX9	3720	A0A2H1XGF4	6610000000
Q72MY0	152	A0A2H1XG89	2521950000
Q72MY1	308	A0A2H1XGB1	12647000
Q72MY3	34	A0A2H1XG86	530770000
Q72MY9	1820	A0A2H1XG76	65035500000
Q72MZ3	131	A0A2H1XMN5	3928600000
Q72N06	11	A0A2H1XCG3	472805000
Q72N07	64	A0A2H1XCJ6	123495000
Q72N10	NA	A0A2H1XCA3	345415000
Q72N12	138	A0A2H1XCD8	344175000
Q72N15	NA	A0A2H1XCI7	245345000
Q72N16	27	A0A2H1XCC0	217450000
Q72N17	395	A0A2H1XEI6	3554150000
Q72N21	615	A0A2H1XIA4	5500050000
Q72N23	222	A0A2H1XCE3	1166050000
Q72N26	88	A0A2H1XC77	1408800000
Q72N29	1050	A0A2H1XCB8	5287750000
Q72N35	58	A0A2H1XC64	27278000
Q72N43	68	A0A2H1XC92	395895000
Q72N44	62	A0A2H1XEF5	2332050000
Q72N46	6	A0A2H1XCG6	269080000
Q72N54	65	A0A2H1XK14	17440500
Q72N57	206	A0A2H1XJT8	608280000
Q72N58	257	A0A2H1XJX2	407030000
Q72N59	70	A0A2H1XK00	760425000
Q72N62	96	A0A2H1XLT3	193820000
Q72N64	47	A0A2H1XJV0	92937500
Q72N67	152	A0A2H1XJS2	749065000
Q72N68	11	A0A2H1XJX4	255350000
Q72N71	26100	A0A2H1XJY8	107000000000
Q72N73	222	A0A2H1XJT7	504190000
Q72N79	446	A0A2H1XJX7	589625000
Q72N80	10	A0A2H1XK13	691575000
Q72N82	377	A0A2H1XJQ6	826515000
Q72N87	160	A0A2H1XJV5	192255000
Q72N91	148	A0A2H1XJT0	83350500
Q72N92	55	A0A2H1XJT9	922550000
Q72N94	61	A0A2H1XJU5	406430000
Q72N95	132	A0A2H1XLP6	901930000
Q72N99	771	A0A2H1XJQ7	2920150000
Q72NA0	297	A0A2H1XJN5	1650000000
Q72NA8	42	A0A2H1XJM5	117660000
Q72NA9	159	A0A2H1XJQ5	669810000
Q72NB1	657	A0A2H1XLM2	4110000000
Q72NB2	21	A0A2H1XJX1	493985000
Q72NB3	78	A0A2H1XJP2	385435000
Q72NB4	3370	A0A2H1XBY8	4582450000
Q72NC5	318	A0A2H1XHZ8	1427450000
Q72ND3	1380	A0A2H1XFZ0	1794550000
Q72NF1	305	A0A2H1XD51	2910250000
Q72NF6	167	A0A2H1XD49	980370000
Q72NF8	NA	A0A2H1XD86	265505000
Q72NF9	20300	A0A2H1XD22	84400000000
Q72NG0	1190	A0A2H1XFA9	2492950000
Q72NG1	1460	A0A2H1XD08	4873650000
Q72NG2	2860	A0A2H1XD98	8017600000
Q72NG3	1570	A0A2H1XCZ6	1740600000
Q72NG4	855	A0A2H1XD25	6440000000
Q72NG5	416	A0A2H1XD38	1452600000
Q72NG6	2210	A0A2H1XD35	4300400000
Q72NG7	1490	A0A2H1XD76	3371150000
Q72NG8	301	A0A2H1XD12	2666400000
Q72NG9	414	A0A2H1XFA0	1108175000
Q72NH0	388	A0A2H1XD01	328850000
Q72NH1	151	A0A2H1XD89	1293400000
Q72NH2	210	A0A2H1XCY9	805000000
Q72NH3	1090	A0A2H1XD14	6524250000
Q72NH5	1020	A0A2H1XD33	1727400000
Q72NH6	1220	A0A2H1XD29	3576400000
Q72NH7	493	A0A2H1XD26	544270000
Q72NH8	3130	A0A2H1XD67	4746450000
Q72NH9	381	A0A2H1XD03	294125000
Q72NI0	766	A0A2H1XF80	2502850000
Q72NI1	492	A0A2H1XCY8	292655000
Q72NI2	378	A0A2H1XD77	4533250000
Q72NI5	479	A0A2H1XD06	2481250000
Q72NI6	1690	A0A2H1XD17	939350000
Q72NI7	856	A0A2H1XD18	4239150000
Q72NI8	5140	A0A2H1XD13	13200000000
Q72NI9	944	A0A2H1XD47	2139850000
Q72NJ3	630	A0A2H1XD02	3581500000
Q72NJ5	270	A0A2H1XCZ7	793250000
Q72NK0	126	A0A2H1XCU9	256570000
Q72NK5	3830	A0A2H1XD27	9343050000
Q72NK7	112	A0A2H1XF47	525000000
Q72NL3	2700	A0A2H1XCY0	4958600000
Q72NL4	46	A0A2H1XCW1	335960000
Q72NL7	911	A0A2H1XD28	1348250000
Q72NL9	43	A0A2H1XCV4	201890000
Q72NM1	1710	A0A2H1XCX5	13372500000
Q72NM2	347	A0A2H1XD09	222265000
Q72NM5	71	A0A2H1XCR8	1037975000
Q72NM7	90	A0A2H1XCW5	411880000
Q72NN0	NA	A0A2H1XD00	197660000
Q72NN1	299	A0A2H1XCU3	555770000
Q72NN2	60	A0A2H1XF10	185760000
Q72NN6	150	A0A2H1XCT3	349200000
Q72NN7	6330	A0A2H1XCV5	11082500000
Q72NN9	316	A0A2H1XCZ1	1420950000
Q72NP0	57	A0A2H1XCS8	478660000
Q72NP5	146	A0A2H1XCU5	956710000
Q72NP9	89	A0A2H1XCP6	353860000
Q72NQ0	851	A0A2H1XCZ5	482695000
Q72NQ2	5	A0A2H1XCR3	171930000
Q72NQ4	1740	A0A2H1XCT8	2157350000
Q72NQ6	727	A0A2H1XCX0	387970000
Q72NQ7	67	A0A2H1XCQ8	386760000
Q72NQ8	110	A0A2H1XEY1	378010000
Q72NQ9	362	A0A2H1XCN7	2246350000
Q72NR3	32	A0A2H1XCT2	808330000
Q72NR4	531	A0A2H1XCS4	8059550000
Q72NR7	NA	A0A2H1XEX1	858295000
Q72NR8	478	A0A2H1XCM4	2122350000
Q72NS0	146	A0A2H1XCR0	1483800000
Q72NS3	44	A0A2H1XCN8	620445000
Q72NS4	NA	A0A2H1XEW0	1505030000
Q72NS7	NA	A0A2H1XCK9	11425850
Q72NS9	242	A0A2H1XCP7	135815000
Q72NT1	NA	A0A2H1XCQ1	234665000
Q72NT2	NA	A0A2H1XCU4	199640000
Q72NT3	313	A0A2H1XCM7	1176500000
Q72NT4	29	A0A2H1XEV1	318210000
Q72NT5	339	A0A2H1XCK4	1720050000
Q72NT6	338	A0A2H1XCV8	1408150000
Q72NT7	186	A0A2H1XCJ5	512445000
Q72NU0	386	A0A2H1XCP2	4440000000
Q72NU2	49	A0A2H1XET9	679870000
Q72NU5	97	A0A2H1XCN2	425500000
Q72NU6	102	A0A2H1XCS5	465780000
Q72NU8	38	A0A2H1XCT7	2231800000
Q72NU9	225	A0A2H1XCH6	2730000000
Q72NV3	47	A0A2H1XCM2	466860000
Q72NV4	496	A0A2H1XCR5	3289850000
Q72NV9	42	A0A2H1XED4	113115000
Q72NW0	14	A0A2H1XEC9	438970000
Q72NX0	542	A0A2H1XEE2	2366350000
Q72NX1	NA	A0A2H1XEK2	142610000
Q72NX2	846	A0A2H1XEA7	9505050000
Q72NX3	716	A0A2H1XGF9	6819550000
Q72NX4	121	A0A2H1XEC3	37640500
Q72NX6	117	A0A2H1XEF6	1860450000
Q72NX7	968	A0A2H1XEF4	11200000000
Q72NY3	98	A0A2H1XEB7	1437900000
Q72NY4	802	A0A2H1XGH3	6569800000
Q72NY5	643	A0A2H1XEK3	1817850000
Q72NY6	NA	A0A2H1XEG5	429635000
Q72NY7	906	A0A2H1XEG4	3570000000
Q72NZ3	123	A0A2H1XGJ3	1256700000
Q72NZ4	70	A0A2H1XEE3	4699000
Q72NZ5	45	A0A2H1XEL1	52404500
Q72NZ6	188	A0A2H1XEH6	396645000
Q72NZ8	310	A0A2H1XED7	1144350000
Q72P01	30	A0A2H1XEI2	256955000
Q72P08	642	A0A2H1XEN2	174165000
Q72P27	NA	A0A2H1XGN2	71014000
Q72P28	246	A0A2H1XKM0	1430000000
Q72P29	NA	A0A2H1XMI6	663405000
Q72P32	NA	A0A2H1XKJ1	71340000
Q72P37	NA	A0A2H1XMH5	85594500
Q72P39	186	A0A2H1XKT1	399380000
Q72P40	936	A0A2H1XKI2	5092600000
Q72P41	148	A0A2H1XKH3	460640000
Q72P47	745	A0A2H1XKL2	3394750000
Q72P49	206	A0A2H1XKH4	1956800000
Q72P55	4060	A0A2H1XKK3	7884950000
Q72P56	49	A0A2H1XKR1	588865000
Q72P57	76	A0A2H1XKG4	350200000
Q72P58	119	A0A2H1XKF7	1093200000
Q72P59	NA	A0A2H1XKI6	1168500000
Q72P60	NA	A0A2H1XKK1	28624000
Q72P61	496	A0A2H1XKD8	320670000
Q72P62	NA	A0A2H1XKI8	53586500
Q72P63	NA	A0A2H1XME4	13287000
Q72P65	NA	A0A2H1XKQ1	39933000
Q72P71	31	A0A2H1XKD1	13425500
Q72P75	NA	A0A2H1XKE1	6773900
Q72P76	NA	A0A2H1XKD4	37995000
Q72P78	NA	A0A2H1XKH1	19700500
Q72P84	177	A0A2H1XKB1	549760000
Q72P85	NA	A0A2H1XKG7	0
Q72P89	NA	A0A2H1XKC5	280450000
Q72P90	52	A0A2H1XKB5	225665000
Q72P94	64	A0A2H1XKF1	462540000
Q72P95	212	A0A2H1XKA0	141985000
Q72P96	46	A0A2H1XKF6	1105200000
Q72P97	NA	A0A2H1XMA6	157910000
Q72P99	89	A0A2H1XKL0	1045800000
Q72PA0	1040	A0A2H1XKB4	4542250000
Q72PA1	980	A0A2H1XKA4	6160000000
Q72PA2	4300	A0A2H1XKD2	17800000000
Q72PA3	NA	A0A2H1XKD9	80831000
Q72PA6	913	A0A2H1XKG0	3077850000
Q72PA7	623	A0A2H1XKK2	3170250000
Q72PA9	221	A0A2H1XK92	4652200000
Q72PB1	42	A0A2H1XG47	120302500
Q72PB8	34	A0A2H1XI66	108510000
Q72PC1	71	A0A2H1XG52	1966450000
Q72PC3	46	A0A2H1XG75	281265000
Q72PC5	NA	A0A2H1XG92	713410000
Q72PC6	425	A0A2H1XI77	1399650000
Q72PC7	2830	A0A2H1XG62	4231050000
Q72PC8	12	A0A2H1XG96	500520000
Q72PD0	313	A0A2H1XG63	826555000
Q72PD1	525	A0A2H1XG77	1699750000
Q72PD2	151	A0A2H1XG90	1360650000
Q72PD3	2110	A0A2H1XG66	3984550000
Q72PD4	203	A0A2H1XGD6	407555000
Q72PD5	57	A0A2H1XG98	264755000
Q72PD6	266	A0A2H1XI86	124990000
Q72PD7	288	A0A2H1XGA2	797735000
Q72PE0	82	A0A2H1XKQ3	332740000
Q72PE2	336	A0A2H1XC42	1282650000
Q72PE5	444	A0A2H1XC84	438065000
Q72PE8	43	A0A2H1XBY7	1190000000
Q72PF1	NA	A0A2H1XC46	97909500
Q72PF5	118	A0A2H1XC85	829455000
Q72PF6	49	A0A2H1XBX2	626985000
Q72PF7	75	A0A2H1XBZ0	679920000
Q72PG1	NA	A0A2H1XC67	81727500
Q72PG3	16200	A0A2H1XE65	529265000
Q72PG6	83	A0A2H1XBV9	874355000
Q72PG9	27	A0A2H1XC28	755150000
Q72PH0	61	A0A2H1XC54	391565000
Q72PH2	8	A0A2H1XE56	233130000
Q72PH3	18	A0A2H1XC66	411775000
Q72PH6	331	A0A2H1XC03	2443050000
Q72PI1	78	A0A2H1XC56	1157150000
Q72PI2	92	A0A2H1XBU5	789335000
Q72PI4	100	A0A2H1XBZ3	509590000
Q72PI7	832	A0A2H1XC38	854685000
Q72PI9	14	A0A2H1XE35	92004500
Q72PJ0	47	A0A2H1XC43	107258500
Q72PJ3	72	A0A2H1XHS9	468030000
Q72PJ4	1030	A0A2H1XHW1	1041600000
Q72PJ5	1980	A0A2H1XHU1	5387300000
Q72PJ6	952	A0A2H1XHV3	2610850000
Q72PJ7	1430	A0A2H1XHT4	5851850000
Q72PK4	NA	A0A2H1XHV6	2336800000
Q72PK5	111	A0A2H1XJV1	1196800000
Q72PK6	710	A0A2H1XHY8	2863600000
Q72PK8	244	A0A2H1XHU7	1772050000
Q72PK9	695	A0A2H1XHR5	394080000
Q72PL0	418	A0A2H1XHT3	2122700000
Q72PL1	3700	A0A2H1XHS2	4030800000
Q72PL2	68	A0A2H1XHU2	618785000
Q72PL4	1270	A0A2H1XJR1	1411250000
Q72PL6	2510	A0A2H1XHT8	8993450000
Q72PL8	NA	A0A2H1XHS3	575265000
Q72PL9	106	A0A2H1XHP4	604725000
Q72PM0	NA	A0A2H1XHT2	206040000
Q72PM1	NA	A0A2H1XHQ0	162960000
Q72PM2	154	A0A2H1XJP9	5075050000
Q72PM3	597	A0A2H1XHR0	1273450000
Q72PN0	614	A0A2H1XHP1	4102550000
Q72PN1	6	A0A2H1XJN7	1596250000
Q72PN5	116	A0A2H1XHN5	711165000
Q72PN8	11	A0A2H1XHR4	68831000
Q72PP6	315	A0A2H1XHP7	1602600000
Q72PP7	372	A0A2H1XHL7	1806450000
Q72PQ4	538	A0A2H1XHN7	292390000
Q72PQ6	54	A0A2H1XJK5	205910000
Q72PQ8	830	A0A2H1XHN4	32219000
Q72PQ9	50	A0A2H1XHK6	379635000
Q72PR0	8370	A0A2H1XHM7	18660500000
Q72PR3	82	A0A2H1XHT7	339495000
Q72PR5	138	A0A2H1XHJ7	1286700000
Q72PR6	48	A0A2H1XHK9	496265000
Q72PR7	695	A0A2H1XHK5	2237700000
Q72PR8	1000	A0A2H1XHL6	2687650000
Q72PR9	82	A0A2H1XHJ2	1498350000
Q72PS0	766	A0A2H1XHM6	5260150000
Q72PS1	288	A0A2H1XJI5	575375000
Q72PS4	67	A0A2H1XC16	951770000
Q72PS5	372	A0A2H1XBZ6	594855000
Q72PS7	8	A0A2H1XC00	446280000
Q72PS9	249	A0A2H1XC26	396365000
Q72PT5	113	A0A2H1XC31	205220000
Q72PT8	73	A0A2H1XC10	1192150000
Q72PT9	21	A0A2H1XCA4	87572500
Q72PU0	82	A0A2H1XC73	664235000
Q72PU5	40	A0A2H1XC41	272175000
Q72PU6	144	A0A2H1XC18	923895000
Q72PU9	37	A0A2H1XC20	508305000
Q72PV7	121	A0A2H1XC27	494040000
Q72PW0	105	A0A2H1XEC7	861655000
Q72PW4	1730	A0A2H1XC91	1060000000
Q72PW7	69	A0A2H1XCE2	665875000
Q72PW8	115	A0A2H1XC40	115920000
Q72PX0	72	A0A2H1XC69	224260000
Q72PX1	250	A0A2H1XCD7	653120000
Q72PX5	87	A0A2H1XC50	1331200000
Q72PX6	197	A0A2H1XCF5	1846200000
Q72PY0	80	A0A2H1XI36	1562950000
Q72PY1	400	A0A2H1XI94	411320000
Q72PY2	1450	A0A2H1XI12	3257550000
Q72PY4	83	A0A2H1XK86	467735000
Q72PY5	66	A0A2H1XKH5	950385000
Q72PY6	225	A0A2H1XKE3	382785000
Q72PY7	406	A0A2H1XM77	1815450000
Q72PY8	1100	A0A2H1XJ10	4534650000
Q72PY9	2050	A0A2H1XIV8	4344500000
Q72PZ0	2680	A0A2H1XIZ6	4458600000
Q72PZ1	268	A0A2H1XJW6	52912500
Q72PZ2	702	A0A2H1XIY6	6321900000
Q72PZ3	54	A0A2H1XIV7	1450800000
Q72PZ4	37	A0A2H1XIY9	450625000
Q72PZ5	129	A0A2H1XJ62	1478350000
Q72PZ6	96	A0A2H1XJ31	574945000
Q72PZ7	134	A0A2H1XKY1	694275000
Q72PZ8	349	A0A2H1XJ19	2352400000
Q72Q03	50	A0A2H1XIW8	645965000
Q72Q04	89	A0A2H1XIZ9	335690000
Q72Q06	40	A0A2H1XJ41	584635000
Q72Q08	57	A0A2H1XJ37	55802000
Q72Q09	37	A0A2H1XJ07	381665000
Q72Q11	170	A0A2H1XK52	1498200000
Q72Q19	14	A0A2H1XM66	57223000
Q72Q20	379	A0A2H1XKB7	2032150000
Q72Q22	235	A0A2H1XK67	218175000
Q72Q23	68	A0A2H1XK55	604485000
Q72Q24	70	A0A2H1XK83	254855000
Q72Q25	71	A0A2H1XKA6	0
Q72Q27	395	A0A2H1XK46	6188600
Q72Q29	586	A0A2H1XM42	2012950000
Q72Q34	53	A0A2H1XK57	90882500
Q72Q35	NA	A0A2H1XK41	66115000
Q72Q37	420	A0A2H1XK99	757330000
Q72Q38	66	A0A2H1XK78	179280000
Q72Q39	949	A0A2H1XK36	801185000
Q72Q40	167	A0A2H1XM32	1774100000
Q72Q44	42	A0A2H1XGN1	30085500
Q72Q45	65	A0A2H1XGL0	341665000
Q72Q50	1110	A0A2H1XIM2	3856050000
Q72Q59	182	A0A2H1XGN8	4210600000
Q72Q60	106	A0A2H1XIM9	1286400000
Q72Q61	18	A0A2H1XGN3	906690000
Q72Q62	18	A0A2H1XGN7	192170000
Q72Q63	1290	A0A2H1XGP9	9027550000
Q72Q65	730	A0A2H1XGQ1	441000000
Q72Q67	1170	A0A2H1XGW0	343040000
Q72Q68	134	A0A2H1XGQ4	363250000
Q72Q69	57	A0A2H1XIN8	422385000
Q72Q72	452	A0A2H1XGP1	512190000
Q72Q74	48	A0A2H1XGN6	126200000
Q72Q76	473	A0A2H1XGQ8	557335000
Q72Q77	44	A0A2H1XGP2	424475000
Q72Q79	7750	A0A2H1XGQ9	12135500000
Q72Q80	171	A0A2H1XGQ7	685720000
Q72Q88	30	A0A2H1XDS6	492300000
Q72Q91	NA	A0A2H1XFY3	504900000
Q72Q95	164	A0A2H1XFX2	3664800000
Q72QA1	321	A0A2H1XFT8	239780000
Q72QA2	283	A0A2H1XHV0	271990000
Q72QA5	412	A0A2H1XFW4	10005000
Q72QA7	42	A0A2H1XJB8	558000000
Q72QA9	139	A0A2H1XJH9	742550000
Q72QB0	306	A0A2H1XJF8	1952400000
Q72QB1	51	A0A2H1XJB6	190415000
Q72QB2	220	A0A2H1XJH1	782470000
Q72QB3	323	A0A2H1XLD1	3747900000
Q72QB7	295	A0A2H1XJL4	1944700000
Q72QB8	192	A0A2H1XJD3	2553850000
Q72QB9	193	A0A2H1XJA8	1325600000
Q72QC2	193	A0A2H1XJE9	556705000
Q72QC4	305	A0A2H1XJ97	7264200000
Q72QC9	37	A0A2H1XJC4	130580000
Q72QD0	100	A0A2H1XJB3	572510000
Q72QD2	197	A0A2H1XAU5	46543500
Q72QD5	27	A0A2H1XJ85	219040000
Q72QD6	492	A0A2H1XJB7	658415000
Q72QD7	106	A0A2H1XJE5	430665000
Q72QD9	69	A0A2H1XJ88	312875000
Q72QE0	73	A0A2H1XJE1	384700000
Q72QE1	78	A0A2H1XJE8	581710000
Q72QE2	16	A0A2H1XJ78	234615000
Q72QE3	118	A0A2H1XJA9	1540000000
Q72QE4	568	A0A2H1XJD4	1433550000
Q72QE6	677	A0A2H1XJ76	2550000000
Q72QE7	633	A0A2H1XJD2	2700000000
Q72QE8	119	A0A2H1XL85	141905000
Q72QF0	63	A0A2H1XJ68	647205000
Q72QF4	35	A0A2H1XJA6	475030000
Q72QF5	159	A0A2H1XJ63	490990000
Q72QF6	83	A0A2H1XJC1	463570000
Q72QF8	97	A0A2H1XJD0	172665000
Q72QF9	622	A0A2H1XJG2	987510000
Q72QG1	125	A0A2H1XJ57	321180000
Q72QG2	537	A0A2H1XJ86	308760000
Q72QG3	60	A0A2H1XJB4	390915000
Q72QG7	31	A0A2H1XJ79	180360000
Q72QG8	44	A0A2H1XJ47	368985000
Q72QH1	NA	A0A2H1XJ89	290095000
Q72QH2	430	A0A2H1XJ44	4073900000
Q72QH3	50	A0A2H1XJA1	383620000
Q72QH4	118	A0A2H1XL57	551635000
Q72QH5	45	A0A2H1XJB0	239045000
Q72QH6	94	A0A2H1XJE2	146900000
Q72QH9	3850	A0A2H1XJ65	100485000
Q72QI0	11	A0A2H1XJ75	593075000
Q72QI2	57	A0A2H1XJ92	180310000
Q72QI3	414	A0A2H1XL46	754150000
Q72QI5	36	A0A2H1XJD1	122160000
Q72QI6	77	A0A2H1XJ60	286330000
Q72QI7	70	A0A2H1XJ27	641090000
Q72QI8	NA	A0A2H1XJ52	335930000
Q72QI9	101	A0A2H1XJ87	941505000
Q72QJ0	132	A0A2H1XJ64	668245000
Q72QJ6	NA	A0A2H1XIY5	38922500
Q72QJ7	NA	A0A2H1XJ23	10853000
Q72QK0	716	A0A2H1XJ91	2609150000
Q72QK1	1640	A0A2H1XJ61	1903300000
Q72QK2	70	A0A2H1XL08	745505000
Q72QK3	1550	A0A2H1XJ49	6155850000
Q72QK4	35	A0A2H1XIZ4	442195000
Q72QK5	330	A0A2H1XJ36	1694050000
Q72QK6	76	A0A2H1XJ58	167315000
Q72QK7	54	A0A2H1XJ22	936130000
Q72QL1	74	A0A2H1XL17	699145000
Q72QL2	74	A0A2H1XJ59	339420000
Q72QL3	NA	A0A2H1XJ04	548510000
Q72QL6	55	A0A2H1XJ32	151320000
Q72QL8	34	A0A2H1XJ40	1644100000
Q72QL9	611	A0A2H1XJB2	1661800000
Q72QM3	7150	A0A2H1XJ69	10843500000
Q72QM5	78	A0A2H1XJ14	418720000
Q72QM7	228	A0A2H1XJ77	520410000
Q72QM8	53	A0A2H1XJ42	354385000
Q72QM9	151	A0A2H1XJ16	1237880000
Q72QN1	9230	A0A2H1XJ50	28600000000
Q72QN5	185	A0A2H1XDM1	1720150000
Q72QN8	1190	A0A2H1XDD5	8561750000
Q72QP0	140	A0A2H1XDG2	308270000
Q72QP2	171	A0A2H1XDG9	948630000
Q72QP3	172	A0A2H1XDF6	613880000
Q72QP6	43	A0A2H1XDC5	97609500
Q72QP8	NA	A0A2H1XDE8	10355500
Q72QQ3	55	A0A2H1XDD1	1972200000
Q72QQ5	74	A0A2H1XDP1	928400000
Q72QS2	914	A0A2H1XDF8	4660400000
Q72QS5	83	A0A2H1XDE0	667945000
Q72QS6	NA	A0A2H1XDQ1	32480000
Q72QS7	2430	A0A2H1XDE5	10212500000
Q72QS8	140	A0A2H1XFP3	1151350000
Q72QT1	127	A0A2H1XDJ0	463830000
Q72QT2	120	A0A2H1XDJ1	802865000
Q72QT3	110	A0A2H1XDJ9	1106900000
Q72QT4	322	A0A2H1XDI8	1340000000
Q72QT7	39	A0A2H1XDP4	63420000
Q72QT9	12	A0A2H1XDK2	144015000
Q72QU0	58	A0A2H1XDK9	143860000
Q72QU2	175	A0A2H1XIU1	3212450000
Q72QU3	820	A0A2H1XDG7	1490450000
Q72QU6	323	A0A2H1XDK5	133335000
Q72QU8	796	A0A2H1XDS7	993830000
Q72QV5	885	A0A2H1XDM2	2457800000
Q72QV6	1620	A0A2H1XDM7	6743050000
Q72QV8	60	A0A2H1XDI4	310660000
Q72QW0	65	A0A2H1XDI7	129180000
Q72QW5	110	A0A2H1XDN2	896625000
Q72QW6	226	A0A2H1XDN7	1570400000
Q72QW8	66	A0A2H1XDJ5	1475050000
Q72QX0	144	A0A2H1XDJ7	5056050000
Q72QX3	3770	A0A2H1XDP0	24069500000
Q72QX5	NA	A0A2H1XDP2	701730000
Q72QX6	209	A0A2H1XDP5	883350000
Q72QX8	NA	A0A2H1XDK4	495465000
Q72QX9	43	A0A2H1XDV5	660720000
Q72QY0	2360	A0A2H1XDK7	3369700000
Q72QY1	872	A0A2H1XFV0	6152250000
Q72QY2	1330	A0A2H1XDM6	1630600000
Q72QY5	343	A0A2H1XKR7	1733250000
Q72QY6	181	A0A2H1XMM5	753820000
Q72QY7	133	A0A2H1XKS0	361000000
Q72QY9	4840	A0A2H1XG35	14173500000
Q72QZ4	127	A0A2H1XG26	1846500000
Q72QZ5	92	A0A2H1XDU6	976925000
Q72QZ7	960	A0A2H1XDV0	1617600000
Q72QZ8	331	A0A2H1XDX9	7861300000
Q72R01	10800	A0A2H1XE23	7222250000
Q72R04	46	A0A2H1XDT5	77385000
Q72R05	42	A0A2H1XE34	670905000
Q72R06	149	A0A2H1XDT9	332265000
Q72R07	44	A0A2H1XDW8	324115000
Q72R08	232	A0A2H1XDX0	4360200000
Q72R09	252	A0A2H1XDX2	117945000
Q72R12	1960	A0A2H1XDU5	423150000
Q72R17	36	A0A2H1XE26	1989650000
Q72R22	1110	A0A2H1XE03	2396650000
Q72R23	377	A0A2H1XDT6	1278150000
Q72R24	43	A0A2H1XFZ5	41141500
Q72R25	217	A0A2H1XDR6	118550000
Q72R27	46	A0A2H1XDU8	315250000
Q72R28	129	A0A2H1XDU9	274510000
Q72R31	100	A0A2H1XDZ2	506975000
Q72R32	569	A0A2H1XDS5	2084200000
Q72R36	71	A0A2H1XDT8	140555000
Q72R37	176	A0A2H1XDU2	464105000
Q72R38	168	A0A2H1XDU0	1254550000
Q72R39	11	A0A2H1XDY3	200495000
Q72R42	61	A0A2H1XDP7	610030000
Q72R50	625	A0A2H1XDY7	1640300000
Q72R51	140	A0A2H1XDN3	862700000
Q72R55	197	A0A2H1XDW4	0
Q72R58	24000	A0A2H1XDM3	26900000000
Q72R59	2810	A0A2H1XDX7	4090000000
Q72R62	211	A0A2H1XFV6	991290000
Q72R63	5820	A0A2H1XDL3	54648500000
Q72R64	137	A0A2H1XDW6	1761300000
Q72R66	407	A0A2H1XDQ0	151225000
Q72R68	64	A0A2H1XDQ4	368000000
Q72R69	249	A0A2H1XDQ2	622640000
Q72R73	144	A0A2H1XEX5	206490000
Q72R74	164	A0A2H1XF72	252045000
Q72R77	85	A0A2H1XF59	1574800000
Q72R78	822	A0A2H1XF24	57449500
Q72R81	39	A0A2H1XEY8	221680000
Q72R84	157	A0A2H1XH27	398775000
Q72R87	67	A0A2H1XF25	473600000
Q72R93	178	A0A2H1XEZ6	270060000
Q72R94	61	A0A2H1XH31	95352500
Q72R95	9	A0A2H1XF07	121375000
Q72R96	392	A0A2H1XF82	3714600000
Q72R97	3830	A0A2H1XF35	1088750000
Q72RA0	9260	A0A2H1XF44	23000000000
Q72RA1	54	A0A2H1XF06	585825000
Q72RA3	2250	A0A2H1XF09	2480950000
Q72RA4	878	A0A2H1XH46	2415200000
Q72RA5	NA	A0A2H1XF22	201560000
Q72RA8	47	A0A2H1XF46	419655000
Q72RA9	1470	A0A2H1XF43	2387200000
Q72RB0	83	A0A2H1XF53	667510000
Q72RB1	167	A0A2H1XF51	413530000
Q72RB2	104	A0A2H1XF15	351950000
Q72RB3	465	A0A2H1XFB3	565625000
Q72RB4	4240	A0A2H1XF18	6422600000
Q72RB6	101	A0A2H1XF29	538800000
Q72RB7	43	A0A2H1XFA1	889505000
Q72RB9	114	A0A2H1XF61	291315000
Q72RC1	136	A0A2H1XFC0	652630000
Q72RC3	20	A0A2H1XH62	536460000
Q72RC4	510	A0A2H1XF37	1441450000
Q72RC5	167	A0A2H1XFC3	571390000
Q72RC6	190	A0A2H1XF65	1510050000
Q72RD0	NA	A0A2H1XFD4	50049000
Q72RD2	26	A0A2H1XH71	445755000
Q72RD3	363	A0A2H1XF42	1552400000
Q72RD4	53	A0A2H1XFC7	273220000
Q72RD5	174	A0A2H1XF74	226905000
Q72RD7	531	A0A2H1XF88	1457150000
Q72RE2	82	A0A2H1XH81	284475000
Q72RE3	18	A0A2H1XF64	187340000
Q72RE4	156	A0A2H1XF81	293805000
Q72RE5	245	A0A2H1XF83	1203750000
Q72RE6	104	A0A2H1XF95	3068700000
Q72RF1	157	A0A2H1XHD9	186525000
Q72RF2	785	A0A2H1XHE0	5487450000
Q72RF4	552	A0A2H1XJC8	2815050000
Q72RF5	695	A0A2H1XHD1	1723750000
Q72RF9	33	A0A2H1XHD7	187785000
Q72RG1	291	A0A2H1XHE2	270200000
Q72RG3	990	A0A2H1XHD3	4390450000
Q72RG5	655	A0A2H1XJB9	57143500
Q72RG8	35	A0A2H1XHD6	93330500
Q72RG9	NA	A0A2H1XHC0	543325000
Q72RH6	771	A0A2H1XHK1	1567450000
Q72RH7	1040	A0A2H1XHC4	1075250000
Q72RH8	593	A0A2H1XHB7	1668100000
Q72RH9	148	A0A2H1XHA8	1422350000
Q72RI5	643	A0A2H1XJ94	210245000
Q72RI7	345	A0A2H1XHI2	603370000
Q72RJ2	461	A0A2H1XH90	218215000
Q72RJ3	219	A0A2H1XJ83	2067450000
Q72RJ4	178	A0A2H1XHA5	190145000
Q72RJ5	425	A0A2H1XHH3	789375000
Q72RJ6	57	A0A2H1XHB3	541355000
Q72RJ8	76	A0A2H1XH91	738575000
Q72RJ9	226	A0A2H1XH94	1531650000
Q72RK4	244	A0A2H1XH97	683800000
Q72RK5	118	A0A2H1XHH0	1242900000
Q72RK6	145	A0A2H1XHA9	5182600000
Q72RK8	253	A0A2H1XH83	403105000
Q72RL4	400	A0A2H1XH86	1970000000
Q72RL6	382	A0A2H1XH72	5559150000
Q72RL9	278	A0A2H1XJM4	1503750000
Q72RM4	450	A0A2H1XJH0	16059500
Q72RM7	110	A0A2H1XJC9	604620000
Q72RM8	327	A0A2H1XJF3	926805000
Q72RM9	45	A0A2H1XJN4	279250000
Q72RN2	130	A0A2H1XLF0	2198950000
Q72RN3	59	A0A2H1XJJ3	1295650000
Q72RN4	192	A0A2H1XJD5	927405000
Q72RN6	1250	A0A2H1XJD7	5930150000
Q72RN7	208	A0A2H1XJG3	5544650000
Q72RN8	97	A0A2H1XJP4	650065000
Q72RP1	208	A0A2H1XJE6	804885000
Q72RP2	714	A0A2H1XJI7	831170000
Q72RP3	NA	A0A2H1XJL0	11230500
Q72RP5	151	A0A2H1XJL7	922600000
Q72RP6	118	A0A2H1XLG8	359325000
Q72RQ1	1120	A0A2H1XJI8	3090350000
Q72RQ3	226	A0A2H1XJF6	465680000
Q72RQ4	86	A0A2H1XJI2	729160000
Q72RQ7	911	A0A2H1X9G2	4747050000
Q72RQ9	96	A0A2H1XBE5	569910000
Q72RR2	NA	A0A2H1X9F8	225650000
Q72RR6	1260	A0A2H1X954	660420000
Q72RR8	167	A0A2H1X979	1710300000
Q72RS0	42	A0A2H1X983	1061800000
Q72RS1	NA	A0A2H1X9G6	227935000
Q72RS4	162	A0A2H1X9G0	577385000
Q72RT3	NA	A0A2H1X978	506195000
Q72RT4	NA	A0A2H1X973	53007500
Q72RT5	169	A0A2H1X9J3	2024100000
Q72RT7	98	A0A2H1XBH4	842100000
Q72RT8	2450	A0A2H1X9A5	9596300000
Q72RU0	411	A0A2H1X9I4	506855000
Q72RU5	8670	A0A2H1XGB4	50210500000
Q72RU6	279	A0A2H1XIA6	342160000
Q72RU7	102	A0A2H1XG85	493130000
Q72RV1	433	A0A2H1XGB9	472980000
Q72RV2	165	A0A2H1XG94	353165000
Q72RV3	144	A0A2H1XGA8	366745000
Q72RV4	60	A0A2H1XGB7	609820000
Q72RV5	97	A0A2H1XG99	873955000
Q72RV6	NA	A0A2H1XGG1	688670000
Q72RV8	2570	A0A2H1X9K7	15999500000
Q72RV9	227	A0A2H1XGA5	174665000
Q72RW1	66	A0A2H1XGC8	460920000
Q72RW2	NA	A0A2H1XGA4	84007000
Q72RW3	504	A0A2H1XGC1	1320000000
Q72RW4	43	A0A2H1XGC3	521630000
Q72RW6	112	A0A2H1XGH6	217360000
Q72RW7	338	A0A2H1XGC9	1115450000
Q72RW9	214	A0A2H1XGC6	1392800000
Q72RX0	1970	A0A2H1XGD3	1446400000
Q72RX1	10900	A0A2H1XGD9	31460500000
Q72RX2	117	A0A2H1XGC5	777950000
Q72RX3	108	A0A2H1XGD1	414035000
Q72RX5	81	A0A2H1XGB5	861230000
Q72RX6	41	A0A2H1XGJ1	334440000
Q72RY1	325	A0A2H1XGD2	306430000
Q72RY2	81	A0A2H1XGD8	147295000
Q72RY4	47	A0A2H1XGC7	371050000
Q72RY6	888	A0A2H1XIE7	4019650000
Q72RY7	329	A0A2H1XAA7	1563300000
Q72RY8	1090	A0A2H1XA61	349670000
Q72RZ0	167	A0A2H1XAF0	204810000
Q72RZ1	107	A0A2H1XA84	1850150000
Q72RZ3	95	A0A2H1XA96	781660000
Q72RZ6	62	A0A2H1XAD9	136805000
Q72RZ7	224	A0A2H1XAB5	261035000
Q72RZ8	NA	A0A2H1XA76	398980000
Q72S00	134	A0A2H1XAG1	2303100000
Q72S07	945	A0A2H1XIC6	194805000
Q72S08	96	A0A2H1XIE3	463010000
Q72S09	376	A0A2H1XID7	1277300000
Q72S10	NA	A0A2H1XIF1	47205500
Q72S14	4510	A0A2H1XIC5	8146950000
Q72S15	95	A0A2H1XIK3	270000000
Q72S16	155	A0A2H1XID9	1570800000
Q72S17	638	A0A2H1XIB5	4830900000
Q72S18	193	A0A2H1XID2	341875000
Q72S20	240	A0A2H1XIE1	334845000
Q72S24	267	A0A2H1XIJ2	1590800000
Q72S27	965	A0A2H1XIB7	1385250000
Q72S28	NA	A0A2H1XID0	98416500
Q72S30	138	A0A2H1XIE4	1479050000
Q72S32	334	A0A2H1XII1	328385000
Q72S33	436	A0A2H1XIB8	980625000
Q72S34	45	A0A2H1XI95	363790000
Q72S37	57	A0A2H1XIC0	188200000
Q72S38	17	A0A2H1XI91	282100000
Q72S40	NA	A0A2H1XK84	589425000
Q72S41	NA	A0A2H1XI93	107144500
Q72S42	129	A0A2H1XIG9	188630000
Q72S44	NA	A0A2H1XI85	101710500
Q72S46	216	A0A2H1XI97	1235800000
Q72S50	81	A0A2H1XK75	1161600000
Q72S54	167	A0A2H1XIA0	1950700000
Q72S55	7160	A0A2H1XI74	17945500000
Q72S57	92	A0A2H1XI87	466895000
Q72S58	62	A0A2H1XI70	367120000
Q72S59	218	A0A2H1XIB2	1860250000
Q72S60	384	A0A2H1XK64	1375450000
Q72S61	NA	A0A2H1XI71	57418500
Q72S62	63	A0A2H1XIE9	497710000
Q72S63	1500	A0A2H1XI92	5526850000
Q72S64	221	A0A2H1XI65	283040000
Q72S68	434	A0A2H1XI60	3879300000
Q72S69	729	A0A2H1XI99	4154250000
Q72S70	112	A0A2H1XK56	128005000
Q72S71	58	A0A2H1XI61	549045000
Q72S72	1880	A0A2H1XIE0	2070000000
Q72S74	194	A0A2H1XI53	1218200000
Q72S75	14	A0A2H1XBY4	328000000
Q72S76	29	A0A2H1XI67	72971000
Q72S84	969	A0A2H1XGF6	990595000
Q72S85	26100	A0A2H1XGH2	19648500000
Q72S86	1023	A0A2H1XGH5	1410000000
Q72S93	162	A0A2H1XIG3	599870000
Q72S94	215	A0A2H1XGI2	845980000
Q72S95	939	A0A2H1XGJ4	4924300000
Q72S96	546	A0A2H1XGF8	1181100000
Q72S99	14	A0A2H1XGF7	337725000
Q72SA1	20	A0A2H1XGH1	345460000
Q72SA3	97	A0A2H1XGI4	276150000
Q72SA5	567	A0A2H1XGG8	1683850000
Q72SB0	467	A0A2H1XGI9	239630000
Q72SB4	314	A0A2H1XGJ5	1429450000
Q72SB5	71	A0A2H1XGH7	486735000
Q72SB6	238	A0A2H1XGH8	2597050000
Q72SB9	42	A0A2H1XI07	435595000
Q72SC1	50	A0A2H1XHS7	1736400000
Q72SC3	207	A0A2H1XHV5	1627900000
Q72SC4	109	A0A2H1XHS1	223395000
Q72SC5	6	A0A2H1XHV2	248920000
Q72SC6	39	A0A2H1XHT1	427805000
Q72SC8	2060	A0A2H1XHS5	9411600000
Q72SC9	33	A0A2H1XHV8	1601150000
Q72SD0	80	A0A2H1XI17	190400000
Q72SD2	54	A0A2H1XJT1	839995000
Q72SD7	59	A0A2H1XAA4	299280000
Q72SD9	321	A0A2H1XAE9	2463900000
Q72SE1	273	A0A2H1XA83	1028345000
Q72SE2	2770	A0A2H1XA80	2753550000
Q72SE3	105	A0A2H1XAH0	598155000
Q72SE5	854	A0A2H1XAH1	3238800000
Q72SF2	566	A0A2H1XCJ8	3048100000
Q72SF9	464	A0A2H1XAJ2	2410600000
Q72SG0	1490	A0A2H1XAB8	2507950000
Q72SG1	NA	A0A2H1XCK7	55746500
Q72SG2	395	A0A2H1XAD1	2661650000
Q72SG5	1820	A0A2H1XAF5	1862850000
Q72SG6	3060	A0A2H1XAA5	4170000000
Q72SG7	240	A0A2H1XAA1	6970000000
Q72SG9	534	A0A2H1XAC8	3042050000
Q72SH2	144	A0A2H1XAI8	314155000
Q72SH3	178	A0A2H1XAG2	2219350000
Q72SH4	681	A0A2H1XAB4	3998050000
Q72SH5	5	A0A2H1XAL3	453110000
Q72SH6	549	A0A2H1XAD8	1558300000
Q72SH7	4710	A0A2H1XCM8	5699900000
Q72SH8	37	A0A2H1XAF4	558145000
Q72SI2	97	A0A2H1XAH5	499325000
Q72SI4	4	A0A2H1XAM2	518365000
Q72SI6	NA	A0A2H1XCN4	17764500
Q72SI8	88	A0A2H1XAN1	635905000
Q72SJ0	75	A0A2H1XCP3	1539600000
Q72SJ1	NA	A0A2H1XAF8	151135000
Q72SJ7	80	A0A2H1XAE7	376315000
Q72SK0	51	A0A2H1XAG7	494100000
Q72SK1	267	A0A2H1XCQ2	1767500000
Q72SK3	188	A0A2H1XAP2	895580000
Q72SK4	18	A0A2H1XAP1	192220000
Q72SK5	38	A0A2H1XAM7	241600000
Q72SK7	142	A0A2H1XAQ5	262440000
Q72SK9	208	A0A2H1XCR1	1790050000
Q72SL0	90	A0A2H1XAI9	334940000
Q72SL1	424	A0A2H1XAQ7	671615000
Q72SL5	2460	A0A2H1XAG5	4700100000
Q72SL6	244	A0A2H1XAG4	1201250000
Q72SL7	281	A0A2H1XAR6	1330700000
Q72SL8	29	A0A2H1XAI4	232165000
Q72SM0	1390	A0A2H1XAJ8	7783950000
Q72SM4	222	A0A2H1XAH6	1555800000
Q72SM5	538	A0A2H1XAH2	12389500000
Q72SM6	80	A0A2H1XAS4	260040000
Q72SM7	33400	A0A2H1XCS7	91500000000
Q72SM9	70	A0A2H1XBS9	2467450000
Q72SN5	333	A0A2H1XAI6	478875000
Q72SP3	269	A0A2H1XAL9	1181500000
Q72SP5	49	A0A2H1XAM9	212575000
Q72SP6	52	A0A2H1XAS6	972880000
Q72SP8	83	A0A2H1XAK2	588925000
Q72SQ5	66	A0A2H1XAL4	266825000
Q72SQ7	214	A0A2H1XAK9	322040000
Q72SR2	51	A0A2H1XAV7	657015000
Q72SR5	203	A0A2H1XAM3	4544650000
Q72SS1	NA	A0A2H1XB48	30390000
Q72SS3	54	A0A2H1XD36	435350000
Q72SS6	116	A0A2H1XAT9	933500000
Q72SS7	112	A0A2H1XAU7	454105000
Q72SS9	42	A0A2H1XB34	279900000
Q72ST0	57	A0A2H1XAW5	41626500
Q72ST1	1420	A0A2H1XD24	5349600000
Q72ST3	NA	A0A2H1XB01	97646500
Q72ST5	20	A0A2H1XB28	444420000
Q72ST6	NA	A0A2H1XAV3	149610000
Q72ST8	279	A0A2H1XAS9	530360000
Q72ST9	86	A0A2H1XAX0	442560000
Q72SU3	42	A0A2H1XAR0	889700000
Q72SU5	34	A0A2H1XAR8	105485000
Q72SU6	19	A0A2H1XAW0	997925000
Q72SU7	NA	A0A2H1XAY2	469805000
Q72SU9	866	A0A2H1XAZ8	7108750000
Q72SV0	427	A0A2H1XB09	1101150000
Q72SV4	NA	A0A2H1XAP8	201310000
Q72SV5	NA	A0A2H1XAQ1	1250050000
Q72SV6	104	A0A2H1XAV2	543900000
Q72SV9	58	A0A2H1XAS8	28717000
Q72SW0	69	A0A2H1XCZ3	188465000
Q72SW1	170	A0A2H1XAR7	960970000
Q72SW3	246	A0A2H1XAN9	762335000
Q72SW4	6960	A0A2H1XAP3	7158300000
Q72SW5	37	A0A2H1XAU2	204195000
Q72SX8	315	A0A2H1XKR4	1074500000
Q72SX9	11700	A0A2H1XKQ7	19796500000
Q72SY0	627	A0A2H1XKP9	2441250000
Q72SY1	5620	A0A2H1XKL5	14032500000
Q72SY2	603	A0A2H1XKN1	1936700000
Q72SY3	1680	A0A2H1XKX0	3538050000
Q72SY4	128	A0A2H1XKQ9	376225000
Q72SY5	373	A0A2H1XML4	561310000
Q72SY9	427	A0A2H1XKR6	636850000
Q72SZ1	137	A0A2H1XKP3	78482000
Q72SZ3	84	A0A2H1XI49	73977500
Q72SZ8	256	A0A2H1XI68	5438500000
Q72T01	8	A0A2H1XI41	353815000
Q72T02	141	A0A2H1XIC1	284760000
Q72T03	6480	A0A2H1XI31	23200000000
Q72T06	430	A0A2H1XK71	1870350000
Q72T10	80	A0A2H1XK94	163780000
Q72T13	1740	A0A2H1XKD7	3004300000
Q72T18	350	A0A2H1XJZ6	1659050000
Q72T19	60	A0A2H1XI02	705490000
Q72T20	284	A0A2H1XI84	864895000
Q72T21	85	A0A2H1XI26	711810000
Q72T23	974	A0A2H1XI04	2991800000
Q72T24	340	A0A2H1XI19	2534750000
Q72T25	1190	A0A2H1XHY7	3601100000
Q72T26	21	A0A2H1XJY6	161120000
Q72T27	3410	A0A2H1XHZ2	16700000000
Q72T32	45	A0A2H1XG02	804795000
Q72T33	514	A0A2H1XI15	2130000000
Q72T38	191	A0A2H1XG29	1709600000
Q72T39	4450	A0A2H1XG06	14261500000
Q72T44	143	A0A2H1XG38	1301350000
Q72T45	17	A0A2H1XG15	88471500
Q72T46	67	A0A2H1XG72	616250000
Q72T48	NA	A0A2H1XG39	252265000
Q72T62	39	A0A2H1XG74	2151550000
Q72T63	30	A0A2H1XG49	21787500
Q72T65	1580	A0A2H1XG58	112780000
Q72T66	42	A0A2H1XG34	463700000
Q72T67	135	A0A2H1XGA3	1006595000
Q72T71	15	A0A2H1XIX3	161200000
Q72T73	261	A0A2H1XIV6	557990000
Q72T74	255	A0A2H1XIU6	386280000
Q72T79	100	A0A2H1XFI9	280645000
Q72T80	654	A0A2H1XFA3	1231150000
Q72T81	252	A0A2H1XHC8	2482600000
Q72T84	NA	A0A2H1XFD3	27000000
Q72T85	123	A0A2H1XFC6	1047350000
Q72T89	660	A0A2H1XFA6	1033485000
Q72T99	297	A0A2H1XFM0	985145000
Q72TA6	904	A0A2H1X9U5	4054450000
Q72TA8	50	A0A2H1X9S2	456870000
Q72TA9	658	A0A2H1XA26	880540000
Q72TB0	61	A0A2H1X9U0	1361950000
Q72TB1	261	A0A2H1XC11	2860500000
Q72TB5	57	A0A2H1XA07	416735000
Q72TB6	31	A0A2H1X9V7	1130000000
Q72TC0	221	A0A2H1XC24	1342600000
Q72TC5	311	A0A2H1XA12	228530000
Q72TC6	1590	A0A2H1X9W6	7288800000
Q72TD0	NA	A0A2H1X9W0	917935000
Q72TD2	31	A0A2H1X9W5	3300500000
Q72TD3	NA	A0A2H1XA22	118021500
Q72TE6	34	A0A2H1X9V2	497160000
Q72TE7	260	A0A2H1X9W2	2605200000
Q72TF0	469	A0A2H1X9X9	1760400000
Q72TF4	644	A0A2H1X9Z7	1321100000
Q72TF5	30	A0A2H1X9W8	391055000
Q72TF6	403	A0A2H1X9X4	3858550000
Q72TF7	91	A0A2H1XA68	425550000
Q72TF8	441	A0A2H1X9Y7	134620000
Q72TF9	110	A0A2H1XC72	253135000
Q72TG1	430	A0A2H1XA49	725975000
Q72TG3	10	A0A2H1XA74	468550000
Q72TH0	309	A0A2H1XA81	1394300000
Q72TH3	384	A0A2H1XA65	1147095000
Q72TH5	220	A0A2H1XFC2	240280000
Q72TI3	117	A0A2H1XFB0	819200000
Q72TI4	24	A0A2H1XFG1	77537000
Q72TI5	267	A0A2H1XF97	550690000
Q72TJ3	52	A0A2H1XFA4	1755800000
Q72TJ5	36	A0A2H1XF99	950590000
Q72TJ7	14	A0A2H1XFE9	366020000
Q72TK2	215	A0A2H1XF92	139740000
Q72TK3	417	A0A2H1XF90	1355200000
Q72TK6	509	A0A2H1XF66	4071350000
Q72TK8	88	A0A2H1XF67	265175000
Q72TK9	994	A0A2H1XH39	12320500000
Q72TL2	252	A0A2H1XH98	541365000
Q72TL4	3710	A0A2H1XH12	8009700000
Q72TL5	12800	A0A2H1XH14	27619500000
Q72TM9	40	A0A2H1XHX2	1410600000
Q72TN0	166	A0A2H1XHZ5	2254950000
Q72TN2	441	A0A2H1XHY0	3644050000
Q72TN3	639	A0A2H1XHX3	969320000
Q72TN4	99	A0A2H1XHY9	251790000
Q72TN9	228	A0A2H1XI43	150320000
Q72TP3	1310	A0A2H1XHX8	4829800000
Q72TP4	22100	A0A2H1XHM3	27300000000
Q72TP7	3910	A0A2H1XHF3	5032100000
Q72TP8	27	A0A2H1XHE9	473915000
Q72TQ1	42	A0A2H1XHE8	374900000
Q72TQ8	2280	A0A2H1XHH9	1427550000
Q72TQ9	827	A0A2H1XHI0	1034655000
Q72TR2	227	A0A2H1XHJ3	906455000
Q72TR5	54	A0A2H1XHH8	78419500
Q72TR8	91	A0A2H1XHJ0	603895000
Q72TR9	NA	A0A2H1XHI6	108703000
Q72TS0	87	A0A2H1XHQ9	52304500
Q72TT9	1110	A0A2H1XK50	2145300000
Q72TU1	NA	A0A2H1XJY5	390105000
Q72TU4	159	A0A2H1XLY2	538160000
Q72TU6	129	A0A2H1XK49	235580000
Q72TU7	43	A0A2H1XJZ7	535010000
Q72TU8	758	A0A2H1XJX9	2579900000
Q72TV0	49	A0A2H1XK40	285045000
Q72TV3	356	A0A2H1XJX5	992005000
Q72TY1	NA	A0A2H1XKJ0	351445000
Q72TY5	2050	A0A2H1XKN0	4589350000
Q72TY6	600	A0A2H1XKJ8	1560000000
Q72TY7	1500	A0A2H1XKK6	6225100000
Q72TY8	1060	A0A2H1XKV1	7045650000
Q72TY9	4090	A0A2H1XKN6	3388900000
Q72TZ0	8410	A0A2H1XMJ5	32962500000
Q72TZ1	408	A0A2H1XKN7	864065000
Q72U01	125	A0A2H1XA14	365605000
Q72U02	1440	A0A2H1X9R1	5536900000
Q72U04	144	A0A2H1X9T6	747395000
Q72U05	196	A0A2H1X9Y8	1074650000
Q72U06	303	A0A2H1X9Y3	1882200000
Q72U07	636	A0A2H1X9Y0	2103050000
Q72U08	NA	A0A2H1X9R9	102671500
Q72U11	426	A0A2H1XA06	2661200000
Q72U12	108	A0A2H1X9P8	6255400000
Q72U13	672	A0A2H1X9N9	5740500000
Q72U14	4560	A0A2H1X9S7	4962400000
Q72U16	245	A0A2H1X9X0	225030000
Q72U17	691	A0A2H1X9W9	1428550000
Q72U19	138	A0A2H1XBY3	650585000
Q72U20	104	A0A2H1X9R5	366615000
Q72U21	356	A0A2H1X9Z0	972045000
Q72U22	672	A0A2H1X9N4	2749950000
Q72U26	558	A0A2H1X9R7	2355900000
Q72U29	516	A0A2H1X9V8	40214500
Q72U30	156	A0A2H1X9Q0	1077775000
Q72U31	NA	A0A2H1X9Q4	182480000
Q72U51	42	A0A2H1XK21	56964000
Q72U52	NA	A0A2H1XJZ1	117980000
Q72U53	NA	A0A2H1XJV9	221175000
Q72U55	195	A0A2H1XK61	520950000
Q72U61	NA	A0A2H1XDB6	104285000
Q72U62	49	A0A2H1XDD4	76433000
Q72U63	62	A0A2H1XDC7	424605000
Q72U64	186	A0A2H1XDC0	946555000
Q72U65	63	A0A2H1XDF9	1061995000
Q72U67	375	A0A2H1XFI8	473985000
Q72U69	33	A0A2H1XDA6	1093300000
Q72U71	190	A0A2H1XDB7	1027140000
Q72U73	1660	A0A2H1XDH0	20865500000
Q72U74	5590	A0A2H1XD60	15634500000
Q72U75	6020	A0A2H1XD95	9889250000
Q72U89	1100	A0A2H1XDD3	3870000000
Q72U91	180	A0A2H1XFG2	182065000
Q72U92	218	A0A2H1XD48	1905500000
Q72U93	282	A0A2H1XDE9	1768250000
Q72U96	185	A0A2H1XD87	294565000
Q72U99	331	A0A2H1XD61	2112500000
Q72UA0	847	A0A2H1XFF4	2691550000
Q72UA1	378	A0A2H1XD39	2863450000
Q72UA5	1630	A0A2H1XD72	4255850000
Q72UA6	307	A0A2H1XDB2	978110000
Q72UA7	3380	A0A2H1XFE2	36140500000
Q72UA8	3090	A0A2H1XD30	29800000000
Q72UA9	7180	A0A2H1XDC9	36700000000
Q72UB0	317	A0A2H1XD21	3219450000
Q72UB1	1140	A0A2H1XD56	3466100000
Q72UB3	981	A0A2H1XD68	3328400000
Q72UB4	1210	A0A2H1XD63	175540000
Q72UB9	205	A0A2H1XBJ5	513120000
Q72UC1	185	A0A2H1XB94	1377650000
Q72UC3	244	A0A2H1XBG1	43055500
Q72UC6	583	A0A2H1XBI5	2396450000
Q72UC7	388	A0A2H1XB76	982465000
Q72UD3	NA	A0A2H1XB66	674985000
Q72UD8	205	A0A2H1XBG2	996380000
Q72UD9	114	A0A2H1XBH2	1016195000
Q72UE0	40	A0A2H1XBA0	179145000
Q72UE3	45	A0A2H1XB56	384810000
Q72UE5	763	A0A2H1XBA7	201035000
Q72UE7	149	A0A2H1XBF1	83835000
Q72UF2	61	A0A2H1XBF4	992410000
Q72UF7	2790	A0A2H1XBE2	5953950000
Q72UF8	52	A0A2H1XBF3	339040000
Q72UG5	28	A0A2H1XBD4	723340000
Q72UG7	333	A0A2H1XB74	3042200000
Q72UG8	NA	A0A2H1XDC3	214455000
Q72UG9	12	A0A2H1XB68	444145000
Q72UH6	207	A0A2H1XB61	543825000
Q72UH7	22	A0A2H1XDB3	405725000
Q72UH8	NA	A0A2H1XB57	523630000
Q72UH9	54	A0A2H1XBC4	355385000
Q72UI4	NA	A0A2H1XB95	91039500
Q72UI5	2970	A0A2H1XBB0	2140700000
Q72UI7	86	A0A2H1XDA5	19748000
Q72UJ0	NA	A0A2H1XBB4	338510000
Q72UJ2	1860	A0A2H1XB60	524325000
Q72UJ3	345	A0A2H1XB85	951415000
Q72UJ4	1010	A0A2H1XBA1	100432000
Q72UJ5	2700	A0A2H1XBA8	3497100000
Q72UJ6	140	A0A2H1XB36	333305000
Q72UK2	NA	A0A2H1XB50	134595000
Q72UL4	102	A0A2H1XB15	453825000
Q72UL6	260	A0A2H1XB16	175805000
Q72UL7	132	A0A2H1XB79	1121650000
Q72UM0	NA	A0A2H1XB73	37530500
Q72UM1	NA	A0A2H1XB04	77631500
Q72UM3	56	A0A2H1XB05	178590000
Q72UM4	NA	A0A2H1XB70	27069500
Q72UM6	200	A0A2H1XAX6	517265000
Q72UM8	87	A0A2H1XB65	482660000
Q72UM9	1650	A0A2H1XB67	8142300000
Q72UN2	59	A0A2H1XAW1	184070000
Q72UN4	63	A0A2H1XB30	942860000
Q72UN5	278	A0A2H1XB55	1692350000
Q72UN6	246	A0A2H1XB58	439190000
Q72UN7	91	A0A2H1XAY4	726360000
Q72UN9	70	A0A2H1XB51	175360000
Q72UP2	97	A0A2H1XB03	812555000
Q72UP5	101	A0A2H1XKC8	530845000
Q72UP9	214	A0A2H1XM21	2535350000
Q72UQ0	399	A0A2H1XK95	3515150000
Q72UQ1	1470	A0A2H1XKC1	5258750000
Q72UQ3	NA	A0A2H1XK54	976015000
Q72UQ5	137	A0A2H1XK15	1467750000
Q72UQ6	481	A0A2H1XK60	1505810000
Q72UQ7	393	A0A2H1XM12	2189050000
Q72UQ8	128	A0A2H1XKB0	425060000
Q72UR1	21	A0A2H1XK42	445080000
Q72UR3	86	A0A2H1XA66	153060000
Q72UR5	91	A0A2H1XA03	295980000
Q72US0	47	A0A2H1XA75	478165000
Q72US1	139	A0A2H1XA29	2253550000
Q72US4	446	A0A2H1XA16	1644250000
Q72US5	84	A0A2H1XA94	613195000
Q72US6	92	A0A2H1XA23	341250000
Q72US7	102	A0A2H1XCB3	162060000
Q72US8	21	A0A2H1XA27	94785000
Q72US9	522	A0A2H1XA82	3125650000
Q72UT3	409	A0A2H1XA32	345875000
Q72UT6	406	A0A2H1XCD3	1320000000
Q72UT7	123	A0A2H1XA51	359200000
Q72UU2	105	A0A2H1XA79	1692200000
Q72UU6	59	A0A2H1XA60	28684500
Q72UU9	163	A0A2H1XAC4	637905000
Q72UV0	388	A0A2H1XAB0	3079350000
Q72UV3	479	A0A2H1XA44	1534450000
Q72UV6	1990	A0A2H1XA69	8280650000
Q72UV7	680	A0A2H1XCF2	1439550000
Q72UV8	NA	A0A2H1XA70	306245000
Q72UV9	196	A0A2H1XAD0	752945000
Q72UW0	62	A0A2H1XAC7	1237200000
Q72UW1	206	A0A2H1XAB9	2092550000
Q72UW2	99	A0A2H1XA98	842215000
Q72UW9	57	A0A2H1XA85	1069500000
Q72UX3	95	A0A2H1XEE1	957500000
Q72UY1	430	A0A2H1XE50	2243650000
Q72UY3	19	A0A2H1XE79	229845000
Q72UY4	108	A0A2H1XE83	670600000
Q72UY5	46	A0A2H1XE80	679885000
Q72UY6	324	A0A2H1XE55	1429050000
Q72V17	468	A0A2H1XE51	1744100000
Q72V18	34	A0A2H1XE93	165850000
Q72V19	267	A0A2H1XE22	1680000000
Q72V20	1030	A0A2H1XG79	6089500000
Q72V21	124	A0A2H1XE07	582380000
Q72V30	3440	A0A2H1XDZ5	1842100000
Q72V31	52	A0A2H1XE94	559035000
Q72V33	45	A0A2H1XE28	450300000
Q72V44	130	A0A2H1XDZ4	1307750000
Q72V45	121	A0A2H1XE72	175770000
Q72V51	1250	A0A2H1XG43	2875350000
Q72V52	12	A0A2H1XDW5	829335000
Q72V55	NA	A0A2H1XDZ8	735080000
Q72V56	114	A0A2H1XE01	2214100000
Q72V57	805	A0A2H1XE02	3310300000
Q72V58	184	A0A2H1XDZ9	350575000
Q72V59	50	A0A2H1XE46	723875000
Q72V62	584	A0A2H1XE63	2079550000
Q72V63	7090	A0A2H1XGC4	1100400000
Q72V68	69	A0A2H1XE84	1422050000
Q72V69	86	A0A2H1XE73	228895000
Q72V70	986	A0A2H1XGD0	4437850000
Q72V71	84	A0A2H1XE96	1243800000
Q72V72	1180	A0A2H1XEG1	3903550000
Q72V73	90	A0A2H1XEC4	2916450000
Q72V74	145	A0A2H1XEC6	1071475000
Q72V76	189	A0A2H1XEC2	706965000
Q72V82	126	A0A2H1XEK8	1951450000
Q72V86	163	A0A2H1XCH3	938975000
Q72V88	8	A0A2H1XCC2	80392500
Q72V90	6770	A0A2H1XEM0	14700000000
Q72V92	NA	A0A2H1XCH4	140170000
Q72V96	110	A0A2H1XCF0	1341250000
Q72V99	53	A0A2H1XCC4	457330000
Q72VA3	119	A0A2H1XCM5	413790000
Q72VA5	2260	A0A2H1XCI9	3943900000
Q72VB4	105	A0A2H1XCK1	642445000
Q72VB5	117	A0A2H1XCI6	662945000
Q72VB7	21	A0A2H1XCF1	521610000
Q72VB8	110	A0A2H1XCQ7	835920000
Q72VB9	248	A0A2H1XCE4	1444450000
Q72VC1	693	A0A2H1XCP5	1648100000
Q72VC7	NA	A0A2H1XCF3	2819550
Q72VD1	NA	A0A2H1XCS6	32346000
Q72VD4	137	A0A2H1XIX8	271695000
Q72VD5	199	A0A2H1XJ12	1900950000
Q72VD6	NA	A0A2H1XIU3	21000000
Q72VD7	4600	A0A2H1XIR5	18717500000
Q72VD8	9320	A0A2H1XIT7	26300000000
Q72VE0	195	A0A2H1XIU8	1451100000
Q72VE1	164	A0A2H1XIR3	962315000
Q72VE5	222	A0A2H1XJ03	740305000
Q72VE7	136	A0A2H1XIQ9	1283850000
Q72VE8	96	A0A2H1XIS9	188215000
Q72VE9	140	A0A2H1XIU0	351240000
Q72VF0	8	A0A2H1XIV5	199585000
Q72VF3	19	A0A2H1XIS5	1838100000
Q72VF8	476	A0A2H1XDR8	1298250000
Q72VG0	245	A0A2H1XIU5	1355700000
Q72VH1	69	A0A2H1XIT0	1720000000
Q72VH2	1190	A0A2H1XIW0	2835100000
Q72VH4	55	A0A2H1XIN2	105535500
Q72VH5	118	A0A2H1XIP9	257535000
Q72VH6	169	A0A2H1XIP3	860050000
Q72VH9	78	A0A2H1XKM7	979305000
Q72VI0	853	A0A2H1XIS0	1156600000
Q72VI2	233	A0A2H1XIP4	1827400000
Q72VI3	1850	A0A2H1XIM1	10466500000
Q72VI6	111	A0A2H1XKL7	1339450000
Q72VI7	454	A0A2H1XIR0	600805000
Q72VI8	288	A0A2H1XIT8	1095250000
Q72VJ5	44	A0A2H1XIK6	534095000
Q72VJ6	672	A0A2H1XIQ1	969050000
Q72VK3	14	A0A2H1XIL6	841895000
Q72VK4	222	A0A2H1XIP2	710925000
Q72VK7	1140	A0A2H1XIS1	4888800000
Q72VL0	30	A0A2H1XIL5	144760000
Q72VL1	133	A0A2H1XII4	2514550000
Q72VL4	45	A0A2H1XIR1	228695000
Q72VL5	418	A0A2H1XIL1	1585850000
Q72VM5	1010	A0A2H1XIJ7	11792500000
Q72VM7	70	A0A2H1XIL7	644965000
Q72VM8	381	A0A2H1XKH2	2551300000
Q72VM9	469	A0A2H1XIH8	655530000
Q72VN0	129	A0A2H1XIJ0	423720000
Q72VN7	NA	A0A2H1XIF7	43192000
Q72VN8	75	A0A2H1XIK7	727370000
Q72VP0	21	A0A2H1XIG5	36445000
Q72VP3	837	A0A2H1XIF2	4020900000
Q72VP5	8	A0A2H1XIG4	335940000
Q72VQ2	191	A0A2H1XIJ9	1326050000
Q72VQ5	53	A0A2H1XIF3	564040000
Q72VQ9	570	A0A2H1XIE2	2292400000
Q72VR1	4520	A0A2H1XIF8	5416650000
Q72VR2	99	A0A2H1XIH0	570270000
Q72VR3	74	A0A2H1XID8	298990000
Q72VR4	249	A0A2H1XII7	1031350000
Q72VR5	280	A0A2H1XKE0	1351050000
Q72VR6	81	A0A2H1XIE5	225440000
Q72VR9	59	A0A2H1XFE1	693915000
Q72VS0	978	A0A2H1XFF9	3234200000
Q72VS1	734	A0A2H1XFF7	2296100000
Q72VS2	422	A0A2H1XFE4	695690000
Q72VS4	57	A0A2H1XHG0	1450550000
Q72VS5	541	A0A2H1XFK8	2296700000
Q72VS6	45	A0A2H1XFG3	186605000
Q72VS7	224	A0A2H1XFF0	156565000
Q72VS8	11	A0A2H1XFG9	344725000
Q72VT0	1420	A0A2H1XFF1	12520500000
Q72VT1	1370	A0A2H1XFN7	6007700000
Q72VT2	421	A0A2H1XFC9	3387800000
Q72VT5	30	A0A2H1XFF2	271960000
Q72VT7	4170	A0A2H1XFF8	4350050000
Q72VT8	6770	A0A2H1XFH8	10700000000
Q72VT9	NA	A0A2H1XFH7	405945000
Q72VU0	387	A0A2H1XFG0	700280000
Q72VU3	27	A0A2H1XHI9	68903500
Q72VU4	44	A0A2H1XFG4	244125000
Q72VU8	71	A0A2H1XFJ6	751705000
Q72VV5	26500	Q7X5A5	51233500000
Q72VW8	NA	A0A2H1XFH4	56384500
Q72VW9	60	A0A2H1XHL9	18251500
Q72VX0	112	A0A2H1XFJ8	128725000
Q72VX1	NA	A0A2H1XFQ0	31031500
Q72VX7	59	A0A2H1XFQ4	374090000
Q72VX8	NA	A0A2H1XFK6	0
Q72VX9	NA	A0A2H1XFL9	2830100
Q72VY2	NA	A0A2H1XFL1	50632000
Q72VY3	1410	A0A2H1XFL8	5720550000
Q72VY4	198	A0A2H1XFR6	1871550000
Q72VY5	225	A0A2H1XFM2	1653150000
Q72VY7	242	A0A2H1XFM5	1851350000
Q72VY8	590	A0A2H1XFL6	2866400000
Q72VZ2	109	A0A2H1XFS3	1223400000
Q72VZ3	40	A0A2H1XFQ7	272560000
Q72VZ6	85	A0A2H1XFN1	1181700000
Q72VZ7	21	A0A2H1XFV1	162760000
Q72VZ9	84	A0A2H1XHQ2	338155000
Q72W00	450	A0A2H1XFN4	1098700000
Q72W04	68	A0A2H1XFQ5	321510000
Q72W05	52	A0A2H1XFN5	59311500
Q72W07	183	A0A2H1XFP2	717735000
Q72W09	121	A0A2H1XHQ7	1860000000
Q72W13	NA	A0A2H1XFR2	68754000
Q72W14	106	A0A2H1XFR9	484780000
Q72W16	701	A0A2H1XFW5	9206450000
Q72W17	1270	A0A2H1XFQ6	5593250000
Q72W18	3460	A0A2H1XHR9	6297150000
Q72W19	11	A0A2H1XFR0	807730000
Q72W24	460	A0A2H1XFR1	1209300000
Q72W26	2300	A0A2H1XFR4	3601800000
Q72W35	30	A0A2H1X9J5	700765000
Q72W36	137	A0A2H1X9E9	847380000
Q72W38	34	A0A2H1X997	344555000
Q72W39	51	A0A2H1X9L6	334190000
Q72W41	204	A0A2H1X9B7	390100000
Q72W42	NA	A0A2H1XBJ3	176495000
Q72W46	616	A0A2H1XIB4	10120950000
Q72W55	79	A0A2H1X9K6	132750000
Q72W62	66	A0A2H1X9M2	437165000
Q72W63	501	A0A2H1X9G8	829025000
Q72W64	87	A0A2H1X9C7	254045000
Q72W68	1580	A0A2H1XBM4	11200000000
Q72W69	481	A0A2H1X9G1	674860000
Q72W70	2	A0A2H1X9M1	186345000
Q72W71	318	A0A2H1X9M4	570965000
Q72W72	86	A0A2H1X9N5	718160000
Q72W73	249	A0A2H1X9H2	2476050000
Q72W74	129	A0A2H1X9D8	2633050000
Q72W77	1980	A0A2H1X9H4	7446600000
Q72W82	80	A0A2H1X9R0	353200000
Q72W87	129	A0A2H1X9P6	1815150000
Q72W91	2400	A0A2H1X9F6	6307600000
Q72W92	274	A0A2H1X9S0	1722200000
Q72W94	103	A0A2H1XBQ3	2685200000
Q72W97	56	A0A2H1X9R3	626545000
Q72WA0	265	A0A2H1X9G4	1243500000
Q72WA2	88	A0A2H1X9K5	365310000
Q72WA6	51	A0A2H1X9R4	213010000
Q72WA8	199	A0A2H1X9L7	927485000
Q72WA9	719	A0A2H1X9H1	238420000
Q72WB0	NA	A0A2H1X9H0	719790000
Q72WB3	NA	A0A2H1XBS2	340585000
Q72WB4	65	A0A2H1X9L0	823720000
Q72WB5	NA	A0A2H1X9S5	1135500000
Q72WB7	1590	A0A2H1X9J0	209170000
Q72WB8	352	A0A2H1X9V3	1595850000
Q72WC0	23	A0A2H1XBU1	1186350000
Q72WC5	75	A0A2H1X9N8	374405000
Q72WC6	3370	A0A2H1X9J7	5805550000
Q72WC8	1920	A0A2H1X9W4	7923500000
Q72WD1	631	A0A2H1XBV4	3549250000
Q72WD2	230	A0A2H1X9N0	2672050000
Q72WD5	2680	A0A2H1X9V0	6304600000
Q75FB9	213	A0A2H1XKY5	1201400000
Q75FC0	72	A0A2H1XL22	1180200000
Q75FC1	NA	A0A2H1XL40	284765000
Q75FC2	194	A0A2H1XL43	511990000
Q75FC4	2700	A0A2H1XL26	1055200000
Q75FC8	136	A0A2H1XL12	1296800000
Q75FC9	141	A0A2H1XL30	2158600000
Q75FD0	633	A0A2H1XL33	1887800000
Q75FD5	37	A0A2H1XKX6	102885000
Q75FD8	37	A0A2H1XL71	40328500
Q75FE0	1800	A0A2H1XKV9	3052050000
Q75FE1	21	A0A2H1XKZ2	232000000
Q75FE3	NA	A0A2H1XL16	84437000
Q75FE4	908	A0A2H1XKW4	7660850000
Q75FE5	5430	A0A2H1XKZ7	20072500000
Q75FE7	8	A0A2H1XKX2	784540000
Q75FF2	NA	A0A2H1XKV3	351265000
Q75FF3	909	A0A2H1XKY4	5793100000
Q75FF5	49	A0A2H1XKZ3	300715000
Q75FF9	NA	A0A2H1XKS7	189405000
Q75FG1	76	A0A2H1XKX9	527835000
Q75FG2	335	A0A2H1XKW6	1920400000
Q75FG3	52	A0A2H1XL29	126730000
Q75FG7	87	A0A2H1XKW5	89117000
Q75FG9	158	A0A2H1XKS2	872345000
Q75FH2	372	A0A2H1XKV8	1384200000
Q75FH3	984	A0A2H1XL18	2518500000
Q75FH7	174	A0A2H1XKV7	281645000
Q75FH8	49	A0A2H1XKR5	624760000
Q75FI0	215	A0A2H1XMQ3	3046200000
Q75FI4	3430	A0A2H1XKP5	14300000000
Q75FI5	265	A0A2H1XKT5	939310000
Q75FI6	55	A0A2H1XKZ9	226450000
Q75FI7	216	A0A2H1XD84	11281500000
Q75FI8	1270	A0A2H1XFJ4	5427700000
Q75FI9	NA	A0A2H1XDA8	259320000
Q75FJ0	36	A0A2H1XDC6	139784000
Q75FJ1	64	A0A2H1XD92	713185000
Q75FJ7	5780	A0A2H1XDF5	5324950000
Q75FK7	509	A0A2H1XJ55	2463450000
Q75FK8	104	A0A2H1XIU9	168780000
Q75FL0	1870	A0A2H1XJ08	15800000000
Q75FL4	NA	A0A2H1XJ17	41183000
Q75FL5	202	A0A2H1XJ43	720770000
Q75FL6	217	A0A2H1XIX1	56796000
Q75FL7	134	A0A2H1XIT9	495670000
Q75FM1	44	A0A2H1XIT6	172835000
Q75FM2	156	A0A2H1XIZ2	147460500
Q75FM4	147	A0A2H1XIZ8	574025000
Q75FM6	407	A0A2H1XIW2	258725000
Q75FM9	184	A0A2H1XIZ0	595900000
Q75FN4	60	A0A2H1XJN8	769155000
Q75FN6	69	A0A2H1XBL4	426885000
Q75FN8	177	A0A2H1XBN8	1561950000
Q75FN9	186	A0A2H1XBG8	1243165000
Q75FP1	2140	A0A2H1XBG0	531680000
Q75FP2	NA	A0A2H1XBN0	95225500
Q75FP4	109	A0A2H1XBH9	643345000
Q75FP5	117	A0A2H1XBK0	265805000
Q75FP6	122	A0A2H1XBM5	907885000
Q75FQ8	171	A0A2H1XBE1	308435000
Q75FR6	104	A0A2H1XDJ6	210680000
Q75FR7	55	A0A2H1XBD2	897235000
Q75FS9	182	A0A2H1XLE4	223260000
Q75FT0	171	A0A2H1XLF9	1293350000
Q75FT1	340	A0A2H1XLG7	3643800000
Q75FT3	136	A0A2H1XLE3	720015000
Q75FT4	156	A0A2H1XNB1	694485000
Q75FT5	2960	A0A2H1XLF7	3269300000
Q75FT7	329	A0A2H1XL92	355120000
Q75FT8	302	A0A2H1XLD3	5689850000
Q75FT9	66	A0A2H1XLE8	327290000
Q75FU1	104	A0A2H1XLA4	731945000
Q75FU2	236	A0A2H1XLD4	1585900000
Q75FU3	635	A0A2H1XNA0	649245000
Q75FU6	71	A0A2H1XLA9	2675700000
Q75FU8	1600	A0A2H1XLC3	6990000000
Q75FV1	40	A0A2H1XL94	142430000
Q75FV2	40	A0A2H1XLC4	261860000
Q75FV3	1340	A0A2H1XLD6	6680000000
Q75FV4	58	A0A2H1XLI0	1386850000
Q75FV7	NA	A0A2H1XLC7	2807450000
Q75FW2	NA	A0A2H1XLH5	96236500
Q75FW3	132	A0A2H1XL87	529870000
Q75FW6	NA	A0A2H1XLB7	16900000000
Q75FW7	4770	A0A2H1XLC6	4942900000
Q75FX3	732	A0A2H1XL63	3556550000
Q75FX7	859	A0A2H1XL98	1418600000
Q75FY1	121	A0A2H1XLE5	126740000
Q75FY2	58	A0A2H1XL59	333560000
Q75FY3	198	A0A2H1XL37	2445800000
Q75FY4	40	A0A2H1XL73	213900000
Q75FY6	149	A0A2H1XL99	284980000
Q75FY7	1920	A0A2H1XL44	6143200000
Q75FY8	49	A0A2H1XL76	201705000
Q75FZ1	11	A0A2H1XLD5	69657500
Q75FZ4	500	A0A2H1XL62	2738200000
Q75FZ8	NA	A0A2H1XL45	193650000
Q75FZ9	NA	A0A2H1XN09	104930000
Q75G00	28	A0A2H1XL58	171385000
Q75G01	5	A0A2H1XLA8	88309500
Q75G02	116	A0A2H1XL20	334145000
Q75G04	879	A0A2H1XL32	740420000
Q75G05	147	A0A2H1XL51	918115000
Q75G06	101	A0A2H1XL54	753455000
Q75G10	57	A0A2H1XMZ9	311350000
Q75G11	52	A0A2H1XL47	920215000
Q75G12	390	A0A2H1XLA1	3193800000
Q75G13	433	A0A2H1XL41	572420000
Q75G14	176	A0A2H1XLC5	1140400000
Q75G15	17	A0A2H1XL21	25687500
Q75G16	750	A0A2H1XL52	1411400000
Q75G17	82	A0A2H1XL69	381825000
Q75G18	294	A0A2H1XL78	1210000000
Q75G23	NA	A0A2H1XKT9	195135000
Q75G27	87	A0A2H1XL05	910200000
Q75G28	88	A0A2H1XL42	522240000
Q75G29	2600	A0A2H1XL34	6545650000
Q75G30	384	A0A2H1XL80	362945000
Q75G33	827	A0A2H1XL79	3410000000
