# Supplementary material for: Histones with an unconventional DNA-binding mode in vitro are major chromatin constituents in the bacterium Bdellovibrio bacteriovorus
Source: Nat Microbiol. 2023 Oct 9;8(11):2006–19. doi: 10.1038/s41564-023-01492-x (PMC10627809; doi:10.1038/s41564-023-01492-x)
Supplement: Supplementary file 5 — Source data for supplementary figures. [file 41564_2023_1492_MOESM5_ESM.zip › SourceData_Fig_S15.xlsx]

## Sheet: SourceData_FS_15b
query_id	subject_id_GCA_000306675.3	perc_identity_GCA_000306675.3	subject_id_GCA_002811475.1	perc_identity_GCA_002811475.1	subject_id_GCA_002811925.1	perc_identity_GCA_002811925.1	HF
AAN47200.1	AZQ00687.1	94.406	PJZ33813.1	61.201	PJZ56453.1	95.011	0
AAN47201.1	AZQ00688.1	90.349	PJZ33812.1	72.922	PJZ56332.1	93.298	0
AAN47202.1	AZQ00689.1	86.575	PJZ33811.1	63.989	PJZ56333.1	87.088	0
AAN47203.1	AZQ00690.1	84.416	PJZ33810.1	50	PJZ56334.1	88.961	0
AAN47204.1	AZQ00691.1	96.256	PJZ33809.1	84.351	PJZ56335.1	95.632	0
AAN47205.1	AZQ00692.1	95.683	PJZ33808.1	82.854	PJZ56336.1	96.523	0
AAN47206.1	AZQ00693.1	84.543	PJZ33807.1	59.804	PJZ56337.1	88.103	0
AAN47208.1	NA	NA	PJZ33806.1	46.667	PJZ56338.1	90.204	0
AAN47210.1	AZQ00694.1	97.312	PJZ33805.1	81.622	PJZ56339.1	96.774	0
AAN47211.2	AZQ00695.1	75.097	PJZ34073.1	33.846	PJZ56340.1	76.641	0
AAN47212.1	AZQ00696.1	84.797	PJZ33804.1	46.284	PJZ56341.1	84.95	0
AAN47213.1	AZQ00697.1	89.227	PJZ33803.1	49.025	PJZ56342.1	88.95	0
AAN47215.1	AZQ00698.1	78.873	PJZ33802.1	51.22	PJZ56343.1	78.873	0
AAN47216.1	AZQ00699.1	81.818	PJZ33801.1	53.804	PJZ56344.1	79.144	0
AAN47217.2	AZQ00700.1	74.035	PJZ33800.1	33.852	PJZ56345.1	76.412	0
AAN47218.1	AZQ03596.1	76.647	PJZ33799.1	41.732	PJZ56346.1	78.065	0
AAN47219.1	AZQ03597.1	89.879	PJZ33798.1	72.874	PJZ56347.1	94.332	0
AAN47220.1	AZQ00701.1	83.663	PJZ33797.1	73	PJZ56348.1	88.614	0
AAN47221.1	AZQ00702.1	78.292	NA	NA	PJZ56349.1	61.348	0
AAN47223.2	AZQ00703.1	88.889	PJZ34072.1	78.07	PJZ56350.1	88.889	0
AAN47225.1	AZQ00704.1	100	PJZ33795.1	97.329	PJZ56351.1	99.703	0
AAN47226.1	AZQ00705.1	65.04	PJZ33794.1	45.51	PJZ56454.1	64.822	0
AAN47228.1	AZQ00706.1	79.006	PJZ33793.1	49.693	PJZ56455.1	72.472	0
AAN47229.2	AZQ00707.1	76.75	PJZ33792.1	41.623	PJZ56352.1	75.25	0
AAN47230.1	AZQ00708.1	90.598	PJZ33791.1	61.233	PJZ56353.1	89.316	0
AAN47231.1	AZQ00709.1	76.923	PJZ33790.1	55.556	PJZ56354.1	76.471	0
AAN47232.1	AZQ00710.1	95.035	PJZ33789.1	81.295	PJZ56355.1	95.035	0
AAN47233.1	AZQ00711.1	83.828	PJZ33788.1	45.367	PJZ56356.1	80	0
AAN47234.1	AZQ00712.1	91.641	PJZ33787.1	73.1	PJZ56357.1	91.033	0
AAN47236.1	AZQ03599.1	88.07	PJZ33786.1	58.246	PJZ56358.1	90.877	0
AAN47237.1	AZQ00713.1	65.241	PJZ33785.1	38.122	PJZ56359.1	65.079	0
AAN47238.2	AZQ03598.1	81.416	PJZ33784.1	52.655	PJZ56360.1	83.628	0
AAN47239.1	AZQ00714.1	87.55	PJZ33783.1	69.452	PJZ56361.1	89.81	0
AAN47240.2	NA	NA	PJZ33782.1	58.333	PJZ56456.1	73.81	0
AAN47241.1	NA	NA	PJZ33781.1	75.843	PJZ56362.1	88.39	0
AAN47242.1	AZQ03600.1	86.853	PJZ33780.1	60.494	PJZ56363.1	87.052	0
AAN47244.1	AZQ00715.1	79.06	PJZ33779.1	41.525	PJZ56364.1	70.94	0
AAN47245.1	AZQ00716.1	92.236	PJZ33778.1	70.497	PJZ56365.1	91.304	0
AAN47246.1	AZQ00717.1	91.62	PJZ33777.1	42.073	PJZ56366.1	87.709	0
AAN47247.1	AZQ00718.1	81.761	PJZ33776.1	46.061	PJZ56367.1	72.327	0
AAN47248.1	AZQ00719.1	80.035	PJZ33774.1	47.535	PJZ56369.1	81.416	0
AAN47249.1	AZQ00720.1	86.78	PJZ33773.1	56.631	PJZ56370.1	86.395	0
AAN47250.1	AZQ00721.1	94.872	PJZ33772.1	84.615	PJZ56371.1	93.59	0
AAN47251.1	AZQ00722.1	92.802	PJZ33771.1	79.412	PJZ56372.1	93.651	0
AAN47252.1	AZQ00723.1	91.011	PJZ33770.1	61.85	PJZ56373.1	92.135	0
AAN47253.1	AZQ00724.1	92.027	PJZ33769.1	71.689	PJZ56374.1	92.483	0
AAN47254.1	AZQ00725.1	92.408	PJZ33768.1	50.392	PJZ56375.1	87.173	0
AAN47255.1	AZQ00726.1	89.956	PJZ33767.1	57.247	PJZ56376.1	87.773	0
AAN47256.1	AZQ00727.1	82.374	PJZ33766.1	54.962	PJZ56377.1	78.417	0
AAN47258.2	AZQ00728.1	82.075	PJZ33765.1	46.624	PJZ56458.1	80.368	0
AAN47259.1	AZQ00729.1	87.542	PJZ34071.1	58.784	PJZ56378.1	88.889	0
AAN47260.1	AZQ03601.1	88.158	PJZ33764.1	63.312	PJZ56457.1	88.925	0
AAN47261.1	AZQ00730.1	91.597	PJZ33762.1	74.262	PJZ56379.1	91.597	0
AAN47262.2	AZQ00731.1	88.66	PJZ33761.1	56.757	PJZ56380.1	86.942	0
AAN47263.1	AZQ00732.1	87.261	PJZ34070.1	55.032	PJZ56381.1	83.864	0
AAN47264.2	AZQ00733.1	79.302	PJZ33760.1	49.874	PJZ56382.1	78.803	0
AAN47265.2	AZQ00734.1	89.024	PJZ33759.1	53.415	PJZ56383.1	84.634	0
AAN47266.1	AZQ00735.1	91.612	PJZ33890.1	32.588	PJZ56384.1	90.669	0
AAN47267.1	AZQ00736.1	84.797	PJZ33757.1	45.736	PJZ56385.1	85.374	0
AAN47269.2	NA	NA	PJZ32007.1	38.306	NA	NA	0
AAN47270.2	AZQ00738.1	87.162	PJZ35548.1	32.099	PJZ56387.1	86.538	0
AAN47271.1	AZQ00739.1	93.642	PJZ33755.1	81.977	PJZ56388.1	94.22	0
AAN47272.1	AZQ00740.1	87.692	PJZ33754.1	63.137	PJZ56389.1	86.923	0
AAN47273.2	AZQ00741.1	78.774	PJZ33753.1	46.047	PJZ56390.1	80.476	0
AAN47274.2	AZQ00742.1	97.101	PJZ33752.1	50.725	PJZ56391.1	86.957	0
AAN47275.2	AZQ00743.1	93.443	PJZ33751.1	67.213	PJZ56392.1	95.902	0
AAN47276.1	AZQ00744.1	81.768	PJZ33750.1	45.04	PJZ56393.1	82.32	0
AAN47277.2	AZQ00745.1	80.952	PJZ33749.1	54.307	PJZ56394.1	81.319	0
AAN47280.1	AZQ00746.1	78	PJZ33748.1	46.8	PJZ56395.1	74.699	0
AAN47281.1	AZQ03602.1	88.339	PJZ33747.1	70.526	PJZ56396.1	88.339	0
AAN47282.1	AZQ03603.1	89.324	PJZ33746.1	71.28	PJZ56459.1	93.238	0
AAN47283.2	AZQ00747.1	94.872	PJZ33745.1	73.707	PJZ56397.1	95.279	0
AAN47284.1	AZQ00748.1	82.292	PJZ33744.1	50	PJZ56398.1	81.633	0
AAN47289.1	AZQ00749.1	68.421	NA	NA	PJZ56399.1	68.421	0
AAN47290.1	AZQ00750.1	86.087	NA	NA	PJZ56460.1	87.826	0
AAN47291.1	AZQ03604.1	83.333	NA	NA	PJZ56400.1	83.684	0
AAN47292.1	AZQ00751.1	81.667	PJZ33743.1	66.242	PJZ56401.1	85.542	0
AAN47294.2	AZQ00753.1	87.5	PJZ33741.1	48.571	PJZ56402.1	85.294	0
AAN47295.1	AZQ00754.1	88.514	PJZ33740.1	57.639	PJZ56403.1	83.784	0
AAN47297.1	AZQ00755.1	77.644	PJZ33739.1	43.717	PJZ56461.1	77.163	0
AAN47299.2	AZQ00757.1	75.359	PJZ32447.1	68.46	PJZ56407.1	72.986	0
AAN47300.1	AZQ00758.1	70.485	PJZ32448.1	52.193	PJZ56408.1	70.925	0
AAN47301.1	AZQ00759.1	77.733	PJZ32449.1	47.438	PJZ56462.1	76.923	0
AAN47302.1	AZQ00760.1	84.726	PJZ32313.1	40	PJZ56409.1	89.049	0
AAN47303.1	AZQ00761.1	76.491	PJZ33670.1	40.741	PJZ56463.1	75	0
AAN47304.1	AZQ00762.1	67.219	NA	NA	NA	NA	0
AAN47305.2	NA	NA	PJZ33671.1	70.219	PJZ56692.1	61.76	0
AAN47306.1	AZQ00764.1	72.34	PJZ33672.1	48.718	PJZ56411.1	68.085	0
AAN47307.1	AZQ00765.1	93.458	PJZ33673.1	69.159	PJZ56464.1	93.119	0
AAN47308.1	AZQ00766.1	80.663	PJZ33674.1	50.282	PJZ56412.1	76.796	0
AAN47309.1	AZQ00767.1	79.526	PJZ33675.1	42.159	PJZ56413.1	76.661	0
AAN47310.2	AZQ03605.1	80.055	PJZ33676.1	38.202	PJZ56465.1	80.86	0
AAN47312.1	AZQ00768.1	85.4	PJZ33679.1	59.639	PJZ56416.1	84.8	0
AAN47313.1	AZQ00769.1	93.785	PJZ33680.1	78.531	PJZ56417.1	94.068	0
AAN47314.1	AZQ00770.1	85.075	PJZ33681.1	44.615	PJZ56418.1	87.129	0
AAN47315.2	AZQ00771.1	91.192	PJZ33682.1	59.207	PJZ56419.1	90.933	0
AAN47316.1	AZQ00772.1	75.931	PJZ33683.1	33.053	PJZ56420.1	71.429	0
AAN47317.1	AZQ00773.1	85.417	PJZ33684.1	65.035	PJZ56421.1	84.722	0
AAN47319.1	AZQ00774.1	94.57	PJZ33686.1	58.182	PJZ56422.1	92.308	0
AAN47320.1	AZQ03606.1	44.118	NA	NA	NA	NA	0
AAN47323.1	AZQ00775.1	95.146	PJZ33844.1	83.938	PJZ56423.1	96.602	0
AAN47324.1	AZQ00776.1	90	PJZ33845.1	68.75	PJZ56424.1	93.237	0
AAN47325.1	AZQ00777.1	91.286	PJZ33846.1	74.689	PJZ56425.1	91.701	0
AAN47326.1	AZQ00778.1	84.158	PJZ33847.1	51.97	PJZ56426.1	88.119	0
AAN47327.2	AZQ00779.1	81.25	PJZ33848.1	46.154	PJZ56427.1	73.643	0
AAN47328.2	AZQ00780.1	84.959	PJZ33849.1	57.333	PJZ56429.1	82.81	0
AAN47329.1	AZQ00781.1	81.716	PJZ33850.1	64.773	PJZ56430.1	84.328	0
AAN47330.1	AZQ00782.1	80	PJZ33851.1	72.549	PJZ56431.1	81.452	0
AAN47332.2	AZQ03607.1	85.51	PJZ33852.1	64.054	PJZ57105.1	84.973	0
AAN47333.1	AZQ00783.1	88.05	PJZ33853.1	60.568	PJZ57077.1	85.849	0
AAN47334.1	AZQ00784.1	87.816	PJZ33854.1	60.412	PJZ57076.1	86.468	0
AAN47335.2	AZQ03608.1	89.644	PJZ33855.1	59.164	PJZ57075.1	88.026	0
AAN47336.2	AZQ00785.1	85.028	PJZ34078.1	42.268	PJZ57074.1	88.395	0
AAN47337.1	AZQ00786.1	88.917	PJZ34079.1	55.909	PJZ57073.1	89.307	0
AAN47339.1	AZQ00787.1	88.94	PJZ33856.1	60.648	PJZ57072.1	84.332	0
AAN47340.1	AZQ00788.1	88.141	PJZ33857.1	66.129	PJZ57071.1	87.5	0
AAN47341.2	AZQ00789.1	85.714	PJZ34080.1	50.725	PJZ57070.1	87.143	0
AAN47342.1	AZQ00790.1	70.536	PJZ33858.1	47.926	PJZ57069.1	71.556	0
AAN47343.1	AZQ00791.1	92.76	PJZ33859.1	71.845	PJZ57068.1	91.364	0
AAN47344.1	AZQ00792.1	82.91	PJZ34081.1	50.864	PJZ57067.1	84.028	0
AAN47345.1	AZQ00793.1	97.139	PJZ34082.1	88.84	PJZ57065.1	97.568	0
AAN47347.1	AZQ00795.1	87.961	PJZ32055.1	45.178	PJZ57063.1	84.767	0
AAN47348.1	AZQ00796.1	93.846	PJZ33861.1	61.538	PJZ57104.1	91.473	0
AAN47349.1	AZQ00797.1	94.417	PJZ33862.1	62.456	PJZ57062.1	95.238	0
AAN47350.1	AZQ00798.1	89.268	PJZ34083.1	68.657	PJZ57061.1	88.235	0
AAN47352.1	AZQ00799.1	92.213	PJZ33863.1	65.217	PJZ57060.1	93.047	0
AAN47355.2	AZQ00800.1	88.554	PJZ33864.1	65.145	PJZ57059.1	88.866	0
AAN47356.1	AZQ03609.1	93.684	PJZ33865.1	85.827	PJZ57058.1	94.474	0
AAN47359.1	AZQ00801.1	86.858	PJZ33866.1	71.34	PJZ57057.1	88.66	0
AAN47360.1	AZQ00802.1	95.977	PJZ33867.1	84.483	PJZ57056.1	97.701	0
AAN47362.1	AZQ01528.1	32.812	PJZ33868.1	42.857	PJZ57103.1	79.268	0
AAN47364.1	AZQ00967.1	39.264	PJZ33870.1	59.649	PJZ57054.1	86.207	0
AAN47365.1	AZQ00966.1	20.859	PJZ33871.1	37.908	PJZ57053.1	79.65	0
AAN47368.2	NA	NA	PJZ34598.1	61.111	PJZ57050.1	79.439	0
AAN47370.2	AZQ00805.1	81.295	PJZ33665.1	55.231	PJZ57049.1	80.576	0
AAN47371.2	AZQ03611.1	91.282	PJZ34062.1	65.857	PJZ57048.1	90.026	0
AAN47374.1	AZQ00806.1	100	PJZ33663.1	84.906	PJZ57046.1	100	0
AAN47376.1	AZQ00807.1	87.671	PJZ33661.1	63.014	PJZ57045.1	86.301	0
AAN47377.1	AZQ00808.1	82.56	PJZ33660.1	52.885	PJZ57044.1	81.494	0
AAN47378.1	AZQ00809.1	96.61	PJZ33659.1	81.624	PJZ57043.1	97.034	0
AAN47379.1	AZQ00810.1	88.158	PJZ33658.1	63.974	PJZ57042.1	89.474	0
AAN47380.2	AZQ03613.1	93.317	PJZ33657.1	80.952	PJZ57041.1	93.81	0
AAN47383.1	AZQ00811.1	88.873	PJZ33656.1	51.209	PJZ57040.1	88.15	0
AAN47384.1	AZQ00812.1	95.905	PJZ34061.1	92.026	PJZ57039.1	96.336	0
AAN47386.1	AZQ00814.1	77.397	NA	NA	PJZ57038.1	80.822	0
AAN47387.1	NA	NA	NA	NA	NA	NA	0
AAN47388.1	NA	NA	NA	NA	NA	NA	0
AAN47390.1	AZQ00815.1	66.026	NA	NA	PJZ57037.1	63.889	0
AAN47391.1	NA	NA	NA	NA	NA	NA	0
AAN47392.1	AZQ00816.1	69.307	NA	NA	PJZ57036.1	79.208	0
AAN47393.2	AZQ00817.1	63.793	NA	NA	PJZ57035.1	87.342	0
AAN47394.2	AZQ00819.1	82.576	NA	NA	PJZ57034.1	74.242	0
AAN47397.1	AZQ00820.1	76	NA	NA	PJZ57031.1	66	0
AAN47400.1	NA	NA	NA	NA	PJZ57029.1	72.477	0
AAN47401.2	NA	NA	NA	NA	PJZ57026.1	80.423	0
AAN47402.1	NA	NA	NA	NA	PJZ57025.1	70.874	0
AAN47403.1	NA	NA	NA	NA	PJZ57024.1	61.538	0
AAN47404.1	NA	NA	NA	NA	PJZ57023.1	90.909	0
AAN47405.1	NA	NA	NA	NA	PJZ57022.1	90.972	0
AAN47406.1	NA	NA	NA	NA	PJZ57021.1	95.588	0
AAN47408.2	NA	NA	NA	NA	PJZ57020.1	38.422	0
AAN47409.1	NA	NA	NA	NA	PJZ57019.1	68.681	0
AAN47410.1	NA	NA	NA	NA	PJZ57018.1	82.5	0
AAN47411.1	NA	NA	NA	NA	PJZ57017.1	82.133	0
AAN47412.1	AZQ04205.1	39.286	NA	NA	PJZ57016.1	77.895	0
AAN47413.1	NA	NA	NA	NA	PJZ57015.1	75.833	0
AAN47414.1	NA	NA	NA	NA	PJZ57014.1	84.309	0
AAN47415.2	NA	NA	NA	NA	PJZ57013.1	80.543	0
AAN47416.1	NA	NA	NA	NA	PJZ57012.1	76.25	0
AAN47418.1	NA	NA	NA	NA	PJZ57011.1	67.115	0
AAN47421.1	AZQ00822.1	93.333	PJZ35064.1	69.744	PJZ57009.1	94.359	0
AAN47422.1	AZQ03614.1	87.5	PJZ35065.1	67.208	PJZ57008.1	86.774	0
AAN47423.1	AZQ00823.1	81.071	PJZ35593.1	31.618	PJZ57007.1	81.071	0
AAN47424.1	AZQ00824.1	79.752	NA	NA	PJZ57006.1	78.862	0
AAN47425.2	AZQ00825.1	83.077	NA	NA	PJZ57005.1	83.587	0
AAN47426.1	AZQ00826.1	67.698	NA	NA	PJZ57100.1	67.687	0
AAN47427.2	AZQ03615.1	85.577	PJZ35067.1	58.586	PJZ57004.1	86.538	0
AAN47428.1	AZQ00827.1	84.871	PJZ35068.1	65.799	PJZ57003.1	84.701	0
AAN47430.1	AZQ00828.1	77.201	PJZ35069.1	45.88	PJZ57002.1	76.298	0
AAN47431.1	AZQ00829.1	83.668	PJZ35070.1	57.465	PJZ57001.1	82.808	0
AAN47432.1	AZQ00830.1	81.02	PJZ35071.1	41.143	PJZ57000.1	79.261	0
AAN47433.2	AZQ03616.1	89.521	PJZ35072.1	52.994	PJZ56999.1	90.719	0
AAN47434.1	AZQ00831.1	81.41	PJZ35073.1	49.686	PJZ56998.1	82.484	0
AAN47436.1	AZQ03385.1	85.813	PJZ33979.1	68.881	PJZ58483.1	87.889	0
AAN47437.1	AZQ03384.1	85.489	PJZ33980.1	52.104	PJZ58484.1	82.65	0
AAN47439.2	AZQ03383.1	90	NA	NA	PJZ58485.1	82.979	0
AAN47440.1	AZQ03382.1	90.323	PJZ33981.1	57.249	PJZ58486.1	89.606	0
AAN47441.2	AZQ03908.1	95.327	PJZ34092.1	62.31	PJZ59317.1	94.081	0
AAN47442.1	AZQ03381.1	97.94	PJZ33982.1	85.255	PJZ58487.1	96.816	0
AAN47443.1	AZQ03380.1	97.664	PJZ33983.1	61.776	PJZ58488.1	96.279	0
AAN47446.1	AZQ03378.1	81.818	NA	NA	NA	NA	0
AAN47447.1	AZQ03376.1	76.316	PJZ33984.1	43.111	PJZ58490.1	80.603	0
AAN47448.2	AZQ03375.1	98.895	PJZ33985.1	86.932	PJZ58491.1	98.895	0
AAN47449.1	AZQ03374.1	96.501	PJZ33986.1	78.098	PJZ58492.1	95.058	0
AAN47450.1	AZQ03373.1	97.74	PJZ33987.1	87.571	PJZ58493.1	96.604	0
AAN47452.1	AZQ03371.1	76.543	PJZ34002.1	49.772	PJZ58503.1	73.577	0
AAN47453.2	AZQ03370.1	73.864	PJZ34093.1	48.12	PJZ58502.1	72.862	0
AAN47454.1	AZQ03369.1	89.147	PJZ34001.1	60.853	PJZ58501.1	89.922	0
AAN47455.1	AZQ03368.1	95.052	PJZ34000.1	83.23	PJZ58500.1	95.67	0
AAN47457.2	AZQ03907.1	94.718	PJZ33995.1	74.202	PJZ58499.1	94.454	0
AAN47460.2	AZQ03906.1	88.693	PJZ33993.1	61.702	PJZ59318.1	92.226	0
AAN47461.2	AZQ03366.1	96.678	PJZ33992.1	81.94	PJZ58498.1	96.678	0
AAN47462.1	AZQ03365.1	90.496	PJZ33991.1	63.673	PJZ58497.1	90.496	0
AAN47464.1	AZQ03364.1	92.99	PJZ33990.1	76.25	PJZ58496.1	93.814	0
AAN47465.1	AZQ03363.1	81.579	PJZ33989.1	49.356	PJZ58495.1	81.333	0
AAN47467.2	AZQ03905.1	94.34	PJZ33988.1	89.744	PJZ58494.1	87.736	0
AAN47470.1	AZQ03362.1	84.685	PJZ34004.1	38.511	PJZ58506.1	83.284	0
AAN47471.1	AZQ03361.1	81.657	PJZ34005.1	51.917	PJZ58507.1	75.444	0
AAN47472.2	AZQ03360.1	94.092	PJZ34006.1	68.071	PJZ58508.1	94.53	0
AAN47473.1	AZQ03359.1	93.75	PJZ34007.1	74.888	PJZ58509.1	93.75	0
AAN47475.1	AZQ02955.1	72.489	PJZ32273.1	36.735	PJZ57708.1	70	0
AAN47477.1	AZQ02956.1	91.489	PJZ32274.1	79.787	PJZ57661.1	94.681	0
AAN47478.1	AZQ02957.1	77.16	PJZ32275.1	44.767	NA	NA	0
AAN47479.1	AZQ02958.1	98.519	PJZ32276.1	84.158	PJZ57662.1	97.778	0
AAN47480.1	AZQ02959.1	84.649	PJZ32277.1	61.111	PJZ57663.1	83.981	0
AAN47482.2	AZQ02960.1	47.78	NA	NA	PJZ58719.1	35.774	0
AAN47483.1	AZQ03851.1	87.446	NA	NA	PJZ58718.1	88.261	0
AAN47485.1	AZQ03171.1	83.333	NA	NA	PJZ58743.1	86.905	0
AAN47487.2	AZQ01105.1	90.934	PJZ35372.1	42.969	PJZ58732.1	89.315	0
AAN47490.1	AZQ02964.1	55.034	NA	NA	PJZ58713.1	50.323	0
AAN47491.1	AZQ02963.1	83.715	NA	NA	PJZ58714.1	85.242	0
AAN47492.1	AZQ02962.1	71.984	NA	NA	PJZ58716.1	71.855	0
AAN47493.2	AZQ02961.1	82.5	NA	NA	PJZ58717.1	79.167	0
AAN47495.2	AZQ03174.1	93.253	PJZ35270.1	88.675	PJZ58738.1	96.867	0
AAN47496.1	AZQ03170.1	60.563	NA	NA	PJZ58710.1	63.85	0
AAN47497.1	AZQ03169.1	91.935	PJZ34571.1	54.153	PJZ58709.1	93.127	0
AAN47498.1	AZQ03873.1	80.286	PJZ34570.1	68.936	PJZ58708.1	77.461	0
AAN47499.1	AZQ03168.1	86.813	PJZ34569.1	71.348	PJZ58707.1	85.165	0
AAN47500.1	AZQ03167.1	83.333	PJZ34568.1	43.351	PJZ58706.1	82.234	0
AAN47501.1	AZQ03166.1	78.099	PJZ34567.1	58.696	PJZ58705.1	74.897	0
AAN47502.1	NA	NA	NA	NA	PJZ58701.1	46.903	0
AAN47503.1	NA	NA	NA	NA	PJZ59334.1	48.649	0
AAN47505.2	AZQ03163.1	83.271	PJZ32381.1	56.929	PJZ58700.1	85.13	0
AAN47507.1	AZQ01055.1	83.217	PJZ34588.1	55.357	PJZ56819.1	80.702	0
AAN47508.1	AZQ01056.1	96.833	PJZ34589.1	83.182	PJZ56818.1	97.285	0
AAN47509.1	AZQ01057.1	95.143	PJZ34590.1	73.654	PJZ56817.1	94.017	0
AAN47510.1	AZQ01058.1	85.06	PJZ34591.1	60.049	PJZ56816.1	87.74	0
AAN47511.1	AZQ01059.1	81.735	PJZ34592.1	48.792	PJZ56815.1	72.807	0
AAN47512.1	AZQ01060.1	98.584	PJZ35025.1	89.802	PJZ56814.1	98.017	0
AAN47513.1	AZQ03633.1	92.208	PJZ34593.1	65.37	PJZ56813.1	92.208	0
AAN47514.2	AZQ02548.1	60.87	PJZ33042.1	47.297	NA	NA	0
AAN47516.2	AZQ02547.1	84.722	NA	NA	PJZ57678.1	54.795	0
AAN47518.1	AZQ01061.1	92.308	PJZ34595.1	72.575	PJZ56807.1	94.314	0
AAN47519.1	AZQ01062.1	76.048	PJZ34596.1	47.619	PJZ56806.1	69.461	0
AAN47520.1	AZQ01063.1	90.551	PJZ34597.1	67.347	PJZ57080.1	87.5	0
AAN47521.2	AZQ00948.1	81.967	PJZ32785.1	52.066	PJZ59324.1	85	0
AAN47522.2	AZQ03626.1	77.465	PJZ32806.1	29.655	PJZ58608.1	63.333	0
AAN47524.1	AZQ01279.1	86.471	PJZ35161.1	64.412	PJZ56888.1	86.471	0
AAN47525.2	AZQ03665.1	83.706	PJZ35162.1	55.205	PJZ56887.1	80.511	0
AAN47526.2	AZQ01280.1	82.625	PJZ35163.1	54.023	PJZ56886.1	77.606	0
AAN47527.1	AZQ01282.1	81.373	NA	NA	NA	NA	0
AAN47529.1	AZQ03302.1	83.771	NA	NA	PJZ58547.1	79.977	0
AAN47531.1	AZQ03305.1	91.803	PJZ34036.1	79.839	PJZ58544.1	94.488	0
AAN47532.1	AZQ03306.1	86.364	PJZ34035.1	69.643	PJZ58543.1	93.578	0
AAN47533.1	AZQ03307.1	100	PJZ34034.1	79.57	PJZ58542.1	96.809	0
AAN47534.1	AZQ03308.1	94.624	PJZ34033.1	79.574	PJZ58541.1	94.85	0
AAN47536.1	AZQ03896.1	65.06	NA	NA	PJZ58539.1	62.577	0
AAN47538.2	AZQ03897.1	77.399	PJZ35363.1	64.401	PJZ56903.1	78.261	0
AAN47540.1	NA	NA	PJZ35158.1	55.901	PJZ56904.1	79.394	0
AAN47542.1	AZQ03314.1	81.481	PJZ32066.1	67.407	PJZ56905.1	76.296	0
AAN47544.1	AZQ03338.1	93.701	PJZ34026.1	75.591	PJZ58531.1	91.339	0
AAN47545.2	AZQ03337.1	97.386	PJZ34027.1	91.503	PJZ58532.1	97.386	0
AAN47546.1	AZQ03902.1	93.706	PJZ34028.1	79.021	PJZ58533.1	95.804	0
AAN47548.1	AZQ03336.1	81.25	PJZ34029.1	61.702	PJZ58534.1	84.375	0
AAN47549.1	AZQ03335.1	75	PJZ34030.1	31.783	PJZ59322.1	74.561	0
AAN47550.1	AZQ03334.1	80.342	PJZ34031.1	62.09	PJZ58535.1	83.383	0
AAN47552.2	AZQ03900.1	89.051	PJZ34032.1	64.964	PJZ58536.1	91.304	0
AAN47554.1	AZQ03331.1	70.968	NA	NA	PJZ58537.1	51.587	0
AAN47556.1	AZQ03327.1	82.919	NA	NA	PJZ58538.1	80.635	0
AAN47557.1	AZQ03321.1	63.675	NA	NA	NA	NA	0
AAN47559.1	AZQ03320.1	89.938	PJZ35153.1	75.286	PJZ56911.1	91.286	0
AAN47560.1	AZQ03319.1	90	PJZ35154.1	74.615	PJZ56910.1	93.846	0
AAN47561.2	AZQ03318.1	87.871	PJZ35155.1	70.081	PJZ56909.1	89.757	0
AAN47562.2	NA	NA	NA	NA	PJZ57083.1	49.18	0
AAN47564.1	AZQ03339.1	89.088	PJZ34025.1	63.815	PJZ59321.1	89.767	0
AAN47566.1	AZQ03340.1	92.781	PJZ34024.1	64.187	PJZ59320.1	92.265	0
AAN47567.2	AZQ03341.1	79.899	PJZ34023.1	37.234	PJZ58529.1	74.874	0
AAN47568.1	AZQ03342.1	92.414	PJZ34022.1	80.42	PJZ58528.1	92.414	0
AAN47569.2	AZQ03343.1	85.664	PJZ34021.1	42.675	PJZ59319.1	82.729	0
AAN47570.1	AZQ03344.1	77.536	PJZ34020.1	42.478	PJZ58527.1	76.087	0
AAN47571.1	AZQ03345.1	90.323	PJZ34095.1	68.293	PJZ58526.1	91.935	0
AAN47572.2	AZQ03346.1	86.316	PJZ34019.1	62.57	PJZ58525.1	83.938	0
AAN47573.1	AZQ03347.1	79.659	PJZ34018.1	31.373	PJZ58524.1	77.635	0
AAN47574.1	AZQ03348.1	79.677	PJZ34017.1	28.053	PJZ58523.1	80.323	0
AAN47575.1	AZQ03349.1	90.031	PJZ34016.1	68.421	PJZ58522.1	88.474	0
AAN47577.2	AZQ03350.1	94.974	PJZ34015.1	70.914	PJZ58521.1	94.709	0
AAN47578.2	AZQ03903.1	80.282	PJZ34014.1	53.107	PJZ58520.1	77.22	0
AAN47579.1	AZQ03351.1	93.636	PJZ34013.1	72.273	PJZ58519.1	91.818	0
AAN47581.1	NA	NA	PJZ34603.1	39.716	NA	NA	0
AAN47583.1	NA	NA	PJZ32354.1	57.524	PJZ58517.1	75.406	0
AAN47584.1	NA	NA	PJZ32353.1	68.254	PJZ58516.1	88.889	0
AAN47585.2	NA	NA	PJZ32352.1	44.966	PJZ58515.1	65.494	0
AAN47587.1	AZQ03354.1	86.866	PJZ34011.1	70.481	PJZ58514.1	87.643	0
AAN47588.2	AZQ03355.1	84.436	PJZ34010.1	62.162	PJZ58513.1	84.825	0
AAN47589.1	AZQ03356.1	97.163	PJZ34009.1	76.259	PJZ58512.1	97.163	0
AAN47590.1	AZQ02411.1	43.353	NA	NA	PJZ56604.1	42.99	0
AAN47591.1	AZQ03358.1	74.717	PJZ34094.1	33.649	PJZ58510.1	78.327	0
AAN47593.2	AZQ03850.1	72.396	PJZ32292.1	36.842	PJZ57660.1	56.842	0
AAN47594.1	AZQ02954.1	69.767	PJZ32388.1	85.965	PJZ57659.1	70.93	0
AAN47595.2	AZQ02953.1	82.892	PJZ32293.1	52.916	PJZ57658.1	81.466	0
AAN47596.1	AZQ02952.1	71.759	NA	NA	PJZ57707.1	73.846	0
AAN47598.1	AZQ02950.1	76.487	PJZ32295.1	55.294	PJZ57706.1	74.857	0
AAN47599.2	AZQ03849.1	89.412	PJZ32296.1	72.941	PJZ57657.1	92.941	0
AAN47600.1	AZQ02949.1	91.195	PJZ32298.1	71.875	PJZ57655.1	90.625	0
AAN47601.1	AZQ02948.1	87.5	PJZ32299.1	56.436	PJZ57653.1	90.132	0
AAN47602.1	AZQ02947.1	86.861	PJZ32300.1	29.183	PJZ57652.1	90.511	0
AAN47603.1	AZQ02946.1	88.247	PJZ32301.1	65.737	PJZ57651.1	86.653	0
AAN47604.2	AZQ02944.1	85.05	PJZ32303.1	52.595	PJZ57650.1	83	0
AAN47605.1	AZQ02943.1	76.145	PJZ32304.1	44.444	PJZ57649.1	73.608	0
AAN47607.1	AZQ03005.1	90.994	PJZ32305.1	71.787	PJZ57648.1	87.578	0
AAN47608.1	AZQ03004.1	88.998	PJZ32306.1	67.617	PJZ57647.1	88.998	0
AAN47609.1	AZQ03003.1	94.416	PJZ32307.1	70.968	PJZ57646.1	93.909	0
AAN47610.1	AZQ03002.1	97.492	PJZ32308.1	87.774	PJZ57645.1	94.984	0
AAN47611.1	AZQ03001.1	96.047	PJZ32309.1	86.166	PJZ57644.1	95.652	0
AAN47612.1	AZQ03855.1	73.684	PJZ32310.1	42.857	PJZ57643.1	62.857	0
AAN47613.1	AZQ03000.1	95.178	PJZ32312.1	82.564	PJZ57705.1	94.416	0
AAN47614.1	AZQ02999.1	82.684	NA	NA	PJZ57642.1	83.983	0
AAN47615.1	AZQ02998.1	74.105	NA	NA	NA	NA	0
AAN47618.1	NA	NA	NA	NA	NA	NA	0
AAN47619.1	NA	NA	NA	NA	NA	NA	0
AAN47622.1	AZQ02995.1	56	NA	NA	NA	NA	0
AAN47625.1	AZQ01271.1	65.149	NA	NA	NA	NA	0
AAN47626.1	AZQ03094.1	81.172	PJZ32269.1	50	PJZ58744.1	83.193	0
AAN47627.1	AZQ03093.1	82.456	NA	NA	PJZ58745.1	79.825	0
AAN47628.2	AZQ03092.1	75.812	NA	NA	PJZ58746.1	66.065	0
AAN47630.2	AZQ03090.1	86.842	NA	NA	PJZ58747.1	87.611	0
AAN47631.2	AZQ03089.1	77.976	NA	NA	PJZ58748.1	71.429	0
AAN47632.1	AZQ03088.1	86.188	PJZ35381.1	61.326	PJZ58749.1	82.873	0
AAN47637.1	AZQ03086.1	91.15	PJZ35299.1	58.681	PJZ59337.1	90.442	0
AAN47638.2	AZQ03458.1	90.659	PJZ35204.1	76.471	PJZ58627.1	89.56	0
AAN47640.1	AZQ03457.1	82.912	PJZ35203.1	43.308	PJZ58628.1	77.778	0
AAN47641.2	AZQ03456.1	71.264	PJZ35198.1	37.447	PJZ58629.1	67.73	0
AAN47642.1	AZQ03455.1	90.659	PJZ35570.1	55.429	PJZ58630.1	90.11	0
AAN47643.2	AZQ03454.1	75.645	PJZ35197.1	55.331	PJZ58631.1	78.857	0
AAN47645.2	AZQ03453.1	82.55	PJZ35569.1	58.156	PJZ58632.1	77.181	0
AAN47646.1	AZQ03452.1	96.429	NA	NA	PJZ58633.1	94.643	0
AAN47647.2	AZQ03451.1	87.4	PJZ35196.1	66.457	PJZ58634.1	87.987	0
AAN47648.2	AZQ03450.1	83.784	PJZ35195.1	72.973	PJZ58635.1	83.784	0
AAN47649.2	AZQ03449.1	83.088	NA	NA	NA	NA	0
AAN47654.1	NA	NA	PJZ35193.1	67.708	PJZ58636.1	91.089	0
AAN47656.1	AZQ03446.1	94.911	PJZ35190.1	88.776	PJZ58639.1	92.347	0
AAN47658.1	AZQ03051.1	78.3	PJZ32730.1	56.818	PJZ55613.1	80.186	0
AAN47659.1	AZQ03050.1	70.769	PJZ32729.1	29.07	PJZ55614.1	73.711	0
AAN47660.1	AZQ03049.1	71.698	NA	NA	PJZ55615.1	74	0
AAN47661.1	AZQ03862.1	84.444	PJZ32728.1	48.627	PJZ55616.1	85.926	0
AAN47662.1	AZQ03046.1	94.771	PJZ32727.1	83.007	PJZ55617.1	92.81	0
AAN47663.1	AZQ03045.1	95.62	PJZ32726.1	72.993	PJZ55618.1	94.928	0
AAN47664.1	AZQ03044.1	93.459	PJZ32776.1	68.76	PJZ55619.1	94.041	0
AAN47665.1	AZQ03043.1	82.176	PJZ32725.1	50	PJZ55620.1	87.209	0
AAN47668.1	AZQ01391.1	80.941	PJZ34861.1	73.604	PJZ59061.1	84.941	0
AAN47670.1	AZQ01274.1	90.476	PJZ32323.1	63.462	PJZ57638.1	88.435	0
AAN47673.1	AZQ01273.1	93.523	PJZ32322.1	46.809	PJZ57639.1	90.741	0
AAN47676.1	AZQ03130.1	79.237	PJZ33685.1	42.323	PJZ56847.1	79.025	0
AAN47677.2	AZQ01272.1	81.609	PJZ32317.1	62.857	PJZ57640.1	85.057	0
AAN47681.1	AZQ03139.1	84.507	PJZ32360.1	50	PJZ58678.1	77.465	0
AAN47683.2	AZQ03869.1	87.032	PJZ32361.1	40.841	PJZ58679.1	87.464	0
AAN47687.1	AZQ03661.1	78.241	PJZ34609.1	52.83	PJZ57579.1	74.306	0
AAN47691.2	AZQ03096.1	60.892	NA	NA	PJZ58729.1	48.438	0
AAN47693.1	AZQ03095.1	89.177	NA	NA	PJZ58728.1	32.984	0
AAN47694.1	AZQ03128.1	69.231	PJZ32338.1	41.739	PJZ56854.1	65.217	0
AAN47695.1	AZQ03126.1	82.203	PJZ32333.1	66.379	PJZ56857.1	80.508	0
AAN47697.1	AZQ03125.1	86.607	PJZ35577.1	65.596	PJZ56858.1	87.215	0
AAN47699.1	AZQ03124.1	81.778	PJZ35272.1	42.857	PJZ56859.1	79.556	0
AAN47701.1	NA	NA	PJZ34608.1	66.201	PJZ57519.1	83.003	0
AAN47702.2	AZQ03246.1	86.464	PJZ34795.1	60.674	PJZ57482.1	83.702	0
AAN47703.1	AZQ03245.1	78.486	PJZ35039.1	42.387	PJZ57680.1	73.307	0
AAN47704.1	AZQ03244.1	85.479	PJZ35314.1	52.258	PJZ57483.1	89.318	0
AAN47705.2	AZQ03243.1	86.082	PJZ35600.1	51.042	PJZ57484.1	83.333	0
AAN47708.1	NA	NA	NA	NA	PJZ57693.1	33.333	0
AAN47710.1	AZQ02355.1	89.773	NA	NA	PJZ57957.1	78.571	0
AAN47712.1	AZQ01116.1	84.273	NA	NA	PJZ57512.1	80.473	0
AAN47713.1	AZQ01117.1	81.944	PJZ33310.1	66.212	PJZ57511.1	84.746	0
AAN47714.1	AZQ03476.1	83.252	PJZ34831.1	55.283	PJZ59047.1	85.194	0
AAN47716.1	AZQ03475.1	81.982	PJZ34832.1	49.123	PJZ59048.1	73.874	0
AAN47717.1	AZQ03474.1	77.174	PJZ34833.1	46.154	PJZ59049.1	79.121	0
AAN47719.1	AZQ03472.1	85.714	PJZ34835.1	57.241	PJZ59050.1	76.351	0
AAN47721.1	AZQ03471.1	87.919	PJZ34836.1	67.568	PJZ59051.1	91.275	0
AAN47722.1	AZQ03470.1	75.186	NA	NA	PJZ59367.1	71.29	0
AAN47723.2	AZQ02803.1	90.15	PJZ32130.1	73.932	PJZ59315.1	91.006	0
AAN47724.1	AZQ02804.1	69.531	PJZ32129.1	36.585	PJZ59314.1	61.029	0
AAN47729.1	AZQ02805.1	87.533	PJZ32124.1	69.393	PJZ59312.1	88.947	0
AAN47731.1	AZQ02817.1	82.072	PJZ32074.1	33.333	PJZ57801.1	80.682	0
AAN47732.1	AZQ00919.1	89.431	PJZ32359.1	72.055	PJZ58676.1	91.328	0
AAN47733.1	AZQ03912.1	80.612	PJZ34839.1	41.414	PJZ59052.1	75.51	0
AAN47734.2	NA	NA	PJZ34840.1	65.085	PJZ59369.1	87.075	0
AAN47735.1	NA	NA	PJZ34841.1	61.357	PJZ59370.1	81.711	0
AAN47736.1	AZQ01136.1	82.096	PJZ34711.1	47.345	PJZ58891.1	82.096	0
AAN47737.1	AZQ01137.1	84.416	PJZ34715.1	57.991	PJZ59357.1	84.649	0
AAN47742.1	NA	NA	PJZ32968.1	28.629	PJZ58420.1	76.85	0
AAN47743.1	AZQ02808.1	85.897	PJZ32416.1	59.682	PJZ57984.1	85.052	0
AAN47745.1	AZQ02809.1	92.39	PJZ32417.1	64.81	PJZ57983.1	91.201	0
AAN47746.1	AZQ02814.1	94.298	PJZ32419.1	80.702	PJZ57982.1	92.105	0
AAN47747.2	AZQ02815.1	85.938	PJZ32420.1	39.683	PJZ57981.1	87.5	0
AAN47748.1	AZQ02816.1	77.586	PJZ32421.1	48.447	PJZ57980.1	73.653	0
AAN47749.2	NA	NA	PJZ32358.1	77.114	NA	NA	0
AAN47750.1	AZQ02985.1	78.61	PJZ35288.1	47.977	PJZ57591.1	76.471	0
AAN47751.1	AZQ02986.1	93.195	PJZ35289.1	72.072	PJZ57590.1	91.124	0
AAN47753.1	AZQ02987.1	83.544	PJZ35290.1	68.675	PJZ57589.1	86.585	0
AAN47756.1	AZQ02983.1	77.431	NA	NA	NA	NA	0
AAN47758.2	AZQ03326.1	69.919	NA	NA	PJZ55500.1	33.904	0
AAN47759.1	AZQ01268.1	95.691	PJZ35291.1	80.657	PJZ57583.1	94.434	0
AAN47764.2	AZQ03663.1	85.789	NA	NA	PJZ57582.1	83.421	0
AAN47765.1	AZQ03662.1	91.585	NA	NA	PJZ57580.1	89.628	0
AAN47767.1	NA	NA	PJZ34556.1	56.818	PJZ59352.1	55.217	0
AAN47770.1	NA	NA	NA	NA	NA	NA	0
AAN47771.2	NA	NA	PJZ34497.1	55.917	PJZ57377.1	69.559	0
AAN47772.2	AZQ01264.1	77.273	PJZ35027.1	51.402	PJZ57578.1	80	0
AAN47773.1	AZQ01263.1	91.121	PJZ34610.1	73.585	PJZ57577.1	92.056	0
AAN47774.1	AZQ01262.1	87.463	NA	NA	PJZ57576.1	85.075	0
AAN47775.1	AZQ01261.1	75.862	PJZ32076.1	54.521	PJZ57575.1	75.862	0
AAN47777.2	AZQ03660.1	44.554	NA	NA	PJZ57574.1	44.34	0
AAN47778.2	AZQ01259.1	86.1	PJZ34627.1	40.791	PJZ57573.1	85.695	0
AAN47779.2	NA	NA	PJZ32068.1	39.216	PJZ57571.1	38.596	0
AAN47781.1	AZQ01258.1	84.749	PJZ32058.1	68.9	PJZ57570.1	85.446	0
AAN47786.1	NA	NA	PJZ32634.1	71.895	PJZ57692.1	77.451	0
AAN47787.2	AZQ02153.1	56.25	NA	NA	NA	NA	0
AAN47791.1	AZQ01256.1	64.583	NA	NA	PJZ57562.1	78.723	0
AAN47792.1	AZQ01255.1	63.077	NA	NA	PJZ57561.1	75.385	0
AAN47793.1	AZQ01254.1	75.439	PJZ32382.1	49.669	PJZ57560.1	76.438	0
AAN47794.1	AZQ03659.1	79.126	PJZ34624.1	59.314	PJZ57559.1	78.641	0
AAN47797.2	AZQ01253.1	73.103	NA	NA	PJZ57558.1	68.276	0
AAN47798.1	AZQ01252.1	86.099	PJZ34625.1	34.426	PJZ57557.1	75.966	0
AAN47799.1	AZQ01251.1	76.166	PJZ34626.1	59.184	PJZ57556.1	74.227	0
AAN47801.1	AZQ01249.1	89.448	PJZ32330.1	66.187	PJZ57555.1	88.675	0
AAN47802.1	AZQ01248.1	73.551	PJZ32329.1	38.489	PJZ57554.1	71.739	0
AAN47804.2	AZQ01247.1	95.455	PJZ34630.1	77.273	PJZ57552.1	96.023	0
AAN47805.2	AZQ01246.1	84.422	PJZ34631.1	56.571	PJZ57551.1	88.945	0
AAN47806.1	AZQ00992.1	87.218	PJZ35335.1	59.176	PJZ58812.1	88.722	0
AAN47809.1	AZQ00993.1	90.763	PJZ35334.1	59.2	PJZ58811.1	90.763	0
AAN47810.1	AZQ00994.1	96.088	PJZ35333.1	80.835	PJZ58810.1	96.577	0
AAN47811.1	AZQ03631.1	90.05	PJZ35332.1	67.669	PJZ58809.1	92.06	0
AAN47814.2	AZQ00995.1	90.909	PJZ34645.1	44.762	PJZ58808.1	77.064	0
AAN47815.2	AZQ00996.1	96.056	PJZ34644.1	73.295	PJZ58807.1	90.704	0
AAN47816.2	AZQ00997.1	79.412	NA	NA	PJZ58806.1	72.674	0
AAN47817.2	AZQ00998.1	94.753	PJZ34643.1	79.257	PJZ58805.1	95.988	0
AAN47824.1	AZQ00971.1	81.09	PJZ34797.1	58.32	PJZ57476.1	81.15	0
AAN47826.2	AZQ03683.1	94.262	PJZ34689.1	75.359	PJZ58870.1	93.224	0
AAN47828.1	AZQ01379.1	98.925	PJZ34690.1	95.699	PJZ58871.1	98.925	0
AAN47829.2	AZQ01380.1	83.42	PJZ34691.1	50.267	PJZ58872.1	85.492	0
AAN47830.1	AZQ01381.1	80.743	PJZ34692.1	29.605	PJZ58873.1	80.068	0
AAN47831.2	AZQ01382.1	91.772	PJZ34693.1	75.484	PJZ58874.1	92.405	0
AAN47832.1	AZQ01383.1	84.797	PJZ34694.1	57.432	PJZ58875.1	87.5	0
AAN47833.1	AZQ01384.1	86.561	PJZ34695.1	52.101	PJZ58876.1	83.794	0
AAN47834.1	AZQ01385.1	82.353	PJZ34696.1	45.455	PJZ58877.1	84.061	0
AAN47836.1	AZQ01386.1	71.028	PJZ34697.1	42.019	PJZ58878.1	63.554	0
AAN47837.1	AZQ01387.1	81.379	PJZ34698.1	52.817	PJZ59354.1	79.31	0
AAN47838.2	AZQ03684.1	97.692	PJZ34699.1	71.429	PJZ59355.1	94.615	0
AAN47842.1	AZQ01370.1	85.771	PJZ34700.1	66.534	PJZ58879.1	88.538	0
AAN47843.2	AZQ01369.1	88.94	PJZ34701.1	77.876	PJZ59356.1	91.703	0
AAN47844.2	AZQ01368.1	72.258	PJZ34702.1	38.686	PJZ58880.1	76.009	0
AAN47845.1	AZQ01367.1	87.24	PJZ34703.1	61.818	PJZ58881.1	90.365	0
AAN47846.1	AZQ01366.1	87.582	PJZ34704.1	66.667	PJZ58882.1	88.235	0
AAN47847.1	AZQ01365.1	83.784	PJZ35034.1	56.561	PJZ58883.1	83.784	0
AAN47848.1	AZQ01364.1	93.505	PJZ34705.1	81.805	PJZ58884.1	93.694	0
AAN47849.2	AZQ01363.1	87.31	PJZ34706.1	48.98	PJZ58885.1	86.735	0
AAN47852.2	AZQ03853.1	95.455	PJZ34679.1	81.818	PJZ58857.1	94.545	0
AAN47853.2	AZQ02971.1	87.124	PJZ34680.1	53.555	PJZ58858.1	88.841	0
AAN47854.1	AZQ02970.1	85.062	PJZ34681.1	54.894	PJZ58859.1	88.382	0
AAN47855.1	AZQ02969.1	81.818	PJZ34682.1	62.918	PJZ58860.1	82.424	0
AAN47856.1	AZQ02968.1	83.696	PJZ34683.1	74.419	PJZ58861.1	88.542	0
AAN47858.1	AZQ02967.1	79.208	PJZ34685.1	60.606	PJZ58862.1	78.378	0
AAN47861.2	AZQ03103.1	92.213	PJZ34688.1	71.605	PJZ59353.1	94.65	0
AAN47864.1	AZQ03104.1	85.981	PJZ34801.1	61.812	PJZ57445.1	81.931	0
AAN47865.1	AZQ03105.1	84.024	PJZ35042.1	66.366	PJZ57444.1	82.647	0
AAN47869.2	AZQ03108.1	47.682	NA	NA	NA	NA	0
AAN47870.1	AZQ03111.1	96.009	PJZ34802.1	72.6	PJZ57675.1	94.131	0
AAN47872.2	AZQ03649.1	69.582	PJZ35395.1	44.59	PJZ57544.1	65.209	0
AAN47873.1	AZQ01195.1	77.237	PJZ35396.1	47.318	PJZ57543.1	79.961	0
AAN47874.2	AZQ01196.1	91.279	PJZ35397.1	62.275	PJZ57542.1	89.565	0
AAN47875.2	NA	NA	PJZ33468.1	62.808	PJZ57540.1	70.13	0
AAN47877.1	AZQ01198.1	85.014	NA	NA	NA	NA	0
AAN47879.2	AZQ01199.1	70.69	NA	NA	PJZ57539.1	64.957	0
AAN47892.1	AZQ01200.1	92.346	PJZ35398.1	82.921	PJZ57537.1	94.815	0
AAN47893.1	AZQ01201.1	87.022	PJZ35399.1	67.057	PJZ57536.1	87.813	0
AAN47894.1	AZQ01473.1	64.557	NA	NA	PJZ55493.1	66.094	0
AAN47895.1	AZQ02810.1	66.406	NA	NA	NA	NA	0
AAN47896.1	AZQ02811.1	78.421	NA	NA	NA	NA	0
AAN47898.1	AZQ02812.1	71.298	NA	NA	NA	NA	0
AAN47899.1	AZQ02813.1	93.243	NA	NA	NA	NA	0
AAN47900.1	NA	NA	NA	NA	PJZ57670.1	27.083	0
AAN47905.1	NA	NA	NA	NA	PJZ57534.1	86.828	0
AAN47906.1	AZQ04240.1	83.642	NA	NA	NA	NA	0
AAN47912.2	AZQ03281.1	38.806	NA	NA	NA	NA	0
AAN47913.1	NA	NA	NA	NA	NA	NA	0
AAN47916.1	AZQ03695.1	77.32	NA	NA	NA	NA	0
AAN47918.1	AZQ01202.1	80.882	NA	NA	NA	NA	0
AAN47919.1	AZQ01204.1	92.369	PJZ35407.1	76.21	PJZ57533.1	93.976	0
AAN47922.2	AZQ03651.1	89.441	PJZ35408.1	66.879	PJZ57532.1	89.375	0
AAN47925.1	AZQ02847.1	64.219	PJZ32583.1	41.807	PJZ58415.1	61.15	0
AAN47926.1	AZQ02846.1	95.57	PJZ32582.1	84.832	PJZ57765.1	96.112	0
AAN47929.2	AZQ02843.1	76.786	NA	NA	NA	NA	0
AAN47933.1	AZQ02841.1	88.525	NA	NA	PJZ57767.1	90.164	0
AAN47934.1	AZQ02840.1	65.558	NA	NA	PJZ57768.1	69.484	0
AAN47935.1	AZQ03219.1	85.37	PJZ34755.1	57.878	PJZ58910.1	78.744	0
AAN47936.1	AZQ03218.1	97.756	PJZ34756.1	91.022	PJZ58911.1	97.506	0
AAN47937.1	AZQ03217.1	100	PJZ34757.1	98.039	PJZ58912.1	100	0
AAN47938.1	AZQ03216.1	94.66	PJZ34758.1	77.184	PJZ58913.1	95.631	0
AAN47939.1	AZQ03215.1	92.891	PJZ34759.1	80.095	PJZ58914.1	94.787	0
AAN47940.1	AZQ03214.1	93.269	PJZ34760.1	74.038	PJZ58915.1	96.154	0
AAN47941.1	AZQ03213.1	94.624	PJZ34761.1	83.513	PJZ58916.1	94.265	0
AAN47942.1	AZQ03212.1	98.925	PJZ34762.1	79.57	PJZ58917.1	97.849	0
AAN47943.1	AZQ03211.1	95.455	PJZ34763.1	75.455	PJZ58918.1	96.364	0
AAN47944.1	AZQ03210.1	96.889	PJZ34764.1	88	PJZ58919.1	98.222	0
AAN47945.1	AZQ03209.1	99.27	PJZ34765.1	92.701	PJZ58920.1	99.27	0
AAN47946.1	AZQ03208.1	93.617	PJZ34766.1	69.136	PJZ58921.1	91.489	0
AAN47947.2	AZQ03207.1	91.045	PJZ34767.1	80.597	PJZ58922.1	86.567	0
AAN47948.1	AZQ03206.1	98.462	PJZ34768.1	96.154	PJZ58923.1	99.231	0
AAN47949.1	AZQ03205.1	92.437	PJZ34769.1	74.79	PJZ58924.1	92.437	0
AAN47950.1	AZQ03204.1	98.352	PJZ34770.1	88.827	PJZ58925.1	96.154	0
AAN47951.1	AZQ03203.1	100	PJZ34771.1	80.328	PJZ58926.1	100	0
AAN47952.1	AZQ03202.1	98.496	PJZ34772.1	76.692	PJZ58927.1	97.744	0
AAN47953.1	AZQ03201.1	94.083	PJZ34773.1	84.916	PJZ58928.1	97.207	0
AAN47954.1	AZQ03200.1	94.262	PJZ34774.1	70.492	PJZ58929.1	90.984	0
AAN47955.2	AZQ03199.1	96.429	PJZ34775.1	86.391	PJZ58930.1	96.429	0
AAN47956.1	AZQ03198.1	91.525	PJZ34776.1	67.797	PJZ58931.1	91.525	0
AAN47957.1	AZQ03197.1	95	PJZ34777.1	77.778	PJZ58932.1	93.889	0
AAN47958.1	AZQ03196.1	97.826	PJZ34778.1	79.61	PJZ58933.1	98.261	0
AAN47959.1	AZQ03195.1	94.118	PJZ34779.1	78.075	PJZ58934.1	95.187	0
AAN47960.1	AZQ03194.1	100	PJZ34780.1	97.222	PJZ58935.1	100	0
AAN47961.1	AZQ03192.1	96.8	PJZ34782.1	84.8	PJZ58937.1	96	0
AAN47962.1	AZQ03191.1	99.265	PJZ34783.1	92.105	PJZ58938.1	98.529	0
AAN47963.1	AZQ03190.1	94.686	PJZ34784.1	81.159	PJZ58939.1	96.135	0
AAN47964.1	AZQ03189.1	99.385	PJZ34785.1	93.846	PJZ58940.1	99.385	0
AAN47965.1	AZQ03188.1	91.463	PJZ34786.1	79.577	PJZ58941.1	92.5	0
AAN47972.1	AZQ03025.1	72.585	PJZ34842.1	48.691	PJZ59371.1	70.219	0
AAN47975.1	AZQ02888.1	94.363	PJZ32500.1	84.559	PJZ57925.1	95.588	0
AAN47976.2	AZQ02887.1	84.298	PJZ32501.1	61.538	PJZ57924.1	84.298	0
AAN47977.1	AZQ02886.1	94.156	PJZ32502.1	88.961	PJZ57923.1	95.455	0
AAN47978.2	AZQ02885.1	68.459	PJZ32504.1	52.419	PJZ57922.1	75.281	0
AAN47984.1	AZQ02883.1	84.726	PJZ32505.1	53.459	PJZ57920.1	86.486	0
AAN47985.1	AZQ02875.1	79.412	PJZ32477.1	46.381	PJZ57947.1	77.005	0
AAN47986.2	AZQ02874.1	87.037	PJZ32476.1	67.293	PJZ58432.1	85.821	0
AAN47987.1	AZQ02873.1	85.174	PJZ32539.1	67.483	PJZ57948.1	90.747	0
AAN47988.2	AZQ02872.1	63.636	PJZ32475.1	51.327	PJZ58433.1	63.58	0
AAN47989.1	AZQ02871.1	97.669	PJZ32472.1	89.953	PJZ57949.1	96.037	0
AAN47990.1	AZQ02870.1	83.733	PJZ32471.1	61.282	PJZ57950.1	86.515	0
AAN47991.1	AZQ02869.1	85.355	PJZ32470.1	38.876	PJZ57951.1	81.038	0
AAN47995.2	AZQ02867.1	38.028	NA	NA	NA	NA	0
AAN47997.1	AZQ02866.1	94.902	PJZ32468.1	78.431	PJZ57952.1	95.686	0
AAN47998.1	AZQ02865.1	100	PJZ32466.1	86.986	PJZ57953.1	99.306	0
AAN47999.1	AZQ02864.1	76.627	PJZ32465.1	52.187	PJZ57954.1	81.871	0
AAN48000.1	AZQ02863.1	85.034	PJZ32464.1	58.156	PJZ57955.1	85.714	0
AAN48001.1	AZQ02862.1	95.181	NA	NA	PJZ57956.1	92.771	0
AAN48002.1	AZQ02861.1	85.039	NA	NA	PJZ58413.1	75.591	0
AAN48005.2	AZQ02860.1	80.5	PJZ32761.1	57.955	PJZ57752.1	80.693	0
AAN48007.1	AZQ03843.1	68.868	NA	NA	PJZ57753.1	74.667	0
AAN48008.1	AZQ02859.1	96.134	PJZ32593.1	58.763	PJZ57754.1	89.948	0
AAN48009.1	AZQ02858.1	96.774	PJZ32592.1	72.755	PJZ57755.1	95.308	0
AAN48010.1	AZQ02857.1	95.082	PJZ32591.1	63.481	PJZ57756.1	93.729	0
AAN48011.2	AZQ02856.1	62.791	NA	NA	NA	NA	0
AAN48012.2	AZQ02855.1	66.667	NA	NA	NA	NA	0
AAN48014.1	AZQ02853.1	78.066	PJZ35041.1	42.806	PJZ57758.1	70.178	0
AAN48015.1	AZQ02852.1	85.837	NA	NA	PJZ57759.1	83.691	0
AAN48016.1	AZQ03842.1	68.148	PJZ32587.1	38.393	PJZ57760.1	68.31	0
AAN48017.2	AZQ02851.1	87.879	PJZ32586.1	54.573	PJZ57761.1	88.11	0
AAN48018.1	AZQ02850.1	89.394	PJZ32585.1	65.152	PJZ57762.1	86.364	0
AAN48019.2	AZQ02849.1	77.778	PJZ32760.1	62.092	PJZ57763.1	80	0
AAN48020.1	AZQ02848.1	80.541	PJZ32584.1	52.973	PJZ57764.1	82.703	0
AAN48022.1	AZQ01206.1	77.509	PJZ35415.1	52.98	PJZ57522.1	78.472	0
AAN48023.2	AZQ03652.1	86.26	PJZ35595.1	72.519	PJZ57523.1	84.496	0
AAN48024.1	AZQ01207.1	95.588	PJZ35418.1	78.392	PJZ57524.1	93.627	0
AAN48026.1	AZQ01208.1	89.51	PJZ35419.1	43.885	PJZ57525.1	93.007	0
AAN48027.1	AZQ01209.1	95.682	PJZ35420.1	84.58	PJZ57526.1	96.145	0
AAN48031.2	AZQ01155.1	90.079	PJZ35412.1	49.407	PJZ57688.1	90.079	0
AAN48032.1	AZQ01156.1	94.553	PJZ35411.1	77.432	PJZ57528.1	92.578	0
AAN48037.1	AZQ02834.1	79.085	PJZ32573.1	54.902	PJZ57776.1	76.695	0
AAN48038.1	AZQ02833.1	95.455	PJZ32572.1	90.909	PJZ57777.1	99.091	0
AAN48039.1	AZQ02832.1	85.714	PJZ32759.1	64.228	PJZ57778.1	88.095	0
AAN48040.1	AZQ03839.1	89.802	PJZ31965.1	75.637	PJZ57779.1	92.068	0
AAN48041.1	AZQ02829.1	84.043	PJZ31953.1	47.253	PJZ57780.1	85.106	0
AAN48042.2	AZQ02828.1	80.969	PJZ31954.1	60.522	PJZ58419.1	83.218	0
AAN48044.1	AZQ01024.1	86.577	PJZ35603.1	75.676	PJZ59358.1	85.57	0
AAN48045.1	AZQ01023.1	75.083	PJZ35447.1	45.118	PJZ58951.1	72.635	0
AAN48046.1	NA	NA	PJZ33474.1	51.592	PJZ55535.1	66.667	0
AAN48048.1	AZQ03058.1	97.115	PJZ32637.1	84.615	PJZ59381.1	97.115	0
AAN48049.1	AZQ03059.1	85.321	PJZ32638.1	53.333	PJZ59150.1	87.037	0
AAN48050.1	AZQ03060.1	97.619	PJZ32639.1	77.381	PJZ59149.1	97.619	0
AAN48051.1	AZQ03061.1	89.326	PJZ32640.1	76.737	PJZ59148.1	91.761	0
AAN48052.1	AZQ03062.1	89.199	PJZ32641.1	71.886	PJZ59147.1	90.58	0
AAN48053.1	AZQ03063.1	86.988	PJZ32642.1	71.046	PJZ59146.1	88.462	0
AAN48054.1	AZQ03064.1	74.359	PJZ32643.1	45.098	PJZ59145.1	66.507	0
AAN48060.1	AZQ01041.1	73.881	NA	NA	PJZ59004.1	77.444	0
AAN48061.1	AZQ03225.1	86.25	PJZ34826.1	74.85	PJZ59040.1	87.5	0
AAN48062.1	NA	NA	NA	NA	PJZ59041.1	78.61	0
AAN48064.1	NA	NA	NA	NA	PJZ59364.1	60.87	0
AAN48065.1	AZQ01134.1	88.56	PJZ34820.1	76.634	PJZ59037.1	88.119	0
AAN48068.2	AZQ01132.1	90.872	PJZ34821.1	67.23	PJZ59038.1	89.249	0
AAN48071.1	AZQ01096.1	58.81	NA	NA	NA	NA	0
AAN48074.2	AZQ01179.1	54.232	NA	NA	PJZ59207.1	46.667	0
AAN48076.1	AZQ01178.1	82.778	NA	NA	PJZ59206.1	70.166	0
AAN48077.1	AZQ03648.1	69.186	NA	NA	PJZ59386.1	47.175	0
AAN48078.1	AZQ01177.1	80.625	NA	NA	PJZ59204.1	76.25	0
AAN48081.1	AZQ01176.1	64.655	NA	NA	NA	NA	0
AAN48082.1	AZQ01175.1	49.383	NA	NA	NA	NA	0
AAN48083.1	AZQ01174.1	89.669	PJZ34939.1	59.454	PJZ59201.1	91.079	0
AAN48084.2	AZQ01173.1	86.874	PJZ34938.1	53.041	PJZ59200.1	88.81	0
AAN48085.1	AZQ03646.1	86.595	PJZ34937.1	60.154	PJZ59199.1	86.287	0
AAN48086.2	AZQ01172.1	94.34	PJZ35056.1	77.358	PJZ59198.1	94.34	0
AAN48087.1	AZQ01171.1	74.459	PJZ34936.1	51.556	PJZ59197.1	72.174	0
AAN48088.1	AZQ01170.1	95.087	PJZ34935.1	80.814	PJZ59196.1	93.642	0
AAN48089.1	AZQ01169.1	93.213	PJZ34934.1	87.799	PJZ59195.1	93.694	0
AAN48090.2	AZQ01168.1	88.679	PJZ34933.1	73.585	PJZ59194.1	86.792	0
AAN48091.1	AZQ01167.1	95.802	PJZ35055.1	85.149	PJZ59193.1	95.309	0
AAN48092.1	AZQ01166.1	87.006	PJZ34932.1	67.251	PJZ59192.1	88.136	0
AAN48093.1	AZQ01165.1	94.624	PJZ34931.1	82.258	PJZ59191.1	96.237	0
AAN48094.2	AZQ03644.1	96	PJZ34930.1	83.2	PJZ59190.1	95.2	0
AAN48097.2	AZQ03645.1	72.477	NA	NA	PJZ59385.1	70.526	0
AAN48098.1	AZQ01164.1	94.805	PJZ34929.1	82.468	PJZ59189.1	96.104	0
AAN48099.1	AZQ01163.1	86.184	PJZ34928.1	69.065	PJZ59188.1	84.768	0
AAN48102.1	AZQ01154.1	88.376	PJZ34927.1	42.292	PJZ59183.1	82.117	0
AAN48104.2	AZQ01180.1	51.22	NA	NA	PJZ59208.1	37.885	0
AAN48105.1	AZQ01182.1	73.913	NA	NA	PJZ59209.1	66.176	0
AAN48107.1	AZQ02771.1	83.146	PJZ32718.1	39.764	PJZ59087.1	75.836	0
AAN48108.1	AZQ02770.1	89.362	PJZ32717.1	71.329	PJZ59088.1	87.838	0
AAN48110.2	AZQ02732.1	61.17	NA	NA	PJZ59089.1	50.785	0
AAN48111.1	AZQ02731.1	83.058	PJZ32713.1	43.59	PJZ59090.1	81.737	0
AAN48112.1	AZQ02730.1	90.385	PJZ32712.1	56.25	PJZ59091.1	89.053	0
AAN48113.2	NA	NA	PJZ33233.1	30.282	PJZ59093.1	71.512	0
AAN48114.1	AZQ01560.1	84.665	PJZ32710.1	51.133	PJZ59375.1	77.636	0
AAN48115.2	AZQ01561.1	73.506	PJZ32709.1	56.296	PJZ59376.1	67.669	0
AAN48117.1	AZQ01562.1	95.113	PJZ35478.1	72.075	PJZ59094.1	93.609	0
AAN48118.1	AZQ01563.1	89.714	PJZ35479.1	76	PJZ59095.1	93.143	0
AAN48119.1	AZQ01564.1	88.785	PJZ35605.1	61.449	PJZ59096.1	87.209	0
AAN48122.2	AZQ03379.1	82.171	NA	NA	NA	NA	0
AAN48126.1	AZQ03710.1	84.788	PJZ32708.1	46.192	PJZ59097.1	78.261	0
AAN48128.1	AZQ01565.1	78.603	PJZ32705.1	58.952	PJZ59098.1	79.06	0
AAN48129.2	AZQ03711.1	91.304	PJZ32775.1	64.502	PJZ59099.1	92.826	0
AAN48131.1	AZQ01566.1	83.923	PJZ32704.1	54.355	PJZ59100.1	81.789	0
AAN48135.1	NA	NA	PJZ31961.1	43.939	PJZ58813.1	68.182	0
AAN48136.2	NA	NA	PJZ31960.1	51.613	PJZ58814.1	64.103	0
AAN48137.1	AZQ01668.1	72.772	PJZ32534.1	35.758	PJZ57987.1	71.921	0
AAN48138.1	AZQ01669.1	66.667	PJZ32412.1	44.326	PJZ57988.1	52.226	0
AAN48139.1	AZQ01670.1	84.439	PJZ32411.1	54.768	PJZ58435.1	84.439	0
AAN48140.2	AZQ01671.1	89.431	PJZ32533.1	69.355	PJZ57989.1	85.366	0
AAN48141.1	AZQ01672.1	94.816	PJZ32410.1	77.706	PJZ57990.1	93.333	0
AAN48142.2	AZQ01673.1	92.711	NA	NA	PJZ57991.1	93.827	0
AAN48143.1	AZQ01674.1	94.017	PJZ32409.1	82.906	PJZ57992.1	94.017	0
AAN48144.2	AZQ01675.1	87.379	PJZ32408.1	58.576	PJZ57993.1	85.437	0
AAN48145.2	AZQ01676.1	96.591	PJZ32407.1	81.818	PJZ57994.1	95.455	0
AAN48146.1	AZQ01677.1	95.402	PJZ32406.1	82.421	PJZ57995.1	94.978	0
AAN48147.2	AZQ01678.1	89.461	PJZ32405.1	61.722	PJZ57996.1	90.845	0
AAN48153.1	AZQ02877.1	82.313	PJZ32483.1	49.315	PJZ57940.1	81.038	0
AAN48155.1	AZQ02876.1	97.063	PJZ32482.1	86.382	PJZ57942.1	96.531	0
AAN48156.1	AZQ03686.1	86.964	PJZ32648.1	59.766	PJZ55682.1	84.014	0
AAN48157.2	AZQ01401.1	80.959	PJZ32647.1	61.538	PJZ55721.1	82.609	0
AAN48159.2	AZQ02935.1	76.111	NA	NA	NA	NA	0
AAN48161.1	NA	NA	NA	NA	NA	NA	0
AAN48163.1	AZQ02936.1	80.672	PJZ32013.1	72	PJZ55553.1	82.563	0
AAN48164.1	AZQ02937.1	76.127	PJZ33055.1	30.629	PJZ55552.1	76.258	0
AAN48165.1	AZQ02938.1	75.166	PJZ33056.1	32.98	PJZ55551.1	73.605	0
AAN48166.2	AZQ02939.1	75.122	PJZ33057.1	36.184	PJZ55550.1	71.799	0
AAN48168.1	AZQ02940.1	90.675	PJZ32012.1	72.937	PJZ55548.1	91.262	0
AAN48169.1	AZQ02941.1	93.676	PJZ32011.1	81.423	PJZ55547.1	93.676	0
AAN48170.2	AZQ02942.1	80.212	PJZ34476.1	61.232	PJZ55546.1	76.95	0
AAN48171.1	AZQ03322.1	90.291	PJZ34050.1	75.962	PJZ56912.1	90.291	0
AAN48174.1	AZQ01129.1	63.312	NA	NA	PJZ57715.1	57.263	0
AAN48177.1	AZQ03635.1	43.75	NA	NA	NA	NA	0
AAN48179.1	NA	NA	PJZ35611.1	81.744	PJZ59017.1	88.33	0
AAN48182.1	AZQ01112.1	61.398	NA	NA	NA	NA	0
AAN48183.1	AZQ02996.1	73.413	NA	NA	NA	NA	0
AAN48184.1	AZQ04144.1	77.964	NA	NA	NA	NA	0
AAN48185.1	NA	NA	NA	NA	PJZ57846.1	38.621	0
AAN48188.1	NA	NA	PJZ35606.1	53.03	PJZ59021.1	83.846	0
AAN48189.1	AZQ02910.1	81.897	PJZ34041.1	54.067	PJZ59022.1	81.897	0
AAN48190.1	AZQ02909.1	69.176	PJZ34812.1	36.029	PJZ59023.1	65.827	0
AAN48191.1	AZQ02908.1	66.569	PJZ35043.1	39.617	PJZ59024.1	72.434	0
AAN48192.1	NA	NA	PJZ34813.1	53.414	PJZ59026.1	86.333	0
AAN48193.1	NA	NA	PJZ34814.1	38.359	PJZ59027.1	67.701	0
AAN48194.1	NA	NA	PJZ34815.1	42.593	PJZ59028.1	77.86	0
AAN48195.1	NA	NA	PJZ34816.1	29.204	PJZ59029.1	54.468	0
AAN48198.1	NA	NA	NA	NA	PJZ58459.1	77.247	0
AAN48200.1	NA	NA	PJZ32596.1	50.388	NA	NA	0
AAN48201.1	NA	NA	PJZ32762.1	53.247	NA	NA	0
AAN48203.1	NA	NA	PJZ31932.1	33.333	NA	NA	0
AAN48206.1	AZQ03175.1	81.319	PJZ35597.1	69.375	PJZ57506.1	87.363	0
AAN48207.1	AZQ03176.1	71.906	PJZ35424.1	51.807	PJZ57505.1	69.903	0
AAN48208.1	AZQ03177.1	85.278	PJZ35425.1	60.107	PJZ57504.1	82.759	0
AAN48209.1	AZQ03178.1	73.996	PJZ35426.1	37.428	PJZ57503.1	69.392	0
AAN48212.2	AZQ01135.1	81.269	PJZ35360.1	61.027	PJZ58894.1	82.175	0
AAN48213.1	NA	NA	PJZ33044.1	59.559	PJZ57518.1	72.993	0
AAN48217.1	AZQ02895.1	95	PJZ32493.1	49.18	PJZ57936.1	93.548	0
AAN48218.1	AZQ02893.1	91.255	PJZ32494.1	76.628	PJZ57935.1	93.156	0
AAN48219.1	AZQ02892.1	100	PJZ32495.1	74.627	PJZ57934.1	92.537	0
AAN48220.1	AZQ02891.1	94.215	PJZ32496.1	87.5	PJZ57933.1	94.421	0
AAN48221.1	AZQ02890.1	78.457	PJZ32497.1	55.488	PJZ57932.1	78.182	0
AAN48222.2	NA	NA	NA	NA	PJZ57930.1	51.874	0
AAN48223.1	NA	NA	NA	NA	PJZ57929.1	46.467	0
AAN48228.2	AZQ00964.1	59.77	NA	NA	NA	NA	0
AAN48229.1	AZQ00963.1	93.972	PJZ35518.1	80.496	PJZ58983.1	92.199	0
AAN48230.1	AZQ03629.1	86.441	PJZ35519.1	53.448	PJZ58984.1	91.525	0
AAN48231.1	AZQ00962.1	91.241	PJZ35520.1	74.818	PJZ58985.1	90.182	0
AAN48232.2	AZQ03628.1	53.03	NA	NA	NA	NA	0
AAN48235.1	AZQ00961.1	87.582	PJZ35521.1	58.553	PJZ58986.1	87.991	0
AAN48239.1	NA	NA	PJZ35522.1	54.19	PJZ59362.1	77.681	0
AAN48242.1	AZQ00955.1	94.086	PJZ35523.1	78.552	PJZ58988.1	94.086	0
AAN48243.1	AZQ00954.1	97.059	PJZ35524.1	91.912	PJZ58989.1	98.529	0
AAN48244.1	AZQ00953.1	91.425	PJZ35525.1	76.145	PJZ58990.1	91.084	0
AAN48245.1	AZQ00952.1	94.972	PJZ35526.1	72.676	PJZ58991.1	92.458	0
AAN48246.1	AZQ00951.1	88.863	PJZ35527.1	72.512	PJZ58992.1	89.835	0
AAN48247.1	AZQ00950.1	77.447	PJZ35528.1	57.143	PJZ58993.1	75.745	0
AAN48250.1	NA	NA	PJZ32980.1	24.658	PJZ57878.1	72.414	0
AAN48251.1	NA	NA	PJZ32981.1	30.693	PJZ57879.1	83.878	0
AAN48252.1	NA	NA	PJZ32982.1	28.462	PJZ57880.1	90.441	0
AAN48253.1	NA	NA	NA	NA	PJZ58425.1	79.775	0
AAN48254.1	NA	NA	NA	NA	PJZ57881.1	81.944	0
AAN48255.2	NA	NA	PJZ32985.1	28.818	PJZ57882.1	48.161	0
AAN48256.1	NA	NA	NA	NA	PJZ57883.1	65.829	0
AAN48257.1	NA	NA	PJZ33016.1	32.407	PJZ57884.1	61.818	0
AAN48258.1	NA	NA	PJZ32987.1	34.201	PJZ57885.1	69.853	0
AAN48259.2	NA	NA	NA	NA	PJZ57886.1	69.163	0
AAN48260.1	NA	NA	PJZ32988.1	28.455	PJZ57887.1	62.281	0
AAN48261.2	NA	NA	PJZ32989.1	37.019	PJZ57888.1	75.99	0
AAN48262.1	NA	NA	PJZ32990.1	33.229	PJZ57889.1	67.284	0
AAN48264.2	NA	NA	PJZ34533.1	47.855	PJZ57891.1	69.463	0
AAN48266.1	NA	NA	NA	NA	PJZ57892.1	55.602	0
AAN48268.1	AZQ03846.1	67.845	PJZ32051.1	39.636	PJZ57893.1	60.993	0
AAN48269.1	AZQ02913.1	84.973	PJZ32022.1	67.656	PJZ57894.1	83.791	0
AAN48271.1	AZQ02914.1	70.986	PJZ32023.1	53.529	PJZ58426.1	69.143	0
AAN48272.2	AZQ02915.1	72.832	PJZ32024.1	46.25	PJZ57895.1	76.19	0
AAN48273.1	AZQ02911.1	83.067	PJZ32949.1	67.619	PJZ59018.1	74.143	0
AAN48279.1	AZQ01402.1	81.849	PJZ32521.1	60.41	PJZ57906.1	82.805	0
AAN48280.2	AZQ01404.1	91.148	PJZ32520.1	60.766	PJZ57907.1	91.866	0
AAN48281.1	AZQ03687.1	83.246	PJZ32519.1	57.447	PJZ58428.1	81.675	0
AAN48284.1	AZQ01405.1	94.362	PJZ32518.1	73.254	PJZ57908.1	94.362	0
AAN48285.1	AZQ01406.1	87.5	PJZ32517.1	60.648	PJZ57909.1	87.5	0
AAN48286.1	AZQ01407.1	81.719	PJZ32544.1	40.284	PJZ58429.1	82.869	0
AAN48287.1	AZQ01408.1	69.403	NA	NA	PJZ57910.1	69.403	0
AAN48290.2	AZQ02788.1	72.897	PJZ34618.1	40.594	PJZ58605.1	48.485	0
AAN48291.1	AZQ02787.1	80.488	NA	NA	NA	NA	0
AAN48295.2	AZQ01431.1	84.962	PJZ32516.1	64.042	PJZ57912.1	86.181	0
AAN48296.1	AZQ01432.1	86.17	PJZ32515.1	74.377	PJZ57913.1	86.879	0
AAN48297.1	AZQ01433.1	92.537	PJZ32514.1	77.966	PJZ57914.1	81.818	0
AAN48298.1	AZQ03690.1	85.774	PJZ32513.1	38.333	PJZ57915.1	85.115	0
AAN48299.2	AZQ01434.1	89.714	PJZ32512.1	66.54	PJZ57916.1	86.604	0
AAN48300.1	AZQ01435.1	98.625	PJZ32511.1	80.952	PJZ57917.1	98.282	0
AAN48301.1	AZQ01436.1	97.943	PJZ32510.1	85.347	PJZ57918.1	98.201	0
AAN48302.1	AZQ02776.1	94.393	PJZ32723.1	67.619	PJZ59083.1	92.991	0
AAN48303.1	AZQ02775.1	84.615	PJZ32722.1	37.379	PJZ59084.1	80.861	0
AAN48304.1	AZQ02774.1	93.096	PJZ32721.1	79.241	PJZ59085.1	93.096	0
AAN48305.1	AZQ02773.1	82.177	PJZ32720.1	53.807	PJZ59086.1	86.098	0
AAN48306.1	AZQ02772.1	91.007	PJZ32719.1	64.835	PJZ59374.1	93.525	0
AAN48309.1	AZQ03242.1	94.588	PJZ35446.1	78.81	PJZ58948.1	95.059	0
AAN48310.1	AZQ03241.1	83.776	PJZ35445.1	52.083	PJZ58947.1	88.201	0
AAN48311.1	AZQ03239.1	94.776	PJZ35444.1	81.642	PJZ58945.1	94.478	0
AAN48313.1	NA	NA	NA	NA	PJZ56940.1	31.818	0
AAN48316.1	NA	NA	NA	NA	PJZ55534.1	77.346	0
AAN48318.1	AZQ01464.1	84.828	PJZ32404.1	68.75	PJZ58003.1	83.448	0
AAN48321.2	AZQ01040.1	79.141	PJZ32506.1	68.59	PJZ57439.1	81.595	0
AAN48322.2	AZQ03185.1	87.109	PJZ35433.1	57.647	PJZ57493.1	83.071	0
AAN48323.2	NA	NA	PJZ35434.1	40.649	PJZ57682.1	71.923	0
AAN48324.1	AZQ03878.1	70.486	PJZ35435.1	47.801	PJZ57492.1	74.785	0
AAN48325.1	AZQ03187.1	76.558	PJZ35436.1	54.683	PJZ57491.1	74.777	0
AAN48327.1	NA	NA	PJZ34623.1	34.314	PJZ57489.1	79.73	0
AAN48328.1	NA	NA	NA	NA	PJZ57681.1	65.877	0
AAN48329.1	NA	NA	NA	NA	PJZ59014.1	93.64	0
AAN48330.1	AZQ03234.1	78.44	PJZ35539.1	41.063	PJZ59012.1	74.208	0
AAN48331.1	AZQ03235.1	92.5	PJZ35538.1	81.013	PJZ59011.1	98.75	0
AAN48332.1	AZQ03236.1	82.222	NA	NA	PJZ59010.1	82.979	0
AAN48334.2	AZQ03237.1	81.748	NA	NA	PJZ59009.1	82.857	0
AAN48335.1	AZQ01606.1	94.715	PJZ32402.1	70.69	PJZ58007.1	91.949	0
AAN48336.1	AZQ01607.1	94.086	PJZ32401.1	76.8	PJZ58437.1	94.07	0
AAN48337.1	AZQ01608.1	90.411	PJZ32400.1	76.082	PJZ58008.1	89.474	0
AAN48338.2	AZQ01609.1	88.71	PJZ32531.1	70.588	PJZ58009.1	86.42	0
AAN48339.1	AZQ01610.1	88.393	PJZ32399.1	74.925	PJZ58010.1	85.714	0
AAN48340.1	AZQ01611.1	91.818	PJZ32398.1	68.269	PJZ58011.1	96.154	0
AAN48341.2	AZQ01613.1	93.136	PJZ32396.1	71.584	PJZ58013.1	91.121	0
AAN48342.2	AZQ01614.1	92.605	PJZ32395.1	68.167	PJZ58014.1	89.068	0
AAN48343.1	AZQ01615.1	67.66	PJZ32394.1	38.034	PJZ58015.1	55.342	0
AAN48344.2	AZQ01616.1	84.848	PJZ33628.1	56.316	PJZ58016.1	86.364	0
AAN48346.1	AZQ01617.1	96.758	PJZ33302.1	81.25	PJZ58017.1	94.514	0
AAN48354.1	AZQ01618.1	90.683	PJZ32789.1	62.385	PJZ58026.1	84.431	0
AAN48355.2	AZQ01619.1	92.308	PJZ32788.1	75.746	PJZ58025.1	89.377	0
AAN48356.1	AZQ01620.1	88.53	PJZ32787.1	70.073	PJZ58024.1	88.489	0
AAN48357.2	AZQ01621.1	94.944	PJZ32786.1	72.981	PJZ58023.1	93.539	0
AAN48358.1	NA	NA	NA	NA	PJZ55625.1	52.334	0
AAN48360.2	AZQ03718.1	80.983	PJZ33153.1	57.709	NA	NA	0
AAN48361.1	AZQ01622.1	86.29	PJZ33152.1	57.143	NA	NA	0
AAN48362.1	AZQ01623.1	90.045	PJZ33151.1	58.182	NA	NA	0
AAN48363.1	NA	NA	NA	NA	NA	NA	0
AAN48365.1	AZQ01625.1	78.037	PJZ33303.1	58.411	PJZ58019.1	77.103	0
AAN48366.2	NA	NA	NA	NA	NA	NA	0
AAN48367.1	NA	NA	NA	NA	NA	NA	0
AAN48371.1	AZQ01626.1	87.313	PJZ32109.1	39.85	PJZ59296.1	84.733	0
AAN48372.1	AZQ01627.1	82.727	PJZ32110.1	63.086	PJZ59297.1	84.545	0
AAN48373.1	AZQ01628.1	83.746	PJZ32115.1	58.246	PJZ59298.1	78.571	0
AAN48374.2	AZQ01474.1	90.94	PJZ32174.1	74.497	PJZ55492.1	91.443	0
AAN48375.1	AZQ01475.1	89.32	PJZ32173.1	55.385	PJZ55491.1	90.777	0
AAN48377.1	AZQ01482.1	94.444	PJZ32172.1	68.493	PJZ55490.1	94.521	0
AAN48378.1	AZQ01483.1	92.806	PJZ32171.1	69.048	PJZ55489.1	93.144	0
AAN48379.1	NA	NA	NA	NA	PJZ55488.1	59.016	0
AAN48380.1	AZQ01484.1	82.24	PJZ32163.1	57.103	PJZ55486.1	83.924	0
AAN48382.2	AZQ01485.1	58.182	NA	NA	PJZ55485.1	56.364	0
AAN48383.1	NA	NA	PJZ32162.1	47.77	PJZ55482.1	82.463	0
AAN48384.1	AZQ01544.1	87.788	PJZ32161.1	56.514	PJZ55481.1	87.302	0
AAN48385.1	AZQ01545.1	96.124	PJZ32160.1	81.102	PJZ55480.1	95.349	0
AAN48387.1	AZQ01559.1	91.946	PJZ32248.1	68.571	PJZ55463.1	90.604	0
AAN48388.1	AZQ01558.1	96.842	PJZ32147.1	70.526	PJZ55464.1	93.684	0
AAN48389.1	AZQ01557.1	87.179	PJZ32148.1	42.671	PJZ55465.1	88.462	0
AAN48390.1	NA	NA	PJZ32156.1	62.482	PJZ55476.1	86.252	0
AAN48391.1	AZQ01547.1	85.828	PJZ32157.1	62.594	PJZ55477.1	83.037	0
AAN48394.2	AZQ03709.1	68.657	PJZ32251.1	42.814	PJZ55475.1	65.68	0
AAN48395.2	AZQ01548.1	83.621	PJZ32250.1	58.416	PJZ55525.1	81.897	0
AAN48396.2	AZQ01549.1	90.435	PJZ32155.1	59.161	PJZ55474.1	90.435	0
AAN48397.1	AZQ01550.1	90.272	PJZ32154.1	64.981	PJZ55473.1	91.829	0
AAN48399.2	AZQ01551.1	86.301	PJZ32153.1	53.741	PJZ55471.1	82.707	0
AAN48400.2	AZQ01552.1	87.562	PJZ32249.1	53.96	PJZ55470.1	80.1	0
AAN48402.1	AZQ01553.1	88.636	PJZ32152.1	64.198	PJZ55469.1	84.917	0
AAN48403.1	AZQ01554.1	77.311	PJZ32151.1	53.097	PJZ55468.1	81.513	0
AAN48404.1	AZQ01555.1	96.569	PJZ32150.1	83.854	PJZ55467.1	96.482	0
AAN48405.1	AZQ01556.1	76.19	PJZ32149.1	37.569	PJZ55466.1	73.545	0
AAN48406.1	NA	NA	PJZ32144.1	57.664	PJZ55462.1	85.714	0
AAN48408.1	AZQ01349.1	75.938	PJZ32142.1	51.82	PJZ55461.1	77.212	0
AAN48409.2	AZQ01348.1	90.377	PJZ32141.1	70.168	PJZ55460.1	89.958	0
AAN48410.1	AZQ01347.1	81.283	PJZ32140.1	49.198	PJZ55459.1	79.679	0
AAN48411.2	AZQ01346.1	94.444	NA	NA	PJZ55458.1	99.306	0
AAN48412.1	AZQ01345.1	74.17	PJZ32137.1	30.198	PJZ55456.1	65.683	0
AAN48413.1	AZQ01809.1	89.649	PJZ33717.1	61.167	PJZ55455.1	78.167	0
AAN48416.1	AZQ01636.1	84.694	PJZ34657.1	65.803	PJZ57815.1	78.788	0
AAN48418.2	AZQ01637.1	89.706	PJZ32086.1	49.291	PJZ57816.1	91.912	0
AAN48419.1	AZQ01638.1	86.792	PJZ32087.1	58.176	PJZ57817.1	83.333	0
AAN48420.1	AZQ01639.1	97.167	PJZ32088.1	82.064	PJZ57818.1	96.552	0
AAN48421.1	AZQ01640.1	86.158	PJZ32089.1	76.905	PJZ57819.1	87.381	0
AAN48422.1	AZQ01641.1	91.649	PJZ32090.1	81.37	PJZ57820.1	91.863	0
AAN48423.1	AZQ01642.1	94.674	PJZ32091.1	77.356	PJZ57821.1	93.275	0
AAN48427.1	AZQ03721.1	72.105	NA	NA	PJZ57822.1	71.429	0
AAN48433.1	NA	NA	NA	NA	PJZ57775.1	50.372	0
AAN48437.1	AZQ01643.1	90.323	NA	NA	PJZ57823.1	91.935	0
AAN48438.2	AZQ01644.1	91.989	PJZ32545.1	82.825	PJZ58422.1	93.094	0
AAN48439.1	AZQ01645.1	93.103	PJZ32246.1	76.599	PJZ57824.1	92.163	0
AAN48441.1	AZQ01648.1	96.089	PJZ32245.1	80.899	PJZ57825.1	94.972	0
AAN48442.1	AZQ01649.1	98.507	PJZ32244.1	91.045	PJZ57826.1	97.015	0
AAN48443.1	AZQ01650.1	97.436	PJZ32243.1	84.615	PJZ57827.1	95.726	0
AAN48444.1	AZQ03723.1	77.465	PJZ32242.1	88.421	PJZ57828.1	72.294	0
AAN48445.2	AZQ03722.1	81.905	PJZ32241.1	57.426	PJZ57829.1	80.952	0
AAN48446.1	AZQ01651.1	79.545	PJZ32240.1	40.659	PJZ57830.1	82.386	0
AAN48449.2	AZQ01652.1	89.091	PJZ32239.1	66.049	PJZ57831.1	93.293	0
AAN48450.1	AZQ01653.1	89.342	PJZ32238.1	69.638	PJZ57832.1	86.728	0
AAN48451.1	AZQ01654.1	89.944	PJZ32237.1	70.822	PJZ57833.1	89.636	0
AAN48452.1	AZQ01655.1	96.667	PJZ32236.1	91.667	PJZ57834.1	97.5	0
AAN48453.1	AZQ01656.1	94.253	PJZ32235.1	69.531	PJZ57835.1	90.038	0
AAN48454.1	AZQ01657.1	95.187	PJZ32234.1	83.333	PJZ57836.1	94.652	0
AAN48455.2	AZQ01658.1	93.939	PJZ32233.1	78.453	PJZ57837.1	92.287	0
AAN48456.1	AZQ01659.1	86.23	PJZ32232.1	60.726	PJZ57838.1	80	0
AAN48457.1	AZQ01660.1	86.364	PJZ32231.1	70.252	PJZ57839.1	87.045	0
AAN48458.2	AZQ01661.1	89.565	PJZ32230.1	63.913	PJZ57840.1	86.957	0
AAN48459.1	AZQ01662.1	97.321	PJZ32229.1	79.286	PJZ57841.1	95.893	0
AAN48460.1	AZQ01663.1	87.045	PJZ32228.1	50.204	PJZ57842.1	86.235	0
AAN48461.2	AZQ01664.1	94.146	PJZ32227.1	74.877	PJZ57843.1	96.585	0
AAN48462.1	AZQ01666.1	96.97	PJZ32226.1	83.333	PJZ57844.1	100	0
AAN48463.1	AZQ01667.1	94.627	PJZ32225.1	82.477	PJZ57845.1	96.418	0
AAN48470.1	AZQ02907.1	41.509	NA	NA	NA	NA	0
AAN48471.2	AZQ01690.1	93.151	NA	NA	NA	NA	0
AAN48472.1	AZQ03725.1	91.503	PJZ32827.1	49.02	PJZ55913.1	89.542	0
AAN48475.1	AZQ02598.1	76.682	PJZ33904.1	50.965	PJZ55906.1	77.813	0
AAN48479.1	AZQ02595.1	89.577	PJZ33897.1	69.018	PJZ55733.1	89.666	0
AAN48481.1	AZQ02594.1	62.295	NA	NA	PJZ55907.1	67.1	0
AAN48482.1	AZQ02593.1	83.764	PJZ35385.1	36.279	PJZ55734.1	78.967	0
AAN48483.1	AZQ02592.1	86.893	PJZ35386.1	51.084	PJZ55735.1	89.563	0
AAN48484.2	AZQ02591.1	90.435	PJZ35387.1	59.722	PJZ55908.1	90.213	0
AAN48485.2	AZQ02590.1	68.059	PJZ35159.1	47.42	PJZ55736.1	70.803	0
AAN48491.1	AZQ02587.1	77.419	PJZ33304.1	45.703	PJZ55740.1	78.339	0
AAN48492.1	AZQ02586.1	90.959	PJZ33305.1	81.644	PJZ55741.1	90.411	0
AAN48494.2	AZQ02585.1	94.059	PJZ33306.1	77.998	PJZ55742.1	93.663	0
AAN48496.1	NA	NA	NA	NA	PJZ55752.1	64.881	0
AAN48501.1	AZQ02584.1	94.375	PJZ33307.1	75.641	PJZ55743.1	92.5	0
AAN48502.1	AZQ02583.1	91.837	PJZ33308.1	65.443	PJZ55744.1	87.959	0
AAN48503.1	AZQ02582.1	81.651	PJZ33629.1	46.262	PJZ55745.1	83.796	0
AAN48504.1	AZQ02581.1	75.556	PJZ33309.1	59.524	PJZ55746.1	90.338	0
AAN48505.1	AZQ02580.1	91.429	PJZ33630.1	67.143	PJZ55747.1	95.714	0
AAN48506.1	AZQ02579.1	87.789	PJZ33319.1	66.667	PJZ55749.1	86.043	0
AAN48508.2	AZQ02578.1	92.424	PJZ33320.1	73.679	PJZ55751.1	94.156	0
AAN48511.2	AZQ02576.1	88.298	PJZ33323.1	48.454	PJZ55754.1	84.043	0
AAN48512.1	AZQ02574.1	98.097	PJZ33325.1	84.355	PJZ55756.1	97.463	0
AAN48518.1	AZQ02573.1	87.967	PJZ33326.1	76.471	PJZ55757.1	90.041	0
AAN48520.2	AZQ02572.1	80.556	PJZ33328.1	53.118	PJZ55910.1	79.727	0
AAN48522.1	AZQ01437.1	91.946	PJZ34923.1	76.716	PJZ59166.1	91.275	0
AAN48523.1	AZQ01438.1	75	PJZ34922.1	38.028	PJZ59167.1	81.91	0
AAN48524.1	AZQ01439.1	88.621	PJZ34921.1	72.618	PJZ59168.1	90.481	0
AAN48525.1	AZQ01440.1	83.333	PJZ35053.1	47.418	PJZ59169.1	80.488	0
AAN48526.2	AZQ01441.1	90.164	PJZ34920.1	73.504	PJZ59170.1	92.623	0
AAN48527.2	AZQ01442.1	85.484	PJZ34919.1	70.692	PJZ59171.1	84.27	0
AAN48528.1	AZQ01443.1	79.916	PJZ34918.1	53.138	PJZ59172.1	82.008	0
AAN48531.2	AZQ01444.1	85.449	PJZ34926.1	47.436	PJZ59182.1	83.387	0
AAN48532.2	NA	NA	PJZ34925.1	61.475	PJZ59181.1	85.628	0
AAN48533.1	AZQ01445.1	72.902	PJZ35052.1	47.656	PJZ59178.1	75.06	0
AAN48534.1	AZQ01446.1	89.085	PJZ34912.1	59.016	PJZ59177.1	90.123	0
AAN48535.1	AZQ01447.1	95.604	PJZ34913.1	64.674	PJZ59176.1	96.154	0
AAN48536.1	AZQ01448.1	90.857	PJZ34914.1	72.571	PJZ59175.1	93.143	0
AAN48537.1	AZQ01449.1	86.761	PJZ34915.1	62.431	PJZ59174.1	90.986	0
AAN48538.1	AZQ01450.1	82.178	PJZ32615.1	51.361	PJZ57717.1	83.333	0
AAN48539.2	AZQ01452.1	84.328	NA	NA	PJZ57719.1	86.038	0
AAN48542.2	AZQ01453.1	85.957	PJZ33710.1	75.446	PJZ57720.1	82.553	0
AAN48544.2	AZQ03693.1	85.342	PJZ32492.1	66.499	NA	NA	0
AAN48546.2	AZQ01454.1	83.333	PJZ35280.1	61.871	PJZ57741.1	81.757	0
AAN48547.1	AZQ01455.1	73.377	PJZ34745.1	51.172	PJZ57742.1	63.617	0
AAN48549.2	AZQ01456.1	86.411	PJZ32610.1	63.986	PJZ57743.1	86.76	0
AAN48550.1	AZQ01457.1	90.698	PJZ32764.1	71.118	PJZ57744.1	89.645	0
AAN48555.2	AZQ01460.1	84.397	PJZ32607.1	59.098	PJZ57745.1	85.315	0
AAN48556.1	AZQ01461.1	85.788	PJZ32606.1	66.846	PJZ57746.1	85.788	0
AAN48557.1	AZQ01462.1	83.41	PJZ32605.1	51.707	PJZ58412.1	80.275	0
AAN48558.1	NA	NA	NA	NA	PJZ57747.1	69.799	0
AAN48561.1	AZQ01777.1	52.795	PJZ33026.1	42.073	PJZ57785.1	43.558	0
AAN48562.2	AZQ03715.1	87.98	PJZ32645.1	61.605	PJZ55686.1	90.537	0
AAN48563.1	AZQ01591.1	82.927	PJZ32646.1	75.806	PJZ55685.1	87.805	0
AAN48564.1	AZQ03716.1	84.961	NA	NA	PJZ55684.1	82.617	0
AAN48565.2	AZQ01592.1	82.294	NA	NA	PJZ55683.1	80.299	0
AAN48567.1	NA	NA	PJZ33969.1	37.897	PJZ55723.1	72.319	0
AAN48568.1	NA	NA	PJZ33970.1	36.424	PJZ55689.1	66.667	0
AAN48569.1	NA	NA	NA	NA	PJZ55724.1	72.17	0
AAN48571.1	AZQ02783.1	90.931	NA	NA	PJZ55691.1	89.851	0
AAN48573.2	AZQ02781.1	83.451	PJZ32636.1	63.38	PJZ55692.1	81.69	0
AAN48574.1	AZQ03898.1	52.193	PJZ35579.1	43.75	PJZ57604.1	48.649	0
AAN48576.2	AZQ02779.1	83.704	NA	NA	NA	NA	0
AAN48577.1	AZQ03829.1	97.525	PJZ32635.1	87.459	PJZ55695.1	96.7	0
AAN48581.1	AZQ02778.1	78.358	PJZ32082.1	33.584	PJZ55697.1	69.25	0
AAN48582.1	NA	NA	PJZ32363.1	47.273	PJZ55699.1	65.974	0
AAN48583.1	AZQ02777.1	75.649	PJZ32630.1	35.216	PJZ55726.1	73.941	0
AAN48584.1	NA	NA	NA	NA	PJZ58076.1	32.45	0
AAN48587.1	AZQ01465.1	95.905	PJZ32839.1	85.129	PJZ58077.1	96.336	0
AAN48588.2	AZQ01466.1	88.333	PJZ33000.1	53.888	PJZ58078.1	84.686	0
AAN48589.1	AZQ01467.1	86.111	PJZ32840.1	53.165	PJZ58079.1	89.286	0
AAN48590.1	AZQ01468.1	90.667	PJZ32841.1	64.686	PJZ58080.1	88	0
AAN48591.1	AZQ01469.1	93.598	PJZ32842.1	75.915	PJZ58081.1	94.207	0
AAN48595.2	AZQ01470.1	84.091	PJZ32800.1	38.144	PJZ58051.1	82.955	0
AAN48596.1	AZQ01471.1	91.195	PJZ32801.1	65.96	PJZ58052.1	90.705	0
AAN48597.1	AZQ01472.1	85.922	PJZ32802.1	58.192	PJZ58053.1	80.374	0
AAN48601.2	AZQ01329.1	61.503	NA	NA	NA	NA	0
AAN48602.2	NA	NA	PJZ32804.1	83.333	PJZ58056.1	72.727	0
AAN48603.2	NA	NA	PJZ32805.1	43.98	PJZ58057.1	84.184	0
AAN48605.1	AZQ03719.1	85.747	PJZ32807.1	65.611	PJZ58439.1	85.52	0
AAN48608.1	AZQ01635.1	94.699	PJZ32083.1	86.506	PJZ57813.1	93.976	0
AAN48609.1	AZQ01634.1	69.436	PJZ32134.1	44.343	PJZ57814.1	71.951	0
AAN48611.2	AZQ01567.1	87.126	PJZ32774.1	48.726	PJZ59101.1	84.472	0
AAN48613.1	AZQ01568.1	88.515	PJZ32703.1	53.631	PJZ59102.1	84.722	0
AAN48615.1	NA	NA	NA	NA	PJZ55815.1	74.733	0
AAN48616.1	AZQ03712.1	93.377	PJZ32702.1	78.947	PJZ59103.1	96.053	0
AAN48618.2	AZQ01569.1	91.152	PJZ32701.1	67.495	PJZ59104.1	90.496	0
AAN48619.1	AZQ01570.1	95.968	PJZ32700.1	78.226	PJZ59105.1	93.548	0
AAN48620.1	AZQ01571.1	90.217	PJZ32773.1	73.77	PJZ59106.1	88.587	0
AAN48621.1	AZQ03630.1	27.719	NA	NA	PJZ57428.1	28.333	0
AAN48622.1	AZQ01573.1	91.049	PJZ32698.1	77.918	PJZ59108.1	91.667	0
AAN48623.1	AZQ01574.1	91.597	PJZ32697.1	68.121	PJZ59109.1	88.908	0
AAN48624.2	AZQ01576.1	83.681	PJZ32695.1	61.111	PJZ59111.1	80.903	0
AAN48626.2	AZQ01577.1	89.286	PJZ32694.1	60.079	PJZ59112.1	89.286	0
AAN48627.1	AZQ01578.1	87.085	PJZ32693.1	48.638	PJZ59113.1	84.191	0
AAN48628.1	AZQ01579.1	85.714	PJZ32692.1	41.176	PJZ59114.1	80	0
AAN48629.2	AZQ01580.1	89.767	PJZ32691.1	75.935	PJZ59115.1	93.473	0
AAN48632.1	NA	NA	NA	NA	PJZ57527.1	34.392	0
AAN48634.2	AZQ01584.1	84.821	PJZ32690.1	53.968	PJZ59121.1	88.308	0
AAN48635.2	AZQ01585.1	83.621	PJZ32689.1	56.034	PJZ59122.1	83.621	0
AAN48636.1	AZQ01586.1	83.221	PJZ32688.1	59.532	PJZ59123.1	81.879	0
AAN48637.1	AZQ01587.1	95.475	PJZ32687.1	84.163	PJZ59124.1	94.57	0
AAN48638.1	AZQ01588.1	89.655	PJZ32686.1	45.977	PJZ59125.1	87.931	0
AAN48639.1	AZQ01589.1	90.595	PJZ32685.1	70.192	PJZ59127.1	89.635	0
AAN48643.1	AZQ01632.1	73.267	PJZ32684.1	61.538	PJZ59378.1	74.747	0
AAN48644.2	AZQ01633.1	83.263	PJZ32771.1	67.527	PJZ59128.1	86.583	0
AAN48645.1	AZQ03720.1	88.491	PJZ32683.1	68.782	PJZ59129.1	88.295	0
AAN48646.2	AZQ02566.1	95.074	PJZ32770.1	81.281	PJZ59130.1	98.03	0
AAN48647.2	AZQ02565.1	77.083	PJZ32682.1	39.241	PJZ59131.1	77.083	0
AAN48648.1	AZQ02564.1	94.156	PJZ32681.1	65.784	PJZ59132.1	92.424	0
AAN48649.1	AZQ02563.1	88.166	PJZ32680.1	73.887	PJZ59133.1	89.941	0
AAN48650.1	AZQ02562.1	91.732	PJZ32679.1	71.373	PJZ59134.1	93.701	0
AAN48651.1	AZQ01679.1	76.744	PJZ32678.1	29.471	PJZ59379.1	71.907	0
AAN48653.1	AZQ01680.1	56.176	NA	NA	NA	NA	0
AAN48654.2	AZQ01681.1	92.105	PJZ32676.1	70.27	PJZ59136.1	89.474	0
AAN48655.1	AZQ01682.1	94.828	PJZ32675.1	52.941	PJZ59137.1	88.362	0
AAN48656.1	AZQ01683.1	87.251	PJZ32674.1	57.6	PJZ59138.1	85.657	0
AAN48657.1	AZQ01684.1	83.759	PJZ32673.1	59.624	PJZ59139.1	78.837	0
AAN48658.1	AZQ01685.1	92.431	PJZ32672.1	79.587	PJZ59140.1	93.807	0
AAN48661.2	AZQ03724.1	78.393	PJZ34909.1	55.285	PJZ59380.1	78.611	0
AAN48662.1	AZQ01687.1	90.123	PJZ34910.1	80.247	PJZ59142.1	88.889	0
AAN48663.1	AZQ01688.1	78.112	PJZ34911.1	57.112	PJZ59143.1	77.253	0
AAN48665.2	AZQ01689.1	90.877	PJZ35585.1	40.489	PJZ59154.1	89.445	0
AAN48666.2	AZQ01694.1	83.036	NA	NA	PJZ55794.1	32.432	0
AAN48667.1	AZQ01695.1	78.505	NA	NA	PJZ55795.1	49.438	0
AAN48669.2	AZQ01697.1	78.481	PJZ32835.1	40.374	PJZ55797.1	73.35	0
AAN48670.2	AZQ01698.1	94.82	PJZ32836.1	86.599	PJZ55798.1	95.827	0
AAN48672.2	AZQ02845.1	76.404	NA	NA	NA	NA	0
AAN48673.2	NA	NA	NA	NA	PJZ55915.1	75.61	0
AAN48675.1	AZQ01700.1	82.775	PJZ33340.1	51.799	PJZ55800.1	82.775	0
AAN48676.2	AZQ01701.1	85.854	PJZ33341.1	59.512	PJZ55801.1	86.829	0
AAN48677.2	AZQ01702.1	84.739	PJZ33342.1	66.939	PJZ55802.1	81.818	0
AAN48678.1	AZQ03726.1	55.652	PJZ33343.1	33.597	PJZ55803.1	62.745	0
AAN48679.1	AZQ01703.1	83.784	PJZ33344.1	57.207	PJZ55804.1	76.577	0
AAN48680.2	AZQ01704.1	84.375	PJZ33345.1	61.538	PJZ55805.1	83.594	0
AAN48682.1	AZQ01705.1	94.602	NA	NA	PJZ55806.1	94.886	0
AAN48684.1	AZQ01706.1	88	PJZ33346.1	68	PJZ55807.1	90.667	0
AAN48685.1	AZQ01707.1	69.304	PJZ33347.1	34.483	PJZ55808.1	69.62	0
AAN48686.1	AZQ03727.1	89.572	PJZ33348.1	78.453	PJZ55809.1	90.933	0
AAN48687.1	AZQ01708.1	92.38	PJZ33349.1	76.689	PJZ55810.1	92.105	0
AAN48688.1	AZQ03729.1	90.358	PJZ33350.1	51.695	PJZ55811.1	82.073	0
AAN48689.1	AZQ01709.1	65.676	PJZ33631.1	47.478	PJZ55812.1	63.014	0
AAN48690.2	AZQ03728.1	92.116	NA	NA	NA	NA	0
AAN48691.2	NA	NA	PJZ33351.1	55.357	PJZ55813.1	88.889	0
AAN48692.1	NA	NA	NA	NA	PJZ55814.1	63.694	0
AAN48694.1	AZQ03731.1	87.387	PJZ32499.1	61.905	PJZ55817.1	82.985	0
AAN48695.1	NA	NA	PJZ32498.1	34.054	PJZ55818.1	63.068	0
AAN48698.2	NA	NA	PJZ34516.1	37.117	NA	NA	0
AAN48700.1	AZQ01712.1	86.983	PJZ32595.1	50.42	PJZ58068.1	87.578	0
AAN48702.1	AZQ01714.1	91.566	PJZ32837.1	65.823	PJZ58441.1	87.73	0
AAN48703.1	NA	NA	NA	NA	PJZ58442.1	78.857	0
AAN48706.2	NA	NA	PJZ32852.1	55.769	PJZ58090.1	89.32	0
AAN48707.1	AZQ01790.1	77.533	PJZ32853.1	43.723	PJZ58091.1	71.366	0
AAN48709.2	AZQ03742.1	83.769	NA	NA	PJZ58092.1	90.486	0
AAN48710.1	AZQ01791.1	94.151	PJZ32854.1	79.245	PJZ58093.1	93.609	0
AAN48711.2	AZQ01792.1	95.238	PJZ32855.1	73.702	PJZ58094.1	93.121	0
AAN48712.1	AZQ01793.1	83.965	PJZ33002.1	46.367	PJZ58095.1	83.673	0
AAN48713.1	AZQ03743.1	83.6	PJZ33003.1	67.742	PJZ58096.1	85.6	0
AAN48714.2	AZQ03744.1	81.679	PJZ32856.1	66.667	PJZ58443.1	75.439	0
AAN48715.1	AZQ01794.1	84.694	PJZ32857.1	61.592	PJZ58097.1	82.828	0
AAN48716.1	AZQ01795.1	94.118	PJZ32858.1	89.157	PJZ58098.1	95.294	0
AAN48717.1	AZQ01797.1	89.802	PJZ32860.1	77.054	PJZ58100.1	92.351	0
AAN48719.2	AZQ01798.1	84.898	PJZ32861.1	63.265	PJZ58101.1	91.429	0
AAN48720.1	AZQ01799.1	89.677	PJZ32862.1	78.667	PJZ58102.1	94.156	0
AAN48721.1	AZQ01800.1	78.517	PJZ32863.1	50.955	PJZ58103.1	81.982	0
AAN48722.1	AZQ01801.1	80.814	PJZ32864.1	49.39	PJZ58104.1	86.301	0
AAN48723.1	AZQ01802.1	73.438	NA	NA	PJZ58105.1	65.672	0
AAN48725.1	AZQ01803.1	90.411	PJZ32865.1	67.123	PJZ58106.1	88.356	0
AAN48727.2	AZQ01804.1	84.886	PJZ32866.1	55.102	PJZ58107.1	83.505	0
AAN48729.1	AZQ01270.1	71.084	NA	NA	NA	NA	0
AAN48731.1	AZQ03745.1	97.436	PJZ33004.1	87.749	PJZ58108.1	96.011	0
AAN48732.2	AZQ02556.1	92.176	PJZ32918.1	74.618	PJZ55890.1	92.557	0
AAN48734.1	NA	NA	PJZ32834.1	39	NA	NA	0
AAN48735.1	NA	NA	NA	NA	NA	NA	0
AAN48736.1	NA	NA	PJZ32828.1	33.974	PJZ55785.1	30.882	0
AAN48737.1	NA	NA	NA	NA	PJZ55789.1	45.455	0
AAN48738.1	NA	NA	PJZ32832.1	52.096	PJZ55790.1	46.707	0
AAN48740.1	NA	NA	PJZ32829.1	47.203	PJZ55786.1	66.783	0
AAN48741.1	AZQ02695.1	34.447	PJZ32830.1	42.145	PJZ55787.1	61.978	0
AAN48742.1	AZQ02557.1	93.455	NA	NA	PJZ55893.1	92.962	0
AAN48743.2	AZQ02558.1	78.788	PJZ32925.1	73.292	PJZ55897.1	79.755	0
AAN48745.1	AZQ02561.1	81.215	PJZ33139.1	51.603	PJZ55900.1	78.022	0
AAN48747.2	AZQ02554.1	85.027	PJZ32936.1	53.867	PJZ56468.1	83.737	0
AAN48748.1	AZQ02553.1	73.31	PJZ32937.1	35.507	PJZ56469.1	70.318	0
AAN48749.2	AZQ02552.1	77.778	PJZ32938.1	41.558	PJZ56470.1	73.256	0
AAN48751.1	NA	NA	PJZ34834.1	33.333	PJZ58446.1	62.679	0
AAN48752.1	AZQ01810.1	84.673	PJZ35494.1	60.909	PJZ58110.1	88.41	0
AAN48753.2	AZQ01811.1	89.423	PJZ33352.1	63.462	PJZ58111.1	88.462	0
AAN48754.1	AZQ01812.1	88.757	PJZ33353.1	67.826	PJZ58112.1	89.941	0
AAN48755.1	AZQ01813.1	81.313	PJZ33354.1	46.354	PJZ58113.1	80.203	0
AAN48759.1	AZQ03746.1	90.909	PJZ33355.1	70.707	PJZ58114.1	95	0
AAN48762.1	AZQ01814.1	82.836	PJZ33356.1	54.098	PJZ58115.1	81.343	0
AAN48763.1	AZQ01815.1	83.942	PJZ33357.1	51.145	PJZ58116.1	75.182	0
AAN48768.1	AZQ01817.1	62.737	NA	NA	NA	NA	0
AAN48771.1	NA	NA	NA	NA	PJZ58119.1	57.664	0
AAN48775.2	AZQ01818.1	88.66	NA	NA	PJZ58447.1	89.691	0
AAN48776.1	AZQ01819.1	91.613	NA	NA	PJZ58121.1	90.968	0
AAN48804.1	NA	NA	NA	NA	PJZ58142.1	46.256	0
AAN48805.1	AZQ01866.1	74.468	NA	NA	PJZ58133.1	86.322	0
AAN48806.1	NA	NA	NA	NA	PJZ58134.1	65.625	0
AAN48807.2	NA	NA	NA	NA	PJZ58135.1	53	0
AAN48808.1	AZQ01821.1	35.988	NA	NA	PJZ58136.1	65.165	0
AAN48809.1	NA	NA	NA	NA	PJZ58137.1	60.207	0
AAN48810.1	AZQ01867.1	33.333	NA	NA	PJZ58138.1	40.176	0
AAN48811.1	NA	NA	NA	NA	PJZ58143.1	34.115	0
AAN48815.1	AZQ01820.1	43.059	NA	NA	NA	NA	0
AAN48816.1	NA	NA	PJZ33641.1	23.164	PJZ56939.1	25.967	0
AAN48818.1	AZQ01824.1	42.763	NA	NA	NA	NA	0
AAN48819.2	AZQ01845.1	25.753	NA	NA	PJZ58154.1	31.886	0
AAN48820.2	AZQ01846.1	73.399	NA	NA	NA	NA	0
AAN48823.1	AZQ01849.1	87.649	NA	NA	NA	NA	0
AAN48824.1	AZQ01850.1	95.618	NA	NA	NA	NA	0
AAN48825.1	AZQ01851.1	95.614	NA	NA	NA	NA	0
AAN48826.1	AZQ01852.1	82.677	NA	NA	NA	NA	0
AAN48827.1	AZQ01858.1	81.562	NA	NA	NA	NA	0
AAN48828.1	AZQ01859.1	81.627	NA	NA	NA	NA	0
AAN48829.2	AZQ01860.1	57.735	NA	NA	NA	NA	0
AAN48830.1	NA	NA	NA	NA	PJZ58156.1	87.843	0
AAN48831.1	NA	NA	NA	NA	PJZ58157.1	80.992	0
AAN48832.2	NA	NA	NA	NA	PJZ58158.1	78.767	0
AAN48833.2	NA	NA	NA	NA	PJZ58159.1	66.984	0
AAN48834.1	AZQ01861.1	36	NA	NA	PJZ58160.1	70.47	0
AAN48836.1	NA	NA	NA	NA	PJZ58161.1	76.119	0
AAN48837.1	NA	NA	NA	NA	PJZ58162.1	67.361	0
AAN48838.2	NA	NA	NA	NA	PJZ58163.1	51.983	0
AAN48841.1	NA	NA	NA	NA	PJZ58164.1	46.597	0
AAN48842.1	AZQ01869.1	65.361	NA	NA	PJZ58167.1	66.566	0
AAN48844.1	AZQ01870.1	57.909	NA	NA	PJZ58168.1	57.641	0
AAN48845.1	AZQ01871.1	60.459	NA	NA	PJZ58169.1	57.722	0
AAN48846.1	AZQ01872.1	71.496	NA	NA	PJZ58170.1	60.047	0
AAN48848.1	AZQ01875.1	91.275	NA	NA	PJZ58172.1	76.417	0
AAN48849.1	AZQ01876.1	80.333	NA	NA	PJZ58449.1	26.455	0
AAN48851.1	AZQ01878.1	72.014	NA	NA	NA	NA	0
AAN48852.1	AZQ01879.1	81.437	NA	NA	NA	NA	0
AAN48853.1	AZQ01880.1	90.58	NA	NA	NA	NA	0
AAN48854.1	AZQ01881.1	87.603	NA	NA	NA	NA	0
AAN48855.1	AZQ01882.1	39.035	NA	NA	PJZ58177.1	42.601	0
AAN48856.1	AZQ01883.1	67.897	NA	NA	NA	NA	0
AAN48857.1	AZQ01884.1	59.76	NA	NA	PJZ58179.1	54.774	0
AAN48858.1	AZQ01885.1	90.86	NA	NA	PJZ58180.1	79.57	0
AAN48859.1	AZQ01886.1	88.889	NA	NA	PJZ58181.1	77.451	0
AAN48860.2	AZQ01887.1	92.55	NA	NA	PJZ58182.1	86.533	0
AAN48861.1	AZQ01888.1	95.578	NA	NA	PJZ58183.1	88.435	0
AAN48862.2	AZQ01889.1	87.375	NA	NA	PJZ58184.1	69.103	0
AAN48863.1	AZQ01890.1	81.208	NA	NA	PJZ58185.1	66.667	0
AAN48864.2	AZQ02868.1	64	NA	NA	NA	NA	0
AAN48865.1	AZQ01892.1	80.496	NA	NA	PJZ58186.1	66.904	0
AAN48866.1	AZQ01893.1	84.267	PJZ33359.1	50.441	PJZ58187.1	79.87	0
AAN48867.2	AZQ01894.1	82.143	NA	NA	NA	NA	0
AAN48868.1	AZQ01895.1	82.639	NA	NA	NA	NA	0
AAN48870.1	NA	NA	NA	NA	PJZ55694.1	52.599	0
AAN48873.1	AZQ03753.1	79.135	PJZ33360.1	49.231	PJZ58189.1	78.519	0
AAN48874.1	AZQ01896.1	92.308	PJZ33363.1	65.934	PJZ58190.1	90.11	0
AAN48875.1	AZQ01897.1	87.333	PJZ33364.1	69.333	PJZ58191.1	88.667	0
AAN48876.1	AZQ01898.1	98.058	PJZ33365.1	76.923	PJZ58192.1	96.117	0
AAN48877.1	AZQ01899.1	95.302	PJZ33366.1	79.054	PJZ58193.1	89.933	0
AAN48878.1	AZQ01900.1	97.059	PJZ33367.1	76.19	PJZ58194.1	95.928	0
AAN48879.1	AZQ01901.1	93.96	PJZ33368.1	81.032	PJZ58195.1	93.844	0
AAN48881.1	AZQ01902.1	98.396	PJZ33369.1	86.096	PJZ58450.1	96.791	0
AAN48882.1	AZQ01903.1	92.919	PJZ33370.1	73.408	PJZ58196.1	92.432	0
AAN48883.1	AZQ01904.1	81.022	PJZ33371.1	53.623	PJZ58197.1	75.912	0
AAN48884.1	AZQ01905.1	89.189	PJZ33372.1	57.198	PJZ58198.1	84.231	0
AAN48885.2	AZQ01906.1	65.854	PJZ33373.1	26.582	PJZ58199.1	72.84	0
AAN48887.2	AZQ01908.1	88.055	PJZ33374.1	67.347	PJZ58200.1	85.299	0
AAN48888.1	AZQ01909.1	81.295	PJZ33375.1	59.233	PJZ58201.1	76.513	0
AAN48889.1	AZQ01910.1	78.273	PJZ33376.1	48.179	PJZ58202.1	76.602	0
AAN48890.1	NA	NA	NA	NA	NA	NA	0
AAN48891.1	AZQ01911.1	92.424	PJZ33377.1	79.331	PJZ58203.1	92.727	0
AAN48892.1	AZQ01912.1	91.777	PJZ33378.1	74.933	PJZ58204.1	92.838	0
AAN48893.1	AZQ03754.1	80.751	PJZ33633.1	55.502	PJZ58205.1	81.9	0
AAN48894.2	AZQ01913.1	84.821	PJZ33379.1	55.556	PJZ58206.1	93.75	0
AAN48895.1	AZQ01914.1	80.8	PJZ33380.1	64.4	PJZ58207.1	82.4	0
AAN48901.1	NA	NA	PJZ33669.1	27.092	PJZ58734.1	25.641	0
AAN48902.1	AZQ01915.1	92.424	PJZ33381.1	77.806	PJZ58209.1	90.909	0
AAN48903.1	AZQ01916.1	96.119	PJZ33382.1	94.03	PJZ58210.1	97.015	0
AAN48908.1	AZQ01917.1	82.857	NA	NA	PJZ58211.1	75.735	0
AAN48909.1	AZQ01918.1	84.462	PJZ34402.1	45.082	PJZ58212.1	80.723	0
AAN48910.1	NA	NA	PJZ32093.1	51.905	NA	NA	0
AAN48911.2	AZQ01919.1	87.097	PJZ33383.1	51.724	PJZ58213.1	85.946	0
AAN48913.2	AZQ01920.1	92.778	PJZ33385.1	70.175	PJZ58214.1	96.089	0
AAN48914.1	AZQ01921.1	86.325	PJZ33386.1	68.661	PJZ58215.1	84.9	0
AAN48918.1	AZQ01922.1	97.087	PJZ33387.1	87.338	PJZ58216.1	95.793	0
AAN48920.1	AZQ01923.1	80.914	PJZ33389.1	48.136	PJZ58219.1	74.919	0
AAN48923.1	AZQ01924.1	88.213	PJZ33390.1	53.462	PJZ58223.1	82.308	0
AAN48924.1	AZQ01925.1	95.538	PJZ33391.1	70.588	PJZ58224.1	94.726	0
AAN48925.2	AZQ01926.1	65.714	NA	NA	PJZ58225.1	71.429	0
AAN48926.2	AZQ01927.1	89.744	PJZ33392.1	63.158	PJZ58226.1	84.615	0
AAN48927.1	AZQ01928.1	88.298	PJZ33393.1	64.085	PJZ58227.1	87.234	0
AAN48928.2	AZQ03755.1	93.694	PJZ33394.1	82.407	PJZ58451.1	92.793	0
AAN48929.1	AZQ01929.1	97.175	PJZ33395.1	73.446	PJZ58228.1	94.915	0
AAN48930.1	AZQ01930.1	80	PJZ33396.1	48.815	PJZ58229.1	76.214	0
AAN48932.1	AZQ03756.1	68.421	PJZ33397.1	41.081	PJZ58230.1	66.925	0
AAN48933.1	AZQ01931.1	68.339	PJZ33398.1	38.636	PJZ58231.1	64.939	0
AAN48934.1	AZQ01932.1	88.091	PJZ33399.1	66.163	PJZ58232.1	87.736	0
AAN48935.1	AZQ01933.1	78.082	PJZ33400.1	52.113	PJZ58233.1	76.712	0
AAN48936.1	AZQ03757.1	43.553	PJZ33635.1	28.992	PJZ58234.1	55.966	0
AAN48937.2	AZQ03758.1	84.138	NA	NA	PJZ58237.1	79.167	0
AAN48938.1	AZQ01934.1	79.661	NA	NA	PJZ58238.1	78.632	0
AAN48939.1	AZQ01935.1	93.355	PJZ34987.1	63.014	PJZ58242.1	90.132	0
AAN48940.1	AZQ01936.1	84.016	PJZ32146.1	76.577	PJZ58243.1	83.951	0
AAN48942.2	AZQ01937.1	83.094	PJZ34512.1	66.788	NA	NA	0
AAN48943.2	AZQ01938.1	76	PJZ34511.1	60.377	NA	NA	0
AAN48944.2	AZQ01939.1	78.43	PJZ34510.1	62.314	PJZ57733.1	39.244	0
AAN48945.1	AZQ01940.1	88.378	PJZ34509.1	70.27	NA	NA	0
AAN48948.2	AZQ03287.1	26.199	NA	NA	NA	NA	0
AAN48958.2	NA	NA	PJZ35351.1	41.554	NA	NA	0
AAN48961.2	AZQ04233.1	94.046	PJZ35348.1	58.733	PJZ59079.1	85.933	0
AAN48964.2	AZQ04234.1	84.625	PJZ35349.1	61.162	PJZ59078.1	71.604	0
AAN48969.1	AZQ01311.1	78.534	NA	NA	NA	NA	0
AAN48970.2	AZQ01305.1	60	NA	NA	NA	NA	0
AAN48971.2	AZQ03672.1	37.209	NA	NA	NA	NA	0
AAN48973.1	AZQ01312.1	41.799	NA	NA	NA	NA	0
AAN48977.2	AZQ04181.1	87.379	NA	NA	NA	NA	0
AAN48979.1	NA	NA	PJZ31911.1	42.553	NA	NA	0
AAN48980.1	NA	NA	PJZ31910.1	30.612	NA	NA	0
AAN48981.1	AZQ04257.1	71.605	NA	NA	NA	NA	0
AAN48982.2	AZQ04258.1	59.459	NA	NA	NA	NA	0
AAN48985.1	AZQ04260.1	62.273	PJZ32979.1	34.615	NA	NA	0
AAN48997.1	NA	NA	PJZ35464.1	50.505	NA	NA	0
AAN48998.1	NA	NA	PJZ35465.1	59.028	NA	NA	0
AAN49002.1	NA	NA	NA	NA	PJZ55688.1	58.904	0
AAN49006.2	AZQ01534.1	58.621	NA	NA	NA	NA	0
AAN49007.1	AZQ01160.1	84.936	NA	NA	NA	NA	0
AAN49016.2	NA	NA	NA	NA	NA	NA	0
AAN49024.1	AZQ01630.1	59.04	NA	NA	NA	NA	0
AAN49025.2	AZQ03675.1	73.477	NA	NA	NA	NA	0
AAN49031.1	AZQ04224.1	68.056	NA	NA	NA	NA	0
AAN49035.1	AZQ04228.1	29.565	NA	NA	NA	NA	0
AAN49036.1	AZQ04230.1	40.977	NA	NA	NA	NA	0
AAN49037.1	AZQ04231.1	41.991	NA	NA	NA	NA	0
AAN49038.1	NA	NA	NA	NA	NA	NA	0
AAN49040.1	AZQ02759.1	74.265	NA	NA	PJZ59080.1	64.103	0
AAN49050.2	NA	NA	NA	NA	NA	NA	0
AAN49053.1	AZQ02801.1	80.058	PJZ35237.1	50.572	PJZ58456.1	48.084	0
AAN49054.1	AZQ02405.1	95.47	PJZ33014.1	87.805	PJZ58301.1	96.516	0
AAN49056.1	AZQ02404.1	87.591	NA	NA	PJZ58302.1	91.608	0
AAN49057.1	AZQ02403.1	74.286	NA	NA	PJZ58303.1	65.385	0
AAN49058.2	AZQ02402.1	87.734	NA	NA	PJZ58304.1	85.804	0
AAN49059.1	NA	NA	NA	NA	PJZ58461.1	79.838	0
AAN49060.1	AZQ03812.1	75.266	PJZ34387.1	40.409	PJZ56756.1	72.966	0
AAN49061.1	AZQ02455.1	87.615	PJZ34386.1	60.68	PJZ56594.1	88.991	0
AAN49062.1	AZQ02454.1	86.864	PJZ34385.1	66.242	PJZ56595.1	85.563	0
AAN49063.1	AZQ02453.1	91.277	PJZ34384.1	75.389	PJZ56596.1	93.458	0
AAN49064.1	AZQ02452.1	88.732	PJZ34383.1	78.521	PJZ56597.1	91.197	0
AAN49065.1	AZQ02451.1	91.724	PJZ34382.1	82.299	PJZ56598.1	92.874	0
AAN49066.1	AZQ02450.1	88.168	PJZ34381.1	53.257	PJZ56599.1	87.405	0
AAN49071.1	AZQ03811.1	49.533	NA	NA	PJZ56600.1	56.744	0
AAN49073.2	AZQ02414.1	83.624	PJZ34380.1	47.312	PJZ56601.1	86.833	0
AAN49074.1	AZQ02413.1	90.426	PJZ34379.1	58.295	PJZ56602.1	88.602	0
AAN49076.2	AZQ02412.1	90.755	PJZ34378.1	69.772	PJZ56603.1	89.811	0
AAN49078.1	AZQ03357.1	43.303	PJZ34008.1	42.13	PJZ58511.1	43.383	0
AAN49079.2	AZQ01942.1	97.037	PJZ34376.1	90.37	PJZ56757.1	96.296	0
AAN49082.1	AZQ01943.1	79.684	PJZ34375.1	35.907	PJZ56608.1	78.163	0
AAN49083.1	AZQ01944.1	88.034	PJZ34374.1	54.701	PJZ56609.1	93.162	0
AAN49084.2	AZQ01945.1	56.158	NA	NA	PJZ56610.1	60.465	0
AAN49085.1	AZQ01946.1	94.783	PJZ34372.1	66.379	PJZ56611.1	93.913	0
AAN49086.1	AZQ01947.1	83.539	PJZ34371.1	56.048	PJZ56612.1	81.048	0
AAN49087.1	AZQ01948.1	94.5	PJZ34362.1	88.314	PJZ56621.1	95.167	0
AAN49088.1	AZQ01949.1	55.776	PJZ34361.1	33.91	PJZ56758.1	51.678	0
AAN49095.1	AZQ01951.1	95.885	PJZ34357.1	83.539	PJZ56623.1	94.65	0
AAN49096.1	AZQ01952.1	97.645	PJZ34356.1	84.326	PJZ56624.1	96.86	0
AAN49097.1	AZQ01953.1	94.69	PJZ34355.1	61.674	PJZ56625.1	92.478	0
AAN49098.1	AZQ01954.1	78.895	PJZ34354.1	45.303	PJZ56626.1	76.331	0
AAN49099.1	AZQ01955.1	85.621	PJZ34353.1	38.562	PJZ56627.1	73.203	0
AAN49103.1	NA	NA	PJZ34950.1	36.709	PJZ56629.1	62.191	0
AAN49104.1	NA	NA	NA	NA	PJZ56759.1	49.127	0
AAN49105.1	AZQ01957.1	87.324	PJZ34351.1	59.701	PJZ56760.1	91.549	0
AAN49107.2	AZQ03760.1	87.324	NA	NA	PJZ56630.1	73.944	0
AAN49109.1	AZQ01958.1	90.099	PJZ34548.1	62.162	PJZ56631.1	90.099	0
AAN49110.1	AZQ01959.1	94.349	PJZ34349.1	84.275	PJZ56632.1	93.857	0
AAN49111.1	AZQ01960.1	72.393	PJZ34348.1	51.634	PJZ56633.1	70.056	0
AAN49114.1	AZQ01961.1	82.563	PJZ33530.1	51.732	PJZ56634.1	83.28	0
AAN49115.1	AZQ01963.1	90.429	PJZ33531.1	57.986	PJZ56761.1	92.384	0
AAN49116.1	AZQ01964.1	83.065	PJZ33532.1	47.791	PJZ56635.1	87.649	0
AAN49118.1	NA	NA	PJZ34426.1	53.346	PJZ58328.1	68.856	0
AAN49119.1	AZQ02394.1	100	NA	NA	PJZ58325.1	98.901	0
AAN49122.2	AZQ02395.1	70.428	PJZ34433.1	41.096	PJZ58320.1	62.646	0
AAN49123.1	AZQ02392.1	78.63	PJZ33486.1	40.437	PJZ58332.1	79.614	0
AAN49124.1	AZQ02391.1	86.296	PJZ33487.1	64.528	PJZ58333.1	85.985	0
AAN49125.2	AZQ02390.1	94.286	PJZ33488.1	63.514	PJZ58334.1	90.667	0
AAN49126.1	AZQ02389.1	94.253	PJZ33489.1	78.077	PJZ58336.1	93.103	0
AAN49127.1	AZQ02388.1	94.231	PJZ33490.1	77.885	PJZ58337.1	98.077	0
AAN49128.1	AZQ02387.1	93.741	PJZ33491.1	81.894	PJZ58338.1	94.993	0
AAN49129.1	AZQ02386.1	96.809	PJZ33492.1	85.904	PJZ58339.1	88.298	0
AAN49130.1	AZQ02385.1	81.586	PJZ33493.1	54.364	PJZ58340.1	79.592	0
AAN49131.1	AZQ02384.1	86.7	PJZ33494.1	65.5	PJZ58341.1	88.67	0
AAN49132.1	AZQ02383.1	83.178	PJZ33495.1	58.486	PJZ58464.1	85.012	0
AAN49133.1	AZQ02382.1	84.956	PJZ33642.1	52.991	PJZ58465.1	85.841	0
AAN49134.1	AZQ02381.1	98.947	PJZ33496.1	85.185	PJZ58342.1	98.421	0
AAN49135.1	AZQ02380.1	95.666	PJZ33497.1	66.613	PJZ58343.1	94.222	0
AAN49138.1	AZQ02376.1	68.072	NA	NA	PJZ56737.1	59.627	0
AAN49143.2	AZQ03329.1	59.649	NA	NA	NA	NA	0
AAN49144.2	AZQ02375.1	65.789	PJZ33501.1	27.976	PJZ58346.1	68.59	0
AAN49145.1	AZQ03803.1	81.065	PJZ33502.1	54.015	PJZ58347.1	73.143	0
AAN49146.1	AZQ03802.1	80.244	PJZ33644.1	56.196	PJZ58348.1	82.078	0
AAN49147.1	AZQ03801.1	94.872	PJZ33643.1	81.875	PJZ58349.1	90.683	0
AAN49148.1	AZQ02374.1	79.2	PJZ33645.1	47.635	PJZ58350.1	73.867	0
AAN49149.2	AZQ02373.1	95.833	PJZ33503.1	77.049	PJZ58351.1	96.667	0
AAN49150.1	AZQ02372.1	96.065	PJZ34365.1	88.889	PJZ56619.1	95.37	0
AAN49152.2	AZQ02370.1	94.924	PJZ34366.1	86.735	PJZ56617.1	96.954	0
AAN49153.1	AZQ02369.1	80.508	PJZ34367.1	45.455	PJZ56616.1	83.051	0
AAN49154.1	AZQ02368.1	84.866	PJZ34368.1	61.377	PJZ56615.1	88.131	0
AAN49155.1	AZQ02367.1	84.783	PJZ34369.1	48.913	PJZ56614.1	85.87	0
AAN49156.1	AZQ02366.1	81.347	PJZ34370.1	51.309	PJZ56613.1	78.866	0
AAN49157.2	AZQ03800.1	77.083	PJZ33504.1	56.571	PJZ58466.1	77.202	0
AAN49158.1	AZQ02365.1	81.938	PJZ33505.1	63.043	PJZ58352.1	80.088	0
AAN49159.2	AZQ02364.1	89.427	PJZ33506.1	76.101	PJZ58353.1	88.462	0
AAN49160.1	AZQ02363.1	74.497	PJZ33507.1	33.557	PJZ58467.1	69.079	0
AAN49161.1	AZQ02362.1	81.651	NA	NA	PJZ58354.1	72.072	0
AAN49162.2	AZQ02360.1	83.66	PJZ33508.1	75.485	PJZ58468.1	75.703	0
AAN49163.2	NA	NA	NA	NA	NA	NA	0
AAN49164.2	AZQ02358.1	85.656	PJZ33510.1	71.622	PJZ58469.1	76.856	0
AAN49165.2	NA	NA	NA	NA	PJZ58356.1	89.517	0
AAN49166.1	NA	NA	PJZ33511.1	81.451	NA	NA	0
AAN49167.2	AZQ02344.1	87.862	PJZ33513.1	62.635	PJZ58470.1	85.091	0
AAN49169.1	AZQ02345.1	78.704	PJZ33514.1	49.533	PJZ58359.1	75.87	0
AAN49170.1	AZQ02346.1	79.646	PJZ33515.1	40.206	PJZ58471.1	74.561	0
AAN49171.1	AZQ02347.1	86.822	PJZ33516.1	61.29	PJZ58360.1	83.721	0
AAN49172.1	AZQ02348.1	68.571	NA	NA	PJZ58472.1	70.476	0
AAN49173.1	AZQ02349.1	78.988	PJZ33518.1	46.888	PJZ58361.1	79.377	0
AAN49175.1	AZQ02350.1	89.431	PJZ33519.1	67.073	PJZ58362.1	87.398	0
AAN49176.1	AZQ02351.1	87.8	PJZ33520.1	73.718	PJZ58363.1	92.227	0
AAN49177.1	AZQ02352.1	75.153	NA	NA	PJZ58364.1	72.134	0
AAN49178.1	AZQ02353.1	89.92	PJZ35011.1	31.308	PJZ58365.1	92.838	0
AAN49179.2	NA	NA	NA	NA	PJZ57407.1	65.438	0
AAN49180.1	AZQ02343.1	77.407	NA	NA	PJZ58366.1	75.83	0
AAN49181.1	AZQ02342.1	77.677	NA	NA	PJZ58367.1	72.59	0
AAN49182.2	AZQ02341.1	75.618	NA	NA	PJZ58473.1	69.596	0
AAN49183.1	AZQ01359.1	32.673	PJZ33522.1	58.795	PJZ58368.1	84.36	0
AAN49184.1	AZQ02340.1	89.674	PJZ33523.1	68.75	PJZ58369.1	88.315	0
AAN49185.1	AZQ02339.1	96.654	PJZ33524.1	85.433	PJZ58370.1	95.866	0
AAN49186.1	AZQ02338.1	86.154	PJZ33525.1	71.983	PJZ58371.1	90.385	0
AAN49187.1	AZQ02337.1	76.991	PJZ33526.1	44.737	PJZ58474.1	66.807	0
AAN49188.1	AZQ02336.1	71.277	PJZ33527.1	33.721	PJZ58372.1	60.638	0
AAN49190.1	AZQ03799.1	74.634	PJZ33529.1	37.383	PJZ58374.1	71.498	0
AAN49191.1	AZQ02334.1	94.545	PJZ33648.1	76.277	PJZ58375.1	94.182	0
AAN49194.1	AZQ02333.1	93.939	PJZ34347.1	84.848	PJZ58376.1	95.335	0
AAN49195.1	AZQ02332.1	86.111	PJZ34346.1	42.723	PJZ58377.1	88.426	0
AAN49196.1	AZQ02331.1	82.486	NA	NA	PJZ58476.1	79.859	0
AAN49197.1	AZQ02330.1	81.818	NA	NA	PJZ58378.1	77.739	0
AAN49198.2	AZQ02329.1	79.167	PJZ34519.1	60.479	PJZ58477.1	79.167	0
AAN49200.1	AZQ03795.1	91.964	PJZ34345.1	73.543	PJZ58379.1	91.964	0
AAN49202.1	AZQ03796.1	22.581	NA	NA	PJZ56810.1	21.918	0
AAN49206.1	AZQ02322.1	90.855	PJZ34344.1	68.182	PJZ58381.1	91.445	0
AAN49207.1	AZQ02321.1	76.674	PJZ34343.1	59.267	PJZ58382.1	74.894	0
AAN49208.1	AZQ02320.1	97.84	PJZ34342.1	88.272	PJZ58383.1	96.605	0
AAN49209.1	AZQ02319.1	94.495	PJZ34341.1	82.515	PJZ58384.1	91.131	0
AAN49210.1	AZQ03794.1	93.243	NA	NA	NA	NA	0
AAN49211.1	AZQ02318.1	86.005	NA	NA	NA	NA	0
AAN49212.1	AZQ02317.1	77.778	NA	NA	NA	NA	0
AAN49213.1	AZQ02316.1	95.197	NA	NA	PJZ57626.1	36.111	0
AAN49216.1	AZQ02312.1	98.932	PJZ34339.1	94.306	PJZ58385.1	98.577	0
AAN49218.1	AZQ02311.1	98.932	PJZ34338.1	91.815	PJZ58386.1	98.94	0
AAN49219.2	AZQ02310.1	72.979	NA	NA	NA	NA	0
AAN49221.1	NA	NA	NA	NA	PJZ58388.1	42.208	0
AAN49222.2	NA	NA	PJZ34194.1	24.49	PJZ58478.1	76.389	0
AAN49223.1	AZQ02309.1	94.903	PJZ34335.1	66.988	PJZ58389.1	94.903	0
AAN49224.2	AZQ03792.1	89.048	PJZ34334.1	68.765	PJZ58390.1	92.143	0
AAN49225.2	AZQ03793.1	71.101	PJZ34333.1	36.842	PJZ58391.1	62.232	0
AAN49226.1	AZQ02308.1	90.813	PJZ34332.1	62.324	PJZ58392.1	87.986	0
AAN49227.1	NA	NA	NA	NA	PJZ59081.1	27.727	0
AAN49229.2	AZQ02307.1	85.401	PJZ34331.1	45.627	PJZ58479.1	84.588	0
AAN49230.2	AZQ01032.1	80.93	NA	NA	PJZ59185.1	78.673	0
AAN49233.1	AZQ03643.1	80.473	PJZ34885.1	64.539	PJZ55629.1	82.353	0
AAN49234.2	AZQ01153.1	89.141	PJZ34886.1	70.833	PJZ55630.1	91.96	0
AAN49235.1	AZQ01152.1	90.135	PJZ34889.1	62.814	PJZ55633.1	89.238	0
AAN49239.1	AZQ01151.1	82.731	PJZ34893.1	66.667	PJZ55637.1	83.534	0
AAN49240.1	AZQ01150.1	90.476	NA	NA	PJZ55638.1	83.133	0
AAN49241.1	AZQ01149.1	92.069	PJZ34895.1	75.601	PJZ55640.1	91.379	0
AAN49243.2	AZQ01148.1	90.173	NA	NA	PJZ55641.1	93.023	0
AAN49244.1	AZQ01147.1	82.65	PJZ34898.1	64.803	PJZ55642.1	81.155	0
AAN49245.1	AZQ01146.1	90	PJZ34899.1	64.912	PJZ55643.1	87.5	0
AAN49246.2	AZQ01145.1	81.312	PJZ34900.1	56.832	PJZ55644.1	75.797	0
AAN49247.2	AZQ03642.1	90.962	PJZ34901.1	75.219	PJZ55645.1	90.379	0
AAN49248.2	AZQ01144.1	92.188	PJZ34902.1	71.164	PJZ55646.1	91.927	0
AAN49249.1	AZQ01143.1	90.223	PJZ34903.1	68.451	PJZ55647.1	90.223	0
AAN49250.2	AZQ03641.1	74.472	PJZ34904.1	52.99	PJZ55648.1	75.359	0
AAN49251.1	AZQ03791.1	65.92	PJZ34330.1	30.12	PJZ58393.1	58.374	0
AAN49252.1	AZQ02306.1	62.637	PJZ34329.1	34.444	PJZ58394.1	60.989	0
AAN49253.2	AZQ02305.1	79.422	PJZ34328.1	63.273	PJZ58395.1	80.505	0
AAN49254.2	AZQ02304.1	89.558	PJZ34327.1	73.2	PJZ58396.1	90.361	0
AAN49255.1	AZQ02303.1	92.913	PJZ34326.1	79.608	PJZ58397.1	94.882	0
AAN49256.1	AZQ02302.1	95.367	PJZ34325.1	76.834	PJZ58398.1	98.069	0
AAN49257.2	AZQ03790.1	90.205	PJZ34324.1	62.187	PJZ58480.1	89.066	0
AAN49258.1	AZQ03789.1	83.761	PJZ34323.1	55.62	PJZ58399.1	84.33	0
AAN49259.1	AZQ02301.1	97.073	PJZ34322.1	76.119	PJZ58400.1	95.61	0
AAN49260.1	AZQ02300.1	94.78	PJZ34321.1	77.869	PJZ58401.1	94.809	0
AAN49261.1	NA	NA	PJZ34320.1	85.023	PJZ58402.1	92.396	0
AAN49262.1	AZQ02299.1	88.483	PJZ34546.1	65.217	PJZ58404.1	83.912	0
AAN49263.1	AZQ02298.1	75.581	PJZ34319.1	35.521	PJZ58405.1	69.615	0
AAN49264.2	AZQ02297.1	65.854	PJZ34545.1	35.526	PJZ58406.1	58.451	0
AAN49265.1	AZQ02296.1	95.652	PJZ34318.1	69.63	PJZ58407.1	95.29	0
AAN49266.1	AZQ02295.1	88.372	PJZ34317.1	65.459	PJZ58481.1	87.617	0
AAN49268.2	AZQ02294.1	83.708	PJZ34316.1	69.832	NA	NA	0
AAN49270.1	AZQ02292.1	91.29	PJZ34315.1	77.451	PJZ55928.1	93.226	0
AAN49271.1	AZQ02291.1	94.286	PJZ34314.1	76.206	PJZ55929.1	92.698	0
AAN49272.2	AZQ02290.1	81.818	PJZ34313.1	53.846	PJZ55930.1	82.468	0
AAN49274.1	AZQ02289.1	77.551	PJZ34312.1	53.676	PJZ55931.1	80.272	0
AAN49275.1	AZQ02288.1	89.574	PJZ34311.1	67.527	PJZ55932.1	90.638	0
AAN49276.1	AZQ02287.1	86.942	PJZ34310.1	63.86	PJZ55933.1	83.849	0
AAN49277.1	AZQ02286.1	89.32	PJZ34309.1	47.668	PJZ55934.1	83.575	0
AAN49279.2	AZQ02285.1	87.156	PJZ34308.1	55.128	PJZ55935.1	88.685	0
AAN49280.1	AZQ02284.1	99.413	PJZ34307.1	92.962	PJZ55936.1	99.12	0
AAN49282.2	AZQ02282.1	88.997	PJZ34305.1	59.016	PJZ56144.1	88.026	0
AAN49283.1	AZQ02281.1	84.884	PJZ34304.1	60.465	PJZ55939.1	83.721	0
AAN49284.2	AZQ02280.1	90.909	PJZ34303.1	78.862	PJZ56145.1	92.424	0
AAN49286.2	AZQ02279.1	86.733	PJZ34302.1	63.712	PJZ55940.1	89.055	0
AAN49287.2	AZQ02278.1	82.313	PJZ34301.1	36.667	PJZ55944.1	67.808	0
AAN49288.1	AZQ02277.1	60.801	PJZ34300.1	42.76	PJZ56146.1	73.589	0
AAN49289.1	AZQ02276.1	82.007	PJZ34299.1	67.528	PJZ55945.1	82.007	0
AAN49290.1	AZQ02275.1	85.547	PJZ34298.1	56.917	PJZ55946.1	86.047	0
AAN49291.2	AZQ02274.1	91.795	PJZ34297.1	71.134	PJZ55947.1	93.846	0
AAN49292.1	AZQ02273.1	79.762	PJZ34296.1	42.231	PJZ55948.1	83.665	0
AAN49293.2	AZQ03788.1	82.988	PJZ34295.1	37.131	PJZ55949.1	83.437	0
AAN49294.1	AZQ02272.1	92.903	PJZ34294.1	84.731	PJZ55950.1	94.624	0
AAN49295.1	AZQ02271.1	89.806	PJZ34293.1	75.61	PJZ55951.1	93.204	0
AAN49296.1	AZQ02270.1	92.793	PJZ34292.1	77.177	PJZ55952.1	92.192	0
AAN49297.1	AZQ02269.1	81.703	PJZ34291.1	41.335	PJZ55953.1	81.703	0
AAN49299.2	AZQ02268.1	69.231	PJZ34290.1	31.538	PJZ55954.1	70	0
AAN49300.1	AZQ02266.1	86.957	PJZ34289.1	49.451	PJZ55956.1	83.784	0
AAN49301.1	AZQ02265.1	83.047	PJZ34288.1	56.486	PJZ55957.1	78.986	0
AAN49302.1	AZQ02264.1	95.327	PJZ34287.1	74.312	PJZ55958.1	96.396	0
AAN49303.2	AZQ02263.1	94.37	PJZ34286.1	74.431	PJZ55959.1	94.37	0
AAN49304.1	AZQ02262.1	87.348	PJZ34285.1	62.837	PJZ55960.1	87.002	0
AAN49305.2	AZQ02261.1	89.038	PJZ34284.1	61.355	PJZ55961.1	86.923	0
AAN49306.1	AZQ02260.1	85.714	PJZ34283.1	69.912	PJZ55962.1	89.213	0
AAN49307.1	AZQ03787.1	77.215	PJZ34282.1	71.429	PJZ56148.1	83.333	0
AAN49308.1	AZQ02259.1	85.849	PJZ34281.1	75.49	PJZ55963.1	86.792	0
AAN49309.2	AZQ02258.1	97.333	PJZ34280.1	69.863	PJZ55964.1	96	0
AAN49311.1	AZQ02257.1	76.471	PJZ34279.1	51.22	PJZ55965.1	72.941	0
AAN49312.1	AZQ02256.1	90.661	PJZ34278.1	75.097	PJZ55966.1	91.829	0
AAN49313.1	AZQ02255.1	90.164	PJZ34277.1	75.41	PJZ55967.1	90.492	0
AAN49314.1	AZQ02254.1	85.435	PJZ34276.1	68.341	PJZ55968.1	84.13	0
AAN49315.1	AZQ02253.1	81.683	PJZ34275.1	49.02	PJZ55969.1	74.257	0
AAN49316.1	AZQ02252.1	95.192	PJZ34274.1	72.115	PJZ55970.1	97.115	0
AAN49317.1	AZQ02251.1	95.912	PJZ34273.1	83.333	PJZ55971.1	94.025	0
AAN49318.1	AZQ02250.1	93.145	PJZ34272.1	84.879	PJZ55972.1	94.556	0
AAN49319.1	AZQ03786.1	77.262	PJZ34271.1	51.598	PJZ55973.1	77.958	0
AAN49320.1	AZQ02249.1	80.412	PJZ34270.1	44.578	PJZ55974.1	76.289	0
AAN49321.1	AZQ02248.1	76.074	PJZ34269.1	48.75	PJZ55975.1	78.834	0
AAN49322.2	AZQ02247.1	73.399	PJZ34268.1	39.779	PJZ55976.1	70.681	0
AAN49323.1	AZQ02246.1	80.55	PJZ34267.1	61.734	PJZ55977.1	82.911	0
AAN49324.1	AZQ02245.1	87.234	PJZ34266.1	53.488	PJZ55978.1	86.364	0
AAN49326.1	AZQ03785.1	74.751	PJZ34544.1	34.602	PJZ56149.1	69.799	0
AAN49328.1	AZQ02244.1	98.594	PJZ34265.1	92.857	PJZ55979.1	98.067	0
AAN49329.1	AZQ02243.1	92.574	PJZ34264.1	75	PJZ55980.1	90.099	0
AAN49330.1	AZQ02242.1	80.583	PJZ34263.1	43.119	PJZ55981.1	84.194	0
AAN49331.1	AZQ02241.1	82.671	PJZ34262.1	56	PJZ55982.1	77.617	0
AAN49332.2	AZQ02240.1	85.569	PJZ34261.1	50.526	PJZ55983.1	84.272	0
AAN49333.1	AZQ02239.1	84.375	PJZ34260.1	53.459	PJZ55984.1	85.312	0
AAN49335.1	AZQ02238.1	91.346	PJZ34259.1	53.333	PJZ56150.1	84.977	0
AAN49336.1	AZQ02237.1	62.136	PJZ34258.1	41.346	PJZ55985.1	60.909	0
AAN49337.1	AZQ02235.1	87.644	PJZ34257.1	46.547	PJZ55986.1	87.069	0
AAN49338.1	AZQ02234.1	92.331	PJZ34256.1	85.276	PJZ55987.1	95.092	0
AAN49339.1	AZQ02233.1	83.245	PJZ34255.1	46.702	PJZ55988.1	82.713	0
AAN49340.1	AZQ02232.1	80.995	PJZ34254.1	54.545	PJZ55989.1	76.471	0
AAN49341.1	AZQ02231.1	83.603	PJZ34253.1	60.514	PJZ55990.1	82.639	0
AAN49342.2	AZQ02230.1	88.539	PJZ34252.1	67.806	PJZ55991.1	86.819	0
AAN49343.2	AZQ02229.1	68.145	PJZ34251.1	42.213	PJZ55992.1	68.145	0
AAN49344.1	AZQ02228.1	76.451	PJZ34250.1	59.2	PJZ55993.1	79.863	0
AAN49345.1	AZQ02227.1	89.505	PJZ34249.1	66.786	PJZ55994.1	91.156	0
AAN49346.1	AZQ02226.1	75.117	PJZ34248.1	49.289	PJZ55995.1	71.628	0
AAN49349.1	AZQ02225.1	74.586	PJZ34247.1	48.619	PJZ55996.1	74.444	0
AAN49350.1	AZQ02224.1	94.074	PJZ34246.1	68.148	PJZ55997.1	94.074	0
AAN49351.1	AZQ02223.1	95.81	PJZ34245.1	86.872	PJZ55998.1	95.531	0
AAN49352.1	AZQ02222.1	94.089	PJZ34244.1	72.843	PJZ55999.1	93.842	0
AAN49353.1	AZQ02221.1	89.42	PJZ34243.1	70.769	PJZ56151.1	88.756	0
AAN49354.2	AZQ02220.1	89.189	NA	NA	PJZ56000.1	87.838	0
AAN49355.1	AZQ02219.1	83.288	PJZ34241.1	54.717	PJZ56001.1	74.663	0
AAN49356.2	AZQ02218.1	66.187	NA	NA	NA	NA	0
AAN49359.2	AZQ02217.1	79.539	PJZ34240.1	26.425	PJZ56153.1	71.758	0
AAN49361.1	AZQ02216.1	100	PJZ34238.1	82.222	PJZ56152.1	94.681	0
AAN49362.2	AZQ02215.1	88.793	PJZ34237.1	64.912	PJZ56002.1	86.638	0
AAN49363.1	AZQ02214.1	95	PJZ34236.1	77.692	PJZ56003.1	98.571	0
AAN49364.1	AZQ02213.1	82.394	PJZ34235.1	68.235	PJZ56004.1	79.688	0
AAN49365.1	AZQ02212.1	90.805	PJZ34234.1	75.374	PJZ56005.1	92.118	0
AAN49366.2	AZQ02211.1	67.793	PJZ34233.1	28.742	PJZ56154.1	61.062	0
AAN49367.2	AZQ02210.1	72.034	PJZ34232.1	32.426	PJZ56006.1	63.771	0
AAN49369.2	AZQ02209.1	72.294	PJZ34231.1	37.085	PJZ56007.1	64.428	0
AAN49370.2	AZQ02208.1	82.028	PJZ34230.1	53.241	PJZ56008.1	79.587	0
AAN49371.1	AZQ02207.1	92.431	PJZ34229.1	78.972	PJZ56009.1	91.972	0
AAN49372.1	AZQ02206.1	92.918	PJZ34228.1	76.771	PJZ56010.1	93.201	0
AAN49373.2	AZQ02205.1	88.5	PJZ34227.1	71.5	PJZ56155.1	88	0
AAN49374.2	AZQ02204.1	94.407	PJZ34226.1	65.925	PJZ56011.1	92.712	0
AAN49375.2	AZQ02203.1	75.701	PJZ34225.1	45.366	PJZ56012.1	76.168	0
AAN49376.1	AZQ02202.1	86.822	PJZ34224.1	53.354	PJZ56013.1	87.597	0
AAN49377.1	AZQ02201.1	84.911	PJZ34223.1	71.513	PJZ56014.1	84.32	0
AAN49378.1	AZQ02200.1	95.355	PJZ34543.1	83.149	PJZ56015.1	95.902	0
AAN49379.1	AZQ02199.1	72.763	PJZ34222.1	25.214	PJZ56016.1	63.869	0
AAN49381.2	AZQ02198.1	77.519	PJZ34220.1	48.718	PJZ56017.1	82.171	0
AAN49382.1	AZQ02197.1	81.6	NA	NA	PJZ56156.1	78.4	0
AAN49383.1	AZQ02196.1	89.805	PJZ34219.1	71.957	PJZ56018.1	89.154	0
AAN49384.2	AZQ02195.1	90.09	PJZ34218.1	55.506	PJZ56019.1	90.09	0
AAN49385.1	AZQ02194.1	80.191	PJZ35111.1	20.891	PJZ56020.1	80.396	0
AAN49386.2	AZQ02193.1	78.644	NA	NA	PJZ56021.1	75	0
AAN49387.1	AZQ02192.1	96.226	PJZ34217.1	74.903	PJZ56022.1	96.981	0
AAN49388.1	AZQ02191.1	91.139	PJZ34216.1	67.766	PJZ56023.1	91.392	0
AAN49389.1	AZQ02190.1	76.412	NA	NA	PJZ56024.1	78.289	0
AAN49390.1	AZQ02189.1	85.484	PJZ34213.1	66.667	PJZ56025.1	89.231	0
AAN49391.2	AZQ02188.1	69.478	PJZ34212.1	34.597	PJZ56157.1	66.667	0
AAN49392.1	AZQ03784.1	85.564	PJZ34211.1	57.617	PJZ56026.1	83.459	0
AAN49393.2	AZQ02187.1	94.04	PJZ34210.1	69.536	PJZ56027.1	90.728	0
AAN49394.1	AZQ02186.1	75.439	PJZ34209.1	33.036	PJZ56028.1	77.193	0
AAN49395.1	AZQ02185.1	73.595	NA	NA	PJZ56029.1	68.123	0
AAN49396.1	AZQ03783.1	91.181	PJZ34207.1	71.557	PJZ56030.1	90.611	0
AAN49399.1	AZQ02183.1	88.587	NA	NA	NA	NA	0
AAN49401.1	AZQ02182.1	94.508	PJZ34206.1	82.093	PJZ56158.1	94.129	0
AAN49402.1	AZQ02181.1	76.852	PJZ34542.1	50	PJZ56159.1	72.477	0
AAN49403.2	AZQ02180.1	61.212	NA	NA	NA	NA	0
AAN49404.1	AZQ00752.1	68.254	NA	NA	NA	NA	0
AAN49406.2	AZQ02140.1	87.069	PJZ34205.1	61.925	PJZ56031.1	89.787	0
AAN49407.1	AZQ02141.1	84.53	PJZ34204.1	67.578	PJZ56032.1	82.299	0
AAN49408.1	AZQ02142.1	75.238	PJZ34203.1	46.474	PJZ56033.1	69.162	0
AAN49410.1	AZQ02143.1	80.961	PJZ34202.1	47.89	PJZ56034.1	78.902	0
AAN49411.1	AZQ02144.1	96.912	PJZ34201.1	81.003	PJZ56035.1	96.603	0
AAN49412.2	AZQ02145.1	84.814	PJZ34200.1	41.311	PJZ56036.1	77.143	0
AAN49413.2	AZQ02179.1	77.215	PJZ34199.1	43.478	PJZ56037.1	80.984	0
AAN49414.2	AZQ02178.1	87.926	PJZ34198.1	68.142	PJZ56038.1	87.647	0
AAN49416.2	AZQ02176.1	93.737	PJZ34197.1	68.251	PJZ56160.1	90.929	0
AAN49418.1	AZQ02175.1	82.075	PJZ34196.1	63.679	PJZ56039.1	81.944	0
AAN49420.1	NA	NA	PJZ32965.1	56.469	PJZ56041.1	84.119	0
AAN49421.1	AZQ02174.1	82.812	PJZ33277.1	43.168	PJZ56043.1	77.081	0
AAN49422.1	AZQ02173.1	93.979	PJZ35281.1	58.667	PJZ56044.1	84.555	0
AAN49425.1	AZQ02171.1	97.654	PJZ34187.1	85	PJZ56045.1	97.067	0
AAN49426.1	AZQ02170.1	85.034	PJZ34186.1	67.2	PJZ56161.1	83.673	0
AAN49427.2	AZQ03782.1	92.857	PJZ34185.1	73.913	PJZ56046.1	94.286	0
AAN49428.2	AZQ02169.1	100	PJZ34183.1	88.406	PJZ56162.1	100	0
AAN49429.1	AZQ02168.1	97.297	PJZ34182.1	67.785	PJZ56047.1	95.27	0
AAN49430.1	AZQ02167.1	89.298	PJZ34181.1	59.265	PJZ56048.1	91.806	0
AAN49431.1	AZQ02166.1	99.316	PJZ34180.1	89.796	PJZ56163.1	99.145	0
AAN49435.1	AZQ02165.1	88.545	PJZ34179.1	65.789	PJZ56049.1	90.727	0
AAN49436.1	AZQ02164.1	91.605	PJZ34178.1	78.519	PJZ56050.1	95.556	0
AAN49437.1	AZQ02163.1	86.822	PJZ34177.1	64.662	PJZ56051.1	88.114	0
AAN49439.2	AZQ02160.1	74.468	NA	NA	NA	NA	0
AAN49440.1	AZQ02159.1	74.194	NA	NA	NA	NA	0
AAN49441.1	AZQ02158.1	79.13	NA	NA	NA	NA	0
AAN49443.1	NA	NA	NA	NA	NA	NA	0
AAN49445.2	NA	NA	PJZ33713.1	59.885	PJZ56741.1	86.122	0
AAN49447.2	AZQ02155.1	85.106	PJZ33655.1	62.921	PJZ56738.1	81.915	0
AAN49448.1	AZQ01847.1	31.111	NA	NA	NA	NA	0
AAN49449.2	AZQ02146.1	71.852	NA	NA	NA	NA	0
AAN49450.2	NA	NA	PJZ34157.1	37.304	PJZ56735.1	73.641	0
AAN49451.1	AZQ02139.1	79.888	PJZ33620.1	60.221	PJZ56733.1	81.215	0
AAN49452.1	AZQ02138.1	78.926	NA	NA	PJZ56732.1	79.424	0
AAN49454.1	AZQ02137.1	84.831	PJZ33619.1	51.786	PJZ56731.1	85.634	0
AAN49455.1	AZQ02136.1	84.413	PJZ33618.1	58.2	PJZ56730.1	85.83	0
AAN49456.2	AZQ02135.1	72.121	PJZ33617.1	50.898	PJZ56729.1	77.844	0
AAN49457.1	AZQ02134.1	83.942	PJZ33616.1	61.255	PJZ56728.1	87.454	0
AAN49458.1	AZQ02133.1	82.822	PJZ32663.1	26.351	PJZ56727.1	83.436	0
AAN49459.2	AZQ02132.1	82.292	PJZ33613.1	78.125	PJZ56726.1	86.979	0
AAN49460.2	AZQ02131.1	79.091	PJZ33610.1	57.576	PJZ56725.1	78.909	0
AAN49461.1	AZQ02130.1	85.613	PJZ33608.1	66.963	PJZ56723.1	84.014	0
AAN49463.1	NA	NA	NA	NA	PJZ57153.1	38.571	0
AAN49464.1	AZQ02129.1	82.283	PJZ33607.1	61.811	PJZ56722.1	81.569	0
AAN49465.1	AZQ02128.1	86.364	PJZ33606.1	50.579	PJZ56721.1	84.848	0
AAN49466.1	AZQ02127.1	78.806	PJZ33605.1	46.365	PJZ56720.1	78.125	0
AAN49467.1	AZQ02126.1	79.953	PJZ33604.1	31.172	PJZ56719.1	81.352	0
AAN49468.1	AZQ02125.1	81.501	PJZ33603.1	52.973	PJZ56718.1	81.501	0
AAN49471.1	NA	NA	NA	NA	PJZ56717.1	42.629	0
AAN49472.2	AZQ02527.1	30.375	NA	NA	NA	NA	0
AAN49473.2	AZQ03781.1	89.305	PJZ33602.1	60.59	PJZ56770.1	87.968	0
AAN49474.1	AZQ02121.1	93.035	PJZ33601.1	66.184	PJZ56716.1	91.542	0
AAN49475.1	AZQ03779.1	92.935	PJZ33600.1	69.231	PJZ56715.1	94.565	0
AAN49476.1	AZQ03780.1	78.788	PJZ33599.1	55.28	PJZ56714.1	81.212	0
AAN49477.2	AZQ02120.1	79.503	PJZ33598.1	43.75	PJZ56769.1	77.5	0
AAN49478.2	AZQ02119.1	82.014	PJZ33597.1	51.799	PJZ56713.1	79.856	0
AAN49479.1	AZQ02118.1	96	PJZ33596.1	84.768	PJZ56712.1	98.667	0
AAN49481.1	AZQ02117.1	83.092	PJZ33595.1	68.599	PJZ56711.1	83.575	0
AAN49482.1	AZQ02116.1	93.151	PJZ33594.1	82.456	PJZ56710.1	93.933	0
AAN49483.1	AZQ02115.1	85.096	PJZ33593.1	58.462	PJZ56709.1	86.058	0
AAN49484.1	AZQ02114.1	86.008	PJZ33592.1	65.789	PJZ56708.1	88.525	0
AAN49485.1	AZQ02113.1	95.794	PJZ33591.1	89.72	PJZ56768.1	96.729	0
AAN49486.1	AZQ02111.1	93.103	NA	NA	NA	NA	0
AAN49488.2	AZQ03778.1	89.08	PJZ33590.1	55.233	PJZ56707.1	87.5	0
AAN49489.2	AZQ02110.1	87.076	PJZ33589.1	52.966	PJZ56706.1	86.864	0
AAN49490.1	AZQ02109.1	81.116	PJZ33588.1	51.915	PJZ56767.1	77.586	0
AAN49491.1	AZQ03777.1	86.711	PJZ33587.1	73.579	PJZ56705.1	88	0
AAN49492.1	AZQ02108.1	77.778	PJZ33586.1	40.909	PJZ56704.1	74.49	0
AAN49494.2	AZQ02107.1	89.974	PJZ33585.1	63.683	PJZ56703.1	91.26	0
AAN49495.2	NA	NA	PJZ33584.1	56.534	PJZ56702.1	78.068	0
AAN49496.1	AZQ02105.1	90.661	PJZ33583.1	84.091	PJZ56766.1	93.622	0
AAN49497.2	AZQ02103.1	83.106	NA	NA	PJZ56885.1	79.564	0
AAN49499.1	AZQ02102.1	89.778	PJZ33582.1	76.444	PJZ56699.1	90.09	0
AAN49500.1	AZQ02101.1	93.75	PJZ33581.1	75.893	PJZ56698.1	94.643	0
AAN49501.1	AZQ02100.1	88.182	PJZ33580.1	64.545	PJZ56697.1	88.688	0
AAN49502.1	NA	NA	PJZ33579.1	61.187	PJZ56696.1	84.685	0
AAN49505.2	AZQ02099.1	93.355	PJZ33578.1	79.054	PJZ56695.1	95.681	0
AAN49506.1	AZQ02098.1	92.399	PJZ33577.1	65.799	PJZ56694.1	89.901	0
AAN49507.2	AZQ02097.1	74.222	PJZ33576.1	40.367	PJZ56693.1	73.778	0
AAN49508.1	AZQ00763.1	62.099	NA	NA	PJZ56410.1	62.336	0
AAN49510.1	AZQ02095.1	87.879	PJZ33574.1	53.793	PJZ56765.1	80.606	0
AAN49511.1	AZQ03776.1	72.34	PJZ33573.1	29.6	PJZ56691.1	67.376	0
AAN49513.1	AZQ03775.1	83.896	PJZ33572.1	49.598	PJZ56690.1	82.338	0
AAN49514.1	AZQ02094.1	81.139	PJZ33571.1	46.595	PJZ56689.1	75.801	0
AAN49515.1	AZQ02093.1	88.112	PJZ33570.1	62.585	PJZ56688.1	85.616	0
AAN49516.1	AZQ02092.1	88.131	PJZ33569.1	64.179	PJZ56687.1	88.736	0
AAN49517.1	AZQ03774.1	94.087	PJZ33568.1	71.325	PJZ56686.1	93.175	0
AAN49518.1	AZQ02091.1	98.658	PJZ33567.1	75.974	PJZ56685.1	97.315	0
AAN49519.1	AZQ02090.1	94.527	PJZ33653.1	65.672	PJZ56684.1	90.05	0
AAN49520.1	AZQ02089.1	93.486	PJZ33566.1	61.972	PJZ56683.1	93.486	0
AAN49522.1	AZQ02088.1	95.279	PJZ33564.1	76.419	PJZ56682.1	91.453	0
AAN49523.1	AZQ02087.1	94.141	PJZ33563.1	76.172	PJZ56681.1	94.531	0
AAN49524.1	AZQ02086.1	98.99	PJZ33562.1	62.245	PJZ56680.1	100	0
AAN49525.2	AZQ02085.1	85.759	PJZ33652.1	67.925	PJZ56679.1	88.235	0
AAN49526.1	AZQ02084.1	87.009	PJZ33561.1	71.282	PJZ56678.1	87.521	0
AAN49527.1	AZQ02083.1	80.593	PJZ33560.1	50	PJZ56677.1	78.342	0
AAN49528.1	AZQ02082.1	93.699	PJZ31977.1	77.26	PJZ56143.1	92.329	0
AAN49529.2	AZQ02081.1	53.097	PJZ31978.1	46.875	PJZ56142.1	56.028	0
AAN49530.1	AZQ02080.1	79.07	PJZ31979.1	45.631	PJZ56141.1	81.776	0
AAN49531.1	AZQ02079.1	78.405	PJZ32001.1	55.903	PJZ56140.1	81.145	0
AAN49534.1	AZQ02078.1	84.653	PJZ31980.1	63.819	PJZ56139.1	83.824	0
AAN49535.1	AZQ02077.1	96.943	PJZ31981.1	75.221	PJZ56138.1	98.253	0
AAN49536.1	AZQ02076.1	92.507	PJZ31982.1	79.07	PJZ56137.1	95.389	0
AAN49537.1	AZQ02075.1	82.877	PJZ31983.1	57.432	PJZ56136.1	79.452	0
AAN49538.1	AZQ02074.1	84.884	PJZ31984.1	63.953	PJZ56135.1	87.209	0
AAN49539.1	AZQ02073.1	93.478	PJZ31985.1	74.725	PJZ56134.1	91.667	0
AAN49542.2	AZQ03773.1	82.506	PJZ32062.1	59.314	PJZ56133.1	84.223	0
AAN49544.1	AZQ02071.1	91.858	PJZ31986.1	76.546	PJZ56132.1	95.198	0
AAN49545.1	AZQ02070.1	95	PJZ32002.1	79.888	PJZ56131.1	97.222	0
AAN49546.2	AZQ03772.1	90.354	PJZ31987.1	71.154	PJZ56130.1	86.495	0
AAN49548.1	AZQ02069.1	88.947	PJZ31988.1	57.979	PJZ56129.1	91.053	0
AAN49549.1	AZQ02068.1	94.369	PJZ31989.1	73.204	PJZ56128.1	93.01	0
AAN49550.2	AZQ02067.1	93.204	PJZ31990.1	59.14	PJZ56127.1	87.379	0
AAN49551.1	AZQ02066.1	92.1	PJZ31991.1	70.686	PJZ56172.1	92.293	0
AAN49552.1	AZQ02065.1	79.717	PJZ31992.1	61.275	PJZ56126.1	80.952	0
AAN49553.2	AZQ02064.1	75.258	PJZ31993.1	34.677	PJZ56125.1	68.421	0
AAN49554.1	AZQ02063.1	92.021	PJZ31994.1	68.767	PJZ56124.1	93.369	0
AAN49555.1	AZQ02062.1	88.626	PJZ31995.1	54.374	PJZ56123.1	89.81	0
AAN49556.1	AZQ02061.1	85.417	PJZ31996.1	54.348	PJZ56122.1	90.123	0
AAN49559.2	AZQ02060.1	93.256	PJZ34105.1	85.262	PJZ56118.1	93.344	0
AAN49561.2	NA	NA	NA	NA	NA	NA	0
AAN49564.1	AZQ02059.1	88.997	PJZ34106.1	44.404	PJZ56116.1	87.338	0
AAN49565.1	AZQ02058.1	92.045	PJZ34107.1	43.429	PJZ56115.1	90.857	0
AAN49566.1	AZQ02057.1	89.279	PJZ34108.1	58.161	PJZ56114.1	88.909	0
AAN49567.2	AZQ02056.1	93.931	PJZ34109.1	60.822	PJZ56113.1	93.484	0
AAN49568.1	AZQ02055.1	88.785	PJZ34110.1	50.917	PJZ56112.1	87.44	0
AAN49569.1	AZQ02054.1	86.188	PJZ34111.1	50.595	PJZ56111.1	86.517	0
AAN49570.2	AZQ02053.1	93.064	PJZ34112.1	37.162	PJZ56110.1	91.908	0
AAN49571.1	AZQ02052.1	94.937	PJZ34113.1	56.291	PJZ56109.1	94.304	0
AAN49572.1	AZQ02051.1	95.833	PJZ34114.1	67.402	PJZ56108.1	94.853	0
AAN49573.1	AZQ02050.1	94.794	PJZ34115.1	83.124	PJZ56171.1	95.153	0
AAN49574.2	AZQ02049.1	92.63	PJZ34116.1	76.32	PJZ56107.1	90.268	0
AAN49575.1	AZQ02048.1	86.469	PJZ34117.1	62.706	PJZ56106.1	85.809	0
AAN49576.2	AZQ03770.1	87.425	PJZ34535.1	70.508	PJZ56105.1	87.688	0
AAN49577.2	AZQ02047.1	92.157	PJZ34118.1	68.627	PJZ56104.1	93.137	0
AAN49578.2	AZQ02046.1	87.8	PJZ34119.1	53.293	PJZ56170.1	81.445	0
AAN49579.1	AZQ02045.1	96.923	PJZ34120.1	84.615	PJZ56103.1	100	0
AAN49580.1	AZQ02044.1	86.207	PJZ34121.1	49.565	PJZ56102.1	75	0
AAN49582.1	AZQ02043.1	92.64	PJZ34122.1	69.036	PJZ56101.1	90.909	0
AAN49583.1	AZQ02042.1	77.778	PJZ34537.1	40.244	PJZ56100.1	78.652	0
AAN49584.1	AZQ03769.1	67.871	PJZ34123.1	37.5	PJZ56099.1	67.871	0
AAN49585.2	AZQ02041.1	80.717	PJZ34536.1	57.399	PJZ56098.1	81.25	0
AAN49586.1	AZQ02040.1	88.55	PJZ34124.1	75.397	PJZ56097.1	93.701	0
AAN49587.1	AZQ02039.1	91.121	PJZ34125.1	74.419	NA	NA	0
AAN49588.1	AZQ02038.1	77.841	PJZ34126.1	43.333	PJZ56096.1	75	0
AAN49589.1	AZQ02037.1	100	PJZ34127.1	84.211	PJZ56095.1	100	0
AAN49590.1	AZQ02036.1	94.318	PJZ34128.1	73.864	PJZ56094.1	97.727	0
AAN49593.1	AZQ02035.1	87.85	PJZ34129.1	75.234	PJZ56093.1	90.654	0
AAN49594.1	AZQ02034.1	90.332	PJZ34130.1	56.932	PJZ56092.1	91.541	0
AAN49595.2	AZQ02033.1	86.032	PJZ34131.1	64.65	PJZ56091.1	84.762	0
AAN49597.1	AZQ02032.1	89.181	PJZ34132.1	70.325	PJZ56090.1	91.963	0
AAN49598.1	AZQ02031.1	85.866	PJZ34133.1	54.152	PJZ56089.1	86.926	0
AAN49599.1	AZQ02030.1	93.973	PJZ34134.1	77.629	PJZ56088.1	93.973	0
AAN49600.1	AZQ02029.1	90.268	PJZ34135.1	56.376	PJZ56087.1	89.094	0
AAN49601.1	AZQ02028.1	98.851	PJZ34538.1	69.444	PJZ56086.1	98.851	0
AAN49602.1	AZQ02027.1	95.938	PJZ34136.1	86.875	PJZ56085.1	96.262	0
AAN49603.1	AZQ02026.1	91.332	PJZ34137.1	72.594	PJZ56084.1	91.966	0
AAN49604.2	AZQ03768.1	98.723	PJZ34138.1	85.837	PJZ56169.1	98.298	0
AAN49605.1	AZQ02025.1	86.623	PJZ34139.1	53.182	PJZ56083.1	87.391	0
AAN49606.1	AZQ02024.1	84.375	PJZ34140.1	54.598	PJZ56082.1	82.99	0
AAN49607.2	AZQ02023.1	90.526	PJZ34141.1	77.58	PJZ56081.1	92.982	0
AAN49608.2	AZQ02022.1	93.123	PJZ34142.1	81.599	PJZ56080.1	94.052	0
AAN49609.1	AZQ02021.1	81.013	PJZ34143.1	61.745	PJZ56079.1	82.911	0
AAN49610.1	AZQ02020.1	85.417	PJZ34144.1	68	PJZ56078.1	89.286	0
AAN49611.2	AZQ03767.1	90.476	PJZ34145.1	65.079	PJZ56168.1	85.714	0
AAN49612.1	AZQ02019.1	88.863	PJZ34146.1	53.756	PJZ56077.1	86.967	0
AAN49613.1	AZQ02018.1	78.984	PJZ34147.1	48.736	PJZ56076.1	82.488	0
AAN49614.1	AZQ02017.1	89.011	PJZ34148.1	66.12	PJZ56166.1	87.432	0
AAN49616.2	AZQ03766.1	98.587	PJZ34149.1	83.392	PJZ56075.1	98.94	0
AAN49617.1	AZQ02016.1	99.291	PJZ34539.1	97.518	PJZ56071.1	99.645	0
AAN49618.2	AZQ02150.1	85.185	NA	NA	NA	NA	0
AAN49619.2	AZQ02015.1	90.385	PJZ34160.1	80.064	PJZ56069.1	90.064	0
AAN49620.1	AZQ02014.1	81.597	PJZ34161.1	40.559	PJZ56068.1	80.108	0
AAN49621.2	AZQ02013.1	89.26	PJZ34162.1	55.932	PJZ56067.1	86.158	0
AAN49622.2	AZQ02012.1	95.833	PJZ34163.1	72.269	PJZ56066.1	95	0
AAN49623.2	AZQ02011.1	53.913	PJZ34164.1	33.981	PJZ56065.1	55.2	0
AAN49624.1	AZQ02010.1	79.498	PJZ34165.1	49.362	PJZ56064.1	78.955	0
AAN49625.1	AZQ02009.1	81.531	PJZ34540.1	64.384	PJZ56164.1	81.874	0
AAN49626.1	AZQ02008.1	85.38	PJZ34166.1	60.494	PJZ56063.1	84.706	0
AAN49627.1	AZQ02007.1	75.595	PJZ34167.1	51.205	PJZ56062.1	72.619	0
AAN49628.1	AZQ02006.1	89.971	PJZ34168.1	62.751	PJZ56061.1	89.337	0
AAN49631.1	AZQ02005.1	90.055	PJZ34169.1	75.821	PJZ56060.1	90.929	0
AAN49632.1	AZQ02004.1	97.455	PJZ34170.1	88	PJZ56059.1	97.091	0
AAN49633.1	AZQ02003.1	93.578	PJZ34171.1	56.881	PJZ56058.1	91.743	0
AAN49634.1	AZQ02002.1	87.727	PJZ34172.1	59.634	PJZ56057.1	88.699	0
AAN49635.2	AZQ02001.1	93.137	PJZ34173.1	83.168	PJZ56056.1	92.157	0
AAN49636.1	AZQ02000.1	58.962	NA	NA	PJZ56055.1	58.723	0
AAN49637.1	AZQ01999.1	92.697	PJZ34175.1	69.663	PJZ56054.1	91.011	0
AAN49638.1	AZQ03070.1	34.75	PJZ34176.1	69.386	PJZ58779.1	35.051	0
AAN49639.1	AZQ01997.1	72.934	NA	NA	NA	NA	0
AAN49643.2	AZQ02151.1	57.576	PJZ32015.1	44.371	PJZ55450.1	61.149	0
AAN49649.1	AZQ01647.1	53.592	NA	NA	NA	NA	0
AAN49652.1	AZQ01995.1	80.583	PJZ33556.1	59.344	PJZ56673.1	76.452	0
AAN49653.2	AZQ01994.1	53.691	PJZ33555.1	52.857	PJZ56672.1	46.98	0
AAN49655.1	AZQ01993.1	87.869	PJZ33554.1	47.231	PJZ56671.1	91.148	0
AAN49656.2	AZQ01992.1	92.917	PJZ33553.1	82.7	PJZ56670.1	91.632	0
AAN49657.2	AZQ01991.1	96.875	PJZ33651.1	77.419	PJZ56764.1	98.438	1
AAN49658.1	AZQ01990.1	89.113	PJZ33552.1	50.923	PJZ56669.1	88.441	0
AAN49659.1	AZQ01989.1	76.68	PJZ33650.1	42.5	PJZ56668.1	75.889	0
AAN49660.1	AZQ01988.1	84.694	PJZ33551.1	45.833	PJZ56667.1	79.592	0
AAN49661.1	AZQ03765.1	75.578	PJZ33550.1	46.053	PJZ56666.1	66.883	0
AAN49662.1	AZQ01987.1	83.267	PJZ33549.1	54.622	PJZ56665.1	78.486	0
AAN49663.1	AZQ01986.1	73.451	PJZ33548.1	44.946	PJZ56664.1	69.841	0
AAN49664.1	AZQ01985.1	63.905	PJZ33547.1	30.496	PJZ56663.1	57.988	0
AAN49665.1	AZQ01984.1	90.8	PJZ33546.1	65.625	PJZ56662.1	90.8	0
AAN49666.1	AZQ01983.1	65.283	PJZ33545.1	35.573	PJZ56661.1	66.545	0
AAN49667.1	AZQ03764.1	88.078	PJZ33544.1	37.288	PJZ56763.1	89.051	0
AAN49668.1	AZQ01982.1	97.403	PJZ33543.1	83.766	PJZ56660.1	94.805	0
AAN49670.1	AZQ01981.1	68.3	PJZ33542.1	31.731	PJZ56659.1	67.442	0
AAN49671.1	AZQ01980.1	79.803	PJZ33541.1	37.368	PJZ56762.1	79.612	0
AAN49672.1	NA	NA	PJZ34464.1	42.021	PJZ55434.1	38.66	0
AAN49674.2	AZQ01970.1	89.86	PJZ33540.1	68.627	PJZ56648.1	91.084	0
AAN49676.1	NA	NA	PJZ32059.1	33.333	NA	NA	0
AAN49677.2	AZQ01969.1	86.719	PJZ33539.1	59.167	PJZ56643.1	89.167	0
AAN49678.2	AZQ01968.1	92.254	PJZ33538.1	68.31	PJZ56642.1	92.254	0
AAN49682.1	AZQ01967.1	96.309	PJZ33649.1	92.617	PJZ56641.1	96.98	0
AAN49683.1	AZQ03762.1	83.099	PJZ33537.1	43.503	PJZ56640.1	82.065	0
AAN49685.1	AZQ03763.1	74.051	PJZ33536.1	32.508	PJZ56639.1	72.485	0
AAN49687.1	NA	NA	NA	NA	PJZ59325.1	64.607	0
AAN49688.1	AZQ01966.1	86.611	PJZ33535.1	63.674	PJZ56638.1	84.1	0
AAN49689.2	AZQ03761.1	86.323	PJZ33534.1	50.448	PJZ56637.1	80.176	0
AAN49693.1	AZQ01965.1	93.312	PJZ33533.1	83.175	PJZ56636.1	93.333	0
AAN49695.1	AZQ02397.1	83.815	PJZ34434.1	45.198	PJZ58319.1	72.864	0
AAN49696.2	AZQ02398.1	69.502	PJZ34555.1	48.247	PJZ58318.1	77.215	0
AAN49697.1	AZQ02400.1	74.506	NA	NA	PJZ58462.1	69.017	0
AAN49698.2	AZQ02401.1	79.332	NA	NA	PJZ58317.1	75.636	0
AAN49700.1	NA	NA	PJZ32053.1	29.004	PJZ58312.1	69.811	0
AAN49705.1	AZQ02457.1	93.75	PJZ34388.1	83.137	PJZ56593.1	92.969	0
AAN49706.1	AZQ02458.1	86.42	PJZ34389.1	69.61	PJZ56592.1	87.86	0
AAN49707.1	AZQ02459.1	89.583	PJZ34390.1	64.583	PJZ56591.1	88.542	0
AAN49708.2	AZQ02460.1	91.083	PJZ34391.1	70.701	PJZ56590.1	92.144	0
AAN49709.1	AZQ02461.1	91.487	PJZ34392.1	65.276	PJZ56589.1	87.864	0
AAN49710.1	AZQ02462.1	81.72	PJZ34393.1	64.516	PJZ56588.1	86.121	0
AAN49711.1	AZQ02463.1	91.286	PJZ34551.1	46.581	PJZ56587.1	90.222	0
AAN49712.1	AZQ02464.1	86.942	PJZ34394.1	72.565	PJZ56586.1	87.69	0
AAN49713.1	AZQ02465.1	80	PJZ34395.1	63.475	PJZ56585.1	80.702	0
AAN49714.1	AZQ02466.1	82.864	PJZ34396.1	69.718	PJZ56584.1	84.742	0
AAN49715.2	AZQ02467.1	88.189	PJZ34397.1	62.598	PJZ56583.1	89.37	0
AAN49718.2	AZQ02468.1	89.474	PJZ34398.1	43.333	PJZ56582.1	88.636	0
AAN49725.1	NA	NA	NA	NA	PJZ56578.1	83.784	0
AAN49726.1	AZQ02469.1	74.779	NA	NA	PJZ56577.1	70.045	0
AAN49727.1	AZQ02470.1	92.121	PJZ34552.1	53.988	PJZ56576.1	88.788	0
AAN49728.1	AZQ02471.1	56.818	NA	NA	PJZ56575.1	54.074	0
AAN49729.1	AZQ02472.1	79.221	PJZ34399.1	40.132	PJZ56574.1	75.472	0
AAN49730.2	AZQ02473.1	81.818	PJZ34154.1	38.136	PJZ56573.1	74.825	0
AAN49731.1	AZQ02474.1	84.034	PJZ34400.1	39.4	PJZ56572.1	82.845	0
AAN49732.2	AZQ02475.1	63.188	NA	NA	PJZ56571.1	53.061	0
AAN49734.1	AZQ02476.1	91.391	PJZ34403.1	74.667	PJZ56570.1	91.391	0
AAN49735.1	AZQ02477.1	89.233	PJZ34404.1	63.369	PJZ56569.1	75.281	0
AAN49736.1	AZQ02478.1	81.986	PJZ34405.1	41.525	PJZ56568.1	82.837	0
AAN49737.1	AZQ02479.1	72.751	PJZ34406.1	41.566	PJZ56567.1	69.921	0
AAN49738.1	AZQ02480.1	86.196	PJZ34409.1	61.129	PJZ56565.1	84.912	0
AAN49739.2	AZQ03813.1	83.191	PJZ34553.1	49.453	PJZ56564.1	83.582	0
AAN49740.2	AZQ02481.1	80.841	PJZ35135.1	39.054	PJZ56563.1	77.028	0
AAN49741.1	AZQ02483.1	94.937	PJZ34411.1	70.701	PJZ56561.1	95.57	0
AAN49743.1	AZQ02484.1	77.044	PJZ34415.1	51.678	PJZ56557.1	72.59	0
AAN49744.1	NA	NA	PJZ34416.1	37.604	PJZ56755.1	62.745	0
AAN49745.1	NA	NA	PJZ34417.1	33.742	PJZ56556.1	67.333	0
AAN49746.1	NA	NA	PJZ34418.1	36.288	PJZ56555.1	57.732	0
AAN49747.1	AZQ02485.1	81.579	PJZ34419.1	41.728	PJZ56554.1	83.095	0
AAN49748.1	AZQ02486.1	82.038	PJZ34420.1	37.308	PJZ56553.1	65.86	0
AAN49749.1	AZQ02487.1	89.922	PJZ34421.1	68.657	PJZ56552.1	87.597	0
AAN49750.1	AZQ02488.1	90.083	PJZ34422.1	63.636	PJZ56551.1	89.394	0
AAN49751.1	AZQ03814.1	82.471	PJZ33318.1	51.585	PJZ56550.1	82.184	0
AAN49754.2	AZQ02489.1	94.29	PJZ34423.1	64.113	PJZ56549.1	92.095	0
AAN49755.1	NA	NA	NA	NA	NA	NA	0
AAN49757.1	AZQ02492.1	95.952	PJZ33484.1	80.851	PJZ56548.1	94.299	0
AAN49758.1	AZQ02493.1	98.469	PJZ33483.1	80.102	PJZ56547.1	98.98	0
AAN49759.1	AZQ02494.1	84.257	PJZ33482.1	58.553	PJZ56546.1	82.483	0
AAN49760.2	AZQ02495.1	81.863	PJZ33472.1	57.143	PJZ56545.1	80.423	0
AAN49761.1	AZQ02496.1	86.288	PJZ33471.1	58.103	PJZ56754.1	84.925	0
AAN49762.1	AZQ02497.1	81.462	PJZ33470.1	55.352	PJZ56753.1	82.94	0
AAN49764.1	AZQ02498.1	78.358	NA	NA	PJZ56544.1	66.412	0
AAN49768.1	AZQ02499.1	95.652	PJZ33467.1	77.215	PJZ56543.1	94.41	0
AAN49769.1	AZQ03815.1	91.213	PJZ33466.1	81.139	PJZ56542.1	92.43	0
AAN49771.1	AZQ02500.1	96.206	PJZ33465.1	80.601	PJZ56541.1	97.019	0
AAN49773.1	AZQ02501.1	70.922	PJZ33463.1	44.982	PJZ56540.1	71.834	0
AAN49774.1	AZQ02502.1	97.753	PJZ33462.1	81.609	PJZ56752.1	96.629	0
AAN49775.1	AZQ02503.1	95.202	PJZ33461.1	81.109	PJZ56539.1	93.703	0
AAN49776.2	AZQ02504.1	89.302	PJZ33460.1	72.222	PJZ56538.1	90.993	0
AAN49777.1	AZQ02505.1	76.923	PJZ33459.1	44.444	PJZ56537.1	80	0
AAN49778.1	AZQ02506.1	84.681	PJZ33458.1	64.275	PJZ56536.1	85.085	0
AAN49779.2	AZQ02507.1	80.031	PJZ33457.1	50.613	PJZ56535.1	79.109	0
AAN49780.1	AZQ02508.1	83.434	PJZ33456.1	58.507	PJZ56534.1	85.241	0
AAN49781.1	AZQ02509.1	80.789	PJZ33455.1	58.696	PJZ56533.1	81.316	0
AAN49783.1	AZQ01631.1	80.114	PJZ32808.1	53.714	PJZ58060.1	80.17	0
AAN49786.1	AZQ02512.1	61.429	NA	NA	NA	NA	0
AAN49787.1	AZQ02517.1	70.37	NA	NA	NA	NA	0
AAN49788.1	AZQ02516.1	99.023	PJZ33450.1	91.531	PJZ56530.1	98.697	0
AAN49789.1	AZQ02515.1	90.373	PJZ33451.1	56.698	PJZ56531.1	89.441	0
AAN49790.1	AZQ02514.1	97.527	PJZ33452.1	84.425	PJZ56532.1	96.46	0
AAN49791.1	AZQ02518.1	96.484	PJZ33449.1	83.921	PJZ56528.1	96.476	0
AAN49792.1	AZQ02519.1	81.053	PJZ33448.1	44.271	PJZ56527.1	86.842	0
AAN49793.1	AZQ02520.1	91.628	PJZ33447.1	70.588	PJZ56526.1	91.628	0
AAN49794.1	AZQ02521.1	80.769	PJZ33446.1	49.612	PJZ56525.1	81.203	0
AAN49797.1	AZQ02415.1	85.882	PJZ33445.1	68.235	PJZ56523.1	89.412	0
AAN49798.1	AZQ02416.1	97.849	PJZ33444.1	89.247	PJZ56522.1	97.849	0
AAN49799.2	AZQ02417.1	65.867	PJZ33443.1	34.272	PJZ56521.1	66.146	0
AAN49800.1	AZQ02418.1	87.179	PJZ33442.1	35.537	PJZ56520.1	85.714	0
AAN49801.1	AZQ02419.1	92.436	PJZ33441.1	74.924	PJZ56519.1	92.133	0
AAN49802.1	AZQ02420.1	99.248	PJZ33440.1	93.609	PJZ56518.1	99.624	0
AAN49803.1	AZQ02421.1	69.375	PJZ33439.1	48.428	PJZ56517.1	71.25	0
AAN49804.1	AZQ02422.1	96.04	PJZ33438.1	88.816	PJZ56516.1	97.03	0
AAN49805.2	AZQ02423.1	86.916	PJZ33437.1	64.501	PJZ56515.1	90.993	0
AAN49806.1	AZQ02424.1	96.596	PJZ33436.1	75.793	PJZ56514.1	96.034	0
AAN49807.2	AZQ03807.1	81.579	PJZ33435.1	70.278	PJZ56751.1	93.369	0
AAN49808.1	AZQ02425.1	95.753	PJZ33434.1	76.062	PJZ56513.1	96.139	0
AAN49809.1	AZQ02426.1	91.954	PJZ33433.1	81.609	PJZ56512.1	94.253	0
AAN49810.2	AZQ02427.1	93.227	PJZ33639.1	90.638	PJZ56750.1	96.813	0
AAN49811.1	AZQ02428.1	71.91	PJZ33432.1	46.768	PJZ56749.1	73.978	0
AAN49812.1	AZQ02429.1	91.525	PJZ33431.1	73.371	PJZ56511.1	95.48	0
AAN49814.1	AZQ02430.1	95.327	PJZ33424.1	67.619	PJZ56510.1	85.185	0
AAN49815.2	AZQ02431.1	88.694	PJZ33423.1	71.35	PJZ56509.1	91.117	0
AAN49817.1	AZQ02432.1	80.69	PJZ33637.1	41.199	PJZ56508.1	77.133	0
AAN49819.1	AZQ02435.1	80.605	PJZ33419.1	54.453	PJZ56507.1	80.402	0
AAN49820.2	AZQ02436.1	88.846	PJZ33418.1	68.217	PJZ56506.1	87.356	0
AAN49822.1	AZQ02437.1	79.545	PJZ33417.1	50.691	PJZ56505.1	82.273	0
AAN49823.2	AZQ02438.1	91.026	PJZ33416.1	78.205	PJZ56504.1	94.872	0
AAN49824.1	AZQ02439.1	83.667	PJZ33415.1	61.051	PJZ56503.1	82.949	0
AAN49825.2	AZQ02440.1	68.718	PJZ33414.1	45.263	PJZ56502.1	67	0
AAN49826.1	AZQ02441.1	93.112	PJZ33413.1	86.445	PJZ56747.1	93.878	0
AAN49827.1	AZQ01265.1	59.112	NA	NA	NA	NA	0
AAN49828.1	NA	NA	PJZ34868.1	54.277	PJZ56499.1	86.842	0
AAN49830.1	AZQ02442.1	92.453	PJZ33412.1	67	PJZ56498.1	91.509	0
AAN49831.1	AZQ02443.1	91.875	PJZ33411.1	88.571	PJZ56497.1	94.062	0
AAN49832.2	AZQ02444.1	97.668	PJZ33410.1	88.342	PJZ56496.1	98.446	0
AAN49833.1	AZQ02445.1	90.909	PJZ33409.1	75.2	PJZ56495.1	96.212	0
AAN49836.1	AZQ02446.1	94.118	PJZ33408.1	67.279	PJZ56494.1	93.382	0
AAN49838.1	AZQ00925.1	56.048	NA	NA	PJZ56493.1	87.863	0
AAN49839.1	AZQ01941.1	66.827	NA	NA	NA	NA	0
AAN49842.1	AZQ02522.1	77.523	PJZ33406.1	51.598	PJZ56490.1	77.419	0
AAN49843.2	AZQ02523.1	85.811	PJZ33405.1	49.299	PJZ56489.1	86.486	0
AAN49847.1	AZQ02524.1	91.176	PJZ33636.1	66.981	PJZ56486.1	89.474	0
AAN49848.1	NA	NA	PJZ33403.1	55.179	PJZ56484.1	77.535	0
AAN49853.1	AZQ02530.1	98.958	PJZ33402.1	91.489	PJZ56483.1	97.917	0
AAN49854.1	AZQ02531.1	97.253	PJZ33401.1	91.065	PJZ56482.1	96.241	0
AAN49855.1	NA	NA	PJZ33720.1	24.859	PJZ56746.1	68.75	0
AAN49858.2	AZQ02538.1	79.469	PJZ32953.1	47.229	PJZ56479.1	81.49	0
AAN49859.1	AZQ02539.1	81.86	PJZ32952.1	63.981	PJZ56478.1	76.606	0
AAN49860.1	AZQ02540.1	82.034	PJZ32951.1	65.625	PJZ56477.1	82.712	0
AAN49861.1	AZQ02541.1	86.898	PJZ32950.1	57.065	PJZ56476.1	86.364	0
AAN49862.1	AZQ02542.1	78.808	PJZ32945.1	72.611	PJZ56475.1	80.247	0
AAN49863.1	AZQ02543.1	90.71	PJZ32944.1	69.382	PJZ56474.1	88.158	0
AAN49864.1	AZQ03817.1	80	PJZ32943.1	59.813	PJZ56473.1	84.762	0
AAN49865.1	AZQ02544.1	75.676	PJZ33012.1	42.754	PJZ56472.1	82.5	0
AAN49866.2	AZQ02545.1	99.242	PJZ32942.1	96.97	PJZ56745.1	99.242	0
AAN49867.1	AZQ02551.1	91.645	NA	NA	PJZ56471.1	90.078	0
AAN49870.1	AZQ01808.1	71.591	PJZ32868.1	53.226	PJZ58445.1	64.444	0
AAN49871.1	AZQ01807.1	81.657	PJZ32867.1	47.097	PJZ58109.1	73.669	0
AAN49873.1	AZQ02555.1	90.585	PJZ32916.1	75.641	PJZ55889.1	89.313	0
AAN49875.1	NA	NA	PJZ32450.1	60.914	PJZ55924.1	78.031	0
AAN49885.1	AZQ02802.1	33.058	NA	NA	PJZ55523.1	55.14	0
AAN49886.1	AZQ02605.1	86.946	PJZ32914.1	65.187	PJZ55888.1	86.014	0
AAN49887.2	AZQ02606.1	86.006	PJZ32913.1	65	PJZ55887.1	88.047	0
AAN49888.1	AZQ02607.1	88.978	PJZ32912.1	65.405	PJZ55886.1	87.634	0
AAN49889.2	AZQ02608.1	95.484	PJZ32911.1	78.571	PJZ55885.1	96.129	0
AAN49890.1	AZQ02609.1	84.375	PJZ33010.1	58.133	PJZ55884.1	84.211	0
AAN49891.1	AZQ02610.1	82.385	PJZ32910.1	59.326	PJZ55883.1	83.198	0
AAN49892.1	AZQ00928.1	85	NA	NA	NA	NA	0
AAN49896.1	AZQ02613.1	86.842	PJZ32909.1	61.404	PJZ55881.1	84.211	0
AAN49897.1	AZQ02614.1	83.556	PJZ32908.1	72.43	PJZ55880.1	82.192	0
AAN49898.1	AZQ02615.1	73.458	PJZ32907.1	44.892	PJZ55879.1	69.919	0
AAN49899.1	AZQ02616.1	87.775	PJZ33009.1	79.293	PJZ55878.1	84.767	0
AAN49901.1	AZQ02617.1	80.804	PJZ32906.1	62.896	PJZ55923.1	78.571	0
AAN49902.1	AZQ02618.1	79.044	PJZ32905.1	46.071	PJZ55877.1	78.495	0
AAN49903.1	AZQ02619.1	86.308	PJZ32904.1	44.501	PJZ55922.1	88.235	0
AAN49904.2	AZQ02620.1	81.818	PJZ32903.1	54.237	PJZ55876.1	80.165	0
AAN49905.1	AZQ02621.1	92.818	PJZ32902.1	89.415	PJZ55875.1	95.028	0
AAN49911.2	AZQ02623.1	95.827	PJZ32901.1	84.052	PJZ55874.1	94.54	0
AAN49912.2	NA	NA	PJZ32247.1	58.333	PJZ55524.1	65.789	0
AAN49916.2	AZQ02626.1	76.152	NA	NA	PJZ57494.1	53.514	0
AAN49917.1	AZQ01776.1	83.99	PJZ32792.1	41.081	PJZ58033.1	85.302	0
AAN49918.1	AZQ01775.1	75.544	PJZ32791.1	29.564	PJZ58032.1	72.251	0
AAN49919.1	NA	NA	PJZ32996.1	70.455	PJZ58031.1	77.273	0
AAN49921.1	AZQ01782.1	79.856	NA	NA	PJZ58050.1	76.296	0
AAN49922.2	NA	NA	NA	NA	PJZ58049.1	83.699	0
AAN49923.1	NA	NA	PJZ32799.1	26.882	PJZ58048.1	64.045	0
AAN49925.1	AZQ01781.1	91.429	PJZ32798.1	76.568	PJZ58046.1	91.749	0
AAN49926.2	AZQ01780.1	83.838	PJZ32797.1	58.947	PJZ58045.1	81.818	0
AAN49927.1	AZQ03739.1	92.086	PJZ34435.1	39.695	PJZ58044.1	90.647	0
AAN49929.2	NA	NA	NA	NA	PJZ57782.1	38.596	0
AAN49930.1	AZQ01778.1	72	PJZ33039.1	61.207	PJZ58034.1	73.95	0
AAN49932.1	AZQ02628.1	95.514	PJZ32900.1	84.615	PJZ55873.1	95.273	0
AAN49934.2	AZQ03741.1	86.145	PJZ33001.1	42.017	PJZ58089.1	87.952	0
AAN49935.1	AZQ01788.1	90.349	PJZ32849.1	64.754	PJZ58088.1	92.197	0
AAN49936.1	AZQ01787.1	87.925	PJZ32848.1	67.729	PJZ58087.1	86.038	0
AAN49937.1	AZQ01786.1	90.786	PJZ32847.1	67.03	PJZ58086.1	91.553	0
AAN49938.1	AZQ01785.1	95.222	PJZ32846.1	82.594	PJZ58085.1	93.857	0
AAN49939.1	AZQ01784.1	83.415	PJZ32845.1	68.317	PJZ58084.1	82.126	0
AAN49940.1	AZQ01783.1	81.041	PJZ32844.1	67.136	PJZ58083.1	79.927	0
AAN49941.2	AZQ03740.1	89.13	PJZ32843.1	53.155	PJZ58082.1	83.777	0
AAN49946.2	AZQ01772.1	88.834	PJZ33327.1	45.105	PJZ58028.1	85.902	0
AAN49947.1	AZQ01771.1	89.222	NA	NA	PJZ58027.1	91.018	0
AAN49948.1	AZQ01769.1	89.63	PJZ32108.1	83.459	PJZ59294.1	91.176	0
AAN49950.1	AZQ01768.1	96	PJZ32107.1	87.838	PJZ59293.1	98.667	0
AAN49952.1	AZQ01766.1	83.835	PJZ32103.1	50.192	PJZ59292.1	84.906	0
AAN49953.2	AZQ01764.1	94.012	PJZ32102.1	77.47	PJZ59291.1	96.208	0
AAN49954.1	AZQ01763.1	92.901	PJZ32101.1	81.27	PJZ59290.1	93.066	0
AAN49955.1	AZQ01762.1	94.706	PJZ32100.1	69.88	PJZ59289.1	97.059	0
AAN49956.2	AZQ01761.1	93.496	PJZ32099.1	77.247	PJZ59288.1	89.946	0
AAN49958.1	AZQ01760.1	99.706	PJZ32098.1	96.765	PJZ59287.1	99.412	0
AAN49960.1	AZQ01759.1	91.908	PJZ32097.1	68.945	PJZ59286.1	93.064	0
AAN49963.2	AZQ00968.1	46.753	NA	NA	PJZ57477.1	52.347	0
AAN49966.1	AZQ01757.1	85.59	NA	NA	PJZ59284.1	77.729	0
AAN49969.1	AZQ03738.1	72.805	NA	NA	PJZ59283.1	66.575	0
AAN49970.1	AZQ01755.1	82.7	NA	NA	PJZ59282.1	76.211	0
AAN49971.2	AZQ01754.1	78.191	PJZ32548.1	50.978	PJZ59281.1	71.809	0
AAN49972.2	AZQ03737.1	45.664	PJZ32549.1	35.101	PJZ59280.1	39.746	0
AAN49973.2	AZQ01753.1	67.742	NA	NA	PJZ59394.1	63.441	0
AAN49974.1	AZQ01752.1	91.339	PJZ32550.1	61.6	PJZ59279.1	87.402	0
AAN49975.2	AZQ01751.1	97.859	PJZ32551.1	90.343	PJZ59278.1	98.287	0
AAN49976.2	AZQ01750.1	93.706	PJZ32552.1	78.671	PJZ59277.1	91.958	0
AAN49978.2	AZQ01749.1	97.217	PJZ32553.1	86.627	PJZ59276.1	96.223	0
AAN49979.1	AZQ01748.1	86.559	PJZ32554.1	53.226	PJZ59275.1	86.559	0
AAN49980.1	AZQ01747.1	90.173	PJZ32555.1	70.286	PJZ59274.1	92.486	0
AAN49981.2	AZQ01746.1	97	PJZ32556.1	78.022	PJZ59273.1	97	0
AAN49982.2	AZQ01745.1	83.573	PJZ32557.1	69.67	PJZ59393.1	84.211	0
AAN49986.1	AZQ01740.1	83.117	PJZ32559.1	45.455	PJZ59271.1	86.842	0
AAN49987.1	AZQ01739.1	93.994	PJZ32560.1	54.375	PJZ59270.1	92.793	0
AAN49988.2	AZQ03736.1	94.007	PJZ32755.1	79.401	PJZ59269.1	93.633	0
AAN49989.1	AZQ01738.1	92.35	PJZ32562.1	71.038	PJZ59268.1	91.803	0
AAN49992.1	AZQ01737.1	84.366	PJZ32563.1	56.146	PJZ59267.1	86.982	0
AAN49995.2	AZQ01736.1	81.405	PJZ32567.1	50.513	PJZ59264.1	66.87	0
AAN49996.1	AZQ01735.1	73.77	PJZ32568.1	53.942	PJZ59263.1	70.082	0
AAN49997.1	NA	NA	PJZ34744.1	55.862	NA	NA	0
AAN49999.2	AZQ01733.1	85.479	PJZ32571.1	55.125	PJZ59260.1	85.014	0
AAN50000.1	AZQ01732.1	74.131	NA	NA	PJZ59258.1	62.879	0
AAN50002.1	AZQ01731.1	58.586	PJZ31952.1	29.9	PJZ59257.1	60.596	0
AAN50004.1	AZQ01730.1	56.698	PJZ34067.1	46.005	PJZ59254.1	57.251	0
AAN50007.1	AZQ03734.1	97.028	PJZ31951.1	90.021	PJZ59252.1	96.603	0
AAN50008.1	AZQ01729.1	96.373	PJZ31950.1	87.565	PJZ59251.1	96.373	0
AAN50012.2	AZQ01728.1	85.791	PJZ32739.1	66.007	PJZ59248.1	88.129	0
AAN50015.1	AZQ01727.1	77.857	NA	NA	PJZ59246.1	70.922	0
AAN50016.2	AZQ01726.1	79.474	NA	NA	PJZ59245.1	67.797	0
AAN50017.1	AZQ01725.1	84.451	NA	NA	PJZ59391.1	84.118	0
AAN50019.2	AZQ03733.1	70.158	PJZ35023.1	62.236	PJZ59244.1	72.763	0
AAN50020.1	AZQ01722.1	98.507	PJZ35022.1	90.977	PJZ59243.1	100	0
AAN50023.1	AZQ01721.1	91.473	NA	NA	PJZ59242.1	86.923	0
AAN50025.1	AZQ01720.1	82.213	PJZ35021.1	56.048	PJZ59241.1	83.399	0
AAN50026.1	AZQ01719.1	87.376	PJZ35010.1	55.076	PJZ59240.1	88.366	0
AAN50027.2	AZQ01718.1	70.53	PJZ35009.1	39.298	PJZ59239.1	58.614	0
AAN50028.1	AZQ01717.1	87.5	NA	NA	PJZ59238.1	90.132	0
AAN50030.1	AZQ01716.1	75.527	NA	NA	PJZ59237.1	71.519	0
AAN50031.1	AZQ01715.1	83.727	PJZ32575.1	43.872	PJZ59236.1	80.871	0
AAN50033.1	NA	NA	NA	NA	PJZ55941.1	85.106	0
AAN50034.1	NA	NA	NA	NA	PJZ55942.1	82.09	0
AAN50035.1	NA	NA	NA	NA	PJZ55943.1	69.935	0
AAN50039.1	AZQ02631.1	90.354	PJZ32899.1	76.527	PJZ55871.1	90.997	0
AAN50040.2	AZQ02632.1	98.788	PJZ32898.1	88.45	PJZ55870.1	97.879	0
AAN50042.1	NA	NA	PJZ31923.1	76.106	NA	NA	0
AAN50043.1	NA	NA	PJZ31927.1	74.39	NA	NA	0
AAN50044.1	NA	NA	PJZ34716.1	50.649	NA	NA	0
AAN50046.1	AZQ03840.1	86.212	PJZ32574.1	68.485	PJZ57773.1	87.576	0
AAN50047.1	AZQ02835.1	97.198	PJZ32576.1	90.086	PJZ57772.1	96.767	0
AAN50048.1	AZQ02836.1	78.195	PJZ32577.1	55.472	PJZ57771.1	73.106	0
AAN50049.1	AZQ02837.1	60.628	PJZ32578.1	34.862	PJZ57770.1	66.543	0
AAN50053.1	AZQ02880.1	49.528	NA	NA	PJZ55605.1	46	0
AAN50056.2	AZQ01184.1	82.282	PJZ34436.1	47.416	PJZ59212.1	81.212	0
AAN50058.1	AZQ01183.1	81.481	NA	NA	PJZ59211.1	79.048	0
AAN50059.1	NA	NA	PJZ35249.1	42.782	PJZ59210.1	69.761	0
AAN50062.1	NA	NA	PJZ32463.1	36.111	PJZ57689.1	80.537	0
AAN50065.1	AZQ02633.1	76.623	PJZ32897.1	48.077	PJZ55921.1	73.077	0
AAN50066.1	AZQ02634.1	78.704	PJZ32896.1	40.588	PJZ55869.1	80.645	0
AAN50067.1	AZQ02635.1	87.535	PJZ32895.1	64.672	PJZ55920.1	88.95	0
AAN50070.1	AZQ02637.1	85.371	PJZ32894.1	54.507	PJZ55868.1	84.94	0
AAN50071.2	AZQ02639.1	79.023	PJZ32893.1	46.313	PJZ55867.1	72.464	0
AAN50072.2	NA	NA	NA	NA	PJZ57165.1	31.868	0
AAN50075.2	AZQ02641.1	94.048	PJZ32892.1	75	PJZ55919.1	92.857	0
AAN50076.1	AZQ02642.1	67.254	PJZ32891.1	25.57	PJZ55866.1	63.959	0
AAN50077.1	AZQ02643.1	90.688	PJZ32890.1	69.231	PJZ55865.1	92.713	0
AAN50078.2	NA	NA	NA	NA	PJZ55864.1	76.471	0
AAN50079.1	AZQ03110.1	28.571	NA	NA	PJZ55863.1	72.093	0
AAN50080.1	AZQ02648.1	85.128	NA	NA	PJZ56328.1	48.98	0
AAN50081.2	AZQ02649.1	83.333	NA	NA	NA	NA	0
AAN50085.2	AZQ02651.1	88.347	PJZ32889.1	65.466	PJZ55862.1	90.254	0
AAN50086.1	AZQ03821.1	88.732	PJZ32888.1	82.963	PJZ55861.1	93.007	0
AAN50090.2	AZQ02653.1	91.786	PJZ32887.1	71.831	PJZ55860.1	89.592	0
AAN50091.1	AZQ02654.1	80.422	PJZ33008.1	52.899	PJZ55858.1	78.221	0
AAN50093.1	AZQ02655.1	95.588	PJZ32886.1	80.882	PJZ55857.1	96.569	0
AAN50095.1	AZQ02656.1	64.706	PJZ32885.1	53.107	PJZ55852.1	83.616	0
AAN50098.1	AZQ02658.1	80.519	NA	NA	PJZ55849.1	75.641	0
AAN50099.1	AZQ02659.1	73.704	PJZ32883.1	45.489	PJZ55848.1	66.421	0
AAN50100.2	AZQ02660.1	93.13	PJZ33007.1	69.466	PJZ55847.1	92.748	0
AAN50102.1	AZQ03819.1	85.849	PJZ32507.1	64.651	PJZ57919.1	85.377	0
AAN50104.1	AZQ01686.1	87.421	PJZ34924.1	64.78	PJZ59383.1	86.164	0
AAN50106.1	NA	NA	PJZ35370.1	52.698	PJZ59157.1	79.299	0
AAN50108.1	NA	NA	NA	NA	PJZ59158.1	71.429	0
AAN50109.1	AZQ02766.1	86.822	NA	NA	PJZ59159.1	73.643	0
AAN50113.1	NA	NA	PJZ32644.1	56.684	PJZ59163.1	79.487	0
AAN50114.1	AZQ01430.1	91.939	PJZ32211.1	69.67	PJZ57868.1	91.939	0
AAN50115.1	AZQ01429.1	95.283	PJZ32212.1	78.922	PJZ57867.1	92.925	0
AAN50116.1	AZQ01428.1	84.211	PJZ32213.1	59.69	PJZ57866.1	85.913	0
AAN50117.2	AZQ03689.1	82.5	PJZ32255.1	39.623	PJZ57865.1	81.944	0
AAN50118.2	AZQ01427.1	74.194	PJZ32214.1	37.037	PJZ57864.1	68.347	0
AAN50119.1	AZQ01426.1	89.402	PJZ32215.1	63.587	PJZ57863.1	87.534	0
AAN50120.1	AZQ01425.1	84.074	PJZ32216.1	56.827	PJZ57862.1	85.609	0
AAN50121.1	AZQ01424.1	84.437	PJZ32217.1	65.657	PJZ57861.1	84.768	0
AAN50122.2	AZQ01423.1	92.842	PJZ32218.1	73.348	PJZ58423.1	93.053	0
AAN50127.1	AZQ01422.1	70.701	NA	NA	NA	NA	0
AAN50128.1	NA	NA	PJZ33148.1	41.711	NA	NA	0
AAN50132.1	NA	NA	PJZ32176.1	68.269	PJZ55494.1	87.26	0
AAN50133.2	AZQ01421.1	83.14	PJZ32177.1	67.246	PJZ55495.1	83.784	0
AAN50134.2	AZQ03688.1	84.848	PJZ32178.1	53.5	PJZ55496.1	84.848	0
AAN50140.2	AZQ01996.1	30.673	NA	NA	NA	NA	0
AAN50141.1	AZQ02662.1	69.718	PJZ32882.1	43.284	PJZ55846.1	73.846	0
AAN50142.1	NA	NA	NA	NA	PJZ55845.1	79.972	0
AAN50144.1	NA	NA	NA	NA	NA	NA	0
AAN50145.2	AZQ02663.1	92.553	PJZ32881.1	74.912	PJZ55844.1	91.844	0
AAN50146.1	AZQ02664.1	68.03	PJZ33006.1	40.726	PJZ55843.1	68.266	0
AAN50147.1	AZQ02665.1	88.09	PJZ32880.1	60.421	PJZ55842.1	85.802	0
AAN50148.1	AZQ02666.1	81.674	PJZ32879.1	46.304	PJZ55841.1	76.923	0
AAN50149.1	AZQ02667.1	84.211	PJZ32878.1	57.912	PJZ55840.1	82.566	0
AAN50150.1	AZQ02668.1	57.712	NA	NA	PJZ55839.1	64.484	0
AAN50151.1	AZQ02669.1	88.084	PJZ32877.1	60.656	PJZ55838.1	90.187	0
AAN50152.1	AZQ02670.1	64.577	PJZ32876.1	43.887	PJZ55837.1	69.811	0
AAN50153.1	AZQ02671.1	83.774	PJZ34440.1	52.083	PJZ55836.1	86.742	0
AAN50154.1	AZQ02672.1	92.444	PJZ32875.1	76.356	PJZ55835.1	91.644	0
AAN50155.1	NA	NA	NA	NA	NA	NA	0
AAN50156.1	AZQ03430.1	60	NA	NA	NA	NA	0
AAN50157.1	AZQ02674.1	96.071	PJZ35292.1	36.946	PJZ55831.1	94.464	0
AAN50161.1	NA	NA	PJZ33977.1	59.064	PJZ55918.1	69.663	0
AAN50165.1	AZQ02678.1	83.333	PJZ34607.1	44.792	PJZ55830.1	77.32	0
AAN50166.1	AZQ02679.1	80.23	PJZ32923.1	51.179	PJZ55829.1	82.54	0
AAN50167.1	AZQ02680.1	74.582	NA	NA	PJZ55828.1	67.774	0
AAN50168.1	AZQ02681.1	64.943	NA	NA	PJZ55827.1	52.374	0
AAN50169.2	AZQ02682.1	90	PJZ32874.1	54.639	PJZ55917.1	87	0
AAN50170.1	AZQ02683.1	68.276	PJZ32873.1	38.356	PJZ55826.1	64.384	0
AAN50171.1	AZQ02684.1	78.165	PJZ32872.1	35.088	PJZ55825.1	67.089	0
AAN50172.2	AZQ02685.1	85.965	PJZ32871.1	52.605	PJZ55824.1	81.454	0
AAN50173.1	AZQ02686.1	76.712	PJZ32870.1	30.303	PJZ55823.1	73.826	0
AAN50174.1	AZQ02687.1	86.957	PJZ32869.1	49.488	PJZ55822.1	81.595	0
AAN50175.1	AZQ02701.1	77.162	PJZ32826.1	44.191	PJZ55779.1	74.718	0
AAN50176.1	NA	NA	PJZ34504.1	60.571	PJZ55778.1	71.733	0
AAN50178.1	AZQ02702.1	87.968	PJZ32825.1	61.828	PJZ55774.1	87.989	0
AAN50180.2	AZQ02709.1	82.684	PJZ32824.1	64.516	PJZ55912.1	83.983	0
AAN50181.1	AZQ02708.1	77.885	PJZ32823.1	46.228	PJZ55773.1	71.309	0
AAN50182.1	AZQ02707.1	81.818	PJZ32822.1	50.492	PJZ55772.1	79.743	0
AAN50185.2	AZQ02711.1	83.404	PJZ32821.1	41.921	PJZ55771.1	78.723	0
AAN50186.1	AZQ02712.1	87.166	PJZ32820.1	71.351	PJZ55911.1	87.166	0
[truncated: 1,120 more rows]
