# Supplementary material for: Histones with an unconventional DNA-binding mode in vitro are major chromatin constituents in the bacterium Bdellovibrio bacteriovorus
Source: Nat Microbiol. 2023 Oct 9;8(11):2006–19. doi: 10.1038/s41564-023-01492-x (PMC10627809; doi:10.1038/s41564-023-01492-x)
Supplement: Supplementary file 5 — Source data for supplementary figures. [file 41564_2023_1492_MOESM5_ESM.zip › SourceData_Fig_S16.xlsx]

## Sheet: SourceData_F_S16A
FullEntry	Nuc_vs_Top_ratio	Final_Localization
CAE78413.1	5.06	Unknown
CAE77736.1	3.36	Unknown
CAE78739.1	1.99	NA
CAE78440.1	5.12	Unknown
CAE79230.1	3.64	Unknown
CAE80757.1	0.633	NA
CAE78596.1	2.9	Outer Membrane
CAE80817.1	2.95	Periplasmic
CAE78147.1	5.59	Unknown
CAE79186.1	1.38	Extracellular
CAE80335.1	6.95	Unknown
CAE79141.1	4.59	Unknown
CAE81252.1	3.26	Cytoplasmic
CAE79854.1	5.01	Unknown
CAE80401.1	0.0368	Periplasmic
CAE79469.1	1.03	Cytoplasmic Membrane
CAE80725.1	4.01	Cytoplasmic
CAE81117.1	5.32	Cytoplasmic
CAE79487.1	5.1	Cytoplasmic Membrane
CAE81251.1	3.22	Unknown
CAE81254.1	3.46	Cytoplasmic
CAE78572.1	1.96	Unknown
CAE77694.1	1.67	Cytoplasmic Membrane
CAE79962.1	-0.108	Unknown
CAE80365.1	1.39	NA
CAE77833.1	5.24	Unknown
CAE80777.1	-0.91	Unknown
CAE80748.1	0.774	Cytoplasmic
CAE78656.1	2.45	NA
CAE79485.1	4.67	Cytoplasmic Membrane
CAE80540.1	3.75	Unknown
CAE80754.1	4.12	NA
CAE80752.1	1.61	Cytoplasmic
CAE78411.1	5.51	Unknown
CAE80759.1	0.777	Cytoplasmic
CAE80753.1	3.89	Cytoplasmic
CAE79139.1	2.94	Cytoplasmic
CAE78153.1	5.74	Outer Membrane
CAE80066.1	4.04	NA
CAE77748.1	0.135	Cytoplasmic
CAE80988.1	4.69	NA
CAE79233.1	2.99	Cytoplasmic Membrane
CAE78783.1	3.92	Cytoplasmic Membrane
CAE77950.1	4.26	Unknown
CAE80763.1	-1.34	Unknown
CAE77943.1	3.98	Cytoplasmic Membrane
CAE78570.1	0.127	Periplasmic
CAE77708.1	4.45	Cytoplasmic
CAE80767.1	2.95	Cytoplasmic Membrane
CAE79359.1	5.34	NA
CAE80065.1	4.08	NA
CAE78263.1	0.794	Cytoplasmic
CAE81255.1	3.25	Cytoplasmic
CAE81206.1	2.16	Cytoplasmic
CAE79430.1	-0.0735	Cytoplasmic
CAE77941.1	3.62	NA
CAE78731.1	4.11	Cytoplasmic
CAE79488.1	4.62	Periplasmic
CAE80745.1	1.24	Cytoplasmic
CAE78634.1	4.86	Unknown
CAE78994.1	0.406	NA
CAE79573.1	4.72	Unknown
CAE78473.1	0.166	Cytoplasmic
CAE79607.1	5.25	Unknown
CAE80652.1	3.02	NA
CAE80465.1	4.99	Cytoplasmic Membrane
CAE79796.1	5.82	Outer Membrane
CAE77776.1	2.78	Cytoplasmic
CAE77879.1	4.12	Unknown
CAE80736.1	-0.0636	Cytoplasmic
CAE80466.1	3.23	Unknown
CAE78107.1	3.56	Unknown
CAE77994.1	-1.4	Unknown
CAE78881.1	1.73	Unknown
CAE80010.1	3.79	Cytoplasmic Membrane
CAE80964.1	4.47	Unknown
CAE80272.1	-1.26	Unknown
CAE80516.1	2.27	NA
CAE80731.1	0.325	Cytoplasmic
CAE77707.1	4.54	Cytoplasmic Membrane
CAE78395.1	3.51	Periplasmic
CAE80854.1	3.02	Cytoplasmic Membrane
CAE79006.1	1.56	NA
CAE81028.1	10.9	Unknown
CAE80404.1	4.7	Cytoplasmic Membrane
CAE80747.1	0.415	Cytoplasmic
CAE80749.1	-0.226	Cytoplasmic
CAE80064.1	3.78	Cytoplasmic Membrane
CAE77919.1	5.79	Unknown
CAE79859.1	-1.66	Cytoplasmic
CAE78154.1	5.08	Periplasmic
CAE79375.1	0.53	Unknown
CAE80751.1	-0.028	Cytoplasmic
CAE77944.1	4.04	NA
CAE81256.1	3.7	Unknown
CAE79447.1	3.51	Unknown
CAE77744.1	2.58	Periplasmic
CAE77714.1	0.0245	Cytoplasmic
CAE81257.1	3.67	Unknown
CAE80496.1	-0.746	Cytoplasmic
CAE79958.1	0.458	Cytoplasmic
CAE79288.1	-0.886	Unknown
CAE80351.1	4.28	Cytoplasmic
CAE80734.1	0.867	Cytoplasmic
CAE81253.1	3.41	Cytoplasmic
CAE80693.1	0.932	Cytoplasmic Membrane
CAE81141.1	-0.436	Cytoplasmic
CAE80415.1	3.45	NA
CAE78908.1	6.92	Cytoplasmic
CAE80758.1	0.39	Cytoplasmic
CAE80724.1	1.72	Cytoplasmic
CAE77702.1	1.14	Cytoplasmic Membrane
CAE80128.1	4.57	Cytoplasmic
CAE79936.1	4.06	Cytoplasmic
CAE80728.1	0.246	Cytoplasmic
CAE80317.1	-1.34	Cytoplasmic
CAE78880.1	-0.24	Cytoplasmic
CAE80844.1	2.73	Unknown
CAE78623.1	1.83	Cytoplasmic Membrane
CAE79725.1	2.21	NA
CAE79232.1	2.32	NA
CAE80732.1	-0.522	Cytoplasmic
CAE78803.1	-0.985	Unknown
CAE78477.1	4.03	Outer Membrane
CAE79628.1	5.79	Unknown
CAE80342.1	2.68	Cytoplasmic Membrane
CAE79584.1	4.94	Cytoplasmic Membrane
CAE77932.1	3.73	NA
CAE79501.1	1.24	Cytoplasmic
CAE77786.1	2.93	Outer Membrane
CAE78193.1	2.78	Extracellular
CAE80406.1	4.01	Unknown
CAE80769.1	5.28	Outer Membrane
CAE78458.1	2.04	Cytoplasmic Membrane
CAE77787.1	5.58	Unknown
CAE80847.1	1.77	Unknown
CAE77952.1	3.06	Periplasmic
CAE80939.1	0.652	Unknown
CAE80760.1	0.574	Cytoplasmic
CAE80553.1	3.81	Periplasmic
CAE78381.1	2.47	NA
CAE80737.1	0.0402	Cytoplasmic
CAE80735.1	-0.764	Cytoplasmic
CAE80804.1	8.45	Cytoplasmic
CAE78043.1	3.85	Unknown
CAE80275.1	-1.98	Cytoplasmic
CAE80730.1	4.49	Cytoplasmic Membrane
CAE80299.1	-0.756	Unknown
CAE79431.1	0.122	Cytoplasmic
CAE78909.1	6.61	Cytoplasmic
CAE80519.1	0.891	Cytoplasmic
CAE80846.1	2.1	Cytoplasmic
CAE78397.1	3.67	Unknown
CAE80742.1	-0.0805	Cytoplasmic
CAE80888.1	3.78	NA
CAE78891.1	3.79	Unknown
CAE77888.1	-0.91	Cytoplasmic
CAE78820.1	-1.15	NA
CAE78778.1	7.11	Outer Membrane
CAE81185.1	-1.7	Extracellular
CAE80819.1	6.17	Unknown
CAE78904.1	-0.327	Cytoplasmic Membrane
CAE80744.1	-0.47	Cytoplasmic
CAE78779.1	4.93	Unknown
CAE80727.1	-0.135	Periplasmic
CAE80514.1	1.8	NA
CAE80848.1	2.86	Cytoplasmic
CAE77901.1	4.49	Cytoplasmic
CAE79963.1	-1.08	Cytoplasmic
CAE80880.1	5.62	NA
CAE80824.1	5.55	NA
CAE80513.1	-1.69	NA
CAE80741.1	0.000592	Cytoplasmic
CAE80368.1	-0.464	Cytoplasmic Membrane
CAE78827.1	5.79	Outer Membrane
CAE79949.1	2.25	Cytoplasmic Membrane
CAE79500.1	2.18	Unknown
CAE79098.1	4.03	Cytoplasmic
CAE80738.1	0.196	Cytoplasmic
CAE77716.1	-1.36	Cytoplasmic
CAE79422.1	4.39	Outer Membrane
CAE79489.1	4.82	Cytoplasmic Membrane
CAE80845.1	2.25	Cytoplasmic
CAE80322.1	11.8	Cytoplasmic
CAE78459.1	1.94	Cytoplasmic Membrane
CAE78114.1	1.78	NA
CAE78921.1	-1.19	Cytoplasmic
CAE80249.1	4.31	NA
CAE79726.1	2.16	NA
CAE77860.1	3.77	Cytoplasmic Membrane
CAE78183.1	1.04	Periplasmic
CAE78730.1	3.58	Cytoplasmic
CAE80746.1	-0.117	Cytoplasmic
CAE79278.1	12	Cytoplasmic
CAE78053.1	11.1	Cytoplasmic
CAE80323.1	2.4	NA
CAE79806.1	2.51	Unknown
CAE78782.1	3.85	NA
CAE80726.1	-0.339	Cytoplasmic
CAE79353.1	0.816	Unknown
CAE80178.1	5.89	Unknown
CAE80286.1	2.51	Extracellular
CAE78143.1	0.81	Periplasmic
CAE80478.1	0.757	Unknown
CAE77822.1	7.99	Cytoplasmic
CAE81163.1	3.47	Unknown
CAE80733.1	-0.315	Cytoplasmic
CAE79783.1	9.28	Cytoplasmic
CAE80236.1	5.39	Cytoplasmic Membrane
CAE77729.1	9.34	Cytoplasmic
CAE78785.1	4.22	Unknown
CAE77898.1	-1.22	NA
CAE81142.1	-1.42	Cytoplasmic
CAE79900.1	0.348	Cytoplasmic
CAE80584.1	-0.758	Unknown
CAE78472.1	-1.24	Cytoplasmic
CAE80903.1	3.96	Unknown
CAE80849.1	2.52	NA
CAE80046.1	0.488	NA
CAE78181.1	-0.133	Cytoplasmic
CAE79683.1	-2.04	Cytoplasmic
CAE80475.1	2.35	Cytoplasmic
CAE79779.1	3.29	Cytoplasmic Membrane
CAE77779.1	5.18	Outer Membrane
CAE80220.1	-2.02	Unknown
CAE79008.1	1.56	Cytoplasmic Membrane
CAE79604.1	3.06	NA
CAE79255.1	5.74	Unknown
CAE78947.1	9.57	NA
CAE80743.1	-0.97	Cytoplasmic
CAE79027.1	3.28	NA
CAE78955.1	4.18	Cytoplasmic
CAE81115.1	-0.973	Cytoplasmic
CAE80740.1	-1.34	Unknown
CAE78995.1	3.57	Cytoplasmic Membrane
CAE80399.1	-1.28	Cytoplasmic Membrane
CAE79682.1	-1.72	Unknown
CAE80464.1	-1.35	Cytoplasmic
CAE81094.1	2.75	NA
CAE79475.1	5.5	Outer Membrane
CAE79365.1	2.04	NA
CAE78094.1	3.5	Unknown
CAE80508.1	5.7	Cytoplasmic
CAE80583.1	2.89	Periplasmic
CAE77846.1	2.87	Periplasmic
CAE80520.1	0.746	Cytoplasmic
CAE78797.1	-0.0027	Cytoplasmic Membrane
CAE78464.1	2.43	Cytoplasmic Membrane
CAE80059.1	5.69	Outer Membrane
CAE78793.1	-1.44	Cytoplasmic
CAE79909.1	8.97	Cytoplasmic Membrane
CAE81205.1	-0.658	Cytoplasmic
CAE79863.1	-1.33	Cytoplasmic
CAE80273.1	-1.05	NA
CAE79004.1	2.8	Unknown
CAE80045.1	0.347	Unknown
CAE80899.1	3.42	NA
CAE78812.1	5.52	NA
CAE78784.1	4.12	Unknown
CAE77746.1	-0.14	NA
CAE81088.1	-1.46	Cytoplasmic
CAE79658.1	5.56	Outer Membrane
CAE79820.1	-1.21	Unknown
CAE80936.1	2.44	NA
CAE80645.1	2.37	Cytoplasmic
CAE79300.1	3.73	Cytoplasmic Membrane
CAE79194.1	-0.528	Cytoplasmic
CAE79426.1	-0.318	Cytoplasmic
CAE80434.1	5.28	Outer Membrane
CAE79876.1	-1.15	Cytoplasmic
CAE79483.1	3.83	Cytoplasmic Membrane
CAE81126.1	-1.34	Cytoplasmic
CAE77849.1	3.32	Cytoplasmic Membrane
CAE81116.1	-0.804	Cytoplasmic
CAE79799.1	13.5	Cytoplasmic
CAE79332.1	1.26	Unknown
CAE78598.1	3.96	Unknown
CAE78323.1	-1.95	Cytoplasmic
CAE78067.1	4.59	Unknown
CAE79831.1	1.9	Unknown
CAE78009.1	-1.43	NA
CAE77797.1	4.7	Outer Membrane
CAE81027.1	1.32	Cytoplasmic Membrane
CAE80326.1	-1.8	Unknown
CAE81266.1	3.84	Cytoplasmic Membrane
CAE80159.1	-0.964	Cytoplasmic
CAE79214.1	1.9	Unknown
CAE81242.1	4.43	Cytoplasmic Membrane
CAE78606.1	-2.04	Unknown
CAE78257.1	-1.34	Cytoplasmic
CAE78742.1	-1.13	Unknown
CAE78873.1	2.15	NA
CAE80279.1	5.11	Periplasmic
CAE78757.1	1.94	Cytoplasmic
CAE80518.1	0.727	Cytoplasmic
CAE78543.1	5.41	Unknown
CAE81101.1	-1.23	Cytoplasmic
CAE78072.1	8.01	Outer Membrane
CAE78643.1	-0.726	Cytoplasmic
CAE80265.1	0.738	NA
CAE80294.1	-1.74	Cytoplasmic
CAE79005.1	3.02	NA
CAE77731.1	-1.19	Cytoplasmic
CAE79670.1	-0.168	Cytoplasmic
CAE79484.1	3.57	Periplasmic
CAE79374.1	5.11	Outer Membrane
CAE77925.1	-0.768	Cytoplasmic
CAE80435.1	-0.578	Periplasmic
CAE80823.1	5.04	Cytoplasmic Membrane
CAE80332.1	8.1	NA
CAE78613.1	5.08	NA
CAE79756.1	3.87	Unknown
CAE78999.1	2.9	Unknown
CAE79486.1	5.32	Cytoplasmic Membrane
CAE78957.1	4.56	Cytoplasmic Membrane
CAE81119.1	2.94	NA
CAE78997.1	6.39	NA
CAE79877.1	0.762	Unknown
CAE78533.1	-1.77	Cytoplasmic
CAE78933.1	5.05	Outer Membrane
CAE80044.1	0.671	NA
CAE80644.1	2.05	Cytoplasmic
CAE79508.1	-0.828	Unknown
CAE79114.1	-0.119	Unknown
CAE78028.1	3.21	NA
CAE78510.1	5.11	Periplasmic
CAE78069.1	2.94	Cytoplasmic Membrane
CAE80443.1	2.31	Unknown
CAE78978.1	-1.5	Cytoplasmic
CAE80210.1	4.99	Outer Membrane
CAE80203.1	2.03	NA
CAE78902.1	2.45	Cytoplasmic
CAE78745.1	-0.912	Cytoplasmic
CAE79323.1	-1.2	Cytoplasmic
CAE79105.1	4.26	Cytoplasmic
CAE80994.1	-1.87	Periplasmic
CAE80302.1	-1.58	Cytoplasmic
CAE77946.1	3.26	Cytoplasmic Membrane
CAE80739.1	-0.946	Cytoplasmic
CAE78781.1	1.28	Unknown
CAE78720.1	3.06	Cytoplasmic Membrane
CAE79693.1	-0.56	Cytoplasmic
CAE80284.1	-1.01	Cytoplasmic
CAE78717.1	-0.843	Cytoplasmic
CAE79427.1	-0.135	Cytoplasmic
CAE79155.1	1.4	NA
CAE77704.1	-1.62	Unknown
CAE78423.1	3.13	Unknown
CAE79468.1	1.84	Unknown
CAE81111.1	-0.648	Cytoplasmic
CAE79281.1	-1.31	Unknown
CAE78809.1	3.16	Unknown
CAE80561.1	3.79	NA
CAE77844.1	-2.16	NA
CAE79445.1	2.65	Cytoplasmic
CAE79022.1	6.27	Unknown
CAE78692.1	2.53	NA
CAE80515.1	1.87	NA
CAE81134.1	2.28	NA
CAE78675.1	-1.04	Cytoplasmic
CAE80057.1	5.24	Cytoplasmic Membrane
CAE78670.1	-1.21	Cytoplasmic
CAE78254.1	-0.394	NA
CAE78068.1	2.4	Cytoplasmic Membrane
CAE78869.1	-1.72	Unknown
CAE78967.1	4.03	NA
CAE79482.1	4.39	Cytoplasmic Membrane
CAE79394.1	-1.49	Cytoplasmic
CAE79112.1	2.36	NA
CAE77705.1	-1.75	Unknown
CAE80179.1	0.792	Unknown
CAE80835.1	0.989	Unknown
CAE80407.1	3.66	Cytoplasmic Membrane
CAE77874.1	-0.557	Cytoplasmic
CAE78916.1	3.2	Cytoplasmic Membrane
CAE80311.1	-1.68	Cytoplasmic
CAE78986.1	-1.93	NA
CAE81162.1	7.46	NA
CAE79026.1	4.77	Cytoplasmic Membrane
CAE80288.1	-1.62	NA
CAE81168.1	-1.42	Cytoplasmic
CAE80650.1	2.91	Unknown
CAE79116.1	3.63	Cytoplasmic Membrane
CAE80026.1	-1.51	Periplasmic
CAE79694.1	-0.458	Cytoplasmic
CAE80567.1	-1.54	NA
CAE80373.1	2.97	Unknown
CAE79393.1	-1.22	Cytoplasmic
CAE77826.1	-0.589	Cytoplasmic
CAE78261.1	1.6	Cytoplasmic
CAE78223.1	3.76	Cytoplasmic
CAE80168.1	-1.53	Cytoplasmic
CAE79878.1	4.95	Outer Membrane
CAE77706.1	4.58	Cytoplasmic Membrane
CAE81156.1	-1.58	Cytoplasmic
CAE79133.1	6.19	Outer Membrane
CAE80762.1	3.13	Cytoplasmic Membrane
CAE77899.1	-2.16	Cytoplasmic
CAE77766.1	9.98	Cytoplasmic
CAE78780.1	1.34	Unknown
CAE79659.1	3.46	Cytoplasmic Membrane
CAE77778.1	4.13	Unknown
CAE79800.1	9.1	Cytoplasmic
CAE78520.1	2.84	Cytoplasmic
CAE79850.1	-2	Unknown
CAE81249.1	8.26	Unknown
CAE80922.1	2.31	Cytoplasmic Membrane
CAE80788.1	2.63	Unknown
CAE78295.1	-0.148	Unknown
CAE81155.1	-1.43	NA
CAE80147.1	-0.588	Cytoplasmic
CAE78810.1	3.26	Unknown
CAE79544.1	-0.974	Cytoplasmic
CAE79183.1	0.178	Cytoplasmic Membrane
CAE79080.1	0.734	NA
CAE79701.1	-1.08	Cytoplasmic
CAE78500.1	1	NA
CAE80319.1	1.22	Cytoplasmic
CAE79938.1	-1.26	Cytoplasmic
CAE79356.1	2.49	Cytoplasmic Membrane
CAE79823.1	-1.4	NA
CAE80003.1	3.5	Cytoplasmic
CAE81133.1	9.05	Unknown
CAE78077.1	0.782	Cytoplasmic
CAE80923.1	-0.0691	Cytoplasmic Membrane
CAE80488.1	-0.945	NA
CAE77815.1	3	Cytoplasmic Membrane
CAE80266.1	4.14	NA
CAE80826.1	3.87	Unknown
CAE78467.1	3.32	Unknown
CAE80535.1	2.85	Cytoplasmic Membrane
CAE78910.1	2.84	Cytoplasmic
CAE79111.1	1.9	Extracellular
CAE79904.1	-1.39	NA
CAE81194.1	5.83	Cytoplasmic
CAE78436.1	3.37	Periplasmic
CAE79307.1	0.76	Unknown
CAE78777.1	8.26	Cytoplasmic Membrane
CAE79417.1	4.43	Cytoplasmic
CAE77783.1	-0.267	Unknown
CAE81144.1	-2.14	Cytoplasmic
CAE80268.1	5.03	Cytoplasmic Membrane
CAE78310.1	-2.49	Cytoplasmic
CAE79159.1	6.53	Unknown
CAE79989.1	7.15	Cytoplasmic Membrane
CAE80896.1	2.2	Cytoplasmic Membrane
CAE78958.1	1.74	Cytoplasmic
CAE77865.1	2.98	Unknown
CAE79335.1	8.22	Outer Membrane
CAE79663.1	-1.18	Cytoplasmic Membrane
CAE77848.1	3.68	Cytoplasmic Membrane
CAE79764.1	2.29	Unknown
CAE79913.1	2.76	Unknown
CAE78811.1	3.69	Unknown
CAE79557.1	4.02	Cytoplasmic
CAE78022.1	-2.02	Cytoplasmic
CAE78296.1	1.99	NA
CAE78774.1	1.43	Periplasmic
CAE78503.1	0.988	NA
CAE80325.1	7.39	Unknown
CAE77809.1	3.72	Cytoplasmic Membrane
CAE79781.1	3.01	Unknown
CAE79081.1	0.811	Cytoplasmic
CAE81265.1	0.128	Cytoplasmic
CAE79921.1	2.97	Cytoplasmic
CAE79450.1	7.68	Outer Membrane
CAE80119.1	4.52	Cytoplasmic Membrane
CAE80533.1	0.325	Cytoplasmic
CAE80241.1	2.71	NA
CAE79127.1	5.62	Cytoplasmic
CAE77929.1	-0.565	Cytoplasmic
CAE81243.1	4.15	Cytoplasmic Membrane
CAE78202.1	3.81	Cytoplasmic Membrane
CAE80789.1	2.77	NA
CAE80928.1	10	Cytoplasmic
CAE80809.1	6.07	Outer Membrane
CAE79028.1	4.36	Unknown
CAE78031.1	2.61	Unknown
CAE81245.1	4.03	Cytoplasmic Membrane
CAE77820.1	0.0514	Extracellular
CAE78082.1	5.58	Unknown
CAE81241.1	4.45	Cytoplasmic Membrane
CAE79007.1	-1.04	Cytoplasmic
CAE81215.1	-0.715	NA
CAE81226.1	-1.17	Cytoplasmic
CAE77799.1	-1.74	Cytoplasmic
CAE79814.1	-2.06	Cytoplasmic
CAE77831.1	-1.65	NA
CAE81187.1	2.94	Outer Membrane
CAE78913.1	-1.43	Periplasmic
CAE79674.1	3.33	Unknown
CAE78208.1	1.95	Unknown
CAE77884.1	-0.658	NA
CAE79851.1	4.37	NA
CAE78808.1	1.52	Unknown
CAE79871.1	5.81	Unknown
CAE80565.1	2.15	Unknown
CAE78831.1	5.49	Outer Membrane
CAE79662.1	-1.72	Periplasmic
CAE79477.1	3.68	Unknown
CAE79495.1	-1.5	Cytoplasmic
CAE80982.1	1.35	Cytoplasmic
CAE77808.1	-1.3	Cytoplasmic Membrane
CAE79879.1	1.7	Unknown
CAE78362.1	1.96	Unknown
CAE78211.1	0.856	Unknown
CAE81216.1	-0.658	Cytoplasmic
CAE78752.1	4.33	Unknown
CAE80267.1	2.09	Cytoplasmic Membrane
CAE80653.1	5.89	Unknown
CAE80723.1	1.45	Cytoplasmic Membrane
CAE77992.1	-2.13	Cytoplasmic
CAE79065.1	-0.863	Cytoplasmic
CAE79228.1	6.31	NA
CAE78817.1	2.72	Cytoplasmic Membrane
CAE80761.1	-1.35	Cytoplasmic
CAE78560.1	3.15	Periplasmic
CAE79579.1	-1.65	Cytoplasmic
CAE78021.1	-1.76	Cytoplasmic
CAE79889.1	3.02	Outer Membrane
CAE81188.1	-0.346	Unknown
CAE77689.1	-0.492	Cytoplasmic
CAE78071.1	2.38	NA
CAE78070.1	3.14	NA
CAE80881.1	2.95	Cytoplasmic Membrane
CAE78892.1	-1.51	Cytoplasmic
CAE78509.1	3.89	Unknown
CAE80324.1	9.43	NA
CAE79899.1	1.85	Periplasmic
CAE79531.1	-1.8	Cytoplasmic Membrane
CAE79691.1	-0.378	NA
CAE80613.1	-0.614	NA
CAE79860.1	-1.62	Cytoplasmic
CAE78365.1	-0.947	Unknown
CAE79947.1	1.89	Cytoplasmic
CAE78984.1	-1.27	Cytoplasmic
CAE80222.1	0.286	Unknown
CAE81247.1	5.46	NA
CAE80476.1	0.413	NA
CAE79396.1	1.59	Cytoplasmic Membrane
CAE77878.1	1.8	Unknown
CAE80025.1	-0.452	Cytoplasmic Membrane
CAE77693.1	2.84	Cytoplasmic Membrane
CAE80904.1	4.74	Unknown
CAE78795.1	-1.5	Cytoplasmic
CAE78315.1	-1.46	NA
CAE77889.1	-1.24	Cytoplasmic
CAE81169.1	-1.36	Cytoplasmic
CAE77983.1	10.1	Unknown
CAE79514.1	-1.44	Cytoplasmic
CAE77732.1	2.34	Unknown
CAE79462.1	2.74	Unknown
CAE79360.1	1.06	Unknown
CAE77832.1	0.468	Cytoplasmic Membrane
CAE78960.1	4.37	NA
CAE79038.1	8.87	NA
CAE78359.1	8.97	Outer Membrane
CAE79225.1	-1.15	Cytoplasmic
CAE79954.1	7.89	NA
CAE79129.1	2.72	Cytoplasmic Membrane
CAE77777.1	-0.738	Cytoplasmic
CAE78126.1	0.722	Cytoplasmic
CAE78813.1	3.74	Unknown
CAE80304.1	1.82	Cytoplasmic Membrane
CAE80344.1	2.37	Cytoplasmic Membrane
CAE79182.1	1.23	NA
CAE80060.1	-1.19	Unknown
CAE81217.1	-0.684	Cytoplasmic
CAE79466.1	1.94	Unknown
CAE80511.1	2.75	Cytoplasmic
CAE79465.1	2.08	Unknown
CAE79458.1	8.2	Unknown
CAE77945.1	6.13	Cytoplasmic Membrane
CAE77892.1	-0.835	Cytoplasmic
CAE78595.1	9.31	Unknown
CAE78443.1	4.66	Outer Membrane
CAE78186.1	5.19	Cytoplasmic
CAE77700.1	1.19	NA
CAE78718.1	-1.79	Cytoplasmic
CAE79625.1	-1.77	Unknown
CAE78270.1	1.35	Periplasmic
CAE78699.1	-1.77	Cytoplasmic Membrane
CAE80905.1	-2	Cytoplasmic
CAE79945.1	1.6	Cytoplasmic
CAE79629.1	-1.58	Cytoplasmic
CAE79828.1	2.82	Unknown
CAE78547.1	1.45	Cytoplasmic
CAE80303.1	-1.49	Cytoplasmic
CAE78925.1	-1.76	Unknown
CAE77819.1	2.13	Unknown
CAE79995.1	-0.0346	Cytoplasmic
CAE79664.1	0.831	Cytoplasmic
CAE78979.1	-1.63	Cytoplasmic
CAE80576.1	4.79	Cytoplasmic Membrane
CAE79136.1	-1.3	Cytoplasmic
CAE78341.1	-1.08	Cytoplasmic
CAE79692.1	-0.45	NA
CAE80157.1	3.25	Unknown
CAE80224.1	-1.76	Periplasmic
CAE80955.1	-1.6	Cytoplasmic
CAE79077.1	0.028	Unknown
CAE78589.1	0.055	Extracellular
CAE80129.1	3.16	Cytoplasmic Membrane
CAE77688.1	-0.682	Cytoplasmic
CAE78838.1	8.08	Outer Membrane
CAE77795.1	-1.59	Cytoplasmic
CAE77757.1	-1.59	Cytoplasmic
CAE81258.1	0.159	Unknown
CAE79513.1	-0.893	Cytoplasmic
CAE80175.1	-0.897	NA
CAE78455.1	0.147	Cytoplasmic
CAE81122.1	-1.33	Cytoplasmic
CAE79472.1	1.82	Unknown
CAE81227.1	-0.448	Cytoplasmic
CAE79706.1	-1.29	Cytoplasmic
CAE79461.1	2.08	Cytoplasmic
CAE80577.1	5.99	Cytoplasmic Membrane
CAE79684.1	3.2	Cytoplasmic
CAE78832.1	4.83	Cytoplasmic Membrane
CAE79780.1	3.55	Cytoplasmic Membrane
CAE79199.1	6.54	NA
CAE79425.1	-0.0833	Cytoplasmic
CAE77821.1	1.53	NA
CAE78968.1	3.28	Unknown
CAE80202.1	-1.65	NA
CAE78291.1	-2.23	NA
CAE78696.1	0.177	Unknown
CAE78716.1	-1.09	Cytoplasmic
CAE78391.1	-1.17	Cytoplasmic
CAE78037.1	-1.4	NA
CAE79467.1	1.66	Unknown
CAE80538.1	-1.44	NA
CAE80607.1	0.121	NA
CAE79106.1	-1.2	Cytoplasmic
CAE81096.1	-1.47	Unknown
CAE80958.1	9.02	Cytoplasmic
CAE79774.1	-0.985	Unknown
CAE77885.1	0.728	NA
CAE77895.1	3.28	Cytoplasmic
CAE79942.1	-0.999	Cytoplasmic
CAE78243.1	-1.59	Cytoplasmic
CAE78546.1	1.56	Cytoplasmic
CAE79031.1	-1.74	Unknown
CAE81246.1	3.97	Cytoplasmic Membrane
CAE79463.1	2.81	NA
CAE78900.1	5.53	Cytoplasmic Membrane
CAE81228.1	0.7	Cytoplasmic Membrane
CAE78935.1	6.78	Cytoplasmic Membrane
CAE80338.1	2.53	Unknown
CAE78951.1	2.63	NA
CAE78818.1	3.17	NA
CAE78787.1	0.954	Unknown
CAE79856.1	-1.66	Cytoplasmic
CAE77756.1	5.94	Cytoplasmic Membrane
CAE80981.1	1.3	Unknown
CAE80993.1	-1.1	Cytoplasmic
CAE80807.1	0.999	Unknown
CAE77788.1	5.18	NA
CAE80909.1	-0.75	Cytoplasmic
CAE81071.1	3.91	NA
CAE78651.1	-1.23	Cytoplasmic
CAE79707.1	-1.59	Cytoplasmic
CAE78182.1	-1.14	Cytoplasmic
CAE80764.1	0.166	Cytoplasmic
CAE77774.1	2.93	Unknown
CAE79994.1	-0.789	Cytoplasmic
CAE80552.1	-0.668	NA
CAE77984.1	2.59	NA
CAE79175.1	5.77	Cytoplasmic Membrane
CAE78885.1	-1.22	Cytoplasmic
CAE79126.1	0.0141	Cytoplasmic Membrane
CAE80367.1	-1.56	Unknown
CAE80550.1	0.358	NA
CAE80491.1	-0.239	Cytoplasmic
CAE80058.1	-2.2	Unknown
CAE79002.1	-0.99	Unknown
CAE78917.1	-1.01	Unknown
CAE78805.1	2.87	Cytoplasmic
CAE80463.1	-0.864	Cytoplasmic Membrane
CAE79758.1	3.18	NA
CAE78466.1	4	NA
CAE80498.1	-1.34	Cytoplasmic
CAE79535.1	7.11	NA
CAE80382.1	-1.9	Unknown
CAE78983.1	-1.36	Cytoplasmic
CAE79939.1	-1.57	Cytoplasmic
CAE79943.1	2.37	Unknown
CAE78137.1	-0.137	NA
CAE80023.1	0.153	Cytoplasmic Membrane
CAE80198.1	2.59	Cytoplasmic Membrane
CAE80938.1	1.17	Extracellular
CAE80471.1	0.651	Cytoplasmic
CAE80969.1	5.32	Cytoplasmic
CAE78480.1	-0.925	Cytoplasmic
CAE80022.1	6.29	Unknown
CAE79941.1	-1.53	Cytoplasmic
CAE77838.1	-0.937	Cytoplasmic Membrane
CAE79062.1	-1.5	Cytoplasmic
CAE79541.1	5.98	Unknown
CAE80863.1	-1.33	Unknown
CAE79110.1	2.22	Cytoplasmic
CAE77920.1	2.17	Cytoplasmic Membrane
CAE78275.1	-2.05	NA
CAE78949.1	-1.76	Cytoplasmic
CAE78240.1	-1.21	Cytoplasmic
CAE80526.1	-0.391	Cytoplasmic
CAE79376.1	-0.943	Cytoplasmic
CAE78802.1	-1.41	Cytoplasmic
CAE78486.1	-1.59	Cytoplasmic
CAE78897.1	-1.02	Cytoplasmic
CAE80035.1	-2.08	NA
CAE79349.1	7.13	NA
CAE78898.1	-1.76	Cytoplasmic
CAE79915.1	-0.821	Cytoplasmic
CAE78158.1	2.25	Unknown
CAE78410.1	0.855	Cytoplasmic
CAE80276.1	-0.127	Cytoplasmic
CAE78192.1	-0.81	Cytoplasmic
CAE78893.1	-0.807	Cytoplasmic
CAE79392.1	2.45	Cytoplasmic Membrane
CAE77829.1	1.71	NA
CAE79964.1	-0.808	Cytoplasmic Membrane
CAE79029.1	-1.42	Cytoplasmic
CAE77789.1	2.59	NA
CAE80954.1	2.22	NA
CAE79716.1	0.938	Unknown
CAE79602.1	-0.868	Cytoplasmic
CAE79626.1	0.542	Cytoplasmic
CAE79494.1	-1.15	Cytoplasmic
CAE80902.1	2.49	Unknown
CAE80495.1	-1.38	NA
CAE78120.1	-0.61	Unknown
CAE79723.1	-1.43	Cytoplasmic
CAE78531.1	6.91	Cytoplasmic Membrane
CAE80525.1	-0.678	NA
CAE78122.1	-2.13	Unknown
CAE80369.1	-1.86	Unknown
CAE80996.1	2.5	Unknown
CAE79525.1	-1.83	Cytoplasmic
CAE78539.1	-1.97	Cytoplasmic
CAE80976.1	8.13	NA
CAE79257.1	-1.89	Cytoplasmic
CAE80158.1	-1.52	Cytoplasmic
CAE77881.1	2.12	Cytoplasmic
CAE78479.1	0.357	Unknown
CAE79086.1	1.66	Unknown
CAE80729.1	-2.19	Cytoplasmic
CAE80234.1	-2.09	Cytoplasmic
CAE78016.1	-1.09	NA
CAE78267.1	-1.5	Cytoplasmic
CAE79060.1	8.59	NA
CAE79439.1	5.99	NA
CAE79362.1	0.106	Unknown
CAE77886.1	3.68	Cytoplasmic Membrane
CAE79817.1	-0.447	Cytoplasmic
CAE81199.1	1.77	Unknown
CAE81221.1	1.49	NA
CAE79095.1	-2.14	NA
CAE79708.1	-0.852	Cytoplasmic Membrane
CAE79788.1	-0.395	NA
CAE78788.1	-1.5	NA
CAE79951.1	-0.235	Cytoplasmic
CAE78666.1	8.38	Outer Membrane
CAE77847.1	2.58	Unknown
CAE77801.1	-0.899	Cytoplasmic
CAE77971.1	-1.83	Periplasmic
CAE77960.1	-2.11	Cytoplasmic
CAE80960.1	-0.583	Cytoplasmic
CAE78495.1	2.52	Cytoplasmic Membrane
CAE81189.1	7.21	Cytoplasmic Membrane
CAE78804.1	-0.374	Periplasmic
CAE80721.1	0.00516	Cytoplasmic
CAE78966.1	2.27	Cytoplasmic
CAE77830.1	-0.559	NA
CAE80269.1	4.82	Cytoplasmic Membrane
CAE80832.1	3.25	NA
CAE80543.1	-0.199	Cytoplasmic
CAE79369.1	2.35	Cytoplasmic Membrane
CAE78982.1	0.62	NA
CAE79109.1	-1.4	NA
CAE79032.1	-0.0184	Cytoplasmic Membrane
CAE78023.1	-1.7	Unknown
CAE79722.1	-1.67	Cytoplasmic
CAE78294.1	-1.04	Cytoplasmic
CAE78222.1	-1.26	Cytoplasmic
CAE79547.1	5.03	Cytoplasmic Membrane
CAE79380.1	-4.88	Cytoplasmic Membrane
CAE78980.1	-1.75	Cytoplasmic
CAE79858.1	-1.52	Cytoplasmic Membrane
CAE79832.1	3.62	Cytoplasmic
CAE78981.1	0.0925	Unknown
CAE78363.1	1.17	Unknown
CAE80235.1	-1.61	Cytoplasmic
CAE78578.1	0.965	Cytoplasmic
CAE80043.1	0.291	Unknown
CAE78644.1	-1.77	Cytoplasmic
CAE79512.1	-1.06	Cytoplasmic
CAE80659.1	-1.25	Cytoplasmic
CAE78011.1	-0.336	Cytoplasmic Membrane
CAE79713.1	0.359	Cytoplasmic
CAE80906.1	0.187	Cytoplasmic Membrane
CAE79570.1	2.65	NA
CAE77975.1	7.71	NA
CAE77728.1	-1.78	Cytoplasmic
CAE81128.1	0.236	Unknown
CAE81203.1	-0.342	Cytoplasmic
CAE77872.1	0.0685	Extracellular
CAE81136.1	0.795	Unknown
CAE80801.1	-1.21	Cytoplasmic
CAE78008.1	-1.4	Cytoplasmic
CAE80289.1	-0.759	Extracellular
CAE78135.1	-1.21	Cytoplasmic Membrane
CAE79033.1	0.768	Cytoplasmic Membrane
CAE77686.1	-1.46	Cytoplasmic
CAE80862.1	-0.413	Cytoplasmic
CAE81209.1	-1.03	Cytoplasmic
CAE78015.1	-1.4	Cytoplasmic
CAE77765.1	2.73	Unknown
CAE78236.1	2.93	Unknown
CAE80255.1	1.79	Cytoplasmic
CAE80623.1	-1.46	NA
CAE80884.1	1.61	Cytoplasmic
CAE79158.1	3.81	Unknown
CAE79821.1	-1.36	Cytoplasmic Membrane
CAE80667.1	0.21	Unknown
CAE79926.1	-0.952	Cytoplasmic
CAE81143.1	-1.27	Cytoplasmic
CAE79885.1	2.89	Cytoplasmic
CAE78348.1	1.2	Cytoplasmic
CAE80651.1	1.24	Unknown
CAE79030.1	1.12	Unknown
CAE79969.1	5.35	Cytoplasmic
CAE78528.1	0.648	Cytoplasmic
CAE78246.1	-1.71	Cytoplasmic
CAE80050.1	-0.483	Unknown
CAE78553.1	-1.77	NA
CAE77933.1	0.498	NA
CAE80947.1	3.18	NA
CAE80934.1	-1.62	Cytoplasmic
CAE79637.1	-1.41	Cytoplasmic
CAE78816.1	-2.14	Cytoplasmic
CAE80911.1	-0.129	Cytoplasmic
CAE81140.1	6.72	NA
CAE79633.1	0.546	NA
CAE78334.1	-1.9	Cytoplasmic
CAE80786.1	6.99	NA
CAE77802.1	-1.45	Cytoplasmic
CAE77974.1	7.19	Unknown
CAE78121.1	-1.24	Cytoplasmic
CAE81248.1	0.661	Cytoplasmic
CAE79054.1	-0.706	NA
CAE80254.1	6.46	NA
CAE80927.1	-1.58	Cytoplasmic
CAE78914.1	-1.81	Cytoplasmic
CAE80802.1	-1.15	Cytoplasmic
CAE80633.1	-1.66	Cytoplasmic
CAE80539.1	-1.3	Cytoplasmic
CAE79263.1	-1.43	Cytoplasmic
CAE80546.1	0.423	NA
CAE78796.1	-0.663	Cytoplasmic Membrane
CAE81123.1	2	Unknown
CAE78738.1	-2.63	NA
CAE78012.1	4.77	Unknown
CAE80691.1	0.00361	Cytoplasmic
CAE79738.1	1	Cytoplasmic
CAE79150.1	-0.769	Cytoplasmic
CAE78815.1	1.83	Unknown
CAE77790.1	3.98	Unknown
CAE77803.1	-0.438	Unknown
CAE80141.1	-1.68	Cytoplasmic
CAE80785.1	3.35	Cytoplasmic Membrane
CAE80630.1	7.58	Cytoplasmic Membrane
CAE79641.1	-1.19	Cytoplasmic
CAE79619.1	2.3	Cytoplasmic Membrane
CAE77956.1	-2.09	Cytoplasmic
CAE79346.1	-1.51	Cytoplasmic
CAE77866.1	-0.546	NA
CAE78597.1	4.66	Unknown
CAE78392.1	-1.87	Cytoplasmic
CAE78948.1	-1.12	NA
CAE78320.1	-1.88	NA
CAE78540.1	-1.65	Cytoplasmic
CAE78454.1	0.249	NA
CAE80851.1	-2.09	Unknown
CAE79100.1	1.29	Cytoplasmic
CAE79099.1	-1.35	Cytoplasmic
CAE78384.1	-0.479	NA
CAE80951.1	-1.21	Cytoplasmic
CAE80948.1	-0.206	Cytoplasmic
CAE78014.1	-1.19	NA
CAE80082.1	-1.69	NA
CAE81224.1	5.37	Periplasmic
CAE78890.1	-1.3	Cytoplasmic
CAE79782.1	-0.805	Cytoplasmic
CAE78518.1	5.4	Cytoplasmic
CAE78562.1	2.23	NA
CAE79922.1	-0.552	NA
CAE78200.1	-1.25	Cytoplasmic
CAE77930.1	0.0952	Unknown
CAE79291.1	4.05	Unknown
CAE78123.1	0.51	Cytoplasmic
CAE79143.1	-0.42	NA
CAE78824.1	-1.08	Unknown
CAE79605.1	-0.847	Cytoplasmic
CAE81213.1	-1.72	Unknown
CAE78862.1	4.79	Cytoplasmic
CAE79802.1	-1.64	Cytoplasmic
CAE80579.1	0.121	Cytoplasmic
CAE77951.1	-1.96	Cytoplasmic
CAE79996.1	-0.359	NA
CAE79932.1	-1	Cytoplasmic
CAE80039.1	-0.817	Cytoplasmic
CAE80052.1	4.12	Cytoplasmic Membrane
CAE79665.1	-1.75	Cytoplasmic
CAE79736.1	4.91	Cytoplasmic Membrane
CAE78612.1	3.43	Unknown
CAE79391.1	-0.334	Cytoplasmic Membrane
CAE77887.1	2.96	NA
CAE81147.1	1.47	NA
CAE77877.1	4.32	Cytoplasmic Membrane
CAE77966.1	-1.81	Cytoplasmic
NA	NA	NA
CAE79428.1	-1.58	Cytoplasmic
CAE79549.1	-1.26	Cytoplasmic
CAE79553.1	-1.21	Cytoplasmic
CAE78047.1	-1.94	Cytoplasmic
CAE81197.1	-1.38	NA
CAE80055.1	4.23	Cytoplasmic Membrane
CAE80118.1	5.69	Cytoplasmic Membrane
CAE78172.1	5.21	Outer Membrane
CAE79534.1	-0.286	Cytoplasmic Membrane
CAE79389.1	-0.766	Cytoplasmic
CAE77890.1	-1.2	Cytoplasmic
CAE81112.1	0.0645	NA
CAE78087.1	5.88	Unknown
CAE80755.1	4.95	NA
CAE78453.1	-0.686	NA
CAE78609.1	2.72	Unknown
CAE78538.1	-1.11	Cytoplasmic
CAE78097.1	2.43	Cytoplasmic
CAE79053.1	-1.44	Unknown
CAE78515.1	2.84	NA
CAE80783.1	4.45	Unknown
CAE79702.1	0.408	Cytoplasmic Membrane
CAE79433.1	-2	Unknown
CAE80146.1	-0.146	NA
CAE79560.1	-0.692	Cytoplasmic
CAE80690.1	7.08	Cytoplasmic Membrane
CAE80897.1	-0.384	Cytoplasmic
CAE79239.1	-2.37	Cytoplasmic
CAE80702.1	-1.14	Cytoplasmic
CAE80649.1	5.46	Extracellular
CAE80901.1	4.19	NA
CAE80277.1	3.16	Cytoplasmic Membrane
CAE79020.1	-1.64	Cytoplasmic
CAE79819.1	-1.58	NA
CAE80318.1	-1.16	Cytoplasmic Membrane
CAE78409.1	0.654	Cytoplasmic Membrane
CAE81212.1	-1.44	Cytoplasmic
CAE79925.1	-1.18	Cytoplasmic
CAE78792.1	1.38	NA
CAE78205.1	3.6	Periplasmic
CAE79563.1	-0.98	Cytoplasmic
CAE78712.1	4.26	Outer Membrane
CAE79638.1	-1.74	Cytoplasmic
CAE78149.1	3.56	Periplasmic
CAE80537.1	-1.89	Unknown
CAE78460.1	1.36	NA
CAE78343.1	3.76	Unknown
CAE80876.1	0.21	Cytoplasmic
CAE80907.1	-0.877	Cytoplasmic
CAE78280.1	6.77	Unknown
CAE80671.1	-1	NA
CAE78574.1	1.59	NA
CAE79565.1	-1.01	Cytoplasmic
CAE79816.1	6.12	NA
CAE78608.1	-1.49	Cytoplasmic
CAE79961.1	-1.06	Cytoplasmic
CAE78439.1	-1.36	Cytoplasmic
CAE78647.1	1.11	NA
CAE80321.1	-1.54	Cytoplasmic
CAE80336.1	4.13	NA
CAE78514.1	3.04	Extracellular
CAE80486.1	0.428	Cytoplasmic Membrane
CAE79979.1	-1.38	Cytoplasmic
CAE77828.1	2.25	NA
CAE78694.1	0.134	Unknown
CAE80260.1	-1.84	Unknown
CAE78554.1	-1.61	Cytoplasmic
CAE80517.1	-1.68	Cytoplasmic
CAE79473.1	-0.155	Cytoplasmic Membrane
CAE79940.1	-1.78	Cytoplasmic
CAE78940.1	1.97	Cytoplasmic
CAE80467.1	-0.466	Unknown
CAE78338.1	1.4	Cytoplasmic
CAE80670.1	-1.29	Cytoplasmic
CAE79434.1	1.5	Cytoplasmic Membrane
CAE80879.1	-0.189	Unknown
CAE79801.1	-1.53	Cytoplasmic
CAE80019.1	2.59	Cytoplasmic Membrane
CAE78851.1	1.77	Unknown
CAE80750.1	-1.41	Cytoplasmic
CAE80672.1	7.24	Cytoplasmic Membrane
CAE80915.1	5.14	Unknown
CAE77818.1	-0.948	Unknown
CAE77894.1	0.763	NA
CAE78559.1	3.15	Cytoplasmic Membrane
CAE79390.1	-1.12	Unknown
CAE78201.1	-0.786	Cytoplasmic
CAE78529.1	4.99	Cytoplasmic Membrane
CAE78385.1	0.218	Unknown
CAE79378.1	-0.824	Cytoplasmic
CAE80297.1	6.07	Outer Membrane
CAE77698.1	-1.63	Cytoplasmic
CAE77798.1	0.17	NA
CAE78758.1	-1.18	Cytoplasmic
CAE79720.1	2.5	NA
CAE79025.1	5.46	Unknown
CAE81013.1	-1.84	NA
CAE77926.1	-2.5	Cytoplasmic Membrane
CAE78187.1	5.44	Unknown
CAE77791.1	3.52	Unknown
CAE80327.1	0.00668	Unknown
CAE78698.1	-1.93	NA
CAE79539.1	1.55	Unknown
CAE79929.1	2.4	NA
CAE78169.1	6.57	Cytoplasmic Membrane
CAE79740.1	6.07	NA
CAE80812.1	2.77	Cytoplasmic
CAE80547.1	-2.18	Cytoplasmic
CAE78786.1	1.3	Unknown
CAE78499.1	-1.99	Cytoplasmic
CAE80219.1	-0.378	NA
CAE79775.1	-0.45	Unknown
CAE79357.1	-0.271	NA
CAE77751.1	-1.57	Cytoplasmic
CAE80799.1	0.0323	Outer Membrane
CAE79148.1	1.52	Unknown
CAE77816.1	2.18	Cytoplasmic Membrane
CAE79768.1	4.75	NA
CAE80931.1	-0.707	Unknown
CAE79192.1	-0.0322	Cytoplasmic
CAE79862.1	-1.61	NA
CAE80873.1	0.549	Cytoplasmic
CAE77701.1	-0.0572	Cytoplasmic Membrane
CAE80047.1	4.39	Cytoplasmic Membrane
CAE81066.1	-1.14	Cytoplasmic
CAE79968.1	3.77	Cytoplasmic Membrane
CAE78620.1	4.66	Cytoplasmic Membrane
CAE78603.1	-0.109	NA
CAE80867.1	0.573	Periplasmic
CAE78017.1	6.53	Cytoplasmic Membrane
CAE79040.1	1.83	Cytoplasmic
CAE78229.1	-0.351	NA
CAE78010.1	-0.723	Cytoplasmic Membrane
CAE80049.1	-1.92	Cytoplasmic
CAE79959.1	-0.318	Unknown
CAE78284.1	-1.23	Cytoplasmic
CAE78691.1	-1.48	Periplasmic
CAE80413.1	-2.25	Cytoplasmic
CAE79037.1	1.15	Cytoplasmic
CAE79373.1	0.355	Cytoplasmic Membrane
CAE80331.1	-0.375	NA
CAE80770.1	0.00994	Cytoplasmic
CAE78232.1	-1.12	Cytoplasmic
CAE79131.1	4.53	Cytoplasmic Membrane
CAE78558.1	2.41	Cytoplasmic
CAE79991.1	4.27	Cytoplasmic Membrane
CAE79364.1	0.917	NA
CAE78755.1	-0.693	Cytoplasmic
CAE78276.1	-0.703	Cytoplasmic
CAE78115.1	-1.46	NA
CAE80437.1	1.75	Extracellular
CAE77853.1	-1.18	Cytoplasmic
CAE80864.1	-1.45	Unknown
CAE81231.1	-0.736	Cytoplasmic
CAE79770.1	-1.46	Cytoplasmic
CAE80887.1	-1.32	Cytoplasmic
NA	NA	NA
CAE79778.1	4.17	Cytoplasmic
CAE79082.1	1.42	Cytoplasmic
CAE79377.1	-1.9	Cytoplasmic
CAE80885.1	2.04	Cytoplasmic Membrane
CAE79161.1	-1.58	NA
CAE80654.1	5.21	Cytoplasmic Membrane
CAE77824.1	-1.67	Cytoplasmic
CAE77934.1	1.21	Unknown
CAE81050.1	2.55	Cytoplasmic Membrane
CAE80034.1	0.498	NA
CAE78312.1	0.235	Cytoplasmic
CAE80085.1	-1.46	Cytoplasmic
CAE81138.1	-0.71	NA
CAE79847.1	3.67	Cytoplasmic Membrane
CAE77784.1	6.21	NA
CAE79058.1	-0.582	NA
CAE80545.1	3.9	Cytoplasmic Membrane
CAE77850.1	-0.165	NA
CAE78798.1	4.61	Cytoplasmic Membrane
CAE80697.1	-2.27	Cytoplasmic
CAE80580.1	-1.42	NA
CAE78471.1	5.24	Unknown
CAE79548.1	0.235	NA
CAE77755.1	0.334	NA
CAE78618.1	7.71	NA
CAE78247.1	-1.49	Cytoplasmic
CAE78522.1	-0.924	Unknown
CAE81208.1	-0.761	Cytoplasmic
CAE77996.1	-0.661	Cytoplasmic Membrane
CAE80940.1	-1.2	Unknown
CAE77749.1	-1.44	Cytoplasmic
CAE79366.1	0.254	NA
CAE80330.1	0.594	Unknown
CAE79666.1	-1.01	Cytoplasmic
CAE79846.1	-1.48	Cytoplasmic
CAE78355.1	1.42	NA
CAE80615.1	5.36	NA
CAE78667.1	2.29	Unknown
CAE80962.1	-0.896	Cytoplasmic
CAE80226.1	-3.3	Cytoplasmic
CAE80657.1	-1.17	Unknown
CAE78217.1	0.469	Cytoplasmic
CAE77813.1	-1.11	Cytoplasmic
CAE79797.1	-1.31	NA
CAE79125.1	-2.15	NA
CAE80574.1	0.878	Unknown
CAE77794.1	1.59	Cytoplasmic Membrane
CAE78327.1	-1.87	Cytoplasmic
CAE81049.1	-1.86	Unknown
CAE78289.1	0.543	Cytoplasmic
CAE79870.1	2.14	NA
CAE80290.1	-0.881	Cytoplasmic
CAE80287.1	-1.04	Cytoplasmic
CAE79446.1	-2.69	Cytoplasmic
CAE81036.1	4.69	Cytoplasmic
CAE79591.1	5.38	Unknown
CAE78249.1	-1.25	Cytoplasmic
CAE80793.1	5.06	Unknown
CAE78204.1	4.27	Periplasmic
CAE78740.1	-3.35	NA
CAE80825.1	-1.88	Cytoplasmic
CAE78314.1	1.99	Cytoplasmic Membrane
CAE80833.1	0.903	Cytoplasmic Membrane
CAE78587.1	-2.34	Cytoplasmic
CAE80205.1	-1.91	Cytoplasmic
CAE80377.1	0.4	NA
CAE80313.1	1.56	NA
CAE78167.1	0.65	Cytoplasmic Membrane
CAE78605.1	-0.848	Cytoplasmic
CAE79543.1	5.53	Cytoplasmic Membrane
CAE77817.1	-1.62	Cytoplasmic
CAE79142.1	4.48	NA
CAE80582.1	-1.75	Unknown
CAE79073.1	-0.356	Outer Membrane
CAE78272.1	-1.73	Cytoplasmic
CAE80328.1	1.79	Unknown
CAE80237.1	-1.7	Cytoplasmic
CAE80889.1	-0.923	Cytoplasmic
CAE79972.1	-0.189	NA
CAE80320.1	-2.57	NA
CAE80977.1	6.56	NA
CAE78847.1	-1.5	NA
CAE81045.1	0.671	Unknown
CAE80803.1	0.842	NA
NA	NA	Cytoplasmic
CAE77764.1	-1.92	Cytoplasmic
CAE79023.1	-0.356	Cytoplasmic
CAE80006.1	2.25	Cytoplasmic Membrane
CAE78203.1	3.75	Unknown
CAE77772.1	2.6	Unknown
CAE79074.1	-0.273	Unknown
CAE78210.1	0.719	Cytoplasmic Membrane
CAE78303.1	-0.519	Cytoplasmic
CAE79724.1	-1.68	Cytoplasmic
CAE80528.1	0.292	Extracellular
CAE80916.1	-1.55	Unknown
CAE78962.1	4.56	Cytoplasmic Membrane
CAE79714.1	-0.529	NA
CAE78129.1	6.86	Cytoplasmic Membrane
CAE78259.1	-1.39	Cytoplasmic
CAE77785.1	-0.526	NA
CAE80252.1	0.687	Extracellular
CAE80024.1	-0.294	Cytoplasmic Membrane
CAE78743.1	-1.09	Cytoplasmic
CAE79777.1	-1.46	Cytoplasmic
CAE79242.1	-1.97	Unknown
CAE80841.1	3.02	NA
CAE78990.1	-2.04	Cytoplasmic
CAE78191.1	1.56	NA
CAE79681.1	-1.57	Cytoplasmic
CAE80416.1	5.59	Cytoplasmic Membrane
CAE79581.1	0.948	NA
CAE78678.1	-1.14	Cytoplasmic
CAE78507.1	4.85	Extracellular
CAE78258.1	-0.0651	NA
CAE77699.1	1.36	NA
CAE79204.1	-3.77	NA
CAE81046.1	0.79	Cytoplasmic
CAE78939.1	-2.13	NA
CAE77938.1	-1.87	Cytoplasmic
CAE79990.1	-1.29	Cytoplasmic
CAE80914.1	-1.2	Cytoplasmic
CAE79474.1	-0.528	Cytoplasmic
CAE80892.1	4.05	Unknown
CAE79811.1	-2.47	Cytoplasmic
CAE80765.1	-2.63	NA
CAE79056.1	-1.79	Unknown
CAE81135.1	-1.33	Cytoplasmic
CAE78989.1	-1.79	Cytoplasmic
CAE79545.1	3.75	Cytoplasmic Membrane
CAE78007.1	0.192	Unknown
CAE79168.1	-1.48	Cytoplasmic
CAE79238.1	-2.01	Cytoplasmic
CAE80952.1	-0.478	Cytoplasmic Membrane
CAE78451.1	3.7	Cytoplasmic Membrane
CAE79363.1	1.29	Unknown
CAE78086.1	-2.46	Cytoplasmic
CAE79448.1	-0.0133	Cytoplasmic
CAE80536.1	4.13	Cytoplasmic Membrane
CAE79988.1	0.683	Cytoplasmic
CAE78751.1	-0.296	Cytoplasmic
CAE79440.1	-0.876	Cytoplasmic
CAE77972.1	0.836	NA
CAE77896.1	3.72	NA
CAE79861.1	-1.83	Cytoplasmic
CAE80296.1	4.58	Outer Membrane
CAE78452.1	-0.443	NA
CAE78426.1	3.05	Cytoplasmic Membrane
CAE78870.1	1.05	Unknown
CAE79370.1	-0.674	Cytoplasmic
CAE81040.1	-1.72	Cytoplasmic
CAE80250.1	-1.74	Cytoplasmic Membrane
CAE79562.1	-1.72	Cytoplasmic
CAE79019.1	-0.672	Unknown
CAE80140.1	-1.48	Cytoplasmic
CAE77871.1	-0.979	Cytoplasmic
CAE79555.1	-1.26	Cytoplasmic
CAE78340.1	-3.19	Unknown
CAE80612.1	-1.88	Cytoplasmic
CAE77862.1	-0.338	Cytoplasmic
CAE78260.1	-1.39	Cytoplasmic
CAE80972.1	-2.71	Cytoplasmic
CAE78105.1	-0.464	Cytoplasmic
CAE79481.1	-1.89	Cytoplasmic
CAE78041.1	0.313	NA
CAE79999.1	-1.1	Cytoplasmic Membrane
CAE80596.1	-2.34	Cytoplasmic
CAE78024.1	-1.71	Cytoplasmic
CAE80647.1	5.24	NA
CAE79875.1	-1.81	Cytoplasmic
CAE81166.1	1.95	Cytoplasmic Membrane
CAE79153.1	-1.94	Cytoplasmic
CAE80400.1	-1.34	Unknown
CAE78465.1	-1.49	Cytoplasmic
CAE80834.1	-1.83	Unknown
CAE79348.1	-2.43	Cytoplasmic
CAE80370.1	2.68	Cytoplasmic Membrane
CAE80031.1	-0.616	Unknown
CAE80674.1	-1.84	Cytoplasmic
CAE79937.1	-0.46	NA
CAE79210.1	-2.68	Unknown
CAE78057.1	2.15	Unknown
CAE78061.1	1.95	Cytoplasmic Membrane
CAE79166.1	3.19	NA
CAE80878.1	0.219	Unknown
CAE80502.1	1.22	NA
CAE80479.1	-1.94	Cytoplasmic
CAE80637.1	-1.3	Cytoplasmic
CAE77863.1	-1.54	Cytoplasmic
CAE78563.1	1.18	Cytoplasmic Membrane
CAE78519.1	5.2	NA
CAE80618.1	1.23	Unknown
CAE79247.1	0.695	Outer Membrane
CAE78234.1	1.9	Unknown
CAE80575.1	-0.0626	NA
CAE79174.1	-0.714	Cytoplasmic
CAE78920.1	-1.37	Unknown
CAE78189.1	4.5	Unknown
CAE78394.1	-0.87	Cytoplasmic
CAE80610.1	-0.534	NA
CAE78959.1	-1.81	Cytoplasmic
CAE80054.1	-1.58	Cytoplasmic
CAE79045.1	0.739	NA
CAE80882.1	3.29	Cytoplasmic Membrane
CAE80578.1	-0.247	Cytoplasmic
CAE80639.1	4.84	Cytoplasmic Membrane
CAE79680.1	3.68	Cytoplasmic Membrane
CAE78408.1	-0.294	Cytoplasmic
CAE80087.1	-1.17	Cytoplasmic
CAE79787.1	-1.33	Cytoplasmic
CAE77750.1	-0.466	Cytoplasmic
CAE81072.1	3.99	Cytoplasmic Membrane
CAE78601.1	-1.02	Cytoplasmic
CAE78157.1	-1.63	NA
CAE80542.1	-1.76	Cytoplasmic
CAE79055.1	0.269	NA
CAE80668.1	-1.56	Cytoplasmic
CAE79794.1	-1.25	Cytoplasmic
CAE81021.1	1.67	Cytoplasmic Membrane
CAE78702.1	-1.72	Unknown
CAE77805.1	-1.56	NA
CAE79868.1	-1.97	Unknown
CAE78393.1	-0.0678	Unknown
CAE79970.1	-1.27	Cytoplasmic
CAE79432.1	1.3	Cytoplasmic
CAE80056.1	0.458	Cytoplasmic
CAE79075.1	-0.578	Unknown
CAE77696.1	2.72	Unknown
CAE81067.1	-1.39	NA
CAE81167.1	1.35	Cytoplasmic Membrane
CAE79231.1	-2.32	Cytoplasmic
CAE79195.1	-2.12	Cytoplasmic
CAE79564.1	-1.22	Cytoplasmic
CAE81196.1	3.35	NA
CAE80564.1	-0.0955	Periplasmic
CAE78457.1	1.56	NA
CAE79675.1	3.95	Cytoplasmic Membrane
CAE78176.1	-1.07	Cytoplasmic
CAE78174.1	5	Cytoplasmic Membrane
CAE79669.1	-1.83	Cytoplasmic
CAE78349.1	5.13	Cytoplasmic
CAE80433.1	-0.797	Cytoplasmic Membrane
CAE78142.1	-2.74	Cytoplasmic
CAE79299.1	-1.52	NA
CAE80089.1	-2.99	Cytoplasmic
CAE79381.1	-1.14	NA
CAE80002.1	-2.67	NA
CAE80664.1	3.14	Cytoplasmic Membrane
CAE81261.1	1.93	Unknown
CAE78604.1	-2.53	Cytoplasmic
CAE79737.1	-1.89	Unknown
CAE79367.1	0.526	NA
CAE80070.1	1.8	Unknown
CAE80345.1	-2.11	Cytoplasmic
CAE77869.1	-3.5	Unknown
CAE77842.1	-2.28	Cytoplasmic
CAE78285.1	-1.42	Cytoplasmic
CAE80499.1	-1.15	Cytoplasmic
CAE80333.1	-1.37	NA
CAE80376.1	-1.74	Extracellular
CAE78877.1	0.741	Unknown
CAE79845.1	-2.58	Unknown
CAE78943.1	-0.732	Cytoplasmic Membrane
CAE77876.1	-0.202	Unknown
CAE80411.1	-1.02	Cytoplasmic
CAE80660.1	-2.81	Cytoplasmic
CAE78044.1	1.38	Cytoplasmic
CAE79568.1	0.641	Cytoplasmic Membrane
CAE79577.1	-0.878	Unknown
CAE80937.1	1.14	Unknown
CAE80101.1	0.525	Cytoplasmic Membrane
CAE78427.1	-1.78	Unknown
CAE78498.1	2.65	Unknown
CAE77713.1	0.182	NA
CAE78180.1	5.89	Unknown
CAE80883.1	-0.87	Cytoplasmic
CAE78253.1	-1.45	Unknown
CAE80678.1	-2.57	Cytoplasmic
CAE79115.1	0.152	NA
CAE77924.1	-4.26	NA
CAE79052.1	-2.03	Cytoplasmic
CAE80232.1	-0.358	NA
CAE81267.1	0.553	NA
CAE79721.1	-0.945	Cytoplasmic
CAE80096.1	0.411	Cytoplasmic
CAE80548.1	-2.54	Unknown
CAE79441.1	3.65	Unknown
CAE79423.1	6.29	NA
CAE78926.1	-2.17	NA
CAE81098.1	0.411	Cytoplasmic
CAE77780.1	-2.1	Cytoplasmic
CAE78146.1	-0.999	Cytoplasmic
CAE79615.1	-0.887	Cytoplasmic
CAE80185.1	0.151	NA
CAE80256.1	-0.255	NA
CAE80264.1	0.847	Cytoplasmic
CAE80258.1	-2.09	Cytoplasmic
CAE80646.1	0.528	NA
CAE80924.1	2.61	Unknown
CAE77995.1	-2.42	Periplasmic
CAE80805.1	-1.6	Cytoplasmic
CAE79201.1	-2.77	Cytoplasmic
CAE78228.1	-2.46	Cytoplasmic
CAE81085.1	1.03	NA
CAE77891.1	-1.97	NA
CAE79554.1	-1.44	Unknown
CAE79003.1	-1.12	Cytoplasmic
CAE80300.1	-2.06	NA
CAE77858.1	-0.347	Unknown
CAE80600.1	-2.17	Unknown
CAE81064.1	-1.11	Cytoplasmic
CAE79212.1	-1.12	Cytoplasmic
CAE80061.1	-2.3	Unknown
CAE79677.1	-2.32	Cytoplasmic
CAE77742.1	-2.27	Cytoplasmic
CAE79717.1	-2.12	Cytoplasmic
CAE80978.1	0.777	NA
CAE78050.1	-3.32	Cytoplasmic
CAE78103.1	0.019	Cytoplasmic
CAE80040.1	-1.99	Cytoplasmic
CAE78281.1	1.8	Extracellular
NA	NA	Cytoplasmic Membrane
CAE78360.1	-1.96	NA
CAE80998.1	1.57	Cytoplasmic
CAE78248.1	-1.28	Cytoplasmic
CAE79017.1	-1.6	Cytoplasmic
CAE77870.1	-1.79	Unknown
CAE78242.1	-2.16	Cytoplasmic
CAE80307.1	-2.21	Cytoplasmic
CAE78490.1	-0.657	Cytoplasmic
CAE79347.1	-1.83	Cytoplasmic
CAE80097.1	3.03	Cytoplasmic Membrane
CAE77703.1	-0.615	NA
CAE80223.1	-0.982	Cytoplasmic
CAE79221.1	-2.07	Cytoplasmic
CAE78227.1	0.329	Cytoplasmic Membrane
CAE80544.1	-2.36	Cytoplasmic
CAE78474.1	4.32	Unknown
CAE79039.1	0.614	Unknown
CAE78368.1	-3.36	Cytoplasmic
CAE77958.1	-3.25	Unknown
CAE80877.1	-1.37	Cytoplasmic
CAE78244.1	0.285	Cytoplasmic
CAE80209.1	-2.55	Unknown
CAE77942.1	0.513	Cytoplasmic Membrane
CAE80182.1	3.59	Unknown
CAE80432.1	1.27	Extracellular
CAE80487.1	-2.67	Cytoplasmic
CAE81043.1	-2.32	Cytoplasmic
CAE79902.1	-1.58	Cytoplasmic
CAE79540.1	4.56	Cytoplasmic Membrane
CAE80898.1	-0.608	Cytoplasmic
CAE78336.1	2.73	Unknown
CAE80665.1	-3.57	Unknown
CAE79679.1	-2.09	NA
CAE81008.1	-2.3	Cytoplasmic
CAE78083.1	-2.59	Cytoplasmic
CAE78657.1	-3.02	Unknown
CAE81211.1	-1.75	Cytoplasmic
CAE77856.1	-3.51	Unknown
CAE80352.1	-2.27	NA
CAE80211.1	-1.39	Unknown
CAE78353.1	2.19	Unknown
CAE79542.1	3.05	Cytoplasmic Membrane
CAE81148.1	-2.89	NA
CAE77931.1	-1.55	Unknown
CAE78883.1	-3	Cytoplasmic
CAE77990.1	-0.949	Cytoplasmic
CAE78941.1	0.0167	Unknown
CAE79530.1	-1.41	Cytoplasmic Membrane
CAE78197.1	-0.0763	Cytoplasmic
CAE79213.1	-2.75	Unknown
CAE77827.1	0.885	Cytoplasmic Membrane
CAE78034.1	-1.27	Cytoplasmic
CAE77804.1	-0.475	NA
CAE78046.1	0.59	Cytoplasmic
CAE78588.1	-1.48	Cytoplasmic
CAE80305.1	2.55	Cytoplasmic Membrane
CAE80343.1	-0.287	Extracellular
CAE80549.1	-2.99	Unknown
CAE78532.1	-2.11	Cytoplasmic
CAE79610.1	2.13	Outer Membrane
CAE78801.1	-1.22	NA
CAE80961.1	-2.84	Cytoplasmic
CAE78119.1	-1.99	Cytoplasmic
CAE80673.1	-2.82	Cytoplasmic
CAE77859.1	0.894	Outer Membrane
CAE80000.1	4.4	Cytoplasmic Membrane
CAE77759.1	0.358	NA
CAE79227.1	1.01	Extracellular
CAE79387.1	-2.69	NA
CAE79973.1	0.959	NA
CAE78600.1	-1.87	Cytoplasmic
CAE78950.1	-2.77	Cytoplasmic
CAE79187.1	3.17	NA
CAE78938.1	-2.5	NA
CAE79636.1	-0.376	NA
CAE77852.1	-1.97	Cytoplasmic
CAE79551.1	-1.67	Cytoplasmic
NA	NA	Cytoplasmic Membrane
CAE78819.1	3.98	Unknown
CAE77727.1	-2.58	Cytoplasmic
CAE79561.1	-2.87	Cytoplasmic
CAE79946.1	-4.44	NA
CAE78136.1	-2.04	Cytoplasmic Membrane
CAE80366.1	-0.66	Cytoplasmic
CAE77985.1	-3.69	Unknown
CAE80030.1	-1.17	Unknown
CAE77726.1	1.97	Unknown
CAE80717.1	-1.38	NA
CAE80966.1	-1.91	Cytoplasmic
CAE80108.1	-1.82	Cytoplasmic
CAE80710.1	2.72	NA
CAE79144.1	4.43	NA
CAE80072.1	3.84	Cytoplasmic
CAE78351.1	-0.905	Cytoplasmic
CAE79746.1	1.32	NA
CAE78671.1	-1.01	Cytoplasmic
CAE78063.1	-1.56	Unknown
CAE78799.1	-0.0369	Cytoplasmic Membrane
CAE78106.1	-2.27	Cytoplasmic
CAE79184.1	-0.973	Cytoplasmic
CAE77854.1	-1.41	Unknown
CAE80329.1	-0.077	Unknown
CAE80980.1	-1.59	Cytoplasmic
CAE80221.1	-0.0501	NA
CAE79883.1	-1.49	Cytoplasmic
CAE78102.1	0.236	Cytoplasmic Membrane
CAE79305.1	-1.11	Unknown
CAE78504.1	-1.65	Cytoplasmic
CAE79456.1	3.89	NA
CAE80445.1	-2.88	Unknown
CAE79368.1	-2.21	NA
CAE81065.1	-1.16	Cytoplasmic
CAE78843.1	-2.14	Cytoplasmic
CAE78641.1	1.48	Unknown
CAE78036.1	-2.39	Unknown
CAE77991.1	0.168	Unknown
CAE77948.1	-1.33	Cytoplasmic
CAE78079.1	0.704	NA
CAE79709.1	-0.466	NA
CAE80608.1	2.43	Cytoplasmic Membrane
CAE80032.1	2.7	Cytoplasmic Membrane
CAE79371.1	-1.5	Cytoplasmic
CAE81010.1	-3.24	Cytoplasmic
CAE77998.1	-2.63	Cytoplasmic
CAE78025.1	-1.94	Cytoplasmic
CAE81234.1	1.05	Unknown
CAE78826.1	-1.7	Unknown
CAE79180.1	-0.125	Cytoplasmic
CAE80935.1	-2.59	Cytoplasmic
CAE79234.1	-0.491	Unknown
CAE80616.1	-1.31	Cytoplasmic
CAE78199.1	-0.984	Cytoplasmic
CAE80492.1	-3.17	Cytoplasmic
CAE79480.1	-3.8	NA
CAE78333.1	-3.44	Cytoplasmic
CAE80428.1	-1.44	Cytoplasmic
CAE78093.1	3.28	Cytoplasmic Membrane
CAE79314.1	-4.01	NA
CAE78868.1	3.56	Unknown
CAE78279.1	0.0571	Cytoplasmic
CAE78822.1	0.0921	Unknown
CAE78769.1	3.23	Unknown
CAE79196.1	-1.92	Cytoplasmic
CAE81262.1	-2.08	Unknown
CAE80891.1	0.444	NA
CAE79837.1	1.17	Unknown
CAE78663.1	0.991	NA
CAE78725.1	-0.207	Unknown
CAE79505.1	-2.7	Unknown
CAE77855.1	-1.82	Cytoplasmic
CAE78344.1	3.3	Outer Membrane
CAE79927.1	-1.35	Cytoplasmic
CAE80509.1	-1.42	Cytoplasmic
CAE77993.1	-1.81	Cytoplasmic
CAE79304.1	-0.448	Cytoplasmic
CAE77823.1	-1.31	Cytoplasmic
CAE78772.1	0.325	Cytoplasmic Membrane
CAE79372.1	-0.622	Cytoplasmic Membrane
CAE81056.1	-2.71	Unknown
CAE80301.1	-3.17	Unknown
CAE80295.1	0.362	Cytoplasmic
CAE81237.1	-2.09	Unknown
CAE80093.1	-1.73	Cytoplasmic
CAE80963.1	-1.51	NA
CAE80917.1	-1.2	Cytoplasmic
CAE81165.1	0.97	Cytoplasmic Membrane
CAE80688.1	0.866	Cytoplasmic
CAE80231.1	3.32	Unknown
CAE78207.1	0.0285	NA
CAE79308.1	-1.26	Cytoplasmic Membrane
CAE77953.1	-0.282	Unknown
CAE80959.1	-1.54	Cytoplasmic
CAE78283.1	0.892	Cytoplasmic Membrane
CAE79283.1	4	NA
CAE78756.1	-1.65	Cytoplasmic
CAE79886.1	-0.629	Cytoplasmic
CAE80027.1	0.499	NA
CAE79264.1	-2.89	Cytoplasmic
CAE78506.1	2.66	Unknown
CAE78901.1	-2.04	Cytoplasmic
CAE78485.1	-4.98	Cytoplasmic
CAE79606.1	-1.03	Cytoplasmic
CAE79235.1	0.769	Cytoplasmic
CAE80965.1	-1.8	Cytoplasmic
CAE78841.1	-0.164	Cytoplasmic
CAE78268.1	-2.55	NA
CAE81070.1	2.95	Unknown
CAE79236.1	-1.83	Cytoplasmic
CAE80225.1	3.85	Cytoplasmic
CAE79578.1	-1.76	NA
CAE79384.1	-1.46	NA
CAE77812.1	-0.965	Cytoplasmic Membrane
CAE78256.1	-0.72	NA
CAE81204.1	-2	Cytoplasmic
CAE81007.1	1.5	NA
CAE80720.1	-0.496	Cytoplasmic Membrane
CAE80798.1	-2.03	Unknown
CAE81092.1	-2.78	Outer Membrane
CAE78697.1	-1.02	Cytoplasmic
CAE78548.1	-2.13	Cytoplasmic
CAE80228.1	-2.33	Cytoplasmic
CAE79526.1	-3.1	NA
CAE77800.1	-3.02	Cytoplasmic
CAE81190.1	-0.568	Cytoplasmic Membrane
CAE80595.1	1.77	Cytoplasmic Membrane
CAE80041.1	-0.892	Cytoplasmic Membrane
CAE78673.1	-2.93	Unknown
CAE78352.1	-1.65	Cytoplasmic
CAE78586.1	-2.92	Cytoplasmic
CAE80482.1	0.258	Cytoplasmic
CAE80504.1	-2.11	Cytoplasmic
CAE77997.1	-0.136	Cytoplasmic Membrane
CAE77969.1	-2.73	Cytoplasmic
CAE78711.1	-0.253	NA
CAE79405.1	-2.2	Unknown
CAE80983.1	0.55	Cytoplasmic
CAE80890.1	-1.89	Unknown
CAE78224.1	-3.38	Cytoplasmic
CAE81264.1	-2.04	Cytoplasmic
CAE79298.1	4.1	Unknown
CAE77906.1	1.67	Cytoplasmic
CAE80364.1	-3.29	Cytoplasmic
CAE78828.1	0.799	Unknown
CAE80573.1	-1.77	Unknown
CAE78763.1	2.34	Unknown
CAE78425.1	1.7	Cytoplasmic Membrane
CAE80776.1	-2.65	Cytoplasmic
CAE79805.1	0.0217	Cytoplasmic
CAE79550.1	-2.71	Cytoplasmic
CAE80782.1	2.4	NA
CAE79552.1	-1.65	Cytoplasmic
CAE77735.1	-0.406	Cytoplasmic
CAE79556.1	-2.17	NA
CAE81220.1	0.935	Cytoplasmic Membrane
CAE78961.1	-2.55	Cytoplasmic
CAE80627.1	1.24	Unknown
CAE79529.1	0.577	NA
CAE77773.1	-0.04	Unknown
CAE79385.1	-2.03	Cytoplasmic
CAE79044.1	3.08	Cytoplasmic Membrane
CAE79975.1	3.25	Cytoplasmic Membrane
CAE77741.1	-1.69	Cytoplasmic
CAE80427.1	-1.79	Cytoplasmic
CAE80257.1	-0.827	Cytoplasmic
CAE79108.1	-2.24	Cytoplasmic
CAE79379.1	-1.1	Cytoplasmic
CAE80062.1	-2.95	Unknown
CAE78753.1	1.87	Cytoplasmic
CAE77738.1	-1.36	Cytoplasmic
CAE79639.1	-2.1	Cytoplasmic
CAE77760.1	-0.474	Unknown
CAE78719.1	-3.14	Cytoplasmic
CAE80403.1	0.132	Cytoplasmic Membrane
CAE80810.1	-0.391	NA
CAE78664.1	0.832	Extracellular
CAE78693.1	-1.77	Cytoplasmic
CAE80771.1	-2.42	Cytoplasmic
CAE80779.1	-1.31	Unknown
CAE78159.1	0.73	NA
CAE80191.1	1.89	Unknown
CAE80694.1	3.91	NA
CAE79386.1	3.12	NA
CAE80581.1	0.273	Cytoplasmic Membrane
CAE78230.1	-0.659	Unknown
CAE77978.1	-2.28	Cytoplasmic Membrane
CAE79102.1	-2.57	Cytoplasmic
CAE78549.1	-2.16	Cytoplasmic
CAE78434.1	-3	Cytoplasmic
CAE79857.1	-3.18	Unknown
CAE81037.1	1.85	Unknown
CAE78354.1	-1.63	Cytoplasmic
CAE79130.1	1.47	Cytoplasmic Membrane
CAE81137.1	-2.42	Cytoplasmic
CAE79078.1	-2.45	Cytoplasmic
CAE80316.1	-0.564	Cytoplasmic
CAE80638.1	-0.596	Unknown
CAE78155.1	-0.513	NA
CAE79798.1	-0.0068	Unknown
NA	NA	Unknown
CAE79822.1	-3.06	Periplasmic
CAE78773.1	0.129	Cytoplasmic Membrane
CAE78733.1	-4.73	Cytoplasmic
CAE78048.1	-1.7	Unknown
CAE80681.1	2.06	Cytoplasmic
CAE77719.1	0.169	Cytoplasmic
CAE80354.1	-0.106	Cytoplasmic
CAE79786.1	-2.35	Unknown
CAE80426.1	-2.13	Cytoplasmic
CAE78357.1	-0.408	Cytoplasmic
CAE78374.1	1.84	Unknown
CAE80648.1	2.85	Cytoplasmic Membrane
CAE79891.1	-2.55	NA
CAE78886.1	-1.32	Cytoplasmic
CAE78954.1	-0.0482	Cytoplasmic
CAE80291.1	-0.673	Cytoplasmic
CAE81095.1	-0.77	NA
CAE81033.1	-2.88	Unknown
CAE79676.1	-2.31	Cytoplasmic
CAE80176.1	-0.355	Cytoplasmic Membrane
CAE80134.1	2.52	NA
CAE80375.1	-1.44	Unknown
CAE80869.1	-1.78	Cytoplasmic
CAE78790.1	-3.4	Cytoplasmic
CAE79640.1	-2.82	Cytoplasmic
CAE80501.1	-0.704	NA
CAE81058.1	-0.278	Cytoplasmic
CAE80773.1	-1.1	Cytoplasmic
CAE77763.1	-3.03	Periplasmic
CAE78668.1	0.908	Cytoplasmic Membrane
CAE79479.1	-1.07	Unknown
CAE78840.1	2.65	Cytoplasmic
CAE80398.1	-3.25	Unknown
CAE78965.1	-2.22	NA
CAE80028.1	-1.9	Cytoplasmic Membrane
CAE77912.1	-0.0355	Cytoplasmic
CAE79502.1	-2.65	Cytoplasmic
CAE81113.1	-1.46	Cytoplasmic Membrane
NA	NA	NA
CAE81053.1	-2.06	Cytoplasmic
CAE80806.1	-1.6	Cytoplasmic
CAE79355.1	2.98	NA
CAE78970.1	-1.7	NA
CAE79905.1	0.455	Cytoplasmic Membrane
CAE81011.1	1.35	Cytoplasmic
CAE77734.1	-3.97	Cytoplasmic
CAE78987.1	-2	Unknown
CAE81125.1	-2.06	NA
CAE78557.1	-2.49	Unknown
CAE77915.1	1.66	Unknown
CAE78776.1	-3.73	Cytoplasmic
CAE79944.1	0.363	Cytoplasmic
CAE80169.1	-1.53	NA
CAE78530.1	-1.25	Cytoplasmic
CAE80160.1	-3.47	Unknown
CAE80381.1	-2.7	Unknown
CAE79934.1	-2.94	NA
NA	NA	Cytoplasmic Membrane
CAE80126.1	0.935	NA
CAE81082.1	0.233	Cytoplasmic
CAE79685.1	-2.89	NA
CAE80361.1	0.91	Extracellular
CAE78791.1	-3.71	NA
CAE79135.1	-1.85	NA
CAE80086.1	-2.42	Cytoplasmic
CAE78151.1	3.01	Extracellular
CAE80441.1	3.83	Outer Membrane
CAE78952.1	-1.71	Cytoplasmic
CAE79211.1	-2.45	Cytoplasmic
CAE79147.1	-0.0939	Unknown
CAE78747.1	3.75	Periplasmic
CAE79498.1	-2.79	Unknown
CAE78658.1	-3.06	NA
CAE80431.1	-4.25	Unknown
CAE78290.1	-1.86	NA
CAE79107.1	-1.04	Unknown
CAE80181.1	-0.772	NA
CAE80772.1	-2.87	Cytoplasmic
CAE78521.1	1.81	Cytoplasmic
CAE77955.1	-2.63	Periplasmic
CAE77980.1	-0.443	Cytoplasmic
CAE78245.1	-2.82	Cytoplasmic
CAE80166.1	-1.05	Unknown
CAE79414.1	-2.17	Cytoplasmic
CAE80620.1	3.15	NA
CAE78650.1	-1.87	Cytoplasmic
CAE80385.1	-2.08	Cytoplasmic
CAE77745.1	-1.38	Unknown
CAE78062.1	-0.0342	NA
CAE77712.1	-2.72	Cytoplasmic
CAE79920.1	-1.93	NA
CAE80293.1	-0.0669	Cytoplasmic
CAE79222.1	-3.3	Unknown
CAE78929.1	-1.77	Cytoplasmic
CAE79435.1	-0.771	NA
CAE79358.1	1.07	Unknown
CAE78064.1	-1.44	Cytoplasmic
CAE79793.1	-2.86	Cytoplasmic Membrane
CAE79151.1	-5.69	Cytoplasmic
CAE80791.1	0.0736	Unknown
CAE78317.1	-3.94	Cytoplasmic
CAE79334.1	0.632	Unknown
CAE78190.1	0.902	Unknown
CAE78026.1	-4.4	Unknown
CAE78328.1	-2.8	Cytoplasmic
CAE79504.1	-0.423	Cytoplasmic
CAE79453.1	-2.12	Cytoplasmic
CAE78060.1	-2.97	Periplasmic
CAE77685.1	-2.5	Cytoplasmic
CAE79671.1	-2.36	Cytoplasmic
CAE79538.1	-0.66	Unknown
CAE79567.1	-0.585	Cytoplasmic Membrane
CAE78988.1	-3.93	NA
CAE78446.1	-1.69	Cytoplasmic
CAE79688.1	-1.51	NA
CAE78744.1	-0.18	Cytoplasmic
CAE79769.1	-1.31	Cytoplasmic
CAE78255.1	-2.16	Cytoplasmic
CAE80886.1	-1.18	NA
CAE78856.1	0.0423	Periplasmic
CAE78523.1	1.46	NA
CAE79511.1	-1.46	Cytoplasmic
CAE79698.1	2.09	Cytoplasmic Membrane
CAE78800.1	-2.36	Cytoplasmic
CAE78577.1	-2.52	Unknown
CAE80038.1	-1.66	Cytoplasmic
CAE80051.1	-4.08	Cytoplasmic
CAE81047.1	-1.43	Periplasmic
CAE80130.1	-1.74	Unknown
CAE79818.1	-0.424	Unknown
CAE77725.1	-4.05	NA
CAE79593.1	-1.15	Cytoplasmic
CAE78318.1	-2.45	Cytoplasmic
CAE79719.1	-2.31	NA
CAE81099.1	-1.54	Cytoplasmic
CAE79687.1	-1.46	Unknown
CAE78380.1	-2.73	Unknown
CAE80918.1	-1.85	Cytoplasmic
CAE80497.1	-1.57	Cytoplasmic
CAE81232.1	2.97	Extracellular
CAE80796.1	1.64	NA
CAE80386.1	-2.67	Cytoplasmic
CAE78825.1	-0.186	Cytoplasmic
CAE79302.1	0.0258	NA
CAE79608.1	-1.44	NA
CAE80551.1	-1.72	Unknown
CAE77940.1	-2.65	Unknown
CAE80429.1	-1.6	Cytoplasmic
CAE78686.1	-0.114	NA
CAE78469.1	0.176	Cytoplasmic
CAE77982.1	-4.92	Periplasmic
CAE80402.1	2.1	NA
CAE80831.1	-1.19	Cytoplasmic
CAE80243.1	3.13	NA
CAE80033.1	0.846	Cytoplasmic
CAE78080.1	0.977	NA
CAE79165.1	-0.293	Cytoplasmic
CAE78585.1	-2.13	Cytoplasmic
CAE81124.1	-1.47	Cytoplasmic
CAE79744.1	-1.17	Cytoplasmic
CAE80719.1	-2.73	Unknown
CAE80827.1	3.78	NA
CAE80590.1	0.412	Unknown
CAE77739.1	-2.48	Unknown
CAE79601.1	-2.92	Cytoplasmic
CAE79429.1	-2.12	Cytoplasmic
CAE80462.1	-1.06	Cytoplasmic
CAE78649.1	-2.36	Cytoplasmic
CAE77835.1	0.37	Cytoplasmic Membrane
CAE80350.1	0.805	Unknown
CAE81014.1	-1.37	Cytoplasmic
CAE78319.1	1.17	Cytoplasmic Membrane
CAE78316.1	-3.53	NA
CAE80137.1	-1.26	Periplasmic
CAE78287.1	-3.05	NA
CAE79197.1	-1.96	Unknown
CAE78329.1	-1.21	Cytoplasmic
CAE80136.1	-3.7	Cytoplasmic
CAE79603.1	-1.91	Cytoplasmic
CAE77761.1	-4.07	Unknown
CAE79497.1	-1.87	NA
CAE79152.1	-3.16	Cytoplasmic
CAE79950.1	1.04	NA
CAE80950.1	-2.42	Cytoplasmic
CAE79690.1	1.3	NA
CAE80840.1	-0.944	Cytoplasmic
CAE77811.1	-3.62	Unknown
NA	NA	Unknown
CAE79741.1	-0.341	Unknown
CAE78388.1	0.0986	NA
CAE80522.1	1.28	Extracellular
CAE77753.1	-0.00431	Unknown
CAE77836.1	0.893	Cytoplasmic Membrane
CAE78674.1	-2.03	Cytoplasmic Membrane
CAE78972.1	-4.04	Cytoplasmic
NA	NA	NA
CAE79967.1	-0.628	Unknown
CAE79294.1	-3.16	Unknown
CAE79209.1	-4.45	Unknown
CAE78084.1	-1.24	Cytoplasmic
CAE78035.1	-1.78	NA
CAE79933.1	0.74	NA
CAE79668.1	-2.13	Outer Membrane
CAE81009.1	-3.79	Unknown
NA	NA	Cytoplasmic
CAE80340.1	1.57	Cytoplasmic Membrane
CAE78225.1	-3.17	Cytoplasmic
CAE80020.1	2.27	NA
CAE78286.1	-1.57	Cytoplasmic
CAE79689.1	-0.796	Cytoplasmic
CAE80908.1	-0.554	Unknown
CAE79262.1	1.04	Cytoplasmic
CAE81152.1	-3.27	Cytoplasmic
CAE79240.1	-0.321	Unknown
NA	NA	NA
CAE78923.1	-3.4	Cytoplasmic Membrane
CAE79755.1	-3.14	Periplasmic
CAE80795.1	1.93	Outer Membrane
NA	NA	Unknown
NA	NA	Unknown
CAE80037.1	-0.283	Cytoplasmic
CAE77806.1	-1.19	Cytoplasmic
CAE80813.1	-1.85	Cytoplasmic
CAE78599.1	-2.34	Extracellular
CAE79361.1	-1.09	Unknown
CAE78552.1	-0.361	Cytoplasmic Membrane
CAE77740.1	-4.87	Cytoplasmic
CAE79454.1	-0.451	Unknown
CAE79496.1	1.09	Unknown
CAE80461.1	-0.534	Cytoplasmic
CAE79645.1	-1.18	Cytoplasmic
CAE80503.1	0.891	Cytoplasmic
CAE79286.1	-0.0321	Cytoplasmic
CAE79337.1	-1.88	NA
CAE79051.1	0.477	Extracellular
CAE80259.1	-2.97	Cytoplasmic
CAE80121.1	-3.54	Cytoplasmic Membrane
CAE78556.1	-3.38	Cytoplasmic
CAE79841.1	-0.347	Cytoplasmic
CAE78944.1	-0.0719	Cytoplasmic
CAE78721.1	-3.05	Cytoplasmic
CAE79043.1	-0.691	Unknown
CAE79960.1	-2.29	Cytoplasmic
CAE81151.1	-2.1	NA
CAE79383.1	-2.29	NA
CAE78308.1	-2.76	Unknown
CAE78661.1	-0.777	Cytoplasmic
CAE78437.1	-3	Unknown
CAE79336.1	-2.12	NA
CAE78297.1	-3.32	Unknown
CAE80820.1	-3.34	Cytoplasmic
CAE78527.1	-1.33	Unknown
CAE80204.1	-3.33	NA
CAE80371.1	-0.98	Cytoplasmic
CAE77937.1	-2.5	Cytoplasmic
CAE79160.1	-1.79	Cytoplasmic
CAE78370.1	-0.363	Cytoplasmic
CAE81202.1	-0.434	Unknown
CAE80298.1	-3.68	NA
CAE79388.1	-2.9	Cytoplasmic
CAE78942.1	-1.5	Periplasmic
CAE81069.1	2.06	Periplasmic
NA	NA	NA
CAE78713.1	-3.74	Cytoplasmic
CAE78209.1	-0.118	NA
CAE80472.1	-0.207	Cytoplasmic
CAE80507.1	-3.08	Cytoplasmic
CAE80455.1	-3.21	Cytoplasmic
CAE79611.1	-1.09	Cytoplasmic
CAE79113.1	-3.75	Cytoplasmic
CAE77834.1	-2.1	Unknown
CAE77928.1	-1.81	Unknown
CAE79566.1	-0.829	Cytoplasmic Membrane
CAE78659.1	-3.85	Cytoplasmic
CAE79686.1	-1.38	NA
CAE79660.1	1.8	NA
CAE80206.1	-2.1	Cytoplasmic
CAE79673.1	-2.37	NA
CAE77962.1	-2.4	Cytoplasmic
CAE78714.1	-0.191	Unknown
CAE79657.1	2.59	Unknown
CAE81063.1	-0.0964	Cytoplasmic
CAE79632.1	-1.33	Cytoplasmic Membrane
CAE78676.1	-1.44	NA
CAE80868.1	-1.99	NA
CAE80447.1	-2.78	Cytoplasmic
CAE79810.1	-2.43	Unknown
CAE78575.1	-4.57	Cytoplasmic
CAE81207.1	-1.75	NA
CAE79277.1	-2.06	NA
NA	NA	Cytoplasmic
CAE78872.1	-0.828	Cytoplasmic
CAE77987.1	0.181	Cytoplasmic
CAE78269.1	-2.67	Cytoplasmic
CAE78760.1	-1.62	Cytoplasmic
CAE78350.1	-2.21	Cytoplasmic
CAE78066.1	-1.54	Cytoplasmic
CAE77861.1	-0.952	Cytoplasmic
CAE78636.1	-1.52	NA
CAE81032.1	-1.33	Unknown
CAE81041.1	-1.56	Cytoplasmic
CAE81240.1	-1.67	Cytoplasmic
CAE79241.1	-0.794	Unknown
CAE77917.1	-2.46	Cytoplasmic Membrane
CAE80592.1	-1.63	Unknown
CAE80460.1	-3.41	Unknown
CAE77979.1	-1.4	NA
CAE78433.1	-1.44	Cytoplasmic
CAE79506.1	-1.86	Cytoplasmic
CAE81074.1	-2.66	Cytoplasmic
CAE80391.1	4.09	Cytoplasmic Membrane
CAE78915.1	-1.46	Cytoplasmic
NA	NA	Unknown
CAE79923.1	-1.25	Cytoplasmic
CAE78724.1	-2.42	Cytoplasmic
CAE81055.1	-1.7	Cytoplasmic
CAE79097.1	-0.0474	Cytoplasmic
CAE80490.1	-0.211	Unknown
CAE78401.1	-0.422	Outer Membrane
[truncated: 236 more rows]

## Sheet: SourceData_F_S16B
name	NUC_vs_TOP_ratio	Protein.Name	Final_Localization
A0A2H1XJY8	4.72	lipoprotein LipL41	Unknown
Q7X5A5	5.16	membrane protein	Unknown
A0A2H1XDL3	5	lipoprotein LipL46	Unknown
A0A2H1XFE2	4.25	DNA-directed RNA polymerase subunit beta'	Cytoplasmic
A0A2H1XD30	4.34	DNA-directed RNA polymerase subunit beta	Cytoplasmic
A0A2H1XH14	5.32	lipoprotein LipL71	Outer Membrane
A0A2H1XHM3	4.09	hypothetical protein	Unknown
A0A2H1XMJ5	3.75	Fe-S-cluster-containing hydrogenase	Cytoplasmic Membrane
A0A2H1XAU6	0.386	molecular chaperone GroEL	Cytoplasmic
A0A2H1XI74	3.85	flagellin	Periplasmic
A0A2H1XGH2	4.38	hypothetical protein	Unknown
A0A2H1XEM0	4.77	hypothetical protein	Unknown
A0A2H1XKQ7	2.96	ATP synthase subunit beta	Cytoplasmic
A0A2H1XD13	4.07	DNA-directed RNA polymerase subunit alpha	Cytoplasmic
A0A2H1XDM3	2.01	flagellin	Periplasmic
A0A2H1XGJ9	2.55	hypothetical protein	Unknown
A0A2H1X9J7	4.23	lipoprotein LipL21	Periplasmic
A0A2H1XG06	9.4	hypothetical protein	Periplasmic
A0A2H1XF44	2.42	hypothetical protein	Unknown
A0A2H1XCS7	-0.788	membrane protein	Unknown
A0A2H1XKP5	3.77	hypothetical protein	Unknown
A0A2H1XKL5	3.13	ATP synthase subunit alpha	Cytoplasmic
A0A2H1X9K7	2.08	long-chain fatty acid--CoA ligase	Cytoplasmic
A0A2H1XFH8	3.27	NA	NA
A0A2H1XGB4	-0.248	lipoprotein LipL45	Cytoplasmic
A0A2H1XHR7	4.08	chemotaxis protein	Cytoplasmic
A0A2H1X9H4	4.86	serine phosphatase	Cytoplasmic Membrane
A0A2H1XD60	2.04	flagellar filament outer layer protein Flaa	Cytoplasmic
A0A2H1XIB4	2.58	long-chain fatty acid--CoA ligase	Cytoplasmic Membrane
A0A2H1XGS3	3.9	hypothetical protein	Unknown
A0A2H1XI92	6.29	chemotaxis protein	Cytoplasmic Membrane
A0A2H1X9W6	3.36	guanylate cyclase	Cytoplasmic Membrane
A0A2H1XHS5	2.9	lipoprotein LipL31	Unknown
A0A2H1XDM7	3.91	succinate dehydrogenase flavoprotein subunit	Cytoplasmic Membrane
A0A2H1XKV1	3.79	hypothetical protein	Unknown
A0A2H1XFJ1	1.82	hypothetical protein	Unknown
A0A2H1XIB5	5.28	type II secretion system protein GspD	Outer Membrane
A0A2H1XDJ7	4.94	hypothetical protein	Unknown
A0A2H1XFN7	4.94	PIN/TRAM domain-containing protein	Cytoplasmic Membrane
A0A2H1XIA4	3.44	multidrug transporter AcrB	Cytoplasmic Membrane
A0A2H1XI68	4.02	hypothetical protein	Cytoplasmic Membrane
A0A2H1XIC5	2.06	type II secretion system protein GspG	Cytoplasmic Membrane
A0A2H1XHS2	3.57	hypothetical protein	Cytoplasmic
A0A2H1XC95	3.37	outer membrane fatty-acid transporter	Outer Membrane
A0A2H1XKB4	4.44	channel protein TolC	Outer Membrane
A0A2H1XD95	2.44	endoflagellar filament sheath protein	Cytoplasmic
A0A2H1XKK6	3.41	hypothetical protein	Unknown
A0A2H1XIM1	1.26	hypothetical protein	Unknown
A0A2H1XFW5	1.67	hypothetical protein	Unknown
A0A2H1XD22	-2.59	elongation factor Tu	Cytoplasmic
A0A2H1XCA9	4.72	multidrug transporter	Cytoplasmic Membrane
A0A2H1XAZ8	2.64	hypothetical protein	Cytoplasmic
A0A2H1XHU1	2.87	dihydrolipoamide succinyltransferase	Cytoplasmic
A0A2H1XDD5	1.72	hypothetical protein	Cytoplasmic
A0A2H1XDL0	1.16	hypothetical protein	Cytoplasmic
A0A2H1XGD0	2.96	cell division protein FtsH	Cytoplasmic Membrane
A0A2H1XGU7	4.97	hypothetical protein	Outer Membrane
A0A2H1XFX2	3.89	hypothetical protein	Cytoplasmic Membrane
A0A2H1XKX0	5.14	ATP synthase subunit B	Unknown
A0A2H1XBY8	2.79	methyl-accepting chemotaxis protein	Cytoplasmic Membrane
A0A2H1XGN8	3.56	NA	NA
A0A2H1XG66	3.13	protein translocase subunit SecD	Cytoplasmic Membrane
A0A2H1XHT4	1.91	2-oxoglutarate dehydrogenase subunit E1	Cytoplasmic
A0A2H1XFF8	3.12	cytochrome c oxidase subunit I	Cytoplasmic Membrane
A0A2H1XAD1	6.43	phosphate permease	Cytoplasmic Membrane
A0A2H1XBV3	1.98	hypothetical protein	Unknown
A0A2H1XJH5	3.37	RNA polymerase sigma factor RpoD	Cytoplasmic
A0A2H1XF09	5.89	paraslipin	Cytoplasmic
A0A2H1XIW0	6.36	hypothetical protein	Unknown
A0A2H1XKN0	3.35	hypothetical protein	Unknown
A0A2H1XGD9	-1.62	transcriptional regulator	Unknown
A0A2H1X9R1	1.47	adenylate/guanylate cyclase domain-containing protein	Cytoplasmic Membrane
A0A2H1XIS1	3.75	NAD(P) transhydrogenase subunit beta	Cytoplasmic Membrane
A0A2H1XHL6	4.75	hypothetical protein	Unknown
A0A2H1XF95	4.52	glycerol kinase	Cytoplasmic
A0A2H1X9W4	0.88	lipoprotein LenA	Unknown
A0A2H1XG35	0.163	hypothetical protein	Unknown
A0A2H1XH46	5.46	paraslipin	Cytoplasmic
A0A2H1XI15	6.21	flagellar hook protein FlgE	Extracellular
A0A2H1XGP9	0.531	NA	NA
A0A2H1XEY6	0.906	hypothetical protein	Cytoplasmic Membrane
A0A2H1XKP9	4.23	ATP synthase subunit gamma	Cytoplasmic
A0A2H1XBV4	2.7	DNA gyrase subunit A	Cytoplasmic
A0A2H1X9D8	4.23	NA	NA
A0A2H1XL34	1.24	hypothetical protein	Unknown
A0A2H1XD24	0.997	Fe-S oxidoreductase	Cytoplasmic Membrane
A0A2H1XBQ3	3.89	chemotaxis protein	Cytoplasmic Membrane
A0A2H1XJ08	-0.649	LruC domain-containing protein	Unknown
A0A2H1XCX5	-0.485	serine protease	Periplasmic
A0A2H1XDM2	4.28	succinate dehydrogenase	Cytoplasmic
A0A2H1XJ18	1.08	serine/threonine protein kinase	Cytoplasmic Membrane
A0A2H1XA69	0.323	hypothetical protein	Cytoplasmic
A0A2H1XBI5	5.72	peptidase M17	Cytoplasmic
A0A2H1XIM2	1.91	hypothetical protein	Cytoplasmic
A0A2H1XKN6	3.1	Fe-S-cluster-containing hydrogenase	Cytoplasmic Membrane
A0A2H1XLD6	3.7	hypothetical protein	Cytoplasmic
A0A2H1XE26	5.32	hypothetical protein	Unknown
A0A2H1XC06	4.4	signal peptide peptidase SppA	Cytoplasmic Membrane
A0A2H1XFD2	3.23	NA	NA
A0A2H1XDV0	4.32	NA	NA
A0A2H1XFR4	2.77	hypothetical protein	Cytoplasmic Membrane
A0A2H1XFQ6	0.998	hypothetical protein	Unknown
A0A2H1XGT3	7.85	methyl-accepting chemotaxis protein	Cytoplasmic Membrane
A0A2H1XB74	2.65	WGR domain-containing protein	Cytoplasmic
A0A2H1XL18	3.1	TolQ transporter	Cytoplasmic Membrane
A0A2H1XEK3	4.64	TolC-like outer membrane efflux protein	Unknown
A0A2H1XFL6	2.49	insertase	Cytoplasmic Membrane
A0A2H1XG62	1.3	transcriptional regulator	Unknown
A0A2H1XCP3	4.21	flagellar M-ring protein FliF	Unknown
A0A2H1XG76	-2.96	hypothetical protein	Unknown
A0A2H1XDN4	5.12	bifunctional dihydrolipoyllysine-residue acetyltransferase/dihydrolipoyllysine-residue succinyltransferase	Cytoplasmic
A0A2H1XHR9	0.434	sigma factor regulatory protein FecR	Unknown
A0A2H1XB55	4.36	motility protein A	Cytoplasmic Membrane
A0A2H1XKQ9	4.66	ATP synthase subunit C	Unknown
A0A2H1XG77	3.39	preprotein translocase subunit YajC	Cytoplasmic Membrane
A0A2H1XGA1	-0.823	molecular chaperone DnaK	Cytoplasmic
A0A2H1XM42	2.89	potassium transporter	Cytoplasmic Membrane
A0A2H1XB67	0.404	hypothetical protein	Unknown
A0A2H1XAC8	1.98	beta-glucosidase	Cytoplasmic
A0A2H1XAB9	3.39	alpha/beta hydrolase	Unknown
A0A2H1XCR1	3.19	flagellar motor switch protein FliN	Cytoplasmic Membrane
A0A2H1XIF8	1.02	hypothetical protein	Unknown
A0A2H1X9P6	3.11	NA	NA
A0A2H1XGJ3	6.91	multidrug ABC transporter ATP-binding protein	Cytoplasmic Membrane
A0A2H1XH32	3.3	hypothetical protein	Cytoplasmic
A0A2H1XIF4	3.96	apolipoprotein N-acyltransferase	Cytoplasmic Membrane
A0A2H1XKN1	4.02	ATP synthase subunit delta	Cytoplasmic
A0A2H1XE85	-0.137	NA	NA
A0A2H1XJN5	3.88	hypothetical protein	Cytoplasmic
A0A2H1XD25	0.655	50S ribosomal protein L2	Cytoplasmic
A0A2H1XK71	2.99	chemotaxis protein	Cytoplasmic Membrane
A0A2H1XKJ8	3.68	membrane protein	Cytoplasmic Membrane
A0A2H1XG89	1.75	hypothetical protein	Unknown
A0A2H1X9X4	1.66	tRNA nucleotidyltransferase	Cytoplasmic
A0A2H1X9W2	2.32	hypothetical protein	Unknown
A0A2H1XEV9	0.808	ABC transporter ATP-binding protein	Cytoplasmic
A0A2H1XC77	4.55	hypothetical protein	Cytoplasmic Membrane
A0A2H1XIT0	3.15	hypothetical protein	Unknown
A0A2H1XIL2	-0.748	hypothetical protein	Cytoplasmic
A0A2H1X9Y0	2.12	zinc protease	Cytoplasmic Membrane
A0A2H1XD98	2.77	50S ribosomal protein L4	Cytoplasmic
A0A2H1XDX7	0.992	flagellin	Periplasmic
A0A2H1XAP3	-0.26	rod shape-determining protein	Cytoplasmic
A0A2H1XDD1	2.53	histidine kinase	Cytoplasmic Membrane
A0A2H1XJR1	3.71	chemotaxis protein CheW	Cytoplasmic
A0A2H1XHE0	0.161	signal peptide peptidase SppA	Cytoplasmic Membrane
A0A2H1XCF0	3.51	hypothetical protein	Outer Membrane
A0A2H1XCM4	2.2	aldehyde dehydrogenase	Cytoplasmic
A0A2H1XDJ5	3.32	hypothetical protein	Unknown
A0A2H1XHY0	0.843	hypothetical protein	Cytoplasmic
A0A2H1XC50	4.02	export protein	Cytoplasmic Membrane
A0A2H1XB13;A0A2H1XAW7	NA	NA	NA
A0A2H1XGF4	-0.489	lipoprotein LipL36	Unknown
A0A2H1XJF6	8.7	NA	NA
A0A2H1XG79	-0.156	hypothetical protein	Unknown
A0A2H1X9S7	0.175	30S ribosomal protein S2	Cytoplasmic
A0A2H1XK46	4.22	hypothetical protein	Unknown
A0A2H1XIQ9	3.68	ABC transporter ATP-binding protein	Cytoplasmic
A0A2H1XE51	2.19	hypothetical protein	Unknown
A0A2H1XF18	-0.426	LipL45-related lipoprotein	Cytoplasmic
A0A2H1XDY7	2.14	pyruvate dehydrogenase subunit beta	Cytoplasmic
A0A2H1XGH8	0.929	hypothetical protein	Cytoplasmic
A0A2H1XCV5	-1.21	acetyl-CoA acetyltransferase	Cytoplasmic
A0A2H1XKV8	2.78	biopolymer transporter ExbD	Cytoplasmic Membrane
A0A2H1XEL5	3.87	biopolymer transporter TolQ	Cytoplasmic Membrane
A0A2H1XCT7	1.36	hypothetical protein	Unknown
A0A2H1XLF0	1.55	endoflagellar motor protein	Unknown
A0A2H1XAC7	3.23	hypothetical protein	Unknown
A0A2H1XBB0	1.77	hypothetical protein	Unknown
A0A2H1XGC9	3.75	biopolymer transporter ExbB	Cytoplasmic Membrane
A0A2H1XKW4	-0.896	membrane protein	Outer Membrane
A0A2H1XKR4	4.12	ATP synthase epsilon chain	Unknown
A0A2H1XH61	2.76	hypothetical protein	Cytoplasmic Membrane
A0A2H1XF35	3.64	hypothetical protein	Outer Membrane
A0A2H1XIX5	-0.639	NA	NA
A0A2H1XHA8	3.2	phosphomannomutase	Cytoplasmic
A0A2H1XEZ1	-0.0316	DNA gyrase subunit B	Cytoplasmic
A0A2H1XGJ4	-0.372	hypothetical protein	Unknown
A0A2H1XDH0	-2.57	hypothetical protein	Cytoplasmic
A0A2H1XB30	4.29	flagellar motor protein MotB	Cytoplasmic Membrane
A0A2H1XKQ8	5.42	NA	NA
A0A2H1XGI2	8.76	hypothetical protein	Cytoplasmic
A0A2H1XG73	1.54	hypothetical protein	Cytoplasmic Membrane
A0A2H1XDZ4	2.58	adenosine deaminase	Cytoplasmic
A0A2H1XIP3	4.1	hypothetical protein	Cytoplasmic
A0A2H1XD14	0.0391	50S ribosomal protein L5	Cytoplasmic
A0A2H1XI99	0.0225	acetyl-CoA carboxylase carboxyltransferase subunit	Cytoplasmic
A0A2H1XAR7	4.11	penicillin-binding protein 2	Unknown
A0A2H1XJ10	-0.0849	guanylate cyclase	Cytoplasmic
A0A2H1XBP2	5.76	hypothetical protein	Cytoplasmic
A0A2H1XJ50	-3.21	cysteine synthase A	Cytoplasmic
A0A2H1XKK3	-1.19	cell division protein	Cytoplasmic
A0A2H1XCH6	0.761	hypothetical protein	Unknown
A0A2H1XDF5	0.0914	iron dicitrate transporter FecR	Unknown
A0A2H1XHC8	1.11	alpha-galactosidase	Cytoplasmic
A0A2H1XEG4	-0.08	hypothetical protein	Unknown
A0A2H1XAT9	3.77	NA	NA
A0A2H1XI60	-0.105	biotin carboxylase	Cytoplasmic
A0A2H1XJG3	-0.508	hybrid sensor histidine kinase/response regulator	Cytoplasmic Membrane
A0A2H1XH62	6.16	FHA domain-containing protein	Unknown
A0A2H1XF80	1.74	50S ribosomal protein L15	Cytoplasmic
A0A2H1XJX7	4.68	hypothetical protein	Unknown
A0A2H1XAN9	4.71	rod shape-determining protein MreC	Unknown
A0A2H1XJK8	3.89	NA	NA
A0A2H1XEL3	4.8	TonB-dependent receptor	Outer Membrane
A0A2H1XM21	0.648	endopeptidase La	Cytoplasmic
A0A2H1XG27	3.7	hypothetical protein	Cytoplasmic
A0A2H1XDX9	-0.956	enolase	Cytoplasmic
A0A2H1XII7	3.3	multidrug ABC transporter substrate-binding protein	Cytoplasmic Membrane
A0A2H1XBU0	3.57	hypothetical protein	Unknown
A0A2H1XD76	1.12	30S ribosomal protein S3	Cytoplasmic
A0A2H1XHM7	-2.91	type I glutamate--ammonia ligase	Cytoplasmic
A0A2H1XBD4	5.18	peptidase	Cytoplasmic
A0A2H1XF66	-0.668	ABC transporter substrate-binding protein	Periplasmic
A0A2H1XII4	0.478	penicillin G acylase precursor	Periplasmic
A0A2H1XGV6	0.636	hypothetical protein	Unknown
A0A2H1XJI8	-0.0389	polyketide cyclase	Unknown
A0A2H1XBH4	3.16	hypothetical protein	Unknown
A0A2H1XGN3	3.53	peptide-binding protein	Outer Membrane
A0A2H1X9L0	3.14	flagellar motor switch protein FliG	Cytoplasmic
A0A2H1XIU5	1.54	hypothetical protein	Unknown
A0A2H1XGG8	1.33	tyrosine recombinase XerD	Cytoplasmic
A0A2H1X9W5	-0.011	metallo-mystery pair system four-Cys motif protein	Unknown
A0A2H1XDK1	3.01	TIGR04454 family lipoprotein	Unknown
A0A2H1XD18	1.2	30S ribosomal protein S4	Cytoplasmic
A0A2H1XLC7	0.183	long-chain fatty acid--CoA ligase	Cytoplasmic
A0A2H1XKH3	7.6	hypothetical protein	Cytoplasmic
A0A2H1XGC4	1.88	hypothetical protein	Outer Membrane
A0A2H1XAK2	4.57	flagellar P-ring protein	Periplasmic
A0A2H1XF15	6.29	flagellar motor switch protein FliM	Cytoplasmic Membrane
A0A2H1XHP1	-0.507	transcriptional regulator	Unknown
A0A2H1XIA0	1.18	flagellin	Periplasmic
A0A2H1XKE0	1.79	hypothetical protein	Unknown
A0A2H1XLD4	0.929	hypothetical protein	Cytoplasmic
A0A2H1XK99	4.56	hypothetical protein	Cytoplasmic
A0A2H1XFS3	1.7	hypothetical protein	Cytoplasmic
A0A2H1XF43	0.152	peptidyl-prolyl cis-trans isomerase	Cytoplasmic
A0A2H1XE83	3.87	ABC transporter permease	Cytoplasmic Membrane
A0A2H1XJC9	4.21	signal peptide peptidase SppA	Unknown
A0A2H1XE80	4.27	ABC transporter ATP-binding protein	Cytoplasmic Membrane
A0A2H1XHB7	0.848	aspartate aminotransferase family protein	Cytoplasmic
A0A2H1XLF7	-0.778	hypothetical protein	Cytoplasmic
A0A2H1XEZ3	1.4	hypothetical protein	Cytoplasmic
A0A2H1XBK6	2.05	hypothetical protein	Cytoplasmic Membrane
A0A2H1XK50	0.0821	NA	NA
A0A2H1XD35	0.613	50S ribosomal protein L22	Cytoplasmic
A0A2H1XEW3	-1.21	acetyl-CoA acetyltransferase	Unknown
A0A2H1XID7	1.16	actin-like ATPase	Cytoplasmic
A0A2H1XEM5	3.56	hypothetical protein	Cytoplasmic Membrane
A0A2H1XDD3	-0.379	hypothetical protein	Unknown
A0A2H1XFA4	0.894	Tol transport system component	Unknown
A0A2H1X9U9	0.781	peptidase M20	Cytoplasmic
A0A2H1XF25	4.04	hypothetical protein	Cytoplasmic
A0A2H1XD08	0.136	50S ribosomal protein L3	Cytoplasmic
A0A2H1XG86	3.1	endoflagellar motor protein	Cytoplasmic Membrane
A0A2H1XBA8	-0.976	polyketide cyclase	Cytoplasmic Membrane
A0A2H1XAN1	3.24	flagellar assembly protein FliH	Cytoplasmic
A0A2H1XHT1	6.75	membrane protein	Outer Membrane
A0A2H1XG90	1.79	hypothetical protein	Extracellular
A0A2H1XJ22	2.03	HD family phosphohydrolase	Cytoplasmic Membrane
A0A2H1XML4	5.17	NA	NA
A0A2H1XB94	1.62	NA	NA
A0A2H1XJJ3	1.08	magnesium transporter	Cytoplasmic Membrane
A0A2H1XAA7	0.966	HslU--HslV peptidase ATPase subunit	Cytoplasmic
A0A2H1XHT3	2	50S ribosomal protein L20	Cytoplasmic
A0A2H1XAG5	-0.639	short-chain dehydrogenase	Cytoplasmic
A0A2H1X9H0	3.58	hypothetical protein	Cytoplasmic Membrane
A0A2H1XDS6	4.7	CusA/CzcA family heavy metal efflux RND transporter	Cytoplasmic Membrane
A0A2H1XF32	4.25	ABC transporter substrate-binding protein	Cytoplasmic
A0A2H1XD47	1.06	50S ribosomal protein L17	Cytoplasmic
A0A2H1XAQ8	2.53	hypothetical protein	Cytoplasmic
A0A2H1XJG1	4.29	hypothetical protein	Unknown
A0A2H1X9Y8	2.78	tryptophan synthase subunit beta	Cytoplasmic
A0A2H1XEF6	1.21	30S ribosomal protein S15	Cytoplasmic
A0A2H1XGC1	-0.111	hypothetical protein	Unknown
A0A2H1XJC8	-0.301	helicase	Cytoplasmic
A0A2H1XEV0	-0.786	DNA gyrase subunit A	Cytoplasmic
A0A2H1XB03	2.05	NA	NA
A0A2H1XBY3	3.45	hypothetical protein	Unknown
A0A2H1XJD7	-1.58	histidine kinase	Cytoplasmic Membrane
A0A2H1XF51	5.08	hypothetical protein	Cytoplasmic
A0A2H1XJ41	3.28	hypothetical protein	Cytoplasmic
A0A2H1XA49	1.9	DUF389 domain-containing protein	Cytoplasmic Membrane
A0A2H1XCY9	3.5	50S ribosomal protein L24	Cytoplasmic
A0A2H1XGC7	3.41	hypothetical protein	Cytoplasmic
A0A2H1XHK6	6.36	hypothetical protein	Cytoplasmic
A0A2H1XDN3	2.07	pyruvate dehydrogenase (acetyl-transferring) E1 component subunit alpha	Cytoplasmic
A0A2H1XFV6	2.37	hypothetical protein	Cytoplasmic Membrane
A0A2H1X9U0	0.254	hypothetical protein	Unknown
A0A2H1XK86	4.29	hypothetical protein	Cytoplasmic Membrane
A0A2H1XGW1	0.835	metal (Ni/Fe) hydrogenase large subunit	Cytoplasmic
A0A2H1X9F6	-1.58	NAD(P) transhydrogenase subunit alpha	Cytoplasmic Membrane
A0A2H1XKA5	5.12	hypothetical protein	Cytoplasmic Membrane
A0A2H1XIY9	12.2	thioesterase	Cytoplasmic
A0A2H1XKG0	-0.505	NA	NA
A0A2H1XKM7	1.6	hypothetical protein	Cytoplasmic
A0A2H1XKR6	2.26	S26 family signal peptidase	Cytoplasmic Membrane
A0A2H1XK35	3.6	hypothetical protein	Unknown
A0A2H1XCY0	-1.29	cell division protein	Cytoplasmic
A0A2H1XC26	7.97	cAMP-binding protein	Cytoplasmic
A0A2H1XHD3	-1.68	oxidoreductase	Cytoplasmic
A0A2H1XAL3	8.08	methyl-accepting chemotaxis protein	Cytoplasmic Membrane
A0A2H1XG08	0.517	hypothetical protein	Outer Membrane
A0A2H1XGH5	0.571	chromosome segregation protein SMC	Unknown
A0A2H1XD93	2.49	hypothetical protein	Cytoplasmic
A0A2H1XB56	5.84	NA	NA
A0A2H1XBS3	3.01	lipoprotein	Cytoplasmic Membrane
A0A2H1XLY2	3.54	histidine kinase	Cytoplasmic Membrane
A0A2H1XBE9	4.84	PIN domain-containing protein	Cytoplasmic
A0A2H1XJD5	1.83	hypothetical protein	Cytoplasmic
A0A2H1XKR5	3.33	hypothetical protein	Cytoplasmic Membrane
A0A2H1XKD7	-0.192	thioesterase	Cytoplasmic
A0A2H1XIH0	3.08	hypothetical protein	Cytoplasmic
A0A2H1XDX0	-1.29	protein translocase subunit SecA	Cytoplasmic
A0A2H1XBS2	6.7	adenylate/guanylate cyclase domain-containing protein	Cytoplasmic Membrane
A0A2H1XKD8	5.58	hypothetical protein	Unknown
A0A2H1XH24	-0.238	adenylate/guanylate cyclase domain-containing protein	Cytoplasmic Membrane
A0A2H1X9B7	5.34	histidine kinase	Cytoplasmic Membrane
A0A2H1XEJ4	-0.138	peptidase	Unknown
A0A2H1XKN7	2.07	class III cytochrome C domain protein	Unknown
A0A2H1XLA1	-0.862	hypothetical protein	Outer Membrane
A0A2H1XD72	-0.634	30S ribosomal protein S7	Cytoplasmic
A0A2H1XH55	3.34	ATP-dependent RNA helicase	Cytoplasmic
A0A2H1XGD6	3.18	protein translocase subunit SecF	Cytoplasmic Membrane
A0A2H1XFS6	2.49	CusA/CzcA family heavy metal efflux RND transporter	Cytoplasmic Membrane
A0A2H1XKL0	1.19	hypothetical protein	Cytoplasmic
A0A2H1XB60	2.79	hypothetical protein	Cytoplasmic Membrane
A0A2H1XI31	-4.04	peroxiredoxin	Cytoplasmic
A0A2H1XB28	3.87	hypothetical protein	Cytoplasmic Membrane
A0A2H1XBF5	6.73	hypothetical protein	Unknown
A0A2H1XFY3	3.46	NA	NA
A0A2H1XJ53	1.78	NA	NA
A0A2H1XIE9	2.91	chemotaxis protein CheA	Cytoplasmic
A0A2H1XL66	3.76	putative porin	Unknown
A0A2H1XGT6	2.05	GTP cyclohydrolase I FolE	Cytoplasmic
A0A2H1X9G0	2.2	hypothetical protein	Cytoplasmic
A0A2H1XK13	2.46	hypothetical protein	Cytoplasmic
A0A2H1XIU9	7	hypothetical protein	Cytoplasmic Membrane
A0A2H1X9J5	1.99	hypothetical protein	Unknown
A0A2H1XCT8	1.67	50S ribosomal protein L21	Cytoplasmic
A0A2H1XEA9	0.673	hypothetical protein	Cytoplasmic
A0A2H1XE34	2.15	hypothetical protein	Cytoplasmic
A0A2H1XBY4	6.88	multidrug transporter AcrB	Cytoplasmic Membrane
A0A2H1XEJ5	2.39	hypothetical protein	Unknown
A0A2H1XES8	0.457	NA	NA
A0A2H1XAM7	4.84	endoflagellar biosynthesis protein	Cytoplasmic Membrane
A0A2H1XKR1	2.43	carboxypeptidase	Cytoplasmic Membrane
A0A2H1XAQ7	1.88	phosphatidylserine decarboxylase	Cytoplasmic Membrane
A0A2H1XJI2	2.61	NA	NA
A0A2H1XD74	0.804	lipoprotein	Unknown
A0A2H1XGQ4	5.81	hypothetical protein	Cytoplasmic
A0A2H1XE01	0.194	phosphoglucosamine mutase	Cytoplasmic
A0A2H1XGP1	2.62	chemotaxis protein CheW	Cytoplasmic
A0A2H1XDC9	-4.3	50S ribosomal protein L7/L12	Unknown
A0A2H1XD29	-0.813	50S ribosomal protein L6	Cytoplasmic
A0A2H1XJ40	1.54	preprotein translocase subunit SecG	Cytoplasmic Membrane
A0A2H1XIE8	5.04	adenylate/guanylate cyclase domain-containing protein	Cytoplasmic Membrane
A0A2H1XDP5	1.22	hypothetical protein	Cytoplasmic
A0A2H1XIZ9	3.09	ABC transporter ATP-binding protein	Cytoplasmic Membrane
A0A2H1XBZ6	2.08	amidase	Cytoplasmic
A0A2H1X9P8	-2.27	UMP kinase	Cytoplasmic
A0A2H1XHU7	0.419	translation initiation factor IF-3	Cytoplasmic
A0A2H1XBH9	2.22	nucleoside-diphosphate sugar epimerase	Cytoplasmic Membrane
A0A2H1XL62	-0.519	ATPase AAA	Cytoplasmic
A0A2H1XDB2	2.94	30S ribosomal protein S12	Cytoplasmic
A0A2H1XEF4	-3.04	polyribonucleotide nucleotidyltransferase	Cytoplasmic
A0A2H1XDA6	0.759	hypothetical protein	Cytoplasmic
A0A2H1XEE2	-0.608	hypothetical protein	Cytoplasmic
A0A2H1XGU4	-0.672	NA	NA
A0A2H1XH79	-0.216	short-chain dehydrogenase	Cytoplasmic
A0A2H1XAG1	-0.549	ribonucleotide-diphosphate reductase subunit alpha	Cytoplasmic
A0A2H1XD84	-2.72	cysteine protease	Outer Membrane
A0A2H1XKH4	-0.0163	histidine kinase	Cytoplasmic
A0A2H1XBM5	0.958	hypothetical protein	Cytoplasmic
A0A2H1XDV5	2.09	hypothetical protein	Cytoplasmic
A0A2H1XFC9	-0.708	transcriptional regulator	Cytoplasmic
A0A2H1XDP2	1.48	hypothetical protein	Cytoplasmic
A0A2H1XE07	2.66	hypothetical protein	Cytoplasmic
A0A2H1XJ43	1.68	NA	NA
A0A2H1XC68	0.456	hypothetical protein	Unknown
A0A2H1XF42	-0.0397	gamma-glutamyltransferase	Periplasmic
A0A2H1XHT5	2.58	histidinol dehydrogenase	Cytoplasmic
A0A2H1XL99	6.57	hypothetical protein	Unknown
A0A2H1XI77	0.165	membrane protein	Unknown
A0A2H1XED4	10.7	hypothetical protein	Cytoplasmic
A0A2H1XDV4	3.23	hypothetical protein	Unknown
A0A2H1XD06	-0.433	30S ribosomal protein S13	Cytoplasmic
A0A2H1X9R5	3.93	TIGR00159 family protein	Cytoplasmic
A0A2H1XH91	0.998	long-chain fatty acid--CoA ligase	Cytoplasmic
A0A2H1XEA7	-2.95	transcription termination/antitermination protein NusA	Cytoplasmic
A0A2H1XC91	1.17	hypothetical protein	Cytoplasmic
A0A2H1XBT6	4.13	NA	NA
A0A2H1XCP5	-0.535	GyrI-like domain-containing protein	Unknown
A0A2H1XC20	2.92	NA	NA
A0A2H1X979	-0.308	alkylglycerone-phosphate synthase	Cytoplasmic
A0A2H1XES4	0.13	hypothetical protein	Extracellular
A0A2H1XIP9	3.81	hypothetical protein	Unknown
A0A2H1XDN5	3.83	hypothetical protein	Cytoplasmic
A0A2H1XJ49	0.409	50S ribosomal protein L9	Cytoplasmic
A0A2H1XAS6	0.572	hypothetical protein	Cytoplasmic Membrane
A0A2H1X9E9	1.01	hypothetical protein	Unknown
A0A2H1XDZ9	5.03	glucose-1-phosphate thymidylyltransferase	Cytoplasmic
A0A2H1XA82	-0.949	hypothetical protein	Cytoplasmic
A0A2H1XIG3	1.08	lipid A Kdo2 1-phosphate O-methyltransferase	Cytoplasmic Membrane
A0A2H1XJZ6	-0.0681	diguanylate phosphodiesterase	Cytoplasmic Membrane
A0A2H1XGX9	4.65	flagellar hook-associated protein FlgK	Extracellular
A0A2H1XIF6	3.17	DUF350 domain-containing protein	Cytoplasmic Membrane
A0A2H1XCI9	-1.94	3-ketoacyl-CoA thiolase	Cytoplasmic
A0A2H1XAP2	1.22	chromosome partitioning protein ParA	Cytoplasmic Membrane
A0A2H1XCW5	3.03	NA	NA
A0A2H1XK49	5.78	hypothetical protein	Extracellular
A0A2H1XCU3	1.92	alpha/beta hydrolase	Cytoplasmic
A0A2H1XDU7	8.3	hypothetical protein	Unknown
A0A2H1XIT9	2.43	hypothetical protein	Cytoplasmic
A0A2H1XCP6	4.03	dolichyl-phosphate-mannose--protein mannosyltransferase	Cytoplasmic Membrane
A0A2H1XIT7	-4.41	electron transfer flavoprotein subunit alpha	Unknown
A0A2H1XLN6	3.89	endoflagellar motor protein	Cytoplasmic Membrane
A0A2H1XD56	-0.421	50S ribosomal protein L1	Cytoplasmic
A0A2H1XBL4	2.75	hypothetical protein	Cytoplasmic
A0A2H1XDF6	1.65	anti-sigma factor antagonist	Unknown
A0A2H1XKA6	3.4	hypothetical protein	Cytoplasmic Membrane
A0A2H1XFP3	0.211	histidine kinase	Cytoplasmic Membrane
A0A2H1XAM8	7	flagellar basal body rod protein FlgG	Extracellular
A0A2H1XAC4	1.29	hypothetical protein	Cytoplasmic
A0A2H1XGQ1	3.18	TIGR02300 family protein	Unknown
A0A2H1XD28	1.1	hypothetical protein	Unknown
A0A2H1XCM8	-2.17	helicase	Cytoplasmic
A0A2H1XL80	3.53	hypothetical protein	Unknown
A0A2H1XI94	2.82	sterol desaturase	Cytoplasmic Membrane
A0A2H1XDU5	2.65	hemolysin D	Unknown
A0A2H1XI69	5.6	acriflavin resistance protein	Cytoplasmic Membrane
A0A2H1XGH7	1.96	hypothetical protein	Cytoplasmic
A0A2H1XG43	-1.56	glycosyl transferase	Cytoplasmic Membrane
A0A2H1XDW6	-0.673	hypothetical protein	Periplasmic
A0A2H1XK90;A0A2H1XK43	NA	NA	NA
A0A2H1XEZ5	2.21	UDP-N-acetylmuramate--alanine ligase	Cytoplasmic
A0A2H1XFE4	1.32	NA	NA
A0A2H1XIE7	-1.96	dehydrogenase	Unknown
A0A2H1XCY8	1.8	preprotein translocase subunit SecY	Cytoplasmic Membrane
A0A2H1XGF7	3.16	hypothetical protein	Unknown
A0A2H1X9R0	4.18	serine acetyltransferase	Cytoplasmic
A0A2H1XGR9	4.38	DNA mismatch repair ATPase	Cytoplasmic Membrane
A0A2H1XE03	-1.18	NA	NA
A0A2H1XDG9	0.715	hypothetical protein	Unknown
A0A2H1XDU8	3.64	hypothetical protein	Cytoplasmic Membrane
A0A2H1XLB7	-3.73	acyl carrier protein	Cytoplasmic
A0A2H1XAB4	-2	hypothetical protein	Cytoplasmic
A0A2H1XIL1	-0.786	alcohol dehydrogenase	Cytoplasmic
A0A2H1XCG6	5.68	carbonic anhydrase	Cytoplasmic Membrane
A0A2H1XGC6	0.0828	hypothetical protein	Cytoplasmic
A0A2H1XKB0	2.97	hypothetical protein	Cytoplasmic
A0A2H1XL92	3.22	adenylate cyclase	Cytoplasmic Membrane
A0A2H1XAJ9	9.4	flagellar L-ring protein FlgH	Unknown
A0A2H1XGF9	-2.82	NA	NA
A0A2H1XK27	4.64	serine phosphatase	Cytoplasmic Membrane
A0A2H1XGA6	4.38	Oma87-like outer membrane protein	Outer Membrane
A0A2H1XAP8	6.44	hypothetical protein	Outer Membrane
A0A2H1XIW3	6.7	flagellar hook-associated protein FlgL	Unknown
A0A2H1X9M4	1.74	enoyl-CoA hydratase	Cytoplasmic
A0A2H1XHT7	3.55	NA	NA
A0A2H1XKX9	1.54	phosphate ABC transporter	Cytoplasmic Membrane
A0A2H1XDU9	4.12	Lipid A core--O-antigen ligase	Cytoplasmic Membrane
A0A2H1XE35	7.94	methyl-accepting chemotaxis protein	Cytoplasmic Membrane
A0A2H1XDT9	3.37	NA	NA
A0A2H1XLE3	1.48	XerD-like protein	Cytoplasmic
A0A2H1XHB3	1.2	alpha/beta hydrolase	Extracellular
A0A2H1XBX8	4.07	hypothetical protein	Unknown
A0A2H1XGJ1	4.47	hypothetical protein	Outer Membrane
A0A2H1XAL4	3.7	hypothetical protein	Unknown
A0A2H1XC00	1.56	protein kinase	Cytoplasmic Membrane
A0A2H1XHU2	0.732	cell division protein ZapA	Cytoplasmic
A0A2H1XD67	-0.53	30S ribosomal protein S5	Cytoplasmic
A0A2H1XD12	2.44	50S ribosomal protein L16	Cytoplasmic
A0A2H1XGH9	2.95	hypothetical protein	Unknown
A0A2H1XE56	5.32	hypothetical protein	Unknown
A0A2H1XDZ8	1.49	30S ribosomal protein S20	Cytoplasmic
A0A2H1XI91	3.37	two-component sensor histidine kinase	Cytoplasmic Membrane
A0A2H1XHR0	-0.48	hypothetical protein	Unknown
A0A2H1XAG7	1.58	polymerase	Cytoplasmic
A0A2H1XCG3	2.46	NA	NA
A0A2H1XHH9	-0.79	monooxygenase	Cytoplasmic
A0A2H1XJ04	1.24	hypothetical protein	Cytoplasmic Membrane
A0A2H1XKI6	-0.338	2-C-methyl-D-erythritol 4-phosphate cytidylyltransferase	Cytoplasmic
A0A2H1XGV1	0.537	hypothetical protein	Cytoplasmic
A0A2H1XAE8	3.65	NA	NA
A0A2H1XE50	-1.44	oxidoreductase	Cytoplasmic
A0A2H1XGI9	3.42	hypothetical protein	Cytoplasmic
A0A2H1XIQ1	0.0956	hypothetical protein	Unknown
A0A2H1XFI8	2.11	hypothetical protein	Unknown
A0A2H1XIG4	2.54	double-stranded DNA repair protein Rad50	Unknown
A0A2H1XA26	0.517	serine protease	Unknown
A0A2H1XJS4	-2.04	cholesterol oxidase	Cytoplasmic
A0A2H1XFM0	0.138	LipL45-related lipoprotein	Unknown
A0A2H1XF26	4.95	hypothetical protein	Cytoplasmic
A0A2H1XMR5	2.77	cell envelope biogenesis protein TonB	Unknown
A0A2H1XIZ2	2.92	hypothetical protein	Cytoplasmic Membrane
A0A2H1XEP6	2.27	serine phosphatase	Cytoplasmic Membrane
A0A2H1XHS7	-0.896	esterase	Cytoplasmic
A0A2H1XEF9	5.29	NA	NA
A0A2H1XI65	2.33	chemotaxis protein CheW	Cytoplasmic
A0A2H1XEG1	-2.46	50S ribosomal protein L25/general stress protein Ctc	Cytoplasmic
A0A2H1XIP2	0.841	NA	NA
A0A2H1XBW1	3.19	multidrug transporter AcrB	Cytoplasmic Membrane
A0A2H1XGQ5	-2.53	3-deoxy-D-arabino-heptulosonate 7-phosphate synthase	Cytoplasmic
A0A2H1XH90	4.18	ligase	Cytoplasmic Membrane
A0A2H1XEQ9	-1.26	alcohol dehydrogenase	Cytoplasmic
A0A2H1XM32	-0.938	sensor domain-containing diguanylate cyclase	Cytoplasmic
A0A2H1XED9	1.12	bifunctional ADP-dependent (S)-NAD(P)H-hydrate dehydratase/NAD(P)H-hydrate epimerase	Unknown
A0A2H1XKR8	6.4	NA	NA
A0A2H1XJF3	0.218	excinuclease ABC subunit A	Cytoplasmic
A0A2H1XHC0	1.76	SGNH hydrolase	Cytoplasmic
A0A2H1XJ83	-1.02	glycosyl transferase	Cytoplasmic
A0A2H1XJ77	0.666	S26 family signal peptidase	Cytoplasmic Membrane
A0A2H1XIV4	4.16	hypothetical protein	Cytoplasmic
A0A2H1XC84	1.51	sulfate/thiosulfate import ATP-binding protein CysA	Cytoplasmic Membrane
A0A2H1XE53	-0.571	tetraacyldisaccharide 4'-kinase	Cytoplasmic
A0A2H1XC10	-0.299	histidine kinase	Cytoplasmic Membrane
A0A2H1XEM8	-0.38	hypothetical protein	Unknown
A0A2H1XI72	0.479	SPOR domain-containing protein	Outer Membrane
A0A2H1XMN5	-2.23	UDP-3-O-(3-hydroxymyristoyl)glucosamine N-acyltransferase	Cytoplasmic
A0A2H1XE42	0.273	molecular chaperone DnaJ	Cytoplasmic
A0A2H1XBF4	0.878	hypothetical protein	Unknown
A0A2H1XCN3	4.18	NADH dehydrogenase (ubiquinone) subunit M	Cytoplasmic Membrane
A0A2H1X9C8	7.03	hydrolase	Cytoplasmic
A0A2H1XL41	1.26	hypothetical protein	Unknown
A0A2H1X9R4	3.67	beta-galactosidase	Unknown
A0A2H1XH11	-3.85	3-hydroxyacyl-CoA dehydrogenase NAD-binding domain protein	Cytoplasmic
A0A2H1XAD7	2.5	flagellar protein FlbB	Unknown
A0A2H1XFR1	-0.567	DUF885 domain-containing protein	Cytoplasmic
A0A2H1XGW7	4.26	formate hydrogenase	Cytoplasmic Membrane
A0A2H1XH56	2.62	hypothetical protein	Unknown
A0A2H1XJL3	4.47	K+/H+ antiporter	Cytoplasmic Membrane
A0A2H1XKR7	0.397	hypothetical protein	Cytoplasmic
A0A2H1X9F8	3.04	hypothetical protein	Cytoplasmic Membrane
A0A2H1XE12	7.11	TolC Outer membrane protein	Outer Membrane
A0A2H1XAH2	-4.05	S-adenosylmethionine synthase	Cytoplasmic
A0A2H1XH29	6.84	NA	NA
A0A2H1XCQ1	3.8	NADH dehydrogenase	Cytoplasmic Membrane
A0A2H1XCU4	3.01	NADH-quinone oxidoreductase subunit H	Cytoplasmic Membrane
A0A2H1XIE2	-1.55	cAMP-binding protein	Cytoplasmic
A0A2H1XIK6	1.62	hypothetical protein	Unknown
A0A2H1XHK9	1.03	hypothetical protein	Extracellular
A0A2H1X9G2	-2.78	S1/P1 Nuclease	Unknown
A0A2H1XBZ0	0.665	DNA mismatch repair protein MutL	Cytoplasmic
A0A2H1XLG7	-2.31	HD family phosphohydrolase	Cytoplasmic
A0A2H1XGH6	3.94	biopolymer transporter ExbD	Unknown
A0A2H1XDS5	-1.44	IMP dehydrogenase	Cytoplasmic
A0A2H1XCE3	-0.867	aminodeoxychorismate lyase	Cytoplasmic
A0A2H1XBG0	1.39	protease HtpX	Cytoplasmic Membrane
A0A2H1XBP4	2.04	tetratricopeptide repeat protein	Cytoplasmic
A0A2H1XHX8	-2.91	acetyl-CoA acetyltransferase	Cytoplasmic
A0A2H1XEP9	3.87	biopolymer transporter ExbD	Unknown
A0A2H1XK54	-0.672	hypothetical protein	Cytoplasmic
A0A2H1XID8	2.08	lipoprotein releasing system ATPase LolD	Cytoplasmic Membrane
A0A2H1XEW8	4.7	NA	NA
A0A2H1XIH8	0.514	Crp/Fnr family transcriptional regulator	Cytoplasmic
A0A2H1XEE6	4.12	mechanosensitive ion channel protein	Cytoplasmic Membrane
A0A2H1XBW9	2.45	serine phosphatase	Cytoplasmic Membrane
A0A2H1XJU8	6.53	histidine kinase	Cytoplasmic Membrane
A0A2H1XCN9	-0.92	6,7-dimethyl-8-ribityllumazine synthase	Cytoplasmic
A0A2H1XA45	1.34	hypothetical protein	Cytoplasmic
A0A2H1XDT6	-0.817	FAD-binding protein	Unknown
A0A2H1XEI0	4.22	cell envelope biogenesis protein TonB	Unknown
A0A2H1XFG0	4.08	hypothetical protein	Cytoplasmic Membrane
A0A2H1XI47	4.23	hypothetical protein	Unknown
A0A2H1XGM1	2.45	gliding motility ABC transporter	Unknown
A0A2H1XIE5	3.5	hypothetical protein	Cytoplasmic Membrane
A0A2H1XCZ3	4.38	rod shape-determining protein RodA	Cytoplasmic Membrane
A0A2H1XDZ0	1.36	hypothetical protein	Unknown
A0A2H1XH16	-0.31	metalloendopeptidase	Unknown
A0A2H1XF99	-0.411	hypothetical protein	Outer Membrane
A0A2H1XIU4	5.5	hypothetical protein	Cytoplasmic Membrane
A0A2H1XHN5	0.0944	alkaline phosphatase	Cytoplasmic Membrane
A0A2H1XL42	2.47	chromosome partitioning protein ParB	Cytoplasmic
A0A2H1X9Q4	6.44	VOC family protein	Unknown
A0A2H1X9W9	-0.578	hypothetical protein	Unknown
A0A2H1X959	0.476	hypothetical protein	Cytoplasmic Membrane
A0A2H1XDK2	5.12	hypothetical protein	Unknown
A0A2H1XCB7	2.51	hypothetical protein	Cytoplasmic
A0A2H1XH81	3.76	ABC transporter ATP-binding protein	Cytoplasmic Membrane
A0A2H1XCX2	0.36	NA	NA
A0A2H1XHV3	-2	dihydrolipoyl dehydrogenase	Cytoplasmic
A0A2H1XF98	4.77	flagellar motor switch protein FliN	Unknown
A0A2H1XG58	3.97	sodium:proton antiporter	Cytoplasmic Membrane
A0A2H1XF86	4.71	hypothetical protein	Cytoplasmic Membrane
A0A2H1XCP7	4.57	NADH dehydrogenase	Cytoplasmic Membrane
A0A2H1XHD9	3.55	MBOAT family D-alaninealginate export/acetyltransferase membrane protein	Cytoplasmic Membrane
A0A2H1XGL3	2.72	adenylate/guanylate cyclase domain-containing protein	Cytoplasmic Membrane
A0A2H1XHG0	-1.12	DNA polymerase III subunit alpha	Cytoplasmic
A0A2H1XJV9	5.85	zinc ribbon domain-containing protein	Cytoplasmic
A0A2H1XL44	-3.34	molecular chaperone HtpG	Cytoplasmic
A0A2H1XJ54	-4.57	isocitrate dehydrogenase	Cytoplasmic
A0A2H1XFJ8	4.49	hypothetical protein	Cytoplasmic
A0A2H1XAH0	0.303	histidine kinase	Cytoplasmic
A0A2H1XKI3	4.85	hypothetical protein	Outer Membrane
A0A2H1XA46	4.64	DNA translocase FtsK	Cytoplasmic Membrane
A0A2H1XH63	4.52	hypothetical protein	Outer Membrane
A0A2H1XDL2	3.35	hypothetical protein	Cytoplasmic
A0A2H1XEX1	-0.0551	HD family phosphohydrolase	Cytoplasmic
A0A2H1XEK7	2.06	hypothetical protein	Unknown
A0A2H1X9S3	6.79	isoprenyl transferase	Cytoplasmic
A0A2H1XF22	3.48	peptidase	Cytoplasmic Membrane
A0A2H1XIE3	1.15	hypothetical protein	Unknown
A0A2H1XBN4	2.94	proton glutamate symport protein	Cytoplasmic Membrane
A0A2H1XJK9	4.63	hypothetical protein	Cytoplasmic
A0A2H1XBR6	0.187	glycerol-3-phosphate dehydrogenase (NAD(P)(+))	Cytoplasmic
A0A2H1XEC4	-1.65	ribose-phosphate pyrophosphokinase	Cytoplasmic
A0A2H1XJ07	0.973	efflux pump protein	Cytoplasmic
A0A2H1XG29	-1.45	MhpC-like protein	Unknown
A0A2H1XAI1	2.21	NA	NA
A0A2H1XKI2	-3.05	transcription termination factor Rho	Cytoplasmic
A0A2H1XKY1	-0.534	hypothetical protein	Cytoplasmic
A0A2H1XB18	3.23	hypothetical protein	Cytoplasmic Membrane
A0A2H1XIV6	0.826	Holliday junction ATP-dependent DNA helicase RuvA	Cytoplasmic
A0A2H1XKY4	-3.49	hypothetical protein	Cytoplasmic
A0A2H1XGH3	-3.77	glutamate synthase subunit alpha	Cytoplasmic
A0A2H1XI49	6.03	magnesium transporter	Cytoplasmic Membrane
A0A2H1XLA7	5.4	methyltransferase	Cytoplasmic
A0A2H1XD17	-0.25	30S ribosomal protein S11	Cytoplasmic
A0A2H1XHE2	1.66	hypothetical protein	Cytoplasmic Membrane
A0A2H1XE76	2.67	peptide ABC transporter substrate-binding protein	Unknown
A0A2H1XK21	6.47	cytochrome c biogenesis protein	Cytoplasmic Membrane
A0A2H1XB58	0.704	endoflagellar protein	Unknown
A0A2H1XHW1	-0.864	carboxypeptidase	Cytoplasmic Membrane
A0A2H1XJD3	-2.45	NA	NA
A0A2H1X9I4	0.27	hypothetical protein	Cytoplasmic
A0A2H1XKD2	-5.16	succinyl-CoA ligase subunit beta	Cytoplasmic
A0A2H1XK19	6.21	NA	NA
A0A2H1XEB3	6.3	spermidine synthase	Cytoplasmic Membrane
A0A2H1XA43	4.04	hypothetical protein	Unknown
A0A2H1XD44	1.89	hypothetical protein	Cytoplasmic
A0A2H1XDB7	-0.715	cAMP-binding protein	Cytoplasmic
A0A2H1XGT0	-4.38	ketol-acid reductoisomerase	Cytoplasmic
A0A2H1XJQ5	-0.0187	cytochrome-c peroxidase	Periplasmic
A0A2H1XDR2	0.576	hypothetical protein	Cytoplasmic
A0A2H1XFF0	1.31	hypothetical protein	Cytoplasmic
A0A2H1XH72	-3.43	2,4-dienoyl-CoA reductase	Cytoplasmic
A0A2H1XFJ4	-3.37	hypothetical protein	Unknown
A0A2H1XL87	0.915	3-dehydroquinate synthase	Cytoplasmic
A0A2H1XEM3	2.8	NA	NA
A0A2H1XCA6	7.39	oxidoreductase	Unknown
A0A2H1XGY2	1.5	hypothetical protein	Cytoplasmic Membrane
A0A2H1XLD5	4.89	protein BatA	Cytoplasmic Membrane
A0A2H1XD61	-1.67	30S ribosomal protein S9	Cytoplasmic
A0A2H1XGQ8	-0.148	histidine kinase	Cytoplasmic
A0A2H1XIR5	-5.41	electron transfer flavoprotein subunit beta	Cytoplasmic
A0A2H1XB11	1.73	hypothetical protein	Unknown
A0A2H1XDE5	-4.4	catalase	Periplasmic
A0A2H1XIB8	-0.975	PASTA domain-containing protein	Cytoplasmic
A0A2H1XHZ2	-5.34	aldolase	Cytoplasmic
A0A2H1XDG7	-0.911	transcriptional regulator	Unknown
A0A2H1XEN2	3.88	hypothetical protein	Cytoplasmic Membrane
A0A2H1XHY9	2.42	peptidase M14	Cytoplasmic
A0A2H1XJ97	-3.92	hypothetical protein	Cytoplasmic
A0A2H1XEV8	4.3	endoflagellar motor protein	Cytoplasmic Membrane
A0A2H1XAA0	0.594	ATP-binding protein	Cytoplasmic Membrane
A0A2H1XFA0	-0.0674	50S ribosomal protein L29	Unknown
A0A2H1XIL7	-0.108	hydrolase	Cytoplasmic
A0A2H1XHN3	5.13	TonB-dependent receptor	Outer Membrane
A0A2H1XKV7	3.06	hypothetical protein	Unknown
A0A2H1XKZ7	-5.62	aconitate hydratase	Cytoplasmic
A0A2H1XC32	-0.335	NA	NA
A0A2H1XCK4	-1.81	NADH-quinone oxidoreductase subunit D	Cytoplasmic
A0A2H1XCX1	-1.43	transglycosylase	Unknown
A0A2H1XIB2	-2.03	histidine kinase	Cytoplasmic
A0A2H1XGX6	4.39	glutathione-regulated potassium-efflux system protein KefB	Cytoplasmic Membrane
A0A2H1XL60	0.487	chromosome partitioning protein ParA	Cytoplasmic
A0A2H1XID2	0.769	general secretion pathway protein GspC	Unknown
A0A2H1XGC8	0.696	glycosyl transferase	Cytoplasmic
A0A2H1XC56	-1.17	DNA-directed RNA polymerase sigma-70 factor	Cytoplasmic
A0A2H1XLB3	1.6	adenylate/guanylate cyclase domain-containing protein	Cytoplasmic
A0A2H1XJE2	2.8	glycosyl transferase	Cytoplasmic Membrane
A0A2H1XAD9	3.99	AI-2E family transporter	Cytoplasmic Membrane
A0A2H1XK92	-3	glycerol-3-phosphate dehydrogenase	Cytoplasmic
A0A2H1X9I2	3.86	hypothetical protein	Cytoplasmic
A0A2H1XCC4	0.32	hypothetical protein	Cytoplasmic
A0A2H1XFB4	0.294	hypothetical protein	Unknown
A0A2H1XFF7	-2.48	NA	NA
A0A2H1XEB8	2.95	rhomboid family intramembrane serine protease	Cytoplasmic Membrane
A0A2H1XEJ8	2.82	hypothetical protein	Cytoplasmic
A0A2H1XLH5	5.18	mechanosensitive ion channel protein	Cytoplasmic Membrane
A0A2H1XAS8	6.57	hypothetical protein	Cytoplasmic
A0A2H1XGM8	1.03	hypothetical protein	Cytoplasmic
A0A2H1XE21	3.49	hypothetical protein	Cytoplasmic Membrane
A0A2H1XHV0	1.71	molecular chaperone Hsp20	Unknown
A0A2H1XED0	3.03	HrcA family transcriptional regulator	Cytoplasmic
A0A2H1XF72	1.06	hypothetical protein	Cytoplasmic
A0A2H1XIU0	0.54	hypothetical protein	Cytoplasmic
A0A2H1XIZ8	-0.126	ATP-dependent protease	Cytoplasmic
A0A2H1XIU1	-2.73	ATP-dependent chaperone ClpB	Cytoplasmic
A0A2H1XFE9	0.637	glycosyltransferase	Cytoplasmic Membrane
A0A2H1XDI2	1	hypothetical protein	Unknown
A0A2H1XL40	1.19	Fis family transcriptional regulator	Cytoplasmic
A0A2H1XE81	3.92	hypothetical protein	Unknown
A0A2H1XFA9	1.14	30S ribosomal protein S10	Cytoplasmic
A0A2H1XDC5	6.03	hypothetical protein	Unknown
A0A2H1XDP0	-6.17	RNA-binding protein	Cytoplasmic
A0A2H1X9N0	-2.45	DNA gyrase subunit B	Cytoplasmic
A0A2H1X9N8	0.605	hypothetical protein	Unknown
A0A2H1XK42	0.579	hypothetical protein	Cytoplasmic
A0A2H1XL78	-1.23	3-ketoacyl-ACP reductase	Cytoplasmic
A0A2H1XG74	-2.36	dihydrolipoyl dehydrogenase	Cytoplasmic
A0A2H1XIZ0	-0.213	hypothetical protein	Unknown
A0A2H1XL91	4.3	NA	NA
A0A2H1XC66	0.0918	hypothetical protein	Cytoplasmic
A0A2H1XFR6	-2.04	hypothetical protein	Cytoplasmic
A0A2H1XA44	-1.77	ketosteroid isomerase	Unknown
A0A2H1XBA6	4.31	serine phosphatase	Cytoplasmic Membrane
A0A2H1XD21	-2.38	50S ribosomal protein L10	Cytoplasmic
A0A2H1XFH7	0.0782	SCO1/SenC/PrrC family protein	Unknown
A0A2H1XIH4	2.27	DNA repair exonuclease	Cytoplasmic
A0A2H1XB34	0.851	dolichyl-phosphate mannose synthase	Cytoplasmic Membrane
A0A2H1XGU8	6.02	hypothetical protein	Unknown
A0A2H1XCZ6	-1.42	50S ribosomal protein L23	Unknown
A0A2H1XGQ9	-5.08	fructose-bisphosphate aldolase	Unknown
A0A2H1XM84	2.58	hypothetical protein	Unknown
A0A2H1X9S2	0.323	NA	NA
A0A2H1XFZ9	4.42	hypothetical protein	Unknown
A0A2H1XGN6	3.07	hypothetical protein	Unknown
A0A2H1XAW4	3.38	hypothetical protein	Cytoplasmic Membrane
A0A2H1XI26	-0.682	histidine kinase	Cytoplasmic Membrane
A0A2H1XHD7	2.08	homoserine kinase	Cytoplasmic
A0A2H1XDQ2	0.388	NA	NA
A0A2H1XHV6	0.24	hypothetical protein	Unknown
A0A2H1XJ68	-0.588	NA	NA
A0A2H1XKH2	-3	cAMP-binding protein	Cytoplasmic
A0A2H1XJK5	1.48	chromosome segregation ATPase	Cytoplasmic
A0A2H1XH12	-4.56	anti-sigma factor antagonist	Unknown
A0A2H1XCA0	5.59	chemotaxis protein	Cytoplasmic Membrane
A0A2H1XG13	6.06	PIN domain-containing protein	Unknown
A0A2H1X9L7	-0.408	inositol phosphatase	Cytoplasmic
A0A2H1XD09	1.69	hypothetical protein	Unknown
A0A2H1XE89	4.74	penicillin-binding protein 3	Cytoplasmic Membrane
A0A2H1XC98	6.32	NA	NA
A0A2H1XL26	-1.02	hypothetical protein	Unknown
A0A2H1XL08	-1.17	30S ribosomal protein S18	Cytoplasmic
A0A2H1XKA8	1.36	hypothetical protein	Unknown
A0A2H1XI07	0.198	alpha/beta hydrolase	Unknown
A0A2H1XK00	-0.679	signal transduction protein	Cytoplasmic
A0A2H1XJ37	5	NA	NA
A0A2H1XHM6	-3.78	hypothetical protein	Unknown
A0A2H1XE98	2.3	MFS transporter	Cytoplasmic Membrane
A0A2H1XBQ2	0.0134	polyhydroxyalkanoate synthesis repressor PhaR	Cytoplasmic
A0A2H1XJL4	-2.42	transketolase	Cytoplasmic
A0A2H1XCY4	-0.401	hypothetical protein	Cytoplasmic
A0A2H1XKA4	-3.74	succinyl-CoA synthetase subunit alpha	Cytoplasmic
A0A2H1XC82	1.26	hypothetical protein	Unknown
A0A2H1X9U2	0.828	hypothetical protein	Cytoplasmic
A0A2H1XH51	2.82	potassium transporter Kef	Cytoplasmic Membrane
A0A2H1XKY5	-1.41	chromosome partitioning protein ParB	Cytoplasmic
A0A2H1XJJ2	-1.14	hypothetical protein	Cytoplasmic
A0A2H1XAF5	-2.3	ATP-dependent Clp protease ATP-binding subunit ClpX	Cytoplasmic
A0A2H1XEI6	-3.79	cAMP-binding protein	Unknown
A0A2H1XKH5	-1.41	hypothetical protein	Cytoplasmic
A0A2H1XGG3	2.63	hypothetical protein	Cytoplasmic
A0A2H1XB98	1.43	hypothetical protein	Unknown
A0A2H1XCD3	-1.81	homoserine dehydrogenase	Cytoplasmic
A0A2H1XCM5	0.277	N-acetylmuramoyl-L-alanine amidase	Unknown
A0A2H1XE02	-3.2	glutamine--fructose-6-phosphate aminotransferase	Cytoplasmic
A0A2H1XAH4	-0.409	flagellar biosynthetic protein FliO	Unknown
A0A2H1XA25	5.09	hypothetical protein	Cytoplasmic Membrane
A0A2H1XF61	0.529	glycosyl transferase	Cytoplasmic
A0A2H1XA68	-0.0507	peptidase M23	Cytoplasmic
A0A2H1XJW0	5.22	MCE family protein	Cytoplasmic
A0A2H1XF39	5.45	ABC transporter ATP-binding protein	Cytoplasmic Membrane
A0A2H1XI46	-1.95	AcrR family transcriptional regulator	Cytoplasmic
A0A2H1XFG3	1.99	chromosome partitioning protein ParA	Cytoplasmic
A0A2H1XB69	4.39	ABC transporter ATP-binding protein	Unknown
A0A2H1XFQ4	0.77	transcriptional regulator	Cytoplasmic
A0A2H1XLD0	4.14	hypothetical protein	Unknown
A0A2H1XC40	4.12	NA	NA
A0A2H1XIB7	-1.87	50S ribosomal protein L19	Cytoplasmic
A0A2H1XJQ7	-2.93	anti-sigma factor antagonist	Unknown
A0A2H1XGU2	1.12	sodium-dependent bicarbonate transport family permease	Cytoplasmic Membrane
A0A2H1XFT8	1.05	heat-shock protein	Cytoplasmic
A0A2H1XNB1	-0.879	3-ketoacyl-ACP reductase	Cytoplasmic
A0A2H1XF89	5.84	NA	NA
A0A2H1XEK9	4.34	biopolymer transporter ExbD	Unknown
A0A2H1XCK1	-0.868	sigma factor regulatory protein FecR	Cytoplasmic
A0A2H1XIZ1	3.87	ArnT-like protein	Cytoplasmic Membrane
A0A2H1XCB8	-4.68	acyl-CoA dehydrogenase	Cytoplasmic
A0A2H1XCN8	-0.735	hypothetical protein	Cytoplasmic
A0A2H1XCV8	-2.5	NADH dehydrogenase	Cytoplasmic
A0A2H1XBB8	5.76	ABC transporter ATP-binding protein	Cytoplasmic
A0A2H1XCQ2	-2.19	RNA polymerase sigma factor WhiG	Cytoplasmic
A0A2H1XAF8	1.62	flagellum-specific ATP synthase FliI	Cytoplasmic
A0A2H1XFZ5	4.47	hypothetical protein	Cytoplasmic Membrane
A0A2H1XH98	-0.648	transcriptional repressor	Cytoplasmic
A0A2H1XFN1	-1.86	hypothetical protein	Unknown
A0A2H1XKS8	2.76	sensor histidine kinase	Cytoplasmic Membrane
A0A2H1XGX0	5.63	ABC transporter permease	Cytoplasmic Membrane
A0A2H1X9Y7	0.899	prolipoprotein diacylglyceryl transferase	Cytoplasmic Membrane
A0A2H1XI04	-3.23	guanylate cyclase	Cytoplasmic
A0A2H1XJ20	0.806	NA	NA
A0A2H1XDU2	-0.246	glycosyltransferase	Cytoplasmic Membrane
A0A2H1XIJ7	-5.37	elongation factor G	Cytoplasmic
A0A2H1XAG2	-2.55	NA	NA
A0A2H1X9G6	0.857	hypothetical protein	Unknown
A0A2H1XGS9	-0.683	NA	NA
A0A2H1XJT4	1.33	transcriptional regulator	Cytoplasmic Membrane
A0A2H1XEQ7	2.94	hypothetical protein	Cytoplasmic Membrane
A0A2H1XKZ5	1.62	two-component sensor histidine kinase	Cytoplasmic Membrane
A0A2H1XFG1	3.12	serine protease	Unknown
A0A2H1XG34	0.271	hypothetical protein	Cytoplasmic
A0A2H1X9A5	-4.93	transaldolase	Cytoplasmic
A0A2H1XJ45	0.802	hypothetical protein	Cytoplasmic
A0A2H1XBU5	-0.537	NA	NA
A0A2H1XES0	-0.324	peptidase M23	Unknown
A0A2H1XGJ2	1.53	hypothetical protein	Unknown
A0A2H1XCR8	-1.52	DNA-binding response regulator	Cytoplasmic
A0A2H1XCZ8	3.73	hypothetical protein	Cytoplasmic Membrane
A0A2H1XHV2	0.908	undecaprenyl-phosphate glucose phosphotransferase	Cytoplasmic Membrane
A0A2H1XKF6	-2.1	lipid-A-disaccharide synthase	Cytoplasmic
A0A2H1XA85	-1.91	ABC-F family ATPase	Cytoplasmic
A0A2H1XJK4	-4.67	hypothetical protein	Cytoplasmic
A0A2H1XGZ9	5.48	hypothetical protein	Unknown
A0A2H1XH07	1.38	hypothetical protein	Unknown
A0A2H1XL50	1.81	hypothetical protein	Unknown
A0A2H1XA78	3.77	hypothetical protein	Unknown
A0A2H1XI41	0.0159	histidine kinase	Cytoplasmic
A0A2H1XHA9	-3.88	hypothetical protein	Outer Membrane
A0A2H1XFG9	0.145	hypothetical protein	Cytoplasmic
A0A2H1XAM3	-4.04	bacterioferritin	Cytoplasmic
A0A2H1XLI0	-1.75	NA	NA
A0A2H1XGD1	-0.133	4-hydroxybenzoate decarboxylase subunit C	Cytoplasmic
A0A2H1XJU9	3.41	S-layer protein	Cytoplasmic Membrane
A0A2H1XEA2	2.59	hypothetical protein	Cytoplasmic Membrane
A0A2H1XD33	-1.57	30S ribosomal protein S8	Cytoplasmic
A0A2H1X9G1	-0.162	hypothetical protein	Unknown
A0A2H1X9G4	-2.16	GMC family oxidoreductase	Unknown
A0A2H1XFF4	-0.858	50S ribosomal protein L13	Cytoplasmic
A0A2H1X9M1	1.03	DNA-binding protein	Unknown
A0A2H1XBJ8	2.74	hypothetical protein	Cytoplasmic Membrane
A0A2H1XD27	-5.29	citrate (Si)-synthase	Cytoplasmic
A0A2H1XJ95	-2.79	hypothetical protein	Cytoplasmic
A0A2H1XIG8	5.71	hypothetical protein	Unknown
A0A2H1XJ75	-0.956	methyltransferase, TIGR04325 family	Unknown
A0A2H1XCW1	0.933	4-hydroxythreonine-4-phosphate dehydrogenase	Cytoplasmic
A0A2H1XHG6	-5.74	malate dehydrogenase	Unknown
A0A2H1XH92	-2.48	DNA recombination/repair protein RecA	Cytoplasmic
A0A2H1XH83	0.0686	ATPase AAA	Cytoplasmic
A0A2H1XIJ9	-2.02	hypothetical protein	Cytoplasmic
A0A2H1XEG2	2.24	hypothetical protein	Outer Membrane
A0A2H1XCI6	-1.18	DNA-directed RNA polymerase sigma-70 factor	Cytoplasmic
A0A2H1XDK4	-0.0772	twin-arginine translocase TatA/TatE family subunit	Cytoplasmic Membrane
A0A2H1XDM8	3.48	hypothetical protein	Unknown
A0A2H1XF47	-0.828	hypothetical protein	Cytoplasmic
A0A2H1XGQ6	2.66	hypothetical protein	Unknown
A0A2H1XGF8	-2.19	chemotaxis protein CheX	Unknown
A0A2H1XKB5	0.568	hypothetical protein	Unknown
A0A2H1XEK4	4.84	two-component sensor histidine kinase	Cytoplasmic Membrane
A0A2H1XB01	4.22	histidine kinase	Cytoplasmic Membrane
A0A2H1XEX6	5.1	hypothetical protein	Cytoplasmic Membrane
A0A2H1XBJ5	-0.772	hypothetical protein	Cytoplasmic
A0A2H1XJX3	2	cell division protein	Cytoplasmic
A0A2H1XHS3	-0.897	SMC-Scp complex subunit ScpB	Cytoplasmic
A0A2H1XCJ1	3.18	hypothetical protein	Unknown
A0A2H1XHN7	6.51	hypothetical protein	Unknown
A0A2H1XBY7	-2.15	hypothetical protein	Cytoplasmic
A0A2H1XIM9	-2.29	hypothetical protein	Unknown
A0A2H1XD68	-3.88	transcription termination/antitermination factor NusG	Cytoplasmic
A0A2H1XL52	-2.28	FAD-dependent oxidoreductase	Cytoplasmic Membrane
A0A2H1XIN8	-0.758	mannose-1-phosphate guanylyltransferase	Cytoplasmic
A0A2H1XL22	-1.87	chromosome partitioning protein ParA	Cytoplasmic
A0A2H1XKT7	6.22	hypothetical protein	Outer Membrane
A0A2H1XGW6	1.02	hypothetical protein	Unknown
A0A2H1XIU8	-2.71	hypothetical protein	Cytoplasmic
A0A2H1X9V0	-4.75	DNA polymerase III subunit beta	Cytoplasmic
A0A2H1XB91	3.34	bifunctional tRNA (5-methylaminomethyl-2-thiouridine)(34)-methyltransferase MnmD/FAD-dependent 5-carboxymethylaminomethyl-2-thiouridine(34) oxidoreductase MnmC	Cytoplasmic
A0A2H1XA36;A0A2H1XM03	NA	NA	NA
A0A2H1XJ05	-0.36	NA	NA
A0A2H1XCS4	-4.92	2-Cys peroxiredoxin	Periplasmic
A0A2H1XJK3	-2.55	hypothetical protein	Cytoplasmic
A0A2H1XIX1	2.59	membrane-bound O-acyltransferase family protein	Cytoplasmic Membrane
A0A2H1XCR4	3.07	hypothetical protein	Unknown
A0A2H1XKX6	4.84	hypothetical protein	Cytoplasmic
A0A2H1XDG3	4.86	serine phosphatase	Cytoplasmic Membrane
A0A2H1XHL7	-2.76	ATPase	Cytoplasmic
A0A2H1XHR5	3.63	50S ribosomal protein L35	Cytoplasmic
A0A2H1XGU5	5.88	AraC family transcriptional regulator	Cytoplasmic Membrane
A0A2H1XG15	4.59	rhomboid family intramembrane serine protease	Cytoplasmic Membrane
A0A2H1XAQ5	0.718	NA	NA
A0A2H1XAP1	1.49	flagellar biosynthesis regulator FlhF	Cytoplasmic
A0A2H1XAE4	2.62	hypothetical protein	Cytoplasmic
A0A2H1XCN2	-0.708	hypothetical protein	Unknown
A0A2H1XBN0	4.08	hypothetical protein	Cytoplasmic Membrane
A0A2H1XLA3	5.44	ribonuclease 3	Cytoplasmic
A0A2H1XBD2	-1.96	iron dicitrate transporter FecR	Cytoplasmic
A0A2H1XHM0	1.81	NA	NA
A0A2H1X9Z7	-2.33	cell division protein	Unknown
A0A2H1XB64	0.668	peptidase M75	Outer Membrane
A0A2H1XET9	-1.53	methylase	Cytoplasmic
A0A2H1X9H1	0.965	hypothetical protein	Unknown
A0A2H1XHW7	5.32	potassium-transporting ATPase subunit B	Cytoplasmic Membrane
A0A2H1XD20	3.82	histidine kinase	Cytoplasmic Membrane
A0A2H1XHL2	-0.522	GTPase Der	Cytoplasmic Membrane
A0A2H1XAS7	1.92	NA	NA
A0A2H1XJP9	-4.53	30S ribosomal protein S1	Cytoplasmic
A0A2H1XL00	-1.23	hypothetical protein	Unknown
A0A2H1XIC1	-0.546	Fe-S cluster assembly protein SufB	Cytoplasmic
A0A2H1XAW0	-2.11	acetyl-CoA carboxylase	Cytoplasmic
A0A2H1XLC6	-4.28	beta-ketoacyl-ACP reductase	Cytoplasmic
A0A2H1XHZ0	0.147	NA	NA
A0A2H1XAI0	5	hypothetical protein	Cytoplasmic Membrane
A0A2H1XGG9	2.62	ABC transporter ATP-binding protein	Unknown
A0A2H1XA74	-1.02	hypothetical protein	Unknown
A0A2H1XGI6	-2.57	GDP-mannose 4,6-dehydratase	Cytoplasmic
A0A2H1XAW5	5.08	hypothetical protein	Cytoplasmic Membrane
A0A2H1XCF7	1.28	TetR family transcriptional regulator	Cytoplasmic
A0A2H1XG54	6.2	hypothetical protein	Unknown
A0A2H1XE46	-1.7	methylcrotonoyl-CoA carboxylase	Cytoplasmic
A0A2H1XI55	-1.3	hybrid sensor histidine kinase/response regulator	Cytoplasmic Membrane
A0A2H1XEX4	-2.92	histidine kinase	Cytoplasmic Membrane
A0A2H1X9D6	4.41	MBOAT family D-alaninealginate export/acetyltransferase membrane protein	Cytoplasmic Membrane
A0A2H1XGA5	0.623	thioredoxin	Periplasmic
A0A2H1XH39	-6.29	hypothetical protein	Unknown
A0A2H1XDE9	-2.87	peptidase M16	Cytoplasmic
A0A2H1XHG3	-0.369	hypothetical protein	Unknown
A0A2H1XK82	1.29	hypothetical protein	Unknown
A0A2H1XAA8	-1.16	hybrid sensor histidine kinase/response regulator	Cytoplasmic Membrane
A0A2H1XK75	-1.85	hydrolase	Cytoplasmic Membrane
A0A2H1XLC9	0.0591	NA	NA
A0A2H1XDW5	-1.46	hypothetical protein	Cytoplasmic
A0A2H1XL30	-3.13	hypothetical protein	Cytoplasmic
A0A2H1XDX4	0.923	hypothetical protein	Cytoplasmic
A0A2H1XCW8	2.12	hypothetical protein	Unknown
A0A2H1XIX2	4.31	hypothetical protein	Unknown
A0A2H1X9D9	-1.39	hypothetical protein	Cytoplasmic
A0A2H1XL24	-4.23	hypothetical protein	Cytoplasmic
A0A2H1XFZ8	5.21	NA	NA
A0A2H1XLC3	-5.12	adenosylhomocysteinase	Cytoplasmic
A0A2H1XIE1	1.01	type II secretion system-associated lipoprotein	Cytoplasmic
A0A2H1XBB7	3.65	MIP family channel protein	Cytoplasmic Membrane
A0A2H1XI25	1.43	membrane protein	Extracellular
A0A2H1XBV9	-1.78	signal transduction protein	Cytoplasmic Membrane
A0A2H1XK36	-1.76	pyrroline-5-carboxylate reductase	Cytoplasmic
A0A2H1XIV5	0.334	arylesterase	Cytoplasmic
A0A2H1XM66	3.31	ABC transporter ATP-binding protein	Cytoplasmic Membrane
A0A2H1XG70	0.738	hypothetical protein	Cytoplasmic
A0A2H1XE72	1.8	alpha/beta hydrolase	Cytoplasmic
A0A2H1XHC2	4.18	NA	NA
A0A2H1XJZ0	5.45	NA	NA
A0A2H1XB16	0.685	EAL domain-containing protein	Cytoplasmic Membrane
A0A2H1XHB4	0.914	excinuclease ABC subunit C	Cytoplasmic
A0A2H1XI10	3.88	NA	NA
A0A2H1XC78	6.39	membrane protein	Cytoplasmic
A0A2H1XID1	5.17	hypothetical protein	Outer Membrane
A0A2H1XEX5	0.254	NA	NA
A0A2H1X999	2.13	hypothetical protein	Cytoplasmic Membrane
A0A2H1XH33	3.58	formate hydrogenase	Cytoplasmic Membrane
A0A2H1XBX7	3.43	cell division protein Fic	Cytoplasmic
A0A2H1X9M2	-1.17	1-acyl-sn-glycerol-3-phosphate acyltransferase	Unknown
A0A2H1XBY5	4.85	TolC family protein	Outer Membrane
A0A2H1XCI1	3.14	fatty acid transporter	Unknown
A0A2H1XDM1	-3.12	HD family phosphohydrolase	Cytoplasmic
A0A2H1XHZ4	1.92	alpha/beta hydrolase	Extracellular
A0A2H1XCL8	-1.23	radical SAM protein	Cytoplasmic
A0A2H1XFC6	-2.28	transcriptional regulator	Cytoplasmic
A0A2H1XD99	4.8	hypothetical protein	Unknown
A0A2H1XHH0	-2.29	Zn-dependent protease	Cytoplasmic
A0A2H1XET5	4.52	chloride channel protein	Cytoplasmic Membrane
A0A2H1XCF9	4.26	hypothetical protein	Cytoplasmic Membrane
A0A2H1XIK8	0.0303	fibronectin-binding protein	Unknown
A0A2H1XHD0	0.676	NA	NA
A0A2H1XCA3	-0.445	hypothetical protein	Unknown
A0A2H1XL75	3.12	inositol phosphatase	Unknown
A0A2H1XBT7	3.69	membrane protein	Cytoplasmic Membrane
A0A2H1XAA1	-5.05	trigger factor	Cytoplasmic
A0A2H1XB68	2.02	hypothetical protein	Cytoplasmic Membrane
A0A2H1XJ01	3	MotA/ExbB proton channel family protein	Cytoplasmic Membrane
A0A2H1XHG7	1.21	hypothetical protein	Cytoplasmic
A0A2H1XGB9	-0.972	TIGR00266 family protein	Unknown
A0A2H1XEV3	0.938	hypothetical protein	Cytoplasmic
A0A2H1XDG8;REV__A0A2H1XGY1	NA	NA	NA
A0A2H1XDC1	3.63	lipid II flippase MurJ	Cytoplasmic Membrane
A0A2H1X9I8	-1.15	septal ring lytic transglycosylase RlpA family lipoprotein	Unknown
A0A2H1XG98	-0.11	bifunctional diaminohydroxyphosphoribosylaminopyrimidine deaminase/5-amino-6-(5-phosphoribosylamino)uracil reductase	Cytoplasmic
A0A2H1X9E6	1.29	hypothetical protein	Cytoplasmic Membrane
A0A2H1XJA2	5.14	hypothetical protein	Unknown
A0A2H1XA55	3.19	hypothetical protein	Extracellular
A0A2H1XC16	-2.45	hypothetical protein	Cytoplasmic
A0A2H1XDL6	2.99	hypothetical protein	Cytoplasmic Membrane
A0A2H1XK84	-1.34	HPr kinase/phosphorylase	Cytoplasmic
A0A2H1XC04	2.86	hypothetical protein	Cytoplasmic Membrane
A0A2H1XIW5	3.14	membrane-bound O-acyltransferase family protein	Cytoplasmic Membrane
A0A2H1XJD2	-3.7	radical SAM protein	Cytoplasmic
A0A2H1XLB4	3.39	hypothetical protein	Cytoplasmic Membrane
A0A2H1XHL8	2.36	hypothetical protein	Cytoplasmic
A0A2H1XAL6	4.04	ferrous iron transporter B	Cytoplasmic Membrane
A0A2H1XJ44	-4.35	UDP-glucose 4-epimerase	Cytoplasmic
A0A2H1XE67	-2.53	nucleotide exchange factor GrpE	Cytoplasmic
A0A2H1XK55	0.331	UDP-N-acetylmuramoylalanyl-D-glutamyl-2, 6-diaminopimelate--D-alanyl-D-alanine ligase	Cytoplasmic
A0A2H1XJ69	-6.01	type I glyceraldehyde-3-phosphate dehydrogenase	Cytoplasmic
A0A2H1XEK1	0.339	hypothetical protein	Cytoplasmic
A0A2H1XCC0	0.34	hypothetical protein	Cytoplasmic
A0A2H1XAB0	-4.07	response regulator	Cytoplasmic
A0A2H1XD63	0.275	preprotein translocase subunit SecE	Cytoplasmic Membrane
A0A2H1XD51	-4.14	carbamoyl phosphate synthase large subunit	Unknown
A0A2H1XAF4	-1.35	protein kinase	Cytoplasmic Membrane
A0A2H1XIX6	3.56	hypothetical protein	Cytoplasmic Membrane
A0A2H1XEE1	-2.29	carboxypeptidase	Unknown
A0A2H1XKD4	4.83	hypothetical protein	Cytoplasmic
A0A2H1XK63;A0A2H1XIP7	NA	NA	NA
A0A2H1XDI9	5.09	flagellar basal body rod protein subunit C	Extracellular
A0A2H1X9N2	1.62	histidine kinase	Unknown
A0A2H1XKL1	1.02	alpha/beta hydrolase	Cytoplasmic
A0A2H1XGI4	-0.0218	hypothetical protein	Cytoplasmic
A0A2H1XIC6	0.0494	type II secretion system protein GspN	Unknown
A0A2H1XID9	-2.97	type II secretion system protein GspE	Cytoplasmic
A0A2H1XKS7	1	NA	NA
A0A2H1XN09	2.12	hypothetical protein	Cytoplasmic Membrane
A0A2H1XFX8	-0.78	flagellar motor switch protein FliG	Cytoplasmic
A0A2H1XD70	-1.38	50S ribosomal protein L11	Cytoplasmic
A0A2H1XDW7	3.1	hypothetical protein	Outer Membrane
A0A2H1XIJ1	1.84	7-cyano-7-deazaguanine synthase	Unknown
A0A2H1XA34	4.15	NA	NA
A0A2H1XH18	-0.0929	hypothetical protein	Cytoplasmic Membrane
A0A2H1XJA9	-2.94	acetylneuraminic acid synthetase	Cytoplasmic
A0A2H1XBU7	4.4	hypothetical protein	Cytoplasmic Membrane
A0A2H1XJ89	0.33	hypothetical protein	Cytoplasmic
A0A2H1XGE6	-1.16	hypothetical protein	Extracellular
A0A2H1XF65	-2.3	cysteine synthase	Cytoplasmic
A0A2H1XI70	-0.545	PAS domain-containing sensor histidine kinase	Cytoplasmic Membrane
A0A2H1XGW3	0.526	metal (Ni/Fe) hydrogenase small subunit	Cytoplasmic
A0A2H1XJZ9	0.0635	NA	NA
A0A2H1XJL6	3.82	NA	NA
A0A2H1XGR8	3.44	hypothetical protein	Cytoplasmic Membrane
A0A2H1XI24	-5.63	kinase inhibitor	Periplasmic
A0A2H1XJY1	-2.86	DNA-binding response regulator	Cytoplasmic
A0A2H1XGN2	3.74	YceK/YidQ family lipoprotein	Cytoplasmic
A0A2H1XER7	-0.959	hypothetical protein	Unknown
A0A2H1XFF5	-0.995	GTP pyrophosphokinase	Cytoplasmic
A0A2H1XI38	-3.85	hypothetical protein	Unknown
A0A2H1XH82	0.852	hypothetical protein	Unknown
A0A2H1XFP2	-1.93	hypothetical protein	Cytoplasmic
A0A2H1XG26	-3.27	NA	NA
A0A2H1XF97	-1.56	aminopeptidase	Cytoplasmic
A0A2H1XAJ0	-6.39	molecular chaperone GroES	Cytoplasmic
A0A2H1XBZ3	-1.11	hypothetical protein	Unknown
A0A2H1X9S4	-0.573	hypothetical protein	Cytoplasmic
A0A2H1XGW9	-3.32	dihydroorotate dehydrogenase (quinone)	Cytoplasmic Membrane
A0A2H1XHC6	-1.21	DNA mismatch repair protein MutS	Cytoplasmic
A0A2H1XJB3	-1.32	hypothetical protein	Cytoplasmic Membrane
A0A2H1XKX5	2.96	hypothetical protein	Unknown
A0A2H1XHL9	4.22	hypothetical protein	Unknown
A0A2H1XBS5	-0.499	NA	NA
A0A2H1XHF1	2.82	hypothetical protein	Unknown
A0A2H1XIW2	1.63	DNA-binding protein	Unknown
A0A2H1XK69	0.0189	DsbA family protein	Cytoplasmic
A0A2H1XCM2	-0.76	hypothetical protein	Cytoplasmic
A0A2H1XBM4	-6.37	dioxygenase	Cytoplasmic
A0A2H1XL76	0.364	BatD protein	Unknown
A0A2H1XE23	-5.4	ATP-dependent Clp protease proteolytic subunit	Cytoplasmic
A0A2H1XFU1	1.93	SCO1/SenC family protein	Unknown
A0A2H1XFZ7	5.49	transcriptional regulator	Cytoplasmic
A0A2H1XDL9	1.88	hydrolase	Unknown
A0A2H1XKX4	4.8	YIP1 family protein	Cytoplasmic Membrane
A0A2H1XMX9	4.08	hypothetical protein	Cytoplasmic Membrane
A0A2H1XBR7	-3.27	hypothetical protein	Cytoplasmic
A0A2H1XA75	-1.67	glycosyl transferase	Cytoplasmic
A0A2H1X9P1	4.14	amino oxidase	Unknown
A0A2H1XD89	0.0292	50S ribosomal protein L14	Cytoplasmic
A0A2H1XKD9	2.12	hypothetical protein	Cytoplasmic
A0A2H1XG99	-2.23	UDP-3-O-[3-hydroxymyristoyl] N-acetylglucosamine deacetylase	Cytoplasmic
A0A2H1XGX2	2.04	hypothetical protein	Cytoplasmic
A0A2H1XBV1	-0.832	hemolysin C-like protein	Cytoplasmic Membrane
A0A2H1XIM8	4.65	flagellar hook-basal body complex protein FliE	Unknown
A0A2H1XL43	-1.77	hypothetical protein	Cytoplasmic
A0A2H1XA19	3.19	class II glutamine amidotransferase	Cytoplasmic
A0A2H1XEW4	1.59	hypothetical protein	Unknown
A0A2H1XFV0	-5.28	transcriptional regulator	Cytoplasmic
A0A2H1XG94	-1.2	TIGR00266 family protein	Unknown
A0A2H1XJW3	0.547	NA	NA
A0A2H1XC11	-4.5	two-component system response regulator	Cytoplasmic
A0A2H1XL65	-0.193	hypothetical protein	Unknown
A0A2H1XKV5	1.89	UDP-2,3-diacylglucosamine hydrolase	Cytoplasmic
A0A2H1XJT9	-2.38	30S ribosomal protein S1	Cytoplasmic
A0A2H1XIZ6	-4.6	hypothetical protein	Cytoplasmic
A0A2H1XLE6	1.23	membrane protein	Unknown
A0A2H1XL33	-3.37	pyruvate kinase	Cytoplasmic
A0A2H1XJ03	-2.22	HD family phosphohydrolase	Cytoplasmic
A0A2H1XD85	0.94	hypothetical protein	Cytoplasmic Membrane
A0A2H1XKV9	-4.74	DNA-binding response regulator	Cytoplasmic
A0A2H1XHT8	-6.16	response regulator	Cytoplasmic
A0A2H1XK01	-0.758	cytochrome c biogenesis protein	Unknown
A0A2H1XHF3	-5.4	NA	NA
A0A2H1XJ61	-3.51	single-stranded DNA-binding protein	Cytoplasmic
A0A2H1XET8	-2.36	GMC family oxidoreductase	Cytoplasmic Membrane
A0A2H1XDJ1	-2.15	acetylesterase	Cytoplasmic
A0A2H1XK37	-0.825	DUF3052 domain-containing protein	Cytoplasmic
A0A2H1XK25	-1.4	hypothetical protein	Cytoplasmic
A0A2H1XCQ3	0.93	hypothetical protein	Cytoplasmic
A0A2H1XES6	-0.0632	NA	NA
A0A2H1XFF9	-4.56	hypothetical protein	Cytoplasmic
A0A2H1XFM5	-3.41	RNA-binding protein	Cytoplasmic
A0A2H1XDC2	-4.78	alanine--tRNA ligase	Cytoplasmic
A0A2H1XFH5	2.59	cytochrome c oxidase subunit III	Cytoplasmic Membrane
A0A2H1XEN0	-0.224	strictosidine synthase	Cytoplasmic Membrane
A0A2H1XFF1	-6.78	phosphoenolpyruvate carboxykinase (ATP)	Cytoplasmic
A0A2H1XJG2	-3.18	dehydrogenase	Cytoplasmic
A0A2H1X9C4	1.63	2'-5' RNA ligase	Unknown
A0A2H1XCR0	-3.26	membrane protein	Extracellular
A0A2H1XE40	0.205	signal peptidase I	Cytoplasmic Membrane
A0A2H1XHJ4	-2.6	hypothetical protein	Unknown
A0A2H1XJA7	-3.73	methyltransferase	Cytoplasmic
A0A2H1XEI5	4.43	hypothetical protein	Cytoplasmic
A0A2H1XHJ2	-3.24	anti-sigma factor antagonist	Unknown
A0A2H1XHV8	-3.51	transcription-repair coupling factor	Cytoplasmic
A0A2H1XF54	3.7	hypothetical protein	Cytoplasmic Membrane
A0A2H1X9K6	0.605	hypothetical protein	Cytoplasmic Membrane
A0A2H1XK07	0.499	hypothetical protein	Extracellular
A0A2H1XB02	3.48	MFS transporter	Cytoplasmic Membrane
A0A2H1XIG5	4.4	carbon starvation protein A	Cytoplasmic Membrane
A0A2H1XKS2	-3.34	FMN-binding glutamate synthase family protein	Cytoplasmic
A0A2H1XHW8	3.72	rhomboid family intramembrane serine protease	Cytoplasmic Membrane
A0A2H1XLE4	-0.361	Pheromone shutdown protein	Cytoplasmic Membrane
A0A2H1XDV3	2.15	hypothetical protein	Cytoplasmic Membrane
A0A2H1XC03	-5.66	crotonase	Cytoplasmic
A0A2H1XD48	-3.8	peptidase M16	Cytoplasmic
A0A2H1XBR0	0.857	hypothetical protein	Cytoplasmic
A0A2H1XLE8	-0.151	hypothetical protein	Cytoplasmic
A0A2H1XAK7	0.708	SH3 domain-containing protein	Cytoplasmic
A0A2H1XJ25	-1.59	hypothetical protein	Unknown
A0A2H1XL29	0.945	methylthioribulose 1-phosphate dehydratase	Cytoplasmic
A0A2H1XDQ4	-1.32	NA	NA
A0A2H1XGA8	-1.19	TIGR00266 family protein	Unknown
A0A2H1XIT2	4.1	hypothetical protein	Cytoplasmic
A0A2H1X9A7	0.431	hypothetical protein	Unknown
A0A2H1XD82	1.48	histidine phosphatase family protein	Cytoplasmic
A0A2H1XK64	-3.07	response regulator	Cytoplasmic
A0A2H1XKS0	-0.932	hydrolase	Cytoplasmic Membrane
A0A2H1XII6	3.54	hypothetical protein	Cytoplasmic
A0A2H1XAI2	0.708	alpha/beta hydrolase	Cytoplasmic
A0A2H1XIG9	0.0374	ABC transporter ATP-binding protein	Cytoplasmic
A0A2H1XHE7	0.275	sigma factor PP2C phosphatase	Cytoplasmic
A0A2H1XBX2	-2.4	ABC transporter substrate-binding protein	Periplasmic
A0A2H1X9M3	0.0694	NA	NA
A0A2H1XGH1	-1.51	NA	NA
A0A2H1X9L9	-1.11	chromosome partitioning protein ParB	Cytoplasmic
A0A2H1XIH6	3.47	hypothetical protein	Unknown
A0A2H1XA20	3.44	hypothetical protein	Cytoplasmic Membrane
A0A2H1XG44	4.61	NA	NA
A0A2H1XJ94	-0.214	50S ribosomal protein L28	Cytoplasmic
A0A2H1XB61	-1.96	phosphoribosylformylglycinamidine synthase subunit PurQ	Cytoplasmic
A0A2H1XG72	-1.9	S-methyl-5-thioribose-1-phosphate isomerase	Cytoplasmic
A0A2H1XHS1	0.507	aspartyl/glutamyl-tRNA(Asn/Gln) amidotransferase subunit C	Cytoplasmic
A0A2H1XI62	1.54	hypothetical protein	Unknown
A0A2H1XE48	1.22	hypothetical protein	Cytoplasmic Membrane
A0A2H1XGB2	-0.856	NA	NA
A0A2H1XKI8	1.92	hypothetical protein	Unknown
A0A2H1XKU1	-0.57	hypothetical protein	Outer Membrane
A0A2H1XCN7	-4.18	gamma-glutamyl-phosphate reductase	Cytoplasmic
A0A2H1XE93	0.0325	hypothetical protein	Cytoplasmic
A0A2H1XDU6	-3.02	response regulator	Cytoplasmic
A0A2H1XBE2	-5.74	short-chain dehydrogenase	Cytoplasmic
A0A2H1XC15	3.36	membrane protein	Cytoplasmic Membrane
A0A2H1XFI9	-0.56	DNA repair protein RadA	Unknown
A0A2H1XLM2	-5.02	citrate synthase	Cytoplasmic
A0A2H1X9U1	0.636	DNA replication and repair protein RecF	Cytoplasmic
A0A2H1XB65	-1.89	glycerol kinase	Cytoplasmic
A0A2H1XD41	3.32	hypothetical protein	Unknown
A0A2H1XH53	2.12	cation transporter	Cytoplasmic Membrane
A0A2H1XBN8	-3.53	serine protease	Cytoplasmic
A0A2H1XF53	-2.2	hypothetical protein	Cytoplasmic
A0A2H1XBA0	-0.129	hydrolase	Cytoplasmic
A0A2H1XKX2	-2.61	sensor histidine kinase	Cytoplasmic Membrane
A0A2H1XMV7	3.81	NA	NA
A0A2H1XHQ2	-1.53	NADH-quinone oxidoreductase subunit I	Cytoplasmic
A0A2H1XKJ7	1.88	hypothetical protein	Cytoplasmic
A0A2H1XHM9	-4.23	WGR domain-containing protein	Cytoplasmic
A0A2H1X9S0	-3.6	NAD-dependent dehydratase	Cytoplasmic
A0A2H1XC02	-4.84	methionine--tRNA ligase	Cytoplasmic
A0A2H1XF07	-0.386	homoserine O-acetyltransferase	Cytoplasmic
A0A2H1XL15	0.327	hypothetical protein	Cytoplasmic
A0A2H1XKZ9	1.23	hypothetical protein	Cytoplasmic
A0A2H1XIE0	-3.99	hypothetical protein	Cytoplasmic
A0A2H1XG92	-2.36	hypothetical protein	Cytoplasmic
A0A2H1XA39	3.36	hypothetical protein	Cytoplasmic Membrane
A0A2H1XKH1	3.83	NA	NA
A0A2H1XGY1	-1.07	dipeptide/oligopeptide/nickel ABC transporter ATP-binding protein	Cytoplasmic Membrane
A0A2H1XAJ2	-4.11	peptidyl-prolyl cis-trans isomerase	Periplasmic
A0A2H1XBT2	-0.724	hypothetical protein	Cytoplasmic
A0A2H1XJ36	-3.88	aspartate--tRNA ligase	Cytoplasmic
A0A2H1XAV3	0.44	hypothetical protein	Unknown
A0A2H1XCU9	-0.888	hydrolase	Cytoplasmic
A0A2H1XJ47	-1.74	hypothetical protein	Cytoplasmic Membrane
A0A2H1XFL8	-6.14	class II fumarate hydratase	Cytoplasmic
A0A2H1XIE4	-3.29	RNA-binding protein	Cytoplasmic
A0A2H1XE25	1.62	hypothetical protein	Unknown
A0A2H1XHY8	-4.6	threonine--tRNA ligase	Cytoplasmic
A0A2H1XKE2	1.57	hypothetical protein	Cytoplasmic Membrane
A0A2H1XGL2	1.3	N-acetyltransferase	Cytoplasmic
A0A2H1XFZ4	0.902	outer membrane lipoprotein-sorting protein	Unknown
A0A2H1XA30	-0.183	hypothetical protein	Cytoplasmic
A0A2H1XDE4	3.16	hypothetical protein	Cytoplasmic Membrane
A0A2H1XE18	2.71	NA	NA
A0A2H1XH93	1.47	hypothetical protein	Cytoplasmic
A0A2H1XA12	-1.9	NA	NA
A0A2H1XDX2	0.601	hypothetical protein	Cytoplasmic
A0A2H1XBY1	-2.41	response regulator	Cytoplasmic
A0A2H1XI57	3.5	hypothetical protein	Cytoplasmic Membrane
A0A2H1XFT3	3.1	hypothetical protein	Unknown
A0A2H1XJM4	-3.81	2-isopropylmalate synthase	Cytoplasmic
A0A2H1X9F5	-0.362	hypothetical protein	Cytoplasmic Membrane
A0A2H1XK40	-1.15	geranylgeranyl pyrophosphate synthase	Cytoplasmic
A0A2H1XDG2	-1.05	hypothetical protein	Cytoplasmic
A0A2H1XKU8	2.27	NA	NA
A0A2H1X9U5	-4.81	NA	NA
A0A2H1XCV0	-0.708	DNA-directed RNA polymerase sigma-70 factor	Cytoplasmic Membrane
A0A2H1XLC5	-3.43	3-ketoacyl-ACP reductase	Cytoplasmic
A0A2H1X9M6	0.161	hypothetical protein	Cytoplasmic
A0A2H1XE96	-3.63	aminoacyl-tRNA hydrolase	Cytoplasmic
A0A2H1XAI6	-1.72	nucleoside-diphosphate sugar epimerase	Cytoplasmic
A0A2H1XGR3	-2.23	adenosine deaminase	Cytoplasmic
A0A2H1XGA3	-2.9	transcriptional regulator	Cytoplasmic
A0A2H1XB35	0.46	hypothetical protein	Unknown
A0A2H1XIV7	-3.66	3-oxoacid CoA-transferase	Cytoplasmic
A0A2H1XHA3	3.24	hypothetical protein	Cytoplasmic
A0A2H1XCT4	-1.87	MarR family transcriptional regulator	Unknown
A0A2H1XA14	-1.81	1-deoxy-D-xylulose-5-phosphate synthase	Cytoplasmic
A0A2H1XAY4	-3.1	glycosyl transferase	Cytoplasmic
A0A2H1XGM4	2.99	hypothetical protein	Cytoplasmic
A0A2H1XHY7	-5.2	hypothetical protein	Unknown
A0A2H1X9B1	1.38	hydrolase	Cytoplasmic
A0A2H1XAJ8	-6.39	acyl dehydratase	Cytoplasmic
A0A2H1XD26	1.12	50S ribosomal protein L18	Cytoplasmic
A0A2H1XGP3	5.51	hypothetical protein	Unknown
A0A2H1XC01	-1.17	hypothetical protein	Unknown
A0A2H1XBQ0	-1.15	hypothetical protein	Cytoplasmic
A0A2H1XL27	2.47	DUF58 domain-containing protein	Cytoplasmic
A0A2H1X954	-2.45	TetR family transcriptional regulator	Cytoplasmic
A0A2H1XI35	0.601	hypothetical protein	Cytoplasmic
A0A2H1XIK3	-1.19	type II secretion system protein F	Cytoplasmic Membrane
A0A2H1XLD1	-5.27	UDP-glucose 4-epimerase	Cytoplasmic
A0A2H1XAQ3	4.76	hypothetical protein	Outer Membrane
A0A2H1XK91	2.04	molecular chaperone DnaJ	Unknown
A0A2H1XJ62	-3.63	short-chain dehydrogenase/reductase	Cytoplasmic
A0A2H1XHZ7	-4.81	chemotaxis response regulator protein-glutamate methylesterase	Cytoplasmic
A0A2H1XCF2	-4.17	anti-sigma factor antagonist	Cytoplasmic
A0A2H1XKQ0	2	hypothetical protein	Cytoplasmic Membrane
A0A2H1XD01	-0.515	30S ribosomal protein S17	Cytoplasmic
A0A2H1XL90	3.34	hypothetical protein	Unknown
A0A2H1XL02	-0.545	hypothetical protein	Unknown
A0A2H1XIP0	2.53	J domain-containing protein	Cytoplasmic
A0A2H1X9A0	0.658	hypothetical protein	Unknown
A0A2H1XCT2	-2.68	anti-sigma factor antagonist	Unknown
A0A2H1XFC2	-1.19	SH3 domain-containing protein	Cytoplasmic
A0A2H1XIH5	1.2	hypothetical protein	Cytoplasmic
A0A2H1XBU1	-3.64	hypothetical protein	Outer Membrane
A0A2H1XGK0	-0.343	anti-sigma factor antagonist	Unknown
A0A2H1X9W0	-3.32	sulfate transporter	Unknown
A0A2H1XGS0	-1.26	dipeptide/oligopeptide/nickel ABC transporter ATP-binding protein	Cytoplasmic Membrane
A0A2H1XGM6	1.05	hypothetical protein	Unknown
A0A2H1XE55	-3.89	leucine--tRNA ligase	Cytoplasmic
A0A2H1XIQ6	3.63	decaprenyl-phosphate phosphoribosyltransferase	Cytoplasmic Membrane
A0A2H1XKZ2	-1.25	hypothetical protein	Cytoplasmic
A0A2H1XI36	-3.92	hypothetical protein	Extracellular
A0A2H1XBA7	-0.815	thiol oxidoreductase	Unknown
A0A2H1XJE4	-0.42	FAD-dependent oxidoreductase	Unknown
A0A2H1XB53	4.02	hypothetical protein	Outer Membrane
A0A2H1XET3	-4.58	isocitrate dehydrogenase	Cytoplasmic
A0A2H1XH69	-1.2	NA	NA
A0A2H1X9L1	1.68	chromosomal replication initiator protein DnaA	Cytoplasmic
A0A2H1XDK7	-5.15	thiol reductase thioredoxin	Cytoplasmic
A0A2H1XB87	-0.448	hypothetical protein	Unknown
A0A2H1XE20	-0.288	hypothetical protein	Unknown
A0A2H1XI85	0.783	LPS export ABC transporter periplasmic protein LptC	Cytoplasmic
A0A2H1XEF5	-4.78	hypothetical protein	Cytoplasmic
A0A2H1XKB7	-4.46	UDP-glucose 6-dehydrogenase	Unknown
A0A2H1XCB3	-0.484	NA	NA
A0A2H1XIL8	1.99	flagellar biosynthesis protein FlgB	Cytoplasmic
A0A2H1XFT6	0.665	multicopper oxidase	Cytoplasmic
A0A2H1XGA2	-2.97	bifunctional 3,4-dihydroxy-2-butanone-4-phosphate synthase/GTP cyclohydrolase II	Cytoplasmic
A0A2H1XDN9	2.58	twin-arginine translocase subunit TatC	Cytoplasmic Membrane
A0A2H1XH04	-3.72	DNA polymerase III subunit gamma/tau	Cytoplasmic
A0A2H1XL54	-3.02	bifunctional porphobilinogen deaminase/uroporphyrinogen synthase	Cytoplasmic
A0A2H1XCB0;A0A2H1XAY7	NA	NA	NA
A0A2H1XJW6	1.73	protein kinase	Unknown
A0A2H1XIJ2	-3.87	metal-dependent phosphohydrolase	Cytoplasmic
A0A2H1X9N9	-5.6	elongation factor Ts	Cytoplasmic
A0A2H1XI02	-2.78	hybrid sensor histidine kinase/response regulator	Cytoplasmic Membrane
A0A2H1XL45	-0.684	protoporphyrinogen oxidase	Unknown
A0A2H1XII3	4.34	membrane-bound O-acyltransferase family protein	Cytoplasmic Membrane
A0A2H1XIU3	2.72	NA	NA
A0A2H1XL73	-0.917	hypothetical protein	Unknown
A0A2H1XIH2	2.72	DNA-3-methyladenine glycosylase	Unknown
A0A2H1XCX0	1.66	50S ribosomal protein L27	Cytoplasmic
A0A2H1XC07	1.34	hypothetical protein	Cytoplasmic Membrane
A0A2H1XDE3	3.2	hypothetical protein	Cytoplasmic Membrane
A0A2H1XJ06	-0.51	hypothetical protein	Cytoplasmic
A0A2H1XFP8;A0A2H1XFR7	NA	NA	NA
A0A2H1XF82	-5.8	O-acetylhomoserine aminocarboxypropyltransferase	Cytoplasmic
A0A2H1XKK1	3.84	hypothetical protein	Unknown
A0A2H1XK61	-2.58	chlorophyll synthesis pathway protein BchC	Cytoplasmic
A0A2H1XB17	3.58	transcriptional regulator	Cytoplasmic
A0A2H1XJ55	-4.91	molecular chaperone DnaK	Cytoplasmic
A0A2H1XBZ4	-0.0332	UDP-N-acetylenolpyruvoylglucosamine reductase	Cytoplasmic
A0A2H1XB42	0.0402	GGDEF domain-containing protein	Cytoplasmic Membrane
A0A2H1XGK9	5.38	hypothetical protein	Cytoplasmic Membrane
A0A2H1XHT6	0.682	hypothetical protein	Cytoplasmic
A0A2H1XD58	0.228	sulfatase	Cytoplasmic Membrane
A0A2H1XDK5	-0.509	anti-sigma factor antagonist	Unknown
A0A2H1XDM6	-4.06	acyl-CoA dehydrogenase	Cytoplasmic
A0A2H1XD05	1.02	hypothetical protein	Unknown
A0A2H1XB95	0.619	NA	NA
A0A2H1XMQ3	-5.56	methylmalonyl-CoA mutase	Cytoplasmic
A0A2H1XD00	-0.3	DNA methyltransferase	Unknown
A0A2H1XF45	1.88	ATP-dependent Clp protease adapter protein ClpS	Cytoplasmic
A0A2H1XFA2	-4.9	anti-sigma factor antagonist	Cytoplasmic
A0A2H1XAS4	-1.47	chromosome partitioning protein ParB	Cytoplasmic
A0A2H1XCI7	-1.13	hypothetical protein	Cytoplasmic
A0A2H1XIY6	-6.42	NA	NA
A0A2H1XIT1	3.91	flagellar basal body rod protein FlgC	Periplasmic
A0A2H1XBU8	0.755	hypothetical protein	Cytoplasmic
A0A2H1XK83	-1.75	alpha-glucosidase	Cytoplasmic
A0A2H1XCM7	-3.76	NADH-quinone oxidoreductase subunit F	Cytoplasmic
A0A2H1XL09	1.91	membrane protein	Cytoplasmic Membrane
A0A2H1XGX7	-4.57	glutathione peroxidase	Cytoplasmic
A0A2H1XLB5	-3.44	phosphoribosyl-ATP pyrophosphatase	Cytoplasmic
A0A2H1XJM9	-2.11	hypothetical protein	Cytoplasmic
A0A2H1XAR0	-3.63	NA	NA
A0A2H1XJ60	-1.72	glycosyl transferase	Unknown
A0A2H1XKY3	1.37	hypothetical protein	Cytoplasmic
A0A2H1XJ74	1.85	hypothetical protein	Cytoplasmic Membrane
A0A2H1XD23	0.188	hypothetical protein	Cytoplasmic
A0A2H1XJJ5	3.16	hypothetical protein	Cytoplasmic
A0A2H1XN43	1.95	hypothetical protein	Cytoplasmic
A0A2H1XE84	-1.88	hypothetical protein	Unknown
A0A2H1XHQ7	-4.78	NA	NA
A0A2H1X9G5	-3.03	hypothetical protein	Cytoplasmic
A0A2H1X9S5	-2.98	ArsC family transcriptional regulator	Cytoplasmic
A0A2H1XCJ4	0.64	DoxX family membrane protein	Cytoplasmic Membrane
A0A2H1XHH8	0.756	phosphohydrolase	Cytoplasmic Membrane
A0A2H1XDP1	-3.28	hybrid sensor histidine kinase/response regulator	Cytoplasmic Membrane
A0A2H1XAE9	-4.81	diguanylate cyclase response regulator	Cytoplasmic
A0A2H1XII9	3.84	hypothetical protein	Unknown
A0A2H1XG25	1.82	hypothetical protein	Cytoplasmic
A0A2H1XJC4	-0.223	hypothetical protein	Cytoplasmic
A0A2H1X9H2	-5.3	hypothetical protein	Unknown
A0A2H1XJB0	-1.15	glycosyltransferase WbuB	Unknown
A0A2H1XJI3	0.141	hypothetical protein	Unknown
A0A2H1XK15	-4.68	lysophospholipase	Cytoplasmic
A0A2H1XH35	2.13	hypothetical protein	Cytoplasmic
A0A2H1XCG4	-0.201	hypothetical protein	Unknown
A0A2H1XK10	0.653	hypothetical protein	Cytoplasmic
A0A2H1XF06	-2.81	ATPase AAA	Cytoplasmic Membrane
A0A2H1XED7	-3.52	phosphomethylpyrimidine synthase ThiC	Cytoplasmic
A0A2H1XH36	-0.0106	NA	NA
A0A2H1XI06	-0.76	hypothetical protein	Unknown
A0A2H1XAA5	-5.96	ATP-dependent Clp protease proteolytic subunit	Cytoplasmic
A0A2H1XHR4	0.202	hypothetical protein	Cytoplasmic Membrane
A0A2H1XBG1	-4.48	bifunctional translation initiation inhibitor	Unknown
A0A2H1XA66	0.445	2-dehydropantoate 2-reductase	Unknown
A0A2H1XF59	-4.5	SAM-dependent methyltransferase	Cytoplasmic
A0A2H1XJJ8	3.68	cobalt transporter	Cytoplasmic Membrane
A0A2H1XCE8	-0.352	glycosyl hydrolase	Cytoplasmic
A0A2H1XH27	-2.43	undecaprenyldiphospho-muramoylpentapeptide beta-N- acetylglucosaminyltransferase	Cytoplasmic Membrane
A0A2H1XK52	-4.28	peptidase S41	Cytoplasmic Membrane
A0A2H1XK34	3.05	thioesterase	Cytoplasmic
A0A2H1XI19	-4.67	pyridoxamine 5'-phosphate oxidase	Cytoplasmic
A0A2H1XAW9	1.17	hypothetical protein	Cytoplasmic Membrane
A0A2H1XGX4	-0.644	membrane protein	Cytoplasmic
A0A2H1XCG2	-0.221	hypothetical protein	Unknown
A0A2H1XDJ6	-1.74	NA	NA
A0A2H1XJJ6	-0.337	lipoprotein	Unknown
A0A2H1XBV7	2.45	hypothetical protein	Cytoplasmic
A0A2H1XCK9	2.76	NADH-quinone oxidoreductase subunit N	Cytoplasmic Membrane
A0A2H1XC54	-2.12	hypothetical protein	Cytoplasmic
A0A2H1XJE6	-0.0998	30S ribosomal protein S21	Cytoplasmic
A0A2H1XFL1	1.56	hypothetical protein	Cytoplasmic
A0A2H1XIT6	-1.39	glycosyl transferase	Cytoplasmic
A0A2H1XE00	1.12	hypothetical protein	Cytoplasmic
A0A2H1X9Z3	0.845	alpha-glucosidase	Unknown
A0A2H1XBC5	-2.58	hypothetical protein	Cytoplasmic
A0A2H1XB75	0.574	flagellar hook protein FliD	Periplasmic
A0A2H1XIN4	1.34	NA	NA
A0A2H1XGK4	3.38	Na+/H+ antiporter NhaC	Cytoplasmic Membrane
A0A2H1XI37	1.83	hypothetical protein	Cytoplasmic Membrane
A0A2H1XCG9	2.64	hypothetical protein	Cytoplasmic Membrane
A0A2H1XD92	-3.39	hypothetical protein	Cytoplasmic
A0A2H1XA61	-1.66	HslU--HslV peptidase proteolytic subunit	Cytoplasmic
A0A2H1XKU0	2.68	hypothetical protein	Cytoplasmic Membrane
A0A2H1XK96	-4.15	30S ribosomal protein S16	Cytoplasmic
A0A2H1XC93	3.06	hypothetical protein	Cytoplasmic
A0A2H1XKS9	1.25	methyltransferase	Cytoplasmic
A0A2H1XGB7	-2.32	short-chain dehydrogenase	Extracellular
A0A2H1XCA4	0.381	hypothetical protein	Cytoplasmic
A0A2H1XKP3	-0.17	TetR family transcriptional regulator	Unknown
A0A2H1XC43	0.0673	N-acetyltransferase	Cytoplasmic
A0A2H1XL49	-4.82	polyamine aminopropyltransferase 2	Cytoplasmic
A0A2H1XIV0	0.767	hypothetical protein	Unknown
A0A2H1XK79	0.266	NA	NA
A0A2H1XJE5	-2.41	aminotransferase DegT	Cytoplasmic
A0A2H1XIF3	-4.3	hypothetical protein	Cytoplasmic
A0A2H1XA80	-5.24	hypothetical protein	Unknown
A0A2H1XFV1	-1.34	DNA-directed RNA polymerase sigma-70 factor	Cytoplasmic Membrane
A0A2H1XEK2	-0.322	ribosome assembly cofactor RimP	Cytoplasmic
A0A2H1XK18	-0.0174	hypothetical protein	Unknown
A0A2H1XGG7	1.31	hypothetical protein	Cytoplasmic
A0A2H1X9C7	-1.83	SAM-dependent methyltransferase	Cytoplasmic
A0A2H1X9U4	3.82	hypothetical protein	Outer Membrane
A0A2H1XCR5	-5.92	enoyl-CoA hydratase	Cytoplasmic
A0A2H1XDC3	-1.31	PhoU family transcriptional regulator	Cytoplasmic
A0A2H1XGS6	-1.38	glycosyl transferase	Cytoplasmic
A0A2H1XJ70	1.29	NA	NA
A0A2H1XI43	-0.893	hypothetical protein	Cytoplasmic
A0A2H1XFW4	3.38	hypothetical protein	Cytoplasmic
A0A2H1XH48	3.36	hypothetical protein	Unknown
A0A2H1XJT8	-2.93	glutathione S-transferase	Cytoplasmic
A0A2H1XH84	1.08	hypothetical protein	Cytoplasmic
A0A2H1XGT1	-1.35	hypothetical protein	Cytoplasmic
A0A2H1XEX3	-1.77	response regulator	Unknown
A0A2H1XGP2	-2.6	hypothetical protein	Cytoplasmic Membrane
A0A2H1XB15	-2.86	hypothetical protein	Cytoplasmic
A0A2H1XAY2	-3.01	acyltransferase	Cytoplasmic Membrane
A0A2H1XI71	1.38	anti-sigma factor antagonist	Unknown
A0A2H1XC28	-4.48	sigma-54 modulation protein	Cytoplasmic
A0A2H1XFN5	0.158	ABC transporter permease	Cytoplasmic Membrane
A0A2H1XGF6	-2.98	type I methionyl aminopeptidase	Cytoplasmic
A0A2H1XAB8	-5.54	RNA-binding protein	Cytoplasmic
A0A2H1XJT0	0.0368	hypothetical protein	Cytoplasmic
A0A2H1XKD1	2.48	phage baseplate protein	Cytoplasmic
A0A2H1XA29	-5.46	DNA polymerase I	Cytoplasmic
A0A2H1XGW5	0.263	hypothetical protein	Unknown
A0A2H1XJQ2	-1.93	choline dehydrogenase	Unknown
A0A2H1XBN5	3.15	hypothetical protein	Cytoplasmic Membrane
A0A2H1XH15	-1.17	cell division protein	Unknown
A0A2H1XF48	-7.86	ACP S-malonyltransferase	Unknown
A0A2H1XFS1	2.75	site-specific DNA-methyltransferase	Cytoplasmic
A0A2H1XHK7	-5.69	hypothetical protein	Unknown
A0A2H1X9Q5	-0.0728	hypothetical protein	Cytoplasmic
A0A2H1XGI3	3.16	hypothetical protein	Cytoplasmic Membrane
A0A2H1XJ87	-4.16	dTDP-glucose 4,6-dehydratase	Cytoplasmic
A0A2H1XL79	-5.99	hypothetical protein	Cytoplasmic
A0A2H1XB84	-2.23	penicillin-binding protein	Unknown
A0A2H1XJH0	3.46	membrane protein	Cytoplasmic Membrane
A0A2H1XJ76	-5.53	alcohol dehydrogenase	Cytoplasmic
A0A2H1XG38	-3.98	hypothetical protein	Unknown
A0A2H1XBK2	-0.517	DUF4917 domain-containing protein	Cytoplasmic
A0A2H1X9U7	-0.991	NA	NA
A0A2H1XBW2	-4.55	acyl-[acyl-carrier-protein]--UDP-N- acetylglucosamine O-acyltransferase	Cytoplasmic
A0A2H1XEI3	2.78	PIN domain-containing protein	Unknown
A0A2H1XHQ5	-1.44	segregation and condensation protein A	Cytoplasmic
A0A2H1XF10	-1.44	peptide-methionine (R)-S-oxide reductase	Cytoplasmic
A0A2H1XHB2	-0.11	endonuclease III	Cytoplasmic
A0A2H1XID5	2.95	4-hydroxybenzoate octaprenyltransferase	Cytoplasmic Membrane
A0A2H1XH97	-3.1	Zn-dependent protease	Cytoplasmic
A0A2H1XG78	-1.03	CDP-diacylglycerol--glycerol-3-phosphate 3-phosphatidyltransferase	Cytoplasmic Membrane
A0A2H1XBS9	-6.25	acyl-CoA dehydrogenase	Cytoplasmic
A0A2H1XER1	-0.322	helix-turn-helix transcriptional regulator	Cytoplasmic Membrane
A0A2H1XEI8	-1.37	lysophospholipase	Cytoplasmic
A0A2H1XDP7	-3.02	hypothetical protein	Cytoplasmic
A0A2H1XEY5	-5.4	sulfite reductase subunit beta	Cytoplasmic
A0A2H1XER5	2.48	hypothetical protein	Cytoplasmic Membrane
A0A2H1XIS6	-2.66	bifunctional glycerol-3-phosphate dehydrogenase/glycerol-3-phosphate acyltransferase	Cytoplasmic Membrane
A0A2H1XBW3	-2.09	3-beta hydroxysteroid dehydrogenase	Unknown
A0A2H1XMA6	-0.938	hypothetical protein	Cytoplasmic
A0A2H1XD38	0.922	30S ribosomal protein S19	Cytoplasmic
A0A2H1XIF2	-5.93	crotonyl-CoA carboxylase/reductase	Cytoplasmic
A0A2H1XEE9	-1.02	peptidase M16	Unknown
A0A2H1XDN2	-3.89	hypothetical protein	Cytoplasmic
A0A2H1XDL8	0.14	ferredoxin	Cytoplasmic
A0A2H1XI17	-3.65	pantoate--beta-alanine ligase	Cytoplasmic
A0A2H1XAU5	-1.27	SAM-dependent methyltransferase	Cytoplasmic
A0A2H1XEH9	2.21	NA	NA
A0A2H1XKK2	-5.77	adenylosuccinate synthetase	Cytoplasmic
A0A2H1XEC6	-4.13	UDP-N-acetylglucosamine diphosphorylase	Cytoplasmic
A0A2H1XJ11	0.326	hypothetical protein	Cytoplasmic
A0A2H1XBR8	-0.0769	hypothetical protein	Unknown
A0A2H1XBW0	1.14	NA	NA
A0A2H1X9K1	2.69	NA	NA
A0A2H1XF11	-1.46	hypothetical protein	Unknown
A0A2H1XJ66	-2.1	NA	NA
A0A2H1XF91	-1.12	heme-binding domain protein	Cytoplasmic
A0A2H1XFQ0	1.63	hypothetical protein	Unknown
A0A2H1XJF1	-2.59	hypothetical protein	Cytoplasmic
A0A2H1XDW8	-2.21	glutamine amidotransferase	Cytoplasmic
A0A2H1XHC1	-1.65	hypothetical protein	Cytoplasmic
A0A2H1XAG4	-4.16	glutathione S-transferase	Cytoplasmic
A0A2H1XJZ1	-0.572	cytochrome c biogenesis protein	Unknown
A0A2H1XC47	3.09	lipoprotein ABC transporter ATP-binding protein LolD	Cytoplasmic Membrane
A0A2H1XGA4	-0.108	3'(2'),5'-bisphosphate nucleotidase CysQ	Cytoplasmic
A0A2H1XF27	2.61	ABC transporter ATP-binding protein	Cytoplasmic Membrane
A0A2H1XJA1	-2.81	UDP-2-acetamido-2,6-dideoxy-beta-L-talose 4-dehydrogenase	Unknown
A0A2H1XKM0	-4.82	glutathione peroxidase	Periplasmic
A0A2H1XL57	-3.19	UDP-N-acetylglucosamine 2-epimerase (non-hydrolyzing)	Cytoplasmic
A0A2H1XCR7	-1.29	TetR family transcriptional regulator	Cytoplasmic
A0A2H1XJC5	-4.14	erythromycin biosynthesis sensory transduction protein EryC1	Cytoplasmic
A0A2H1XM97	0.237	hypothetical protein	Cytoplasmic Membrane
A0A2H1XCG8	-1.27	hypothetical protein	Cytoplasmic
A0A2H1XHY4	-2.78	ATP phosphoribosyltransferase	Cytoplasmic
A0A2H1XFK8	-5.71	aspartyl/glutamyl-tRNA(Asn/Gln) amidotransferase subunit B	Cytoplasmic
A0A2H1XH60	-0.138	NA	NA
A0A2H1XA03	-3.05	membrane protein	Unknown
A0A2H1XCH3	-4.17	hypothetical protein	Cytoplasmic
A0A2H1XK98	0.687	tRNA (adenosine(37)-N6)-threonylcarbamoyltransferase complex transferase subunit TsaD	Extracellular
A0A2H1XD55	-3.15	anti-sigma factor antagonist	Cytoplasmic
A0A2H1XKM1;A0A2H1XKF8	NA	NA	NA
A0A2H1XAX4	-0.179	lysine 2,3-aminomutase	Cytoplasmic
A0A2H1XII5	0.92	potassium transporter Trk	Cytoplasmic Membrane
A0A2H1XHA5	-1.91	heptosyltransferase	Cytoplasmic
A0A2H1XFS2	3.46	methylated-DNA--protein-cysteine methyltransferase	Unknown
A0A2H1XEM1	2.91	histidine kinase	Cytoplasmic Membrane
A0A2H1XBQ6	-1.74	sensor domain-containing diguanylate cyclase	Cytoplasmic Membrane
A0A2H1XEP8	2.64	CPBP family intramembrane metalloprotease domain-containing protein	Cytoplasmic Membrane
A0A2H1XG02	-4.1	HD family phosphohydrolase	Cytoplasmic
A0A2H1XEL1	0.68	short-chain dehydrogenase	Cytoplasmic
A0A2H1X9R9	-0.581	1-deoxy-D-xylulose-5-phosphate reductoisomerase	Cytoplasmic
A0A2H1XFC7	-2.23	glutamate--cysteine ligase	Cytoplasmic
A0A2H1XCJ5	-3.17	NADH-quinone oxidoreductase subunit B	Cytoplasmic Membrane
A0A2H1XA01	2.19	polysaccharide biosynthesis protein	Cytoplasmic Membrane
A0A2H1XEW2	1.26	carboxypeptidase	Cytoplasmic
A0A2H1XJ19	-5.62	3-oxoacyl-ACP synthase	Cytoplasmic Membrane
A0A2H1XKN9	-0.0296	NA	NA
A0A2H1XD73	3.51	hypothetical protein	Unknown
A0A2H1XG48	0.825	chemotaxis protein CheX	Cytoplasmic
A0A2H1XEP7	-3.84	hypothetical protein	Unknown
A0A2H1XGV4	0.186	hypothetical protein	Cytoplasmic
A0A2H1XCC2	0.365	permease	Cytoplasmic Membrane
A0A2H1XJF5	-0.495	lipoprotein	Unknown
A0A2H1XJG8	-4.43	hypothetical protein	Unknown
A0A2H1XBN7	-2.77	[protein-PII] uridylyltransferase	Cytoplasmic
A0A2H1XEZ2	3.78	hypothetical protein	Cytoplasmic Membrane
A0A2H1XH75	1.05	hypothetical protein	Unknown
A0A2H1X9B9	-1.86	cysteine desulfhydrase	Cytoplasmic
A0A2H1X9T6	-3.64	tryptophan synthase subunit alpha	Cytoplasmic
A0A2H1XIZ4	-2.87	replicative DNA helicase	Cytoplasmic
A0A2H1XDD8	3.18	histidine kinase	Cytoplasmic Membrane
A0A2H1XE70	-0.323	hypothetical protein	Cytoplasmic
A0A2H1X9R3	-3.42	KpsF/GutQ family sugar-phosphate isomerase	Cytoplasmic
A0A2H1XB97	-1.11	iron dicitrate transporter FecR	Unknown
A0A2H1XJ78	-2.92	hypothetical protein	Unknown
A0A2H1XJB9	-0.823	8-amino-7-oxononanoate synthase	Cytoplasmic
A0A2H1XL19	0.951	hypothetical protein	Cytoplasmic Membrane
A0A2H1XMB6	-1.62	ADP-ribose pyrophosphatase	Cytoplasmic
A0A2H1XKM6	-1.26	carboxypeptidase	Cytoplasmic Membrane
A0A2H1XL98	-4.84	dinucleotide-binding protein	Unknown
A0A2H1XGS2	-1.13	monooxygenase	Cytoplasmic
A0A2H1XJ58	-1.7	PhoH family protein	Cytoplasmic
A0A2H1XJL2	-1.29	polysaccharide deacetylase	Cytoplasmic
A0A2H1XIK7	-4.04	membrane protein	Unknown
A0A2H1XJS7	0.794	hypothetical protein	Unknown
A0A2H1XGU3	-0.157	methylated-DNA--protein-cysteine methyltransferase	Cytoplasmic
A0A2H1XI53	-4.38	peptide deformylase	Cytoplasmic
A0A2H1XJ56	-1.02	glycosyl transferase	Cytoplasmic Membrane
A0A2H1XKI4	-1.85	thiol-disulfide isomerase	Unknown
A0A2H1XLF6	0.323	NA	NA
A0A2H1XLC1	-4.69	hypothetical protein	Cytoplasmic
A0A2H1XKM3	2.12	NA	NA
A0A2H1XJ63	-3.41	3-deoxy-manno-octulosonate cytidylyltransferase	Cytoplasmic
A0A2H1XGG1	-4.11	phosphoenolpyruvate--protein phosphotransferase	Cytoplasmic
A0A2H1XFZ0	-5.43	hypothetical protein	Extracellular
A0A2H1XHH2	-0.408	hypothetical protein	Cytoplasmic
A0A2H1XDG6	3.66	symporter	Cytoplasmic Membrane
A0A2H1XFF2	-2.3	hypothetical protein	Unknown
A0A2H1XIQ3	-1.17	membrane biogenesis protein AsmA	Cytoplasmic
A0A2H1XIX0	-1.4	membrane protein	Extracellular
A0A2H1XAK6	-2.72	NA	NA
A0A2H1XJV0	-0.553	SET domain-containing protein-lysine N-methyltransferase	Cytoplasmic
A0A2H1XFQ9;A0A2H1XFJ0	NA	NA	NA
A0A2H1XK14	2.82	hypothetical protein	Cytoplasmic
A0A2H1XB66	-4.25	hypothetical protein	Cytoplasmic
A0A2H1XFN4	-4.23	NADH dehydrogenase	Cytoplasmic
A0A2H1XKG4	-2.26	hypothetical protein	Cytoplasmic
A0A2H1XA16	-5.28	acyl-CoA dehydrogenase	Cytoplasmic
A0A2H1XIJ0	-3.01	protein-(glutamine-N5) methyltransferase, release factor-specific	Cytoplasmic
A0A2H1XK97	-0.709	hypothetical protein	Unknown
A0A2H1XCT9	2.51	hypothetical protein	Cytoplasmic
A0A2H1XF90	-5.02	adenylosuccinate lyase	Cytoplasmic
A0A2H1XH13	-3.61	hypothetical protein	Cytoplasmic
A0A2H1XAT2	0.59	hypothetical protein	Unknown
A0A2H1XJ91	-5.89	30S ribosomal protein S6	Unknown
A0A2H1XN82	-1.45	FAD-dependent dehydrogenase	Cytoplasmic
A0A2H1XLF9	-5.48	chemoreceptor glutamine deamidase CheD	Unknown
A0A2H1XMZ9	-2.5	hypothetical protein	Cytoplasmic
A0A2H1XLD7	1.99	hypothetical protein	Cytoplasmic Membrane
A0A2H1XA90	1.38	alpha/beta hydrolase	Unknown
A0A2H1XL63	-6.68	protein meaA	Cytoplasmic
A0A2H1XGJ0	1.63	SET domain-containing protein-lysine N-methyltransferase	Cytoplasmic
A0A2H1XAH9	-2.15	NA	NA
A0A2H1XDV8	-0.552	hypothetical protein	Unknown
A0A2H1XKT1	-2.63	50S ribosomal protein L31	Cytoplasmic
A0A2H1XBK0	-2.54	NA	NA
A0A2H1XEF1	2.93	hypothetical protein	Cytoplasmic
A0A2H1XJW4	-2.04	NA	NA
A0A2H1XHX3	-4.49	hypothetical protein	Cytoplasmic
A0A2H1XIS9	-1.91	phosphohistidine phosphatase SixA	Unknown
A0A2H1XBZ1	2.4	CDP-diglyceride synthetase	Cytoplasmic Membrane
A0A2H1XEI4	0.897	hypothetical protein	Cytoplasmic
A0A2H1XFM2	-5.22	malate dehydrogenase	Cytoplasmic
A0A2H1XA79	-5.26	enoyl-CoA hydratase	Cytoplasmic
A0A2H1XGV9	2.06	formate hydrogenase	Cytoplasmic Membrane
A0A2H1XHK1	-5.78	response regulator	Cytoplasmic
A0A2H1XI18	-0.132	NA	NA
A0A2H1XAL2	2.45	sterol desaturase	Cytoplasmic Membrane
A0A2H1XFB6	-0.337	GGDEF domain-containing protein	Cytoplasmic
A0A2H1XKJ1	-0.0476	hypothetical protein	Unknown
A0A2H1XHE5	2.61	cytochrome-c peroxidase	Periplasmic
A0A2H1XK23	1.93	NA	NA
A0A2H1XFU5	0.305	tRNA(Ile)-lysidine synthetase	Cytoplasmic
A0A2H1XD52	-0.603	NA	NA
A0A2H1XJI1	-3	hypothetical protein	Cytoplasmic
A0A2H1XL39	2.34	NA	NA
A0A2H1XC76	-3.35	adenylate cyclase	Cytoplasmic
A0A2H1XDP4	-0.177	hypothetical protein	Cytoplasmic
A0A2H1XHE8	-3.19	alpha/beta hydrolase	Cytoplasmic
A0A2H1XCF1	-3.77	hypothetical protein	Cytoplasmic
A0A2H1XFG6	2.24	hypothetical protein	Cytoplasmic
A0A2H1XCQ5	-0.308	hypothetical protein	Unknown
A0A2H1XGD2	-2.88	chromosome partitioning protein	Cytoplasmic
A0A2H1XAM0	-1.07	RNA methyltransferase	Cytoplasmic
A0A2H1XJB7	-4.15	NAD-dependent dehydratase	Cytoplasmic
A0A2H1XGJ7	-0.458	PilZ domain-containing protein	Unknown
A0A2H1XJU7;A0A2H1XB88;A0A2H1XCY6;A0A2H1XKP0;A0A2H1XE97	NA	NA	NA
A0A2H1XE47	2.45	membrane-bound O-acyltransferase family protein	Cytoplasmic Membrane
A0A2H1XJC1	-4.1	oxidoreductase	Unknown
A0A2H1X9Q7	-3.1	sporulation initiation inhibitor Soj	Cytoplasmic Membrane
A0A2H1XH57	3.71	MFS transporter	Cytoplasmic Membrane
A0A2H1XBH0	-2.23	bifunctional cobalt-precorrin-7 (C(5))-methyltransferase/cobalt-precorrin-6B (C(15))-methyltransferase	Cytoplasmic
A0A2H1XBL9	-1.67	precorrin-3B C(17)-methyltransferase	Cytoplasmic
A0A2H1XF88	-4.78	glutaredoxin	Unknown
A0A2H1XHD1	-5.89	aspartate aminotransferase	Cytoplasmic
A0A2H1XEH5	2.12	hypothetical protein	Cytoplasmic Membrane
A0A2H1XC57	1.04	NA	NA
A0A2H1XEB7	-5.63	hypothetical protein	Cytoplasmic
A0A2H1XL37	-5.78	antagonist of anti-sigma factor	Unknown
A0A2H1XAJ7	0.704	alkaline phosphatase	Cytoplasmic Membrane
A0A2H1XF79	1.86	phospho-N-acetylmuramoyl-pentapeptide- transferase	Cytoplasmic Membrane
A0A2H1XJI5	-4.51	amidohydrolase	Unknown
A0A2H1XJA6	-3.11	2,4-dihydroxyhept-2-ene-1,7-dioic acid aldolase	Cytoplasmic
A0A2H1X9J1	-5.07	histidine--tRNA ligase	Cytoplasmic
A0A2H1XGK6	-2.01	potassium transporter TrkA	Cytoplasmic
A0A2H1XJE1	-3.6	UDP-N-acetylglucosamine 2-epimerase (hydrolyzing)	Cytoplasmic
A0A2H1XKC1	-7.41	DNA starvation/stationary phase protection protein	Cytoplasmic
A0A2H1XH06	0.543	tRNA-specific adenosine deaminase	Cytoplasmic
A0A2H1XFB2	0.602	putative lipoprotein	Unknown
A0A2H1XGR5	-1.41	microcin C ABC transporter permease YejB	Cytoplasmic Membrane
A0A2H1XF49	0.126	hypothetical protein	Unknown
A0A2H1XAV0	-1.58	gamma-glutamyl carboxylase	Cytoplasmic Membrane
A0A2H1XIV3	-0.524	MarR family transcriptional regulator	Cytoplasmic
A0A2H1XCG7	-1.04	hypothetical protein	Unknown
A0A2H1XDW4	2.54	cell envelope integrity protein CreD	Cytoplasmic Membrane
A0A2H1XH31	-1.65	methyltransferase	Cytoplasmic
A0A2H1XLD3	-7.38	peroxiredoxin	Cytoplasmic
A0A2H1XCN1	-1.73	histone deacetylase	Cytoplasmic
A0A2H1XIM4	-1.71	hypothetical protein	Unknown
A0A2H1XBX6	-3.43	hypothetical protein	Cytoplasmic
A0A2H1XAW1	-3.69	3-deoxy-manno-octulosonate cytidylyltransferase	Cytoplasmic
A0A2H1XFT5	-0.367	NA	NA
A0A2H1XBK4	-2.19	hypothetical protein	Cytoplasmic
A0A2H1XEC5	-1.69	NA	NA
A0A2H1XDA4	0.741	REC domain-containing phosphodiesterase	Cytoplasmic Membrane
A0A2H1XIF1	0.205	NA	NA
A0A2H1XH42	-5.73	phenylalanine--tRNA ligase subunit beta	Cytoplasmic
A0A2H1XDK3	-0.182	hypothetical protein	Unknown
A0A2H1XBI6	1.39	hypothetical protein	Cytoplasmic Membrane
A0A2H1XK95	-6.64	pyridoxal phosphate-dependent aminotransferase	Cytoplasmic
A0A2H1XDS3	1.03	two-component system sensor histidine kinase CreC	Cytoplasmic Membrane
A0A2H1X9Q3	0.91	hypothetical protein	Unknown
A0A2H1XE63	-5.6	nitrogen regulatory protein P-II	Cytoplasmic Membrane
A0A2H1XGV3	-4.76	phosphoribosylglycinamide formyltransferase 2	Cytoplasmic Membrane
A0A2H1XGK2	1.68	hypothetical protein	Cytoplasmic Membrane
A0A2H1XH25	-7.91	ferredoxin--NADP(+) reductase	Cytoplasmic Membrane
A0A2H1XEE4	-0.565	hypothetical protein	Unknown
A0A2H1XCD8	-3.33	dimethylglycine dehydrogenase	Unknown
A0A2H1XKL8	-1.33	aldolase	Cytoplasmic
A0A2H1X9X0	-2.86	cell division protein	Unknown
E3VNI4	2.72	hypothetical protein	Cytoplasmic Membrane
A0A2H1XIX8	-2.8	SAM-dependent methyltransferase	Cytoplasmic
A0A2H1XCL0	-0.064	hypothetical protein	Cytoplasmic
A0A2H1XDP6	-0.81	CDP-diacylglycerol--glycerol-3-phosphate 3-phosphatidyltransferase	Cytoplasmic Membrane
A0A2H1XKC5	-3.41	hypothetical protein	Cytoplasmic
A0A2H1XAI4	-3.84	peptidase M3	Cytoplasmic
A0A2H1XAX1	-1.96	NA	NA
A0A2H1XET4	-1.43	SanA-like protein	Cytoplasmic Membrane
A0A2H1XGJ5	-5.65	thioredoxin-disulfide reductase	Cytoplasmic
A0A2H1XEP0;A0A2H1XBR5	NA	NA	NA
A0A2H1XGK3	-1.13	hypothetical protein	Cytoplasmic
A0A2H1X9J4	-0.996	leucyl/phenylalanyl-tRNA--protein transferase	Cytoplasmic
A0A2H1X9X9	-4.54	hypothetical protein	Unknown
A0A2H1XAM2	-3.97	hypothetical protein	Cytoplasmic
A0A2H1XHJ3	-4.57	4-hydroxy-3-methylbut-2-en-1-yl diphosphate synthase (flavodoxin)	Cytoplasmic
A0A2H1XK57	-2.13	3-deoxy-D-manno-octulosonic acid transferase	Cytoplasmic Membrane
A0A2H1XGQ7	-4.94	thymidylate synthase	Cytoplasmic
A0A2H1XKG7	1.76	MFS transporter	Cytoplasmic Membrane
A0A2H1X9T9	0.541	transcriptional regulator	Cytoplasmic
A0A2H1XAX5	-2.19	acetylglutamate kinase	Cytoplasmic
A0A2H1XDR6	-1.85	glycosyl transferase	Cytoplasmic Membrane
A0A2H1XKV2	-4.25	hypothetical protein	Unknown
A0A2H1XIV8	-8.15	hypothetical protein	Unknown
A0A2H1XEC7	-4.87	translational GTPase TypA	Cytoplasmic Membrane
A0A2H1XBE5	-3.84	protease	Cytoplasmic
A0A2H1XKZ3	-4.84	hypothetical protein	Cytoplasmic
A0A2H1XFT0	1.79	NA	NA
A0A2H1XFX1	2.22	amino acid permease	Cytoplasmic Membrane
A0A2H1XC27	-4.14	hypothetical protein	Cytoplasmic
A0A2H1XD02	-7.27	LL-diaminopimelate aminotransferase	Cytoplasmic
A0A2H1XAM9	-2.59	biotin carboxylase	Cytoplasmic
A0A2H1XIT4	2.32	ABC transporter permease	Cytoplasmic Membrane
A0A2H1XHJ7	-6.26	phosphoribosylformylglycinamidine synthase subunit PurL	Cytoplasmic
A0A2H1XC87	-4.45	hypothetical protein	Cytoplasmic
A0A2H1XJA0	-0.763	6-phosphogluconolactonase	Cytoplasmic
A0A2H1XJZ7	-3.6	hypothetical protein	Cytoplasmic
A0A2H1XF23	-1.13	16S rRNA (cytosine(1402)-N(4))-methyltransferase	Cytoplasmic
A0A2H1XKD3	2.77	ABC transporter permease	Cytoplasmic Membrane
A0A2H1XBI8	-2.51	NA	NA
A0A2H1XAU2	-2.63	exopolyphosphatase	Cytoplasmic
A0A2H1XL28	-7.09	phosphoglycerate kinase	Cytoplasmic
A0A2H1XCH4	-3.74	2-isopropylmalate synthase	Cytoplasmic
A0A2H1X9Y3	-7.39	proline--tRNA ligase	Cytoplasmic
A0A2H1XIS8	0.246	TonB-dependent receptor	Outer Membrane
A0A2H1XFT2	2.57	hypothetical protein	Cytoplasmic Membrane
A0A2H1XEF7	0.516	AbrB/MazE/SpoVT family DNA-binding domain-containing protein	Unknown
A0A2H1XEZ4	-4.44	hypothetical protein	Unknown
A0A2H1X9V3	-5.63	short-chain dehydrogenase	Cytoplasmic
A0A2H1XA93	-1.16	GTPase HflX	Cytoplasmic
A0A2H1XCE1	1.26	hypothetical protein	Cytoplasmic Membrane
A0A2H1XE36	2.22	NA	NA
A0A2H1XDS7	-5.06	elongation factor 4	Cytoplasmic Membrane
A0A2H1XEG3	-0.41	ATP-dependent DNA helicase RecQ	Cytoplasmic
A0A2H1XL59	-4	NA	NA
A0A2H1XCU5	-6.09	anti-sigma factor antagonist	Cytoplasmic
A0A2H1XMF4	1.46	peptidase M23	Unknown
A0A2H1X9T3	-1.28	DNA polymerase III subunit delta	Cytoplasmic
A0A2H1XBH5	-0.032	hypothetical protein	Cytoplasmic
A0A2H1XGQ0	2.52	hypothetical protein	Cytoplasmic Membrane
A0A2H1XMS4	-6.19	elongation factor P	Cytoplasmic
A0A2H1XHP0	0.756	50S ribosomal protein L34	Cytoplasmic
A0A2H1XJH1	-6.08	hypothetical protein	Cytoplasmic
A0A2H1XFI0	1.26	hypothetical protein	Cytoplasmic Membrane
A0A2H1XAP6	NA	hypothetical protein	Unknown
A0A2H1XI67	-1.02	membrane protein	Cytoplasmic Membrane
A0A2H1X9U6	-0.0216	glycosyl transferase	Cytoplasmic Membrane
A0A2H1XA88	-2.9	NA	NA
A0A2H1X9J3	-6.37	bifunctional phosphoribosylaminoimidazolecarboxamide formyltransferase/inosine monophosphate cyclohydrolase	Cytoplasmic
A0A2H1XC46	-2.65	pyridoxine/pyridoxamine 5'-phosphate oxidase	Cytoplasmic
A0A2H1XA22	-1.86	di-heme enzyme	Periplasmic
A0A2H1XD39	-6.54	hypothetical protein	Unknown
A0A2H1XGT7	-0.0696	NA	NA
A0A2H1XH21	-3.12	cholesterol oxidase	Unknown
A0A2H1XE90	2.22	hypothetical protein	Cytoplasmic Membrane
A0A2H1XJB2	-6.37	triose-phosphate isomerase	Cytoplasmic Membrane
A0A2H1XGZ7	-3.86	hypoxanthine phosphoribosyltransferase	Cytoplasmic
A0A2H1XF83	-6.04	hydrolase	Cytoplasmic
A0A2H1XMI6	-4.69	hypothetical protein	Cytoplasmic
A0A2H1XDK9	-2.13	helicase	Cytoplasmic
A0A2H1XF96	-2.32	phosphohydrolase	Cytoplasmic
A0A2H1XJI6	0.936	hydrolase	Unknown
A0A2H1XJQ9	-0.892	hypothetical protein	Cytoplasmic
A0A2H1XAX6	-4.89	ABC transporter ATP-binding protein	Cytoplasmic
A0A2H1XKQ3	-3.74	NA	NA
A0A2H1XKT4	-5.44	thiol:disulfide oxidoreductase	Cytoplasmic
A0A2H1XJE3	-1.39	transcriptional regulator	Cytoplasmic
A0A2H1XGC0	-3.12	hypothetical protein	Unknown
A0A2H1XGP0	-1.6	SGNH/GDSL hydrolase family protein	Cytoplasmic
A0A2H1XA21	1.57	hypothetical protein	Unknown
A0A2H1XKW1	3.26	biopolymer transporter ExbD	Unknown
A0A2H1XKE1	2.46	hypothetical protein	Extracellular
A0A2H1XAD8	-6.28	hypothetical protein	Unknown
A0A2H1XBZ9	1.45	hypothetical protein	Cytoplasmic Membrane
A0A2H1XL12	-6.02	aspartate-semialdehyde dehydrogenase	Cytoplasmic
A0A2H1XA65	-6.22	molybdate metabolism regulator	Cytoplasmic
A0A2H1XEV7	-6.65	glutamate--tRNA ligase	Cytoplasmic
A0A2H1XD87	-3.55	hypothetical protein	Unknown
A0A2H1XLA4	-5.07	acetylglutamate kinase	Cytoplasmic
A0A2H1XI93	-2.52	RNA polymerase sigma-54 factor	Cytoplasmic
A0A2H1XJ21	-0.59	glycosyl transferase	Unknown
A0A2H1XH50	-3.61	pyrimidine reductase	Cytoplasmic
A0A2H1XL47	-5.68	methylenetetrahydrofolate reductase [NAD(P)H]	Cytoplasmic
A0A2H1XGQ3	-2.96	peptide ABC transporter permease	Cytoplasmic Membrane
A0A2H1XIX9	-7.06	transcriptional regulator	Unknown
A0A2H1XAU4	-2.88	ADP-heptosyltransferase	Cytoplasmic
A0A2H1XFT7	-4.37	chorismate synthase	Cytoplasmic
A0A2H1XCB4	-4.5	response regulator	Cytoplasmic
A0A2H1XC42	-5.58	sulfate transporter subunit	Periplasmic
A0A2H1XH71	-4.34	ATP-dependent Clp protease ATP-binding subunit ClpA	Cytoplasmic
A0A2H1XA83	-5.63	hypothetical protein	Unknown
A0A2H1XJV7	0.766	copper-translocating P-type ATPase	Cytoplasmic Membrane
A0A2H1XEJ2	2.58	hypothetical protein	Unknown
A0A2H1XCZ1	-6.11	biotin--[acetyl-CoA-carboxylase] ligase	Cytoplasmic
A0A2H1XD45	0.378	Holliday junction DNA helicase	Cytoplasmic
A0A2H1XIT5	0.133	formate hydrogenase	Cytoplasmic Membrane
A0A2H1XCT3	-3.79	thioesterase	Cytoplasmic
A0A2H1XAS1	-3.99	acetyl-CoA acetyltransferase	Unknown
A0A2H1XKW6	-6.66	acireductone dioxygenase	Cytoplasmic
A0A2H1XKJ0	-2.95	hypothetical protein	Cytoplasmic
A0A2H1XJE8	-4.77	alcohol dehydrogenase	Cytoplasmic
A0A2H1XH86	-7.31	peptidyl-prolyl cis-trans isomerase	Cytoplasmic
A0A2H1XEU7	2.31	hypothetical protein	Unknown
A0A2H1XA64	1.31	tyrosine recombinase XerC	Cytoplasmic
A0A2H1XJQ6	-5.7	PTS sugar transporter subunit IIA	Cytoplasmic
A0A2H1XBP3	-3.62	hypothetical protein	Unknown
A0A2H1XEZ7	-0.674	internalin	Cytoplasmic
A0A2H1XCL2	1.49	hypothetical protein	Cytoplasmic Membrane
A0A2H1X9K5	-3.72	ribonuclease R	Cytoplasmic
A0A2H1XJW1	-1.69	hypothetical protein	Cytoplasmic
A0A2H1XER8	1.92	hypothetical protein	Unknown
A0A2H1XI28	-2.43	dephospho-CoA kinase	Cytoplasmic
A0A2H1XC53	0.698	sulfate ABC transporter permease subunit CysW	Cytoplasmic Membrane
A0A2H1XNA0	-5.03	diphosphate--fructose-6-phosphate 1-phosphotransferase	Cytoplasmic
A0A2H1XFB9	0.456	adenylate cyclase	Cytoplasmic
A0A2H1XLE7	2.01	TetR family transcriptional regulator	Unknown
A0A2H1XJ31	-4.76	protein phosphatase	Cytoplasmic
A0A2H1XKL2	-7.45	enoyl-CoA hydratase	Cytoplasmic Membrane
A0A2H1XCZ5	-6.09	hydroxymethylglutaryl-CoA lyase	Cytoplasmic
A0A2H1XA98	-5.15	peptide-methionine (S)-S-oxide reductase	Cytoplasmic
A0A2H1XIN7	2.16	hypothetical protein	Cytoplasmic Membrane
A0A2H1XA51	-4.43	anti-sigma factor antagonist	Cytoplasmic
A0A2H1XJX5	-5.77	transketolase	Cytoplasmic
A0A2H1XBC8	-3.77	anti-sigma factor antagonist	Unknown
A0A2H1XF37	-6.63	3-isopropylmalate dehydratase large subunit	Cytoplasmic
A0A2H1XGW0	-6.92	RNA-binding protein Hfq	Cytoplasmic
A0A2H1XE22	-6.4	threonine synthase	Unknown
A0A2H1XHY3	0.13	two-component sensor histidine kinase	Cytoplasmic Membrane
A0A2H1XDY3	-3.62	hypothetical protein	Unknown
A0A2H1XC81	2.87	NA	NA
A0A2H1XCN4	0.54	hypothetical protein	Cytoplasmic Membrane
A0A2H1XL85	-4.32	methyltransferase	Cytoplasmic
A0A2H1XFJ6	-4.73	inositol phosphatase	Cytoplasmic
A0A2H1X9R7	-6.88	glyoxalase/bleomycin resistance/dioxygenase family protein	Unknown
A0A2H1XBM3	-4.24	flavodoxin reductase	Unknown
A0A2H1XJ32	-2.76	histidine kinase	Cytoplasmic Membrane
A0A2H1XFP9	-5.99	polyketide biosynthesis dithiol-disulfide isomerase	Cytoplasmic
A0A2H1XAR3	-3.52	alcohol dehydrogenase	Cytoplasmic
A0A2H1XER6	2.35	hypothetical protein	Unknown
A0A2H1XIN2	-2.32	metalloenzyme	Cytoplasmic
A0A2H1XEY1	-5.57	glutamate 5-kinase	Cytoplasmic
A0A2H1XF38	1.53	16S rRNA (uracil(1498)-N(3))-methyltransferase	Cytoplasmic
A0A2H1XGJ8	-3.56	DNA replication protein DnaC	Cytoplasmic
A0A2H1XC22	-3.1	hybrid sensor histidine kinase/response regulator	Cytoplasmic Membrane
A0A2H1XEP1	-4.92	hypothetical protein	Cytoplasmic
A0A2H1XLS3	1.6	LipL41-expression chaperone Lep	Unknown
A0A2H1XBX1	-2.81	hypothetical protein	Unknown
A0A2H1XFD7	-3.6	histone deacetylase	Cytoplasmic
A0A2H1XAR8	-1.98	acetyl-CoA carboxylase biotin carboxyl carrier protein subunit	Cytoplasmic
A0A2H1XG80	-3.76	deoxyuridine 5'-triphosphate nucleotidohydrolase	Unknown
A0A2H1XIR6	-1.28	hypothetical protein	Cytoplasmic
A0A2H1XCN6	-4.06	hypothetical protein	Unknown
A0A2H1XCT6	-0.166	DUF962 family protein	Cytoplasmic Membrane
A0A2H1XI12	-7.66	serine hydroxymethyltransferase	Cytoplasmic
A0A2H1XAI8	-3.92	acetolactate synthase small subunit	Cytoplasmic
A0A2H1XKW3	0.372	lysine 2,3-aminomutase	Cytoplasmic
A0A2H1XB22	-0.916	amidohydrolase	Cytoplasmic
A0A2H1X9L3	-0.907	hypothetical protein	Cytoplasmic Membrane
A0A2H1XHH6	-5.77	hypothetical protein	Cytoplasmic
A0A2H1XA60	0.187	hypothetical protein	Extracellular
A0A2H1XB09	-6.13	hypothetical protein	Cytoplasmic
A0A2H1XHI1	-3.85	serine phosphatase	Cytoplasmic
A0A2H1XJ51	-2.87	glycosyl transferase	Cytoplasmic
A0A2H1XEL9	-3.78	exodeoxyribonuclease V subunit beta	Cytoplasmic
A0A2H1XCC9	-2.48	N utilization substance protein B	Cytoplasmic
A0A2H1XJT1	-5.28	exodeoxyribonuclease III	Cytoplasmic
A0A2H1XDG4	1.27	chemotaxis protein-glutamate methylesterase	Cytoplasmic
A0A2H1XI03	0.592	hypothetical protein	Cytoplasmic Membrane
A0A2H1XGZ6	1.69	hypothetical protein	Cytoplasmic Membrane
A0A2H1XJL7	-6.22	glycerol-3-phosphate dehydrogenase	Cytoplasmic
A0A2H1XI83	0.276	hypothetical protein	Cytoplasmic
A0A2H1XBP9	-6.33	phosphoesterase	Cytoplasmic
A0A2H1X9C6	1.38	acyltransferase	Cytoplasmic Membrane
A0A2H1XI61	-4.9	serine phosphatase	Cytoplasmic
A0A2H1X9X6	-0.911	RNA methyltransferase	Cytoplasmic
A0A2H1XA41	-0.0848	SCO2/SenC family protein	Cytoplasmic Membrane
A0A2H1XES9	-3.93	hypothetical protein	Unknown
A0A2H1XAH3	-4.61	NA	NA
A0A2H1XFK6	1.31	hypothetical protein	Unknown
A0A2H1XI52	-1.4	hypothetical protein	Unknown
A0A2H1XFG4	-4.32	hypothetical protein	Cytoplasmic
A0A2H1XCP2	-9.01	acyl dehydratase	Cytoplasmic
A0A2H1XA70	-4.69	non-canonical purine NTP pyrophosphatase	Cytoplasmic
A0A2H1XEC2	-5.27	WYL domain-containing protein	Cytoplasmic
A0A2H1XGB5	-5.7	GTP-binding protein YchF	Cytoplasmic
A0A2H1XJB6	-2.63	mannose-1-phosphate guanylyltransferase	Cytoplasmic
A0A2H1XC31	-1.98	hypothetical protein	Unknown
A0A2H1XFQ5	-3.58	hypothetical protein	Unknown
A0A2H1X9T5	-2.31	hypothetical protein	Unknown
A0A2H1XBP5	-4.46	hypothetical protein	Cytoplasmic
A0A2H1XHZ5	-6.82	hypothetical protein	Cytoplasmic
A0A2H1XL77	-2.75	hypothetical protein	Cytoplasmic
A0A2H1XJ12	-6.76	isovaleryl-CoA dehydrogenase	Cytoplasmic
A0A2H1XBG3	1.47	hypothetical protein	Unknown
A0A2H1XKL3	-3.22	hypothetical protein	Cytoplasmic
A0A2H1XMM5	-5.58	hypothetical protein	Cytoplasmic
A0A2H1XJ65	-2.57	glycosyl transferase	Cytoplasmic
A0A2H1XFM4	-1.68	glycosyl transferase	Cytoplasmic
A0A2H1XGE0	-0.186	hypothetical protein	Cytoplasmic
A0A2H1XBE1	-4.22	cobyrinic acid a,c-diamide synthase	Cytoplasmic
A0A2H1XM52	-2.84	LexA repressor	Cytoplasmic
A0A2H1XC73	-4.85	metallophosphatase	Cytoplasmic Membrane
A0A2H1XHI6	-2.22	ABC transporter ATP-binding protein	Cytoplasmic
A0A2H1XDB9	-6.11	YebC/PmpR family DNA-binding transcriptional regulator	Cytoplasmic
A0A2H1XJT6	NA	ABC transporter permease	Cytoplasmic Membrane
A0A2H1XG64	-0.805	carbon-nitrogen hydrolase	Cytoplasmic Membrane
A0A2H1XIE6	-3.55	UDP-N-acetylglucosamine 1-carboxyvinyltransferase	Cytoplasmic
A0A2H1XEL7	-5.46	ribonuclease D	Cytoplasmic
A0A2H1XHB6	-1.39	peptidyl-tRNA hydrolase	Cytoplasmic
A0A2H1XEU5	-3.47	NA	NA
A0A2H1XHS0	NA	sulfatase	Cytoplasmic Membrane
A0A2H1XJ80	-1.03	rhamnosyltransferase	Cytoplasmic
A0A2H1XEK8	-6.26	WYL domain-containing protein	Cytoplasmic
A0A2H1XDI8	-7.72	asparagine--tRNA ligase	Cytoplasmic
A0A2H1XEC8	-3.92	exodeoxyribonuclease V subunit gamma	Cytoplasmic
A0A2H1XFJ7	-0.249	glycosyl transferase	Cytoplasmic
A0A2H1XDU0	-6.88	lysine--tRNA ligase	Cytoplasmic
A0A2H1X9R2	-4.04	molecular chaperone Hsp33	Cytoplasmic
A0A2H1XK70	-1.21	hypothetical protein	Unknown
A0A2H1XJZ8	0.749	SAM-dependent methyltransferase	Unknown
A0A2H1XFV4	-0.244	hypothetical protein	Cytoplasmic Membrane
A0A2H1X9N4	-7.62	4-hydroxy-tetrahydrodipicolinate synthase	Cytoplasmic
A0A2H1XCJ9	-2.44	hypothetical protein	Cytoplasmic
A0A2H1XLA9	-7.74	methionine synthase	Cytoplasmic
A0A2H1XJ15	1.07	penicillin-binding protein	Cytoplasmic Membrane
A0A2H1X9V7	-6.14	methylmalonyl-CoA mutase	Cytoplasmic Membrane
A0A2H1XC18	-6.79	hypothetical protein	Cytoplasmic
A0A2H1XG96	-4.64	30S ribosomal protein S12 methylthiotransferase RimO	Cytoplasmic
A0A2H1XH94	-7.23	N-acetyl-gamma-glutamyl-phosphate reductase	Cytoplasmic
A0A2H1XBX4	-3.26	NA	NA
A0A2H1XEY3	1.19	cell division membrane protein	Cytoplasmic Membrane
A0A2H1XCQ4;A0A2H1XKT8	NA	NA	NA
A0A2H1X990	-0.805	pseudouridylate synthase	Cytoplasmic
A0A2H1XJP2	-4.41	putative peptidyl-prolyl cis-trans isomerase	Cytoplasmic
A0A2H1XDI7	-3.58	alpha/beta hydrolase	Cytoplasmic
A0A2H1XJX9	-7.53	activator of HSP90 ATPase	Cytoplasmic
A0A2H1XGL8	0.851	hypothetical protein	Cytoplasmic
A0A2H1XA81	-6.49	hypothetical protein	Extracellular
A0A2H1XCS1	-3.05	hypothetical protein	Cytoplasmic
A0A2H1XHV5	-6.81	aspartyl/glutamyl-tRNA amidotransferase subunit A	Cytoplasmic
A0A2H1XKS5	1.76	NA	NA
A0A2H1XHU0	0.467	hypothetical protein	Cytoplasmic Membrane
A0A2H1X9V8	-0.856	hypothetical protein	Cytoplasmic
A0A2H1XAD4	-1.89	hybrid sensor histidine kinase/response regulator	Cytoplasmic Membrane
A0A2H1XA84	-7.02	2-isopropylmalate synthase	Cytoplasmic
A0A2H1XJX4	-3.9	cell division protein FtsZ	Cytoplasmic
A0A2H1XHX2	-6.5	membrane protein	Cytoplasmic
A0A2H1XL46	-5.62	erythromycin biosynthesis sensory transduction protein EryC1	Cytoplasmic
A0A2H1XJP5	-0.526	glycosyl transferase	Cytoplasmic
A0A2H1XH95	-4.01	hypothetical protein	Cytoplasmic
A0A2H1XJV1	-6.53	carbamoyl-phosphate synthase small chain	Cytoplasmic
A0A2H1XH89	-5.58	ABC transporter substrate-binding protein	Periplasmic
A0A2H1XHN8	1.2	lipoprotein-releasing system ATP-binding protein LolD	Cytoplasmic Membrane
A0A2H1XFH0	-2.87	glycosyl transferase	Unknown
A0A2H1XJN0	0.176	lipoprotein releasing system permease	Cytoplasmic Membrane
A0A2H1XLE5	-4.07	histidine kinase	Cytoplasmic
A0A2H1XGN0	-4.85	RNA pyrophosphohydrolase	Cytoplasmic
A0A2H1XEI2	-4.22	WGR domain-containing protein	Cytoplasmic
A0A2H1XGA0	-1.12	NA	NA
A0A2H1XK77	-0.0799	hypothetical protein	Cytoplasmic
A0A2H1XG52	-7.16	acyl-CoA dehydrogenase	Cytoplasmic
A0A2H1XCC6	-2.39	transcriptional regulator	Cytoplasmic Membrane
A0A2H1XEV5	-5.13	phenylalanine--tRNA ligase subunit alpha	Cytoplasmic
A0A2H1XIY5	-0.56	hypothetical protein	Unknown
A0A2H1XJC3	-1.69	acetyltransferase	Cytoplasmic
A0A2H1XF70	1.23	NA	NA
A0A2H1XGS1	-4.1	DNA-binding response regulator	Cytoplasmic
A0A2H1XGF5	-5.74	anti-sigma factor antagonist	Cytoplasmic
A0A2H1XDQ0	-3.78	hypothetical protein	Cytoplasmic
A0A2H1XH87	-4.91	Rossman fold protein, TIGR00730 family	Cytoplasmic
A0A2H1XEE5	0.98	NA	NA
A0A2H1XGD8	-2.92	phosphohydrolase	Cytoplasmic
A0A2H1XHA7	-3.71	hypothetical protein	Unknown
A0A2H1XBW5	-3.23	tRNA uridine-5-carboxymethylaminomethyl(34) synthesis enzyme MnmG	Cytoplasmic
A0A2H1X9L2	0.111	hypothetical protein	Cytoplasmic Membrane
A0A2H1XFV7	-4.39	SET domain-containing protein-lysine N-methyltransferase	Unknown
A0A2H1XHK5	-7.22	isoleucine--tRNA ligase	Cytoplasmic
A0A2H1XJF9	-6.18	NAD-dependent epimerase/dehydratase	Unknown
A0A2H1XJ72	1.55	hypothetical protein	Cytoplasmic Membrane
A0A2H1X984	-1.16	lipoyl synthase	Cytoplasmic
A0A2H1X9L5	-4.39	hypothetical protein	Unknown
A0A2H1X978	-5	flagellar export chaperone FliS	Cytoplasmic
A0A2H1XEV1	-4.69	NADH-quinone oxidoreductase subunit E	Cytoplasmic
A0A2H1XL96	-3.79	protein kinase	Cytoplasmic Membrane
A0A2H1XJ27	-6.37	dTDP-4-dehydrorhamnose 3,5-epimerase	Cytoplasmic
A0A2H1XBD0	-1.79	hypothetical protein	Outer Membrane
A0A2H1XIJ3	-5.21	2-amino-4-hydroxy-6- hydroxymethyldihydropteridine diphosphokinase	Cytoplasmic
A0A2H1XA96	-6.79	hypothetical protein	Cytoplasmic
A0A2H1XHG4	-3.22	hypothetical protein	Unknown
A0A2H1XM12	-7.67	MaoC family dehydratase	Cytoplasmic
A0A2H1XJN4	-3.93	hypothetical protein	Cytoplasmic
A0A2H1XB41	0.573	hypothetical protein	Unknown
A0A2H1XAH1	-8.05	peptidyl-prolyl cis-trans isomerase	Cytoplasmic
A0A2H1XDR3	2.1	NA	NA
A0A2H1XJ99	-2.91	glycosyl transferase	Unknown
A0A2H1XD91	-2.97	NA	NA
A0A2H1XDF9	-6.36	enoyl-CoA hydratase	Cytoplasmic
A0A2H1XGC3	-4.49	ATPase AAA	Cytoplasmic
A0A2H1X9X1	-1.12	epimerase	Cytoplasmic
A0A2H1XIH1	-0.0834	transcriptional regulator	Cytoplasmic
A0A2H1XA94	-5.94	anthranilate synthase component I	Cytoplasmic
A0A2H1XJF8	-6.98	NAD dependent epimerase/dehydratase	Cytoplasmic
A0A2H1X9K3	-0.741	hypothetical protein	Cytoplasmic
A0A2H1XBM1	-3.4	hypothetical protein	Cytoplasmic
A0A2H1XCZ0	0.898	SAM-dependent methyltransferase	Cytoplasmic
A0A2H1XBU9	-6.04	NA	NA
A0A2H1XAT0	0.429	NA	NA
A0A2H1XAB5	-4.73	exodeoxyribonuclease VII large subunit	Cytoplasmic
A0A2H1XCE4	-7.16	acyl-CoA dehydrogenase	Cytoplasmic
A0A2H1XAV4	-3.51	hypothetical protein	Unknown
A0A2H1XJ38	0.258	O-unit flippase	Cytoplasmic Membrane
A0A2H1XC94	NA	AI-2E family transporter	Cytoplasmic Membrane
A0A2H1XD77	-8.56	adenylate kinase	Cytoplasmic
[truncated: 719 more rows]
