# Supplementary material for: Histones with an unconventional DNA-binding mode in vitro are major chromatin constituents in the bacterium Bdellovibrio bacteriovorus
Source: Nat Microbiol. 2023 Oct 9;8(11):2006–19. doi: 10.1038/s41564-023-01492-x (PMC10627809; doi:10.1038/s41564-023-01492-x)
Supplement: Supplementary file 6 — Supplementary Movie 1. [file 41564_2023_1492_MOESM6_ESM.pdb]

REMARK   3                                                                      
REMARK   3 REFINEMENT.                                                          
REMARK   3   PROGRAM     : PHENIX (1.20.1_4487: ???)                            
REMARK   3   AUTHORS     : Adams,Afonine,Bunkoczi,Burnley,Chen,Dar,Davis,       
REMARK   3               : Draizen,Echols,Gildea,Gros,Grosse-Kunstleve,Headd,   
REMARK   3               : Hintze,Hung,Ioerger,Liebschner,McCoy,McKee,Moriarty, 
REMARK   3               : Oeffner,Poon,Read,Richardson,Richardson,Sacchettini, 
REMARK   3               : Sauter,Sobolev,Storoni,Terwilliger,Williams,Zwart    
REMARK   3                                                                      
REMARK   3  X-RAY DATA.                                                         
REMARK   3                                                                      
REMARK   3  REFINEMENT TARGET : ML                                              
REMARK   3                                                                      
REMARK   3  DATA USED IN REFINEMENT.                                            
REMARK   3   RESOLUTION RANGE HIGH (ANGSTROMS) : 2.40                           
REMARK   3   RESOLUTION RANGE LOW  (ANGSTROMS) : 32.92                          
REMARK   3   MIN(FOBS/SIGMA_FOBS)              : 1.34                           
REMARK   3   COMPLETENESS FOR RANGE        (%) : 99.57                          
REMARK   3   NUMBER OF REFLECTIONS             : 8060                           
REMARK   3   NUMBER OF REFLECTIONS (NON-ANOMALOUS) : 8060                       
REMARK   3                                                                      
REMARK   3  FIT TO DATA USED IN REFINEMENT.                                     
REMARK   3   R VALUE     (WORKING + TEST SET) : 0.2379                          
REMARK   3   R VALUE            (WORKING SET) : 0.2326                          
REMARK   3   FREE R VALUE                     : 0.2884                          
REMARK   3   FREE R VALUE TEST SET SIZE   (%) : 9.99                            
REMARK   3   FREE R VALUE TEST SET COUNT      : 805                             
REMARK   3                                                                      
REMARK   3  FIT TO DATA USED IN REFINEMENT (IN BINS).                           
REMARK   3   BIN  RESOLUTION RANGE  COMPL.    NWORK NFREE   RWORK  RFREE  CCWOR 
REMARK   3     1   32.92 -    4.36    0.99     1292   144  0.1925 0.2273   0.93 
REMARK   3     2    4.36 -    3.46    1.00     1218   136  0.2361 0.3056   0.87 
REMARK   3     3    3.46 -    3.02    0.99     1182   130  0.2685 0.3198   0.86 
REMARK   3     4    3.02 -    2.75    1.00     1198   133  0.2652 0.3472   0.84 
REMARK   3     5    2.75 -    2.55    1.00     1177   130  0.2774 0.3419   0.82 
REMARK   3     6    2.55 -    2.40    1.00     1188   132  0.3058 0.3937   0.78 
REMARK   3                                                                      
REMARK   3  BULK SOLVENT MODELLING.                                             
REMARK   3   METHOD USED        : FLAT BULK SOLVENT MODEL                       
REMARK   3   SOLVENT RADIUS     : 1.10                                          
REMARK   3   SHRINKAGE RADIUS   : 0.90                                          
REMARK   3   GRID STEP FACTOR   : 4.00                                          
REMARK   3                                                                      
REMARK   3  ERROR ESTIMATES.                                                    
REMARK   3   COORDINATE ERROR (MAXIMUM-LIKELIHOOD BASED)     : 0.39             
REMARK   3   PHASE ERROR (DEGREES, MAXIMUM-LIKELIHOOD BASED) : 31.65            
REMARK   3                                                                      
REMARK   3  STRUCTURE FACTORS CALCULATION ALGORITHM : FFT                       
REMARK   3  B VALUES.                                                           
REMARK   3   FROM WILSON PLOT           (A**2) : 49.45                          
REMARK   3                                                                      
REMARK   3  GEOMETRY RESTRAINTS LIBRARY: GEOSTD + MONOMER LIBRARY + CDL V1.2    
REMARK   3  DEVIATIONS FROM IDEAL VALUES - RMSD. RMSZ FOR BONDS AND ANGLES.     
REMARK   3    BOND      :  0.010   0.118   1064  Z= 0.410                       
REMARK   3    ANGLE     :  1.077   6.122   1442  Z= 0.586                       
REMARK   3    CHIRALITY :  0.061   0.205    186                                 
REMARK   3    PLANARITY :  0.007   0.057    159                                 
REMARK   3    DIHEDRAL  : 18.587  60.270    175                                 
REMARK   3    MIN NONBONDED DISTANCE : 2.106                                    
REMARK   3                                                                      
REMARK   3  MOLPROBITY STATISTICS.                                              
REMARK   3    ALL-ATOM CLASHSCORE : 10.03                                       
REMARK   3    RAMACHANDRAN PLOT:                                                
REMARK   3      OUTLIERS :  1.64 %                                              
REMARK   3      ALLOWED  :  1.64 %                                              
REMARK   3      FAVORED  : 96.72 %                                              
REMARK   3    ROTAMER OUTLIERS :  2.78 %                                        
REMARK   3    CBETA DEVIATIONS :  0.00 %                                        
REMARK   3    PEPTIDE PLANE:                                                    
REMARK   3      CIS-PROLINE     : 0.00 %                                        
REMARK   3      CIS-GENERAL     : 0.00 %                                        
REMARK   3      TWISTED PROLINE : 0.00 %                                        
REMARK   3      TWISTED GENERAL : 0.00 %                                        
REMARK   3                                                                      
REMARK   3  RAMA-Z (RAMACHANDRAN PLOT Z-SCORE):                                 
REMARK   3  INTERPRETATION: BAD |RAMA-Z| > 3; SUSPICIOUS 2 < |RAMA-Z| < 3; GOOD 
REMARK   3  SCORES FOR WHOLE/HELIX/SHEET/LOOP ARE SCALED INDEPENDENTLY;         
REMARK   3  THEREFORE, THE VALUES ARE NOT RELATED IN A SIMPLE MANNER.           
REMARK   3    WHOLE: -2.09 (0.70), RESIDUES: 122                                
REMARK   3    HELIX: -1.18 (0.53), RESIDUES: 74                                 
REMARK   3    SHEET:  NONE (NONE), RESIDUES: 0                                  
REMARK   3    LOOP : -1.51 (0.92), RESIDUES: 48                                 
REMARK   3                                                                      
REMARK   3                  min    max   mean <Bi,j>   iso aniso                
REMARK   3     Overall:   32.16 121.03  56.79   4.96  1072     0                
REMARK   3     Protein:   32.16 121.03  58.38   5.05   952     0                
REMARK   3     RNA/DNA:   33.99  55.81  42.86   4.08   101     0                
REMARK   3     Water:     38.13  67.35  50.99    N/A    19     0                
REMARK   3     Chain  A:  33.99  55.81  42.86    N/A   101     0                
REMARK   3     Chain  H:  32.16 121.03  60.70    N/A   476     0                
REMARK   3     Chain  S:  38.13  67.35  50.99    N/A    19     0                
REMARK   3     Chain  D:  33.42 108.31  56.06    N/A   476     0                
REMARK   3     Histogram:                                                       
REMARK   3         Values      Number of atoms                                  
REMARK   3      32.16 - 41.04       175                                         
REMARK   3      41.04 - 49.93       354                                         
REMARK   3      49.93 - 58.82       165                                         
REMARK   3      58.82 - 67.71       111                                         
REMARK   3      67.71 - 76.60        97                                         
REMARK   3      76.60 - 85.48        80                                         
REMARK   3      85.48 - 94.37        38                                         
REMARK   3      94.37 - 103.26       24                                         
REMARK   3     103.26 - 112.15       10                                         
REMARK   3     112.15 - 121.03       18                                         
REMARK   3                                                                      
REMARK   3                                                                      
SEQRES   1 0   70  DT  DC  DT  DT  DG  DC  DA  DC  DT  DA  DA  DG  DA
SEQRES   2 0   70  DG  DC  DT  DA  DC  DT  DG  DG  DA  DG  DT  DG  DC
SEQRES   3 0   70  DG  DT  DC  DA  DG  DA  DT  DG  DT  DA  DC  DA  DT
SEQRES   4 0   70  DC  DT  DG  DA  DC  DG  DC  DA  DC  DT  DC  DC  DA
SEQRES   5 0   70  DG  DT  DA  DG  DC  DT  DC  DT  DT  DA  DG  DT  DG
SEQRES   6 0   70  DC  DA  DA  DG  DA
SEQRES   1 D   63  ALA GLU VAL LEU VAL VAL THR SER LYS VAL LYS LYS LEU
SEQRES   2 D   63  ILE LYS GLU LYS GLY GLN MET ASN THR SER ALA GLU THR
SEQRES   3 D   63  ILE ASP VAL LEU SER LYS ALA ILE GLU GLN LEU CYS LEU
SEQRES   4 D   63  LYS GLY VAL GLU SER ALA LYS ALA ASP GLY ARG LYS THR
SEQRES   5 D   63  VAL MET ALA ARG ASP ILE VAL ILE ASP HIS LEU
SEQRES   1 E   63  ALA GLU VAL LEU VAL VAL THR SER LYS VAL LYS LYS LEU
SEQRES   2 E   63  ILE LYS GLU LYS GLY GLN MET ASN THR SER ALA GLU THR
SEQRES   3 E   63  ILE ASP VAL LEU SER LYS ALA ILE GLU GLN LEU CYS LEU
SEQRES   4 E   63  LYS GLY VAL GLU SER ALA LYS ALA ASP GLY ARG LYS THR
SEQRES   5 E   63  VAL MET ALA ARG ASP ILE VAL ILE ASP HIS LEU
SEQRES   1 F   63  ALA GLU VAL LEU VAL VAL THR SER LYS VAL LYS LYS LEU
SEQRES   2 F   63  ILE LYS GLU LYS GLY GLN MET ASN THR SER ALA GLU THR
SEQRES   3 F   63  ILE ASP VAL LEU SER LYS ALA ILE GLU GLN LEU CYS LEU
SEQRES   4 F   63  LYS GLY VAL GLU SER ALA LYS ALA ASP GLY ARG LYS THR
SEQRES   5 F   63  VAL MET ALA ARG ASP ILE VAL ILE ASP HIS LEU
SEQRES   1 G   63  ALA GLU VAL LEU VAL VAL THR SER LYS VAL LYS LYS LEU
SEQRES   2 G   63  ILE LYS GLU LYS GLY GLN MET ASN THR SER ALA GLU THR
SEQRES   3 G   63  ILE ASP VAL LEU SER LYS ALA ILE GLU GLN LEU CYS LEU
SEQRES   4 G   63  LYS GLY VAL GLU SER ALA LYS ALA ASP GLY ARG LYS THR
SEQRES   5 G   63  VAL MET ALA ARG ASP ILE VAL ILE ASP HIS LEU
SEQRES   1 H   63  ALA GLU VAL LEU VAL VAL THR SER LYS VAL LYS LYS LEU
SEQRES   2 H   63  ILE LYS GLU LYS GLY GLN MET ASN THR SER ALA GLU THR
SEQRES   3 H   63  ILE ASP VAL LEU SER LYS ALA ILE GLU GLN LEU CYS LEU
SEQRES   4 H   63  LYS GLY VAL GLU SER ALA LYS ALA ASP GLY ARG LYS THR
SEQRES   5 H   63  VAL MET ALA ARG ASP ILE VAL ILE ASP HIS LEU
SEQRES   1 I   63  ALA GLU VAL LEU VAL VAL THR SER LYS VAL LYS LYS LEU
SEQRES   2 I   63  ILE LYS GLU LYS GLY GLN MET ASN THR SER ALA GLU THR
SEQRES   3 I   63  ILE ASP VAL LEU SER LYS ALA ILE GLU GLN LEU CYS LEU
SEQRES   4 I   63  LYS GLY VAL GLU SER ALA LYS ALA ASP GLY ARG LYS THR
SEQRES   5 I   63  VAL MET ALA ARG ASP ILE VAL ILE ASP HIS LEU
SEQRES   1 J   63  ALA GLU VAL LEU VAL VAL THR SER LYS VAL LYS LYS LEU
SEQRES   2 J   63  ILE LYS GLU LYS GLY GLN MET ASN THR SER ALA GLU THR
SEQRES   3 J   63  ILE ASP VAL LEU SER LYS ALA ILE GLU GLN LEU CYS LEU
SEQRES   4 J   63  LYS GLY VAL GLU SER ALA LYS ALA ASP GLY ARG LYS THR
SEQRES   5 J   63  VAL MET ALA ARG ASP ILE VAL ILE ASP HIS LEU
SEQRES   1 K   63  ALA GLU VAL LEU VAL VAL THR SER LYS VAL LYS LYS LEU
SEQRES   2 K   63  ILE LYS GLU LYS GLY GLN MET ASN THR SER ALA GLU THR
SEQRES   3 K   63  ILE ASP VAL LEU SER LYS ALA ILE GLU GLN LEU CYS LEU
SEQRES   4 K   63  LYS GLY VAL GLU SER ALA LYS ALA ASP GLY ARG LYS THR
SEQRES   5 K   63  VAL MET ALA ARG ASP ILE VAL ILE ASP HIS LEU
SEQRES   1 L   63  ALA GLU VAL LEU VAL VAL THR SER LYS VAL LYS LYS LEU
SEQRES   2 L   63  ILE LYS GLU LYS GLY GLN MET ASN THR SER ALA GLU THR
SEQRES   3 L   63  ILE ASP VAL LEU SER LYS ALA ILE GLU GLN LEU CYS LEU
SEQRES   4 L   63  LYS GLY VAL GLU SER ALA LYS ALA ASP GLY ARG LYS THR
SEQRES   5 L   63  VAL MET ALA ARG ASP ILE VAL ILE ASP HIS LEU
SEQRES   1 M   63  ALA GLU VAL LEU VAL VAL THR SER LYS VAL LYS LYS LEU
SEQRES   2 M   63  ILE LYS GLU LYS GLY GLN MET ASN THR SER ALA GLU THR
SEQRES   3 M   63  ILE ASP VAL LEU SER LYS ALA ILE GLU GLN LEU CYS LEU
SEQRES   4 M   63  LYS GLY VAL GLU SER ALA LYS ALA ASP GLY ARG LYS THR
SEQRES   5 M   63  VAL MET ALA ARG ASP ILE VAL ILE ASP HIS LEU
SEQRES   1 N   63  ALA GLU VAL LEU VAL VAL THR SER LYS VAL LYS LYS LEU
SEQRES   2 N   63  ILE LYS GLU LYS GLY GLN MET ASN THR SER ALA GLU THR
SEQRES   3 N   63  ILE ASP VAL LEU SER LYS ALA ILE GLU GLN LEU CYS LEU
SEQRES   4 N   63  LYS GLY VAL GLU SER ALA LYS ALA ASP GLY ARG LYS THR
SEQRES   5 N   63  VAL MET ALA ARG ASP ILE VAL ILE ASP HIS LEU
SEQRES   1 O   63  ALA GLU VAL LEU VAL VAL THR SER LYS VAL LYS LYS LEU
SEQRES   2 O   63  ILE LYS GLU LYS GLY GLN MET ASN THR SER ALA GLU THR
SEQRES   3 O   63  ILE ASP VAL LEU SER LYS ALA ILE GLU GLN LEU CYS LEU
SEQRES   4 O   63  LYS GLY VAL GLU SER ALA LYS ALA ASP GLY ARG LYS THR
SEQRES   5 O   63  VAL MET ALA ARG ASP ILE VAL ILE ASP HIS LEU
SEQRES   1 P   63  ALA GLU VAL LEU VAL VAL THR SER LYS VAL LYS LYS LEU
SEQRES   2 P   63  ILE LYS GLU LYS GLY GLN MET ASN THR SER ALA GLU THR
SEQRES   3 P   63  ILE ASP VAL LEU SER LYS ALA ILE GLU GLN LEU CYS LEU
SEQRES   4 P   63  LYS GLY VAL GLU SER ALA LYS ALA ASP GLY ARG LYS THR
SEQRES   5 P   63  VAL MET ALA ARG ASP ILE VAL ILE ASP HIS LEU
SEQRES   1 Q   63  ALA GLU VAL LEU VAL VAL THR SER LYS VAL LYS LYS LEU
SEQRES   2 Q   63  ILE LYS GLU LYS GLY GLN MET ASN THR SER ALA GLU THR
SEQRES   3 Q   63  ILE ASP VAL LEU SER LYS ALA ILE GLU GLN LEU CYS LEU
SEQRES   4 Q   63  LYS GLY VAL GLU SER ALA LYS ALA ASP GLY ARG LYS THR
SEQRES   5 Q   63  VAL MET ALA ARG ASP ILE VAL ILE ASP HIS LEU
SEQRES   1 R   63  ALA GLU VAL LEU VAL VAL THR SER LYS VAL LYS LYS LEU
SEQRES   2 R   63  ILE LYS GLU LYS GLY GLN MET ASN THR SER ALA GLU THR
SEQRES   3 R   63  ILE ASP VAL LEU SER LYS ALA ILE GLU GLN LEU CYS LEU
SEQRES   4 R   63  LYS GLY VAL GLU SER ALA LYS ALA ASP GLY ARG LYS THR
SEQRES   5 R   63  VAL MET ALA ARG ASP ILE VAL ILE ASP HIS LEU
SEQRES   1 Z   63  ALA GLU VAL LEU VAL VAL THR SER LYS VAL LYS LYS LEU
SEQRES   2 Z   63  ILE LYS GLU LYS GLY GLN MET ASN THR SER ALA GLU THR
SEQRES   3 Z   63  ILE ASP VAL LEU SER LYS ALA ILE GLU GLN LEU CYS LEU
SEQRES   4 Z   63  LYS GLY VAL GLU SER ALA LYS ALA ASP GLY ARG LYS THR
SEQRES   5 Z   63  VAL MET ALA ARG ASP ILE VAL ILE ASP HIS LEU
SEQRES   1 b   63  ALA GLU VAL LEU VAL VAL THR SER LYS VAL LYS LYS LEU
SEQRES   2 b   63  ILE LYS GLU LYS GLY GLN MET ASN THR SER ALA GLU THR
SEQRES   3 b   63  ILE ASP VAL LEU SER LYS ALA ILE GLU GLN LEU CYS LEU
SEQRES   4 b   63  LYS GLY VAL GLU SER ALA LYS ALA ASP GLY ARG LYS THR
SEQRES   5 b   63  VAL MET ALA ARG ASP ILE VAL ILE ASP HIS LEU
SEQRES   1 c   63  ALA GLU VAL LEU VAL VAL THR SER LYS VAL LYS LYS LEU
SEQRES   2 c   63  ILE LYS GLU LYS GLY GLN MET ASN THR SER ALA GLU THR
SEQRES   3 c   63  ILE ASP VAL LEU SER LYS ALA ILE GLU GLN LEU CYS LEU
SEQRES   4 c   63  LYS GLY VAL GLU SER ALA LYS ALA ASP GLY ARG LYS THR
SEQRES   5 c   63  VAL MET ALA ARG ASP ILE VAL ILE ASP HIS LEU
SEQRES   1 e   63  ALA GLU VAL LEU VAL VAL THR SER LYS VAL LYS LYS LEU
SEQRES   2 e   63  ILE LYS GLU LYS GLY GLN MET ASN THR SER ALA GLU THR
SEQRES   3 e   63  ILE ASP VAL LEU SER LYS ALA ILE GLU GLN LEU CYS LEU
SEQRES   4 e   63  LYS GLY VAL GLU SER ALA LYS ALA ASP GLY ARG LYS THR
SEQRES   5 e   63  VAL MET ALA ARG ASP ILE VAL ILE ASP HIS LEU
SEQRES   1 f   63  ALA GLU VAL LEU VAL VAL THR SER LYS VAL LYS LYS LEU
SEQRES   2 f   63  ILE LYS GLU LYS GLY GLN MET ASN THR SER ALA GLU THR
SEQRES   3 f   63  ILE ASP VAL LEU SER LYS ALA ILE GLU GLN LEU CYS LEU
SEQRES   4 f   63  LYS GLY VAL GLU SER ALA LYS ALA ASP GLY ARG LYS THR
SEQRES   5 f   63  VAL MET ALA ARG ASP ILE VAL ILE ASP HIS LEU
SEQRES   1 h   63  ALA GLU VAL LEU VAL VAL THR SER LYS VAL LYS LYS LEU
SEQRES   2 h   63  ILE LYS GLU LYS GLY GLN MET ASN THR SER ALA GLU THR
SEQRES   3 h   63  ILE ASP VAL LEU SER LYS ALA ILE GLU GLN LEU CYS LEU
SEQRES   4 h   63  LYS GLY VAL GLU SER ALA LYS ALA ASP GLY ARG LYS THR
SEQRES   5 h   63  VAL MET ALA ARG ASP ILE VAL ILE ASP HIS LEU
SEQRES   1 i   63  ALA GLU VAL LEU VAL VAL THR SER LYS VAL LYS LYS LEU
SEQRES   2 i   63  ILE LYS GLU LYS GLY GLN MET ASN THR SER ALA GLU THR
SEQRES   3 i   63  ILE ASP VAL LEU SER LYS ALA ILE GLU GLN LEU CYS LEU
SEQRES   4 i   63  LYS GLY VAL GLU SER ALA LYS ALA ASP GLY ARG LYS THR
SEQRES   5 i   63  VAL MET ALA ARG ASP ILE VAL ILE ASP HIS LEU
SEQRES   1 k   63  ALA GLU VAL LEU VAL VAL THR SER LYS VAL LYS LYS LEU
SEQRES   2 k   63  ILE LYS GLU LYS GLY GLN MET ASN THR SER ALA GLU THR
SEQRES   3 k   63  ILE ASP VAL LEU SER LYS ALA ILE GLU GLN LEU CYS LEU
SEQRES   4 k   63  LYS GLY VAL GLU SER ALA LYS ALA ASP GLY ARG LYS THR
SEQRES   5 k   63  VAL MET ALA ARG ASP ILE VAL ILE ASP HIS LEU
SEQRES   1 l   63  ALA GLU VAL LEU VAL VAL THR SER LYS VAL LYS LYS LEU
SEQRES   2 l   63  ILE LYS GLU LYS GLY GLN MET ASN THR SER ALA GLU THR
SEQRES   3 l   63  ILE ASP VAL LEU SER LYS ALA ILE GLU GLN LEU CYS LEU
SEQRES   4 l   63  LYS GLY VAL GLU SER ALA LYS ALA ASP GLY ARG LYS THR
SEQRES   5 l   63  VAL MET ALA ARG ASP ILE VAL ILE ASP HIS LEU
SEQRES   1 n   63  ALA GLU VAL LEU VAL VAL THR SER LYS VAL LYS LYS LEU
SEQRES   2 n   63  ILE LYS GLU LYS GLY GLN MET ASN THR SER ALA GLU THR
SEQRES   3 n   63  ILE ASP VAL LEU SER LYS ALA ILE GLU GLN LEU CYS LEU
SEQRES   4 n   63  LYS GLY VAL GLU SER ALA LYS ALA ASP GLY ARG LYS THR
SEQRES   5 n   63  VAL MET ALA ARG ASP ILE VAL ILE ASP HIS LEU
SEQRES   1 o   63  ALA GLU VAL LEU VAL VAL THR SER LYS VAL LYS LYS LEU
SEQRES   2 o   63  ILE LYS GLU LYS GLY GLN MET ASN THR SER ALA GLU THR
SEQRES   3 o   63  ILE ASP VAL LEU SER LYS ALA ILE GLU GLN LEU CYS LEU
SEQRES   4 o   63  LYS GLY VAL GLU SER ALA LYS ALA ASP GLY ARG LYS THR
SEQRES   5 o   63  VAL MET ALA ARG ASP ILE VAL ILE ASP HIS LEU
SEQRES   1 q   63  ALA GLU VAL LEU VAL VAL THR SER LYS VAL LYS LYS LEU
SEQRES   2 q   63  ILE LYS GLU LYS GLY GLN MET ASN THR SER ALA GLU THR
SEQRES   3 q   63  ILE ASP VAL LEU SER LYS ALA ILE GLU GLN LEU CYS LEU
SEQRES   4 q   63  LYS GLY VAL GLU SER ALA LYS ALA ASP GLY ARG LYS THR
SEQRES   5 q   63  VAL MET ALA ARG ASP ILE VAL ILE ASP HIS LEU
SEQRES   1 r   63  ALA GLU VAL LEU VAL VAL THR SER LYS VAL LYS LYS LEU
SEQRES   2 r   63  ILE LYS GLU LYS GLY GLN MET ASN THR SER ALA GLU THR
SEQRES   3 r   63  ILE ASP VAL LEU SER LYS ALA ILE GLU GLN LEU CYS LEU
SEQRES   4 r   63  LYS GLY VAL GLU SER ALA LYS ALA ASP GLY ARG LYS THR
SEQRES   5 r   63  VAL MET ALA ARG ASP ILE VAL ILE ASP HIS LEU
SEQRES   1 t   63  ALA GLU VAL LEU VAL VAL THR SER LYS VAL LYS LYS LEU
SEQRES   2 t   63  ILE LYS GLU LYS GLY GLN MET ASN THR SER ALA GLU THR
SEQRES   3 t   63  ILE ASP VAL LEU SER LYS ALA ILE GLU GLN LEU CYS LEU
SEQRES   4 t   63  LYS GLY VAL GLU SER ALA LYS ALA ASP GLY ARG LYS THR
SEQRES   5 t   63  VAL MET ALA ARG ASP ILE VAL ILE ASP HIS LEU
SEQRES   1 u   63  ALA GLU VAL LEU VAL VAL THR SER LYS VAL LYS LYS LEU
SEQRES   2 u   63  ILE LYS GLU LYS GLY GLN MET ASN THR SER ALA GLU THR
SEQRES   3 u   63  ILE ASP VAL LEU SER LYS ALA ILE GLU GLN LEU CYS LEU
SEQRES   4 u   63  LYS GLY VAL GLU SER ALA LYS ALA ASP GLY ARG LYS THR
SEQRES   5 u   63  VAL MET ALA ARG ASP ILE VAL ILE ASP HIS LEU
SEQRES   1 w   63  ALA GLU VAL LEU VAL VAL THR SER LYS VAL LYS LYS LEU
SEQRES   2 w   63  ILE LYS GLU LYS GLY GLN MET ASN THR SER ALA GLU THR
SEQRES   3 w   63  ILE ASP VAL LEU SER LYS ALA ILE GLU GLN LEU CYS LEU
SEQRES   4 w   63  LYS GLY VAL GLU SER ALA LYS ALA ASP GLY ARG LYS THR
SEQRES   5 w   63  VAL MET ALA ARG ASP ILE VAL ILE ASP HIS LEU
SEQRES   1 x   63  ALA GLU VAL LEU VAL VAL THR SER LYS VAL LYS LYS LEU
SEQRES   2 x   63  ILE LYS GLU LYS GLY GLN MET ASN THR SER ALA GLU THR
SEQRES   3 x   63  ILE ASP VAL LEU SER LYS ALA ILE GLU GLN LEU CYS LEU
SEQRES   4 x   63  LYS GLY VAL GLU SER ALA LYS ALA ASP GLY ARG LYS THR
SEQRES   5 x   63  VAL MET ALA ARG ASP ILE VAL ILE ASP HIS LEU
HELIX    1   1 THR D    8  GLY D   19  1                                  12
HELIX    2   2 ALA D   25  ALA D   48  1                                  24
HELIX    3   3 ALA D   56  ASP D   58  1                                   3
HELIX    4   4 THR H    8  GLY H   19  1                                  12
HELIX    5   5 ALA H   25  LYS H   47  1                                  23
HELIX    6   6 ALA H   56  ASP H   58  1                                   3
HELIX    7   7 THR E    8  GLY E   19  1                                  12
HELIX    8   8 ALA E   25  ALA E   48  1                                  24
HELIX    9   9 ALA E   56  ASP E   58  1                                   3
HELIX   10  10 THR I    8  GLY I   19  1                                  12
HELIX   11  11 ALA I   25  LYS I   47  1                                  23
HELIX   12  12 ALA I   56  ASP I   58  1                                   3
HELIX   13  13 THR F    8  GLY F   19  1                                  12
HELIX   14  14 ALA F   25  ALA F   48  1                                  24
HELIX   15  15 ALA F   56  ASP F   58  1                                   3
HELIX   16  16 THR J    8  GLY J   19  1                                  12
HELIX   17  17 ALA J   25  LYS J   47  1                                  23
HELIX   18  18 ALA J   56  ASP J   58  1                                   3
HELIX   19  19 THR G    8  GLY G   19  1                                  12
HELIX   20  20 ALA G   25  ALA G   48  1                                  24
HELIX   21  21 ALA G   56  ASP G   58  1                                   3
HELIX   22  22 THR K    8  GLY K   19  1                                  12
HELIX   23  23 ALA K   25  LYS K   47  1                                  23
HELIX   24  24 ALA K   56  ASP K   58  1                                   3
HELIX   25  25 THR L    8  GLY L   19  1                                  12
HELIX   26  26 ALA L   25  ALA L   48  1                                  24
HELIX   27  27 ALA L   56  ASP L   58  1                                   3
HELIX   28  28 THR M    8  GLY M   19  1                                  12
HELIX   29  29 ALA M   25  LYS M   47  1                                  23
HELIX   30  30 ALA M   56  ASP M   58  1                                   3
HELIX   31  31 THR N    8  GLY N   19  1                                  12
HELIX   32  32 ALA N   25  ALA N   48  1                                  24
HELIX   33  33 ALA N   56  ASP N   58  1                                   3
HELIX   34  34 THR O    8  GLY O   19  1                                  12
HELIX   35  35 ALA O   25  LYS O   47  1                                  23
HELIX   36  36 ALA O   56  ASP O   58  1                                   3
HELIX   37  37 THR P    8  GLY P   19  1                                  12
HELIX   38  38 ALA P   25  ALA P   48  1                                  24
HELIX   39  39 ALA P   56  ASP P   58  1                                   3
HELIX   40  40 THR Q    8  GLY Q   19  1                                  12
HELIX   41  41 ALA Q   25  LYS Q   47  1                                  23
HELIX   42  42 ALA Q   56  ASP Q   58  1                                   3
HELIX   43  43 THR R    8  GLY R   19  1                                  12
HELIX   44  44 ALA R   25  ALA R   48  1                                  24
HELIX   45  45 ALA R   56  ASP R   58  1                                   3
HELIX   46  46 THR Z    8  GLY Z   19  1                                  12
HELIX   47  47 ALA Z   25  LYS Z   47  1                                  23
HELIX   48  48 ALA Z   56  ASP Z   58  1                                   3
HELIX   49  49 THR b    8  GLY b   19  1                                  12
HELIX   50  50 ALA b   25  ALA b   48  1                                  24
HELIX   51  51 ALA b   56  ASP b   58  1                                   3
HELIX   52  52 THR c    8  GLY c   19  1                                  12
HELIX   53  53 ALA c   25  LYS c   47  1                                  23
HELIX   54  54 ALA c   56  ASP c   58  1                                   3
HELIX   55  55 THR e    8  GLY e   19  1                                  12
HELIX   56  56 ALA e   25  ALA e   48  1                                  24
HELIX   57  57 ALA e   56  ASP e   58  1                                   3
HELIX   58  58 THR f    8  GLY f   19  1                                  12
HELIX   59  59 ALA f   25  LYS f   47  1                                  23
HELIX   60  60 ALA f   56  ASP f   58  1                                   3
HELIX   61  61 THR h    8  GLY h   19  1                                  12
HELIX   62  62 ALA h   25  ALA h   48  1                                  24
HELIX   63  63 ALA h   56  ASP h   58  1                                   3
HELIX   64  64 THR i    8  GLY i   19  1                                  12
HELIX   65  65 ALA i   25  LYS i   47  1                                  23
HELIX   66  66 ALA i   56  ASP i   58  1                                   3
HELIX   67  67 THR k    8  GLY k   19  1                                  12
HELIX   68  68 ALA k   25  ALA k   48  1                                  24
HELIX   69  69 ALA k   56  ASP k   58  1                                   3
HELIX   70  70 THR l    8  GLY l   19  1                                  12
HELIX   71  71 ALA l   25  LYS l   47  1                                  23
HELIX   72  72 ALA l   56  ASP l   58  1                                   3
HELIX   73  73 THR n    8  GLY n   19  1                                  12
HELIX   74  74 ALA n   25  ALA n   48  1                                  24
HELIX   75  75 ALA n   56  ASP n   58  1                                   3
HELIX   76  76 THR o    8  GLY o   19  1                                  12
HELIX   77  77 ALA o   25  LYS o   47  1                                  23
HELIX   78  78 ALA o   56  ASP o   58  1                                   3
HELIX   79  79 THR q    8  GLY q   19  1                                  12
HELIX   80  80 ALA q   25  ALA q   48  1                                  24
HELIX   81  81 ALA q   56  ASP q   58  1                                   3
HELIX   82  82 THR r    8  GLY r   19  1                                  12
HELIX   83  83 ALA r   25  LYS r   47  1                                  23
HELIX   84  84 ALA r   56  ASP r   58  1                                   3
HELIX   85  85 THR t    8  GLY t   19  1                                  12
HELIX   86  86 ALA t   25  ALA t   48  1                                  24
HELIX   87  87 ALA t   56  ASP t   58  1                                   3
HELIX   88  88 THR u    8  GLY u   19  1                                  12
HELIX   89  89 ALA u   25  LYS u   47  1                                  23
HELIX   90  90 ALA u   56  ASP u   58  1                                   3
HELIX   91  91 THR w    8  GLY w   19  1                                  12
HELIX   92  92 ALA w   25  ALA w   48  1                                  24
HELIX   93  93 ALA w   56  ASP w   58  1                                   3
HELIX   94  94 THR x    8  GLY x   19  1                                  12
HELIX   95  95 ALA x   25  LYS x   47  1                                  23
HELIX   96  96 ALA x   56  ASP x   58  1                                   3
CRYST1   33.019  103.026  115.664  90.00  90.00  90.00 I 21 21 21               
SCALE1      0.030286  0.000000  0.000000        0.00000                         
SCALE2      0.000000  0.009706  0.000000        0.00000                         
SCALE3      0.000000  0.000000  0.008646        0.00000                         
ATOM      1  N   ALA D   2      21.163-101.968  73.207  1.00 36.54           N
ATOM      2  CA  ALA D   2      21.914-100.935  72.506  1.00 77.65           C
ATOM      3  C   ALA D   2      21.183 -99.610  72.591  1.00 73.22           C
ATOM      4  O   ALA D   2      20.107 -99.526  73.182  1.00 80.11           O
ATOM      5  CB  ALA D   2      22.149-101.328  71.033  1.00 79.21           C
ATOM      6  N   GLU D   3      21.785 -98.583  71.991  1.00 73.46           N
ATOM      7  CA  GLU D   3      21.240 -97.231  71.918  1.00 62.22           C
ATOM      8  C   GLU D   3      21.108 -96.614  73.300  1.00 56.12           C
ATOM      9  O   GLU D   3      20.171 -96.926  74.036  1.00 61.59           O
ATOM     10  CB  GLU D   3      19.890 -97.216  71.200  1.00 66.01           C
ATOM     11  CG  GLU D   3      19.969 -97.686  69.754  1.00 75.31           C
ATOM     12  CD  GLU D   3      20.744 -96.728  68.857  1.00 82.77           C
ATOM     13  OE1 GLU D   3      20.501 -95.503  68.922  1.00 78.42           O
ATOM     14  OE2 GLU D   3      21.610 -97.207  68.086  1.00 88.78           O
ATOM     15  N   VAL D   4      22.055 -95.749  73.659  1.00 53.05           N
ATOM     16  CA  VAL D   4      22.003 -94.988  74.902  1.00 46.26           C
ATOM     17  C   VAL D   4      21.076 -93.799  74.676  1.00 48.92           C
ATOM     18  O   VAL D   4      21.378 -92.894  73.899  1.00 48.28           O
ATOM     19  CB  VAL D   4      23.403 -94.533  75.332  1.00 48.89           C
ATOM     20  CG1 VAL D   4      23.324 -93.549  76.524  1.00 44.38           C
ATOM     21  CG2 VAL D   4      24.271 -95.751  75.656  1.00 42.40           C
ATOM     22  N   LEU D   5      19.931 -93.800  75.339  1.00 51.06           N
ATOM     23  CA  LEU D   5      18.948 -92.763  75.080  1.00 43.72           C
ATOM     24  C   LEU D   5      19.021 -91.606  76.060  1.00 44.09           C
ATOM     25  O   LEU D   5      18.451 -90.545  75.784  1.00 45.14           O
ATOM     26  CB  LEU D   5      17.539 -93.360  75.086  1.00 44.14           C
ATOM     27  CG  LEU D   5      16.949 -93.735  73.729  1.00 42.99           C
ATOM     28  CD1 LEU D   5      17.990 -94.316  72.822  1.00 43.23           C
ATOM     29  CD2 LEU D   5      15.811 -94.725  73.932  1.00 45.46           C
ATOM     30  N   VAL D   6      19.706 -91.758  77.163  1.00 41.52           N
ATOM     31  CA  VAL D   6      19.840 -90.651  78.095  1.00 45.55           C
ATOM     32  C   VAL D   6      21.226 -90.035  77.941  1.00 45.48           C
ATOM     33  O   VAL D   6      22.170 -90.685  77.482  1.00 44.60           O
ATOM     34  CB  VAL D   6      19.594 -91.121  79.536  1.00 47.18           C
ATOM     35  CG1 VAL D   6      18.166 -91.619  79.651  1.00 44.31           C
ATOM     36  CG2 VAL D   6      20.632 -92.191  79.926  1.00 44.88           C
ATOM     37  N   VAL D   7      21.337 -88.757  78.306  1.00 44.60           N
ATOM     38  CA  VAL D   7      22.603 -88.026  78.305  1.00 46.66           C
ATOM     39  C   VAL D   7      23.302 -88.356  79.622  1.00 49.92           C
ATOM     40  O   VAL D   7      23.029 -87.746  80.662  1.00 48.07           O
ATOM     41  CB  VAL D   7      22.402 -86.516  78.140  1.00 51.18           C
ATOM     42  CG1 VAL D   7      23.747 -85.825  77.916  1.00 50.54           C
ATOM     43  CG2 VAL D   7      21.434 -86.206  77.010  1.00 45.56           C
ATOM     44  N   THR D   8      24.206 -89.333  79.569  1.00 49.94           N
ATOM     45  CA  THR D   8      24.851 -89.857  80.766  1.00 46.86           C
ATOM     46  C   THR D   8      25.322 -88.745  81.686  1.00 51.10           C
ATOM     47  O   THR D   8      24.926 -88.682  82.858  1.00 50.66           O
ATOM     48  CB  THR D   8      26.029 -90.727  80.353  1.00 47.92           C
ATOM     49  OG1 THR D   8      25.556 -91.819  79.556  1.00 49.87           O
ATOM     50  CG2 THR D   8      26.732 -91.247  81.575  1.00 47.29           C
ATOM     51  N   SER D   9      26.129 -87.824  81.145  1.00 50.29           N
ATOM     52  CA  SER D   9      26.854 -86.871  81.979  1.00 49.71           C
ATOM     53  C   SER D   9      25.903 -85.959  82.740  1.00 54.64           C
ATOM     54  O   SER D   9      26.178 -85.588  83.889  1.00 54.98           O
ATOM     55  CB  SER D   9      27.819 -86.040  81.126  1.00 52.39           C
ATOM     56  OG  SER D   9      27.264 -85.725  79.860  1.00 60.53           O
ATOM     57  N   LYS D  10      24.785 -85.572  82.117  1.00 51.13           N
ATOM     58  CA  LYS D  10      23.846 -84.717  82.828  1.00 49.11           C
ATOM     59  C   LYS D  10      23.104 -85.500  83.895  1.00 52.89           C
ATOM     60  O   LYS D  10      22.819 -84.960  84.971  1.00 51.69           O
ATOM     61  CB  LYS D  10      22.864 -84.068  81.854  1.00 55.10           C
ATOM     62  CG  LYS D  10      23.522 -83.516  80.601  1.00 58.24           C
ATOM     63  CD  LYS D  10      23.583 -81.995  80.626  1.00 71.96           C
ATOM     64  CE  LYS D  10      23.188 -81.402  79.279  1.00 72.42           C
ATOM     65  NZ  LYS D  10      24.212 -81.749  78.243  1.00 70.09           N
ATOM     66  N   VAL D  11      22.809 -86.774  83.626  1.00 47.44           N
ATOM     67  CA  VAL D  11      22.208 -87.613  84.651  1.00 48.33           C
ATOM     68  C   VAL D  11      23.125 -87.694  85.860  1.00 53.13           C
ATOM     69  O   VAL D  11      22.719 -87.402  86.996  1.00 51.46           O
ATOM     70  CB  VAL D  11      21.903 -89.011  84.093  1.00 48.19           C
ATOM     71  CG1 VAL D  11      21.416 -89.905  85.208  1.00 49.17           C
ATOM     72  CG2 VAL D  11      20.892 -88.932  82.976  1.00 46.55           C
ATOM     73  N   LYS D  12      24.386 -88.073  85.628  1.00 45.95           N
ATOM     74  CA  LYS D  12      25.316 -88.236  86.740  1.00 55.27           C
ATOM     75  C   LYS D  12      25.542 -86.923  87.482  1.00 54.20           C
ATOM     76  O   LYS D  12      25.664 -86.917  88.712  1.00 54.44           O
ATOM     77  CB  LYS D  12      26.629 -88.858  86.248  1.00 51.68           C
ATOM     78  CG  LYS D  12      26.367 -89.992  85.258  1.00 53.59           C
ATOM     79  CD  LYS D  12      27.580 -90.834  84.914  1.00 60.69           C
ATOM     80  CE  LYS D  12      28.883 -90.072  85.025  1.00 69.43           C
ATOM     81  NZ  LYS D  12      29.909 -90.732  84.161  1.00 72.00           N
ATOM     82  N   LYS D  13      25.558 -85.793  86.773  1.00 52.73           N
ATOM     83  CA  LYS D  13      25.744 -84.542  87.499  1.00 55.63           C
ATOM     84  C   LYS D  13      24.490 -84.203  88.282  1.00 58.68           C
ATOM     85  O   LYS D  13      24.566 -83.710  89.413  1.00 61.38           O
ATOM     86  CB  LYS D  13      26.136 -83.406  86.551  1.00 56.68           C
ATOM     87  CG  LYS D  13      25.583 -82.035  86.927  1.00 59.71           C
ATOM     88  CD  LYS D  13      25.962 -80.975  85.891  1.00 74.93           C
ATOM     89  CE  LYS D  13      24.947 -79.827  85.849  1.00 78.33           C
ATOM     90  NZ  LYS D  13      25.441 -78.591  86.529  1.00 79.75           N
ATOM     91  N   LEU D  14      23.323 -84.515  87.721  1.00 57.86           N
ATOM     92  CA  LEU D  14      22.087 -84.297  88.462  1.00 59.83           C
ATOM     93  C   LEU D  14      22.037 -85.166  89.709  1.00 61.02           C
ATOM     94  O   LEU D  14      21.649 -84.697  90.785  1.00 64.31           O
ATOM     95  CB  LEU D  14      20.879 -84.565  87.569  1.00 55.35           C
ATOM     96  CG  LEU D  14      19.572 -84.715  88.342  1.00 61.79           C
ATOM     97  CD1 LEU D  14      18.913 -83.358  88.537  1.00 61.09           C
ATOM     98  CD2 LEU D  14      18.633 -85.667  87.606  1.00 56.81           C
ATOM     99  N   ILE D  15      22.434 -86.433  89.590  1.00 57.87           N
ATOM    100  CA  ILE D  15      22.427 -87.308  90.759  1.00 65.05           C
ATOM    101  C   ILE D  15      23.456 -86.836  91.779  1.00 66.49           C
ATOM    102  O   ILE D  15      23.156 -86.693  92.970  1.00 67.48           O
ATOM    103  CB  ILE D  15      22.656 -88.774  90.339  1.00 62.11           C
ATOM    104  CG1 ILE D  15      21.369 -89.355  89.744  1.00 57.48           C
ATOM    105  CG2 ILE D  15      23.129 -89.626  91.518  1.00 62.87           C
ATOM    106  CD1 ILE D  15      21.601 -90.497  88.759  1.00 51.25           C
ATOM    107  N   LYS D  16      24.678 -86.563  91.322  1.00 64.74           N
ATOM    108  CA  LYS D  16      25.699 -86.034  92.218  1.00 70.37           C
ATOM    109  C   LYS D  16      25.288 -84.698  92.817  1.00 72.60           C
ATOM    110  O   LYS D  16      25.681 -84.378  93.944  1.00 79.59           O
ATOM    111  CB  LYS D  16      27.028 -85.878  91.482  1.00 67.31           C
ATOM    112  CG  LYS D  16      28.240 -85.936  92.383  1.00 70.47           C
ATOM    113  CD  LYS D  16      29.159 -87.064  91.940  1.00 75.05           C
ATOM    114  CE  LYS D  16      29.927 -87.674  93.107  1.00 72.95           C
ATOM    115  NZ  LYS D  16      30.524 -88.991  92.729  1.00 68.47           N
ATOM    116  N   GLU D  17      24.510 -83.898  92.094  1.00 67.54           N
ATOM    117  CA  GLU D  17      24.253 -82.553  92.578  1.00 72.94           C
ATOM    118  C   GLU D  17      23.004 -82.479  93.440  1.00 73.56           C
ATOM    119  O   GLU D  17      22.882 -81.563  94.259  1.00 78.86           O
ATOM    120  CB  GLU D  17      24.188 -81.580  91.388  1.00 77.83           C
ATOM    121  CG  GLU D  17      23.320 -80.333  91.524  1.00 84.53           C
ATOM    122  CD  GLU D  17      23.795 -79.210  90.592  1.00 90.66           C
ATOM    123  OE1 GLU D  17      24.994 -79.213  90.217  1.00 90.35           O
ATOM    124  OE2 GLU D  17      22.983 -78.319  90.252  1.00 89.99           O
ATOM    125  N   LYS D  18      22.143 -83.489  93.357  1.00 75.75           N
ATOM    126  CA  LYS D  18      20.871 -83.458  94.120  1.00 75.92           C
ATOM    127  C   LYS D  18      20.935 -84.438  95.289  1.00 78.91           C
ATOM    128  O   LYS D  18      20.139 -84.282  96.223  1.00 82.61           O
ATOM    129  CB  LYS D  18      19.688 -83.800  93.213  1.00 76.56           C
ATOM    130  CG  LYS D  18      18.511 -82.840  93.295  1.00 79.13           C
ATOM    131  CD  LYS D  18      17.594 -83.118  94.465  1.00 77.19           C
ATOM    132  CE  LYS D  18      17.528 -81.976  95.456  1.00 82.07           C
ATOM    133  NZ  LYS D  18      16.615 -82.279  96.584  1.00 85.48           N
ATOM    134  N   GLY D  19      21.843 -85.410  95.243  1.00 79.06           N
ATOM    135  CA  GLY D  19      21.980 -86.300  96.378  1.00 75.02           C
ATOM    136  C   GLY D  19      23.395 -86.784  96.643  1.00 84.01           C
ATOM    137  O   GLY D  19      23.590 -87.709  97.437  1.00 90.38           O
ATOM    138  N   GLN D  20      24.389 -86.186  95.987  1.00 76.92           N
ATOM    139  CA  GLN D  20      25.803 -86.529  96.139  1.00 79.58           C
ATOM    140  C   GLN D  20      26.104 -88.003  95.887  1.00 76.35           C
ATOM    141  O   GLN D  20      27.192 -88.475  96.240  1.00 77.47           O
ATOM    142  CB  GLN D  20      26.336 -86.133  97.523  1.00 84.17           C
ATOM    143  CG  GLN D  20      26.493 -84.633  97.735  1.00 84.16           C
ATOM    144  CD  GLN D  20      25.287 -84.020  98.439  1.00 86.59           C
ATOM    145  OE1 GLN D  20      24.183 -84.568  98.403  1.00 81.11           O
ATOM    146  NE2 GLN D  20      25.500 -82.887  99.099  1.00 85.92           N
ATOM    147  N   MET D  21      25.183 -88.751  95.288  1.00 73.70           N
ATOM    148  CA  MET D  21      25.466 -90.145  94.999  1.00 74.91           C
ATOM    149  C   MET D  21      26.337 -90.281  93.756  1.00 68.94           C
ATOM    150  O   MET D  21      26.483 -89.366  92.941  1.00 66.48           O
ATOM    151  CB  MET D  21      24.188 -90.956  94.780  1.00 74.16           C
ATOM    152  CG  MET D  21      23.698 -91.786  95.959  1.00 75.12           C
ATOM    153  SD  MET D  21      22.914 -90.826  97.267  1.00 94.06           S
ATOM    154  CE  MET D  21      24.240 -90.768  98.482  1.00 87.19           C
ATOM    155  N   ASN D  22      26.907 -91.462  93.618  1.00 66.22           N
ATOM    156  CA  ASN D  22      27.462 -91.899  92.359  1.00 66.66           C
ATOM    157  C   ASN D  22      26.351 -92.504  91.508  1.00 66.97           C
ATOM    158  O   ASN D  22      25.181 -92.545  91.904  1.00 64.15           O
ATOM    159  CB  ASN D  22      28.603 -92.869  92.628  1.00 64.48           C
ATOM    160  CG  ASN D  22      29.865 -92.151  93.014  1.00 73.58           C
ATOM    161  OD1 ASN D  22      30.160 -91.958  94.196  1.00 77.32           O
ATOM    162  ND2 ASN D  22      30.639 -91.767  92.015  1.00 78.33           N
ATOM    163  N   THR D  23      26.715 -92.975  90.319  1.00 63.79           N
ATOM    164  CA  THR D  23      25.757 -93.514  89.362  1.00 57.49           C
ATOM    165  C   THR D  23      26.388 -94.708  88.675  1.00 56.77           C
ATOM    166  O   THR D  23      27.313 -94.557  87.867  1.00 59.40           O
ATOM    167  CB  THR D  23      25.331 -92.465  88.341  1.00 54.89           C
ATOM    168  OG1 THR D  23      24.607 -91.435  89.013  1.00 57.42           O
ATOM    169  CG2 THR D  23      24.456 -93.080  87.282  1.00 55.36           C
ATOM    170  N   SER D  24      25.878 -95.888  88.992  1.00 51.71           N
ATOM    171  CA  SER D  24      26.386 -97.104  88.390  1.00 51.22           C
ATOM    172  C   SER D  24      26.063 -97.142  86.904  1.00 48.88           C
ATOM    173  O   SER D  24      25.133 -96.485  86.419  1.00 51.57           O
ATOM    174  CB  SER D  24      25.787 -98.321  89.082  1.00 57.02           C
ATOM    175  OG  SER D  24      24.535 -98.654  88.508  1.00 58.86           O
ATOM    176  N   ALA D  25      26.853 -97.936  86.185  1.00 49.35           N
ATOM    177  CA  ALA D  25      26.728 -98.023  84.735  1.00 52.46           C
ATOM    178  C   ALA D  25      25.334 -98.483  84.329  1.00 56.82           C
ATOM    179  O   ALA D  25      24.669 -97.837  83.514  1.00 55.94           O
ATOM    180  CB  ALA D  25      27.785 -98.981  84.183  1.00 48.11           C
ATOM    181  N   GLU D  26      24.875 -99.601  84.903  1.00 55.16           N
ATOM    182  CA  GLU D  26      23.611-100.198  84.502  1.00 53.61           C
ATOM    183  C   GLU D  26      22.414 -99.335  84.871  1.00 49.50           C
ATOM    184  O   GLU D  26      21.331 -99.543  84.319  1.00 44.87           O
ATOM    185  CB  GLU D  26      23.437-101.567  85.146  1.00 55.18           C
ATOM    186  CG  GLU D  26      24.654-102.436  85.135  1.00 62.55           C
ATOM    187  CD  GLU D  26      24.365-103.885  84.756  1.00 67.58           C
ATOM    188  OE1 GLU D  26      25.323-104.692  84.790  1.00 70.15           O
ATOM    189  OE2 GLU D  26      23.211-104.211  84.394  1.00 60.54           O
ATOM    190  N   THR D  27      22.569 -98.406  85.816  1.00 46.63           N
ATOM    191  CA  THR D  27      21.500 -97.450  86.063  1.00 46.33           C
ATOM    192  C   THR D  27      21.170 -96.687  84.786  1.00 45.67           C
ATOM    193  O   THR D  27      19.997 -96.507  84.444  1.00 46.11           O
ATOM    194  CB  THR D  27      21.903 -96.499  87.182  1.00 50.88           C
ATOM    195  OG1 THR D  27      22.545 -97.249  88.217  1.00 51.70           O
ATOM    196  CG2 THR D  27      20.677 -95.816  87.764  1.00 43.35           C
ATOM    197  N   ILE D  28      22.201 -96.296  84.036  1.00 41.19           N
ATOM    198  CA  ILE D  28      22.020 -95.673  82.731  1.00 43.81           C
ATOM    199  C   ILE D  28      21.271 -96.601  81.786  1.00 43.31           C
ATOM    200  O   ILE D  28      20.420 -96.164  81.000  1.00 40.85           O
ATOM    201  CB  ILE D  28      23.395 -95.291  82.148  1.00 48.49           C
ATOM    202  CG1 ILE D  28      24.110 -94.278  83.059  1.00 45.29           C
ATOM    203  CG2 ILE D  28      23.264 -94.887  80.675  1.00 38.30           C
ATOM    204  CD1 ILE D  28      23.242 -93.159  83.562  1.00 45.69           C
ATOM    205  N   ASP D  29      21.580 -97.887  81.839  1.00 43.36           N
ATOM    206  CA  ASP D  29      20.945 -98.836  80.895  1.00 46.61           C
ATOM    207  C   ASP D  29      19.452 -99.003  81.207  1.00 47.71           C
ATOM    208  O   ASP D  29      18.690 -99.139  80.251  1.00 48.35           O
ATOM    209  CB  ASP D  29      21.681-100.174  80.871  1.00 55.60           C
ATOM    210  CG  ASP D  29      22.284-100.495  79.517  1.00 69.08           C
ATOM    211  OD1 ASP D  29      22.413-101.693  79.203  1.00 75.91           O
ATOM    212  OD2 ASP D  29      22.614 -99.543  78.785  1.00 72.19           O
ATOM    213  N   VAL D  30      19.049 -98.981  82.476  1.00 39.50           N
ATOM    214  CA  VAL D  30      17.625 -99.109  82.746  1.00 45.40           C
ATOM    215  C   VAL D  30      16.913 -97.770  82.554  1.00 42.70           C
ATOM    216  O   VAL D  30      15.755 -97.748  82.126  1.00 43.56           O
ATOM    217  CB  VAL D  30      17.376 -99.703  84.145  1.00 42.13           C
ATOM    218  CG1 VAL D  30      18.103-101.037  84.279  1.00 42.44           C
ATOM    219  CG2 VAL D  30      17.809 -98.769  85.219  1.00 46.32           C
ATOM    220  N   LEU D  31      17.576 -96.641  82.833  1.00 41.14           N
ATOM    221  CA  LEU D  31      17.001 -95.353  82.451  1.00 42.53           C
ATOM    222  C   LEU D  31      16.757 -95.302  80.954  1.00 43.23           C
ATOM    223  O   LEU D  31      15.708 -94.820  80.495  1.00 42.94           O
ATOM    224  CB  LEU D  31      17.904 -94.201  82.875  1.00 40.08           C
ATOM    225  CG  LEU D  31      17.914 -93.866  84.361  1.00 41.45           C
ATOM    226  CD1 LEU D  31      18.643 -92.558  84.581  1.00 44.79           C
ATOM    227  CD2 LEU D  31      16.478 -93.781  84.914  1.00 39.86           C
ATOM    228  N   SER D  32      17.685 -95.852  80.181  1.00 39.31           N
ATOM    229  CA  SER D  32      17.503 -95.872  78.741  1.00 41.16           C
ATOM    230  C   SER D  32      16.292 -96.709  78.363  1.00 45.20           C
ATOM    231  O   SER D  32      15.500 -96.311  77.503  1.00 47.97           O
ATOM    232  CB  SER D  32      18.774 -96.389  78.068  1.00 44.95           C
ATOM    233  OG  SER D  32      18.823 -96.048  76.699  1.00 44.74           O
ATOM    234  N   LYS D  33      16.119 -97.848  79.021  1.00 48.56           N
ATOM    235  CA  LYS D  33      14.991 -98.750  78.690  1.00 48.21           C
ATOM    236  C   LYS D  33      13.658 -98.083  79.052  1.00 43.99           C
ATOM    237  O   LYS D  33      12.698 -98.286  78.307  1.00 44.35           O
ATOM    238  CB  LYS D  33      15.146-100.099  79.397  1.00 49.49           C
ATOM    239  CG  LYS D  33      14.505-101.280  78.684  1.00 65.50           C
ATOM    240  CD  LYS D  33      13.146-101.639  79.236  1.00 72.02           C
ATOM    241  CE  LYS D  33      13.083-101.570  80.747  1.00 60.04           C
ATOM    242  NZ  LYS D  33      13.321-102.896  81.365  1.00 65.85           N
ATOM    243  N   ALA D  34      13.602 -97.342  80.159  1.00 39.00           N
ATOM    244  CA  ALA D  34      12.340 -96.707  80.522  1.00 40.67           C
ATOM    245  C   ALA D  34      11.906 -95.733  79.427  1.00 43.63           C
ATOM    246  O   ALA D  34      10.724 -95.694  79.051  1.00 43.32           O
ATOM    247  CB  ALA D  34      12.469 -96.010  81.875  1.00 38.17           C
ATOM    248  N   ILE D  35      12.877 -95.011  78.850  1.00 38.61           N
ATOM    249  CA  ILE D  35      12.639 -94.080  77.752  1.00 40.95           C
ATOM    250  C   ILE D  35      12.139 -94.811  76.517  1.00 39.22           C
ATOM    251  O   ILE D  35      11.247 -94.321  75.811  1.00 38.60           O
ATOM    252  CB  ILE D  35      13.929 -93.291  77.430  1.00 39.20           C
ATOM    253  CG1 ILE D  35      14.274 -92.300  78.537  1.00 35.22           C
ATOM    254  CG2 ILE D  35      13.733 -92.512  76.142  1.00 43.43           C
ATOM    255  CD1 ILE D  35      13.033 -91.770  79.265  1.00 46.75           C
ATOM    256  N   GLU D  36      12.750 -95.957  76.198  1.00 38.31           N
ATOM    257  CA  GLU D  36      12.292 -96.781  75.079  1.00 41.94           C
ATOM    258  C   GLU D  36      10.835 -97.183  75.263  1.00 44.72           C
ATOM    259  O   GLU D  36      10.042 -97.131  74.314  1.00 44.27           O
ATOM    260  CB  GLU D  36      13.153 -98.045  74.955  1.00 48.65           C
ATOM    261  CG  GLU D  36      14.189 -98.077  73.834  1.00 58.02           C
ATOM    262  CD  GLU D  36      15.222 -99.237  73.971  1.00 69.03           C
ATOM    263  OE1 GLU D  36      16.324 -99.036  74.543  1.00 67.70           O
ATOM    264  OE2 GLU D  36      14.941-100.351  73.471  1.00 70.83           O
ATOM    265  N   GLN D  37      10.465 -97.586  76.481  1.00 42.95           N
ATOM    266  CA  GLN D  37       9.090 -98.006  76.735  1.00 46.52           C
ATOM    267  C   GLN D  37       8.130 -96.829  76.633  1.00 43.97           C
ATOM    268  O   GLN D  37       7.062 -96.942  76.023  1.00 44.44           O
ATOM    269  CB  GLN D  37       8.969 -98.653  78.112  1.00 48.71           C
ATOM    270  CG  GLN D  37       9.962 -99.757  78.437  1.00 54.71           C
ATOM    271  CD  GLN D  37       9.845-100.963  77.533  1.00 58.91           C
ATOM    272  OE1 GLN D  37       8.786-101.583  77.439  1.00 60.14           O
ATOM    273  NE2 GLN D  37      10.948-101.308  76.860  1.00 67.06           N
ATOM    274  N   LEU D  38       8.479 -95.699  77.256  1.00 39.26           N
ATOM    275  CA  LEU D  38       7.659 -94.499  77.119  1.00 40.26           C
ATOM    276  C   LEU D  38       7.452 -94.142  75.651  1.00 44.45           C
ATOM    277  O   LEU D  38       6.324 -93.864  75.227  1.00 44.86           O
ATOM    278  CB  LEU D  38       8.300 -93.333  77.862  1.00 38.75           C
ATOM    279  CG  LEU D  38       8.153 -93.399  79.372  1.00 39.85           C
ATOM    280  CD1 LEU D  38       8.752 -92.175  79.991  1.00 33.77           C
ATOM    281  CD2 LEU D  38       6.677 -93.519  79.753  1.00 38.34           C
ATOM    282  N   CYS D  39       8.523 -94.190  74.850  1.00 39.45           N
ATOM    283  CA  CYS D  39       8.399 -93.848  73.436  1.00 42.59           C
ATOM    284  C   CYS D  39       7.448 -94.786  72.707  1.00 43.16           C
ATOM    285  O   CYS D  39       6.655 -94.342  71.870  1.00 44.66           O
ATOM    286  CB  CYS D  39       9.764 -93.876  72.759  1.00 45.38           C
ATOM    287  SG  CYS D  39      10.740 -92.434  73.117  1.00 48.85           S
ATOM    288  N   LEU D  40       7.538 -96.093  72.968  1.00 41.76           N
ATOM    289  CA  LEU D  40       6.647 -97.008  72.261  1.00 44.37           C
ATOM    290  C   LEU D  40       5.207 -96.915  72.784  1.00 40.57           C
ATOM    291  O   LEU D  40       4.266 -97.091  72.013  1.00 38.28           O
ATOM    292  CB  LEU D  40       7.193 -98.442  72.315  1.00 43.43           C
ATOM    293  CG  LEU D  40       8.387 -98.880  71.416  1.00 54.75           C
ATOM    294  CD1 LEU D  40       7.927 -99.133  69.987  1.00 59.31           C
ATOM    295  CD2 LEU D  40       9.606 -97.943  71.381  1.00 49.76           C
ATOM    296  N   LYS D  41       5.008 -96.615  74.070  1.00 41.59           N
ATOM    297  CA  LYS D  41       3.661 -96.263  74.506  1.00 47.67           C
ATOM    298  C   LYS D  41       3.174 -95.021  73.766  1.00 46.15           C
ATOM    299  O   LYS D  41       1.995 -94.926  73.402  1.00 47.33           O
ATOM    300  CB  LYS D  41       3.615 -96.039  76.024  1.00 46.67           C
ATOM    301  CG  LYS D  41       3.417 -97.293  76.860  1.00 46.60           C
ATOM    302  CD  LYS D  41       2.527 -98.311  76.152  1.00 54.02           C
ATOM    303  CE  LYS D  41       3.320 -99.592  75.825  1.00 61.36           C
ATOM    304  NZ  LYS D  41       2.499-100.718  75.277  1.00 61.88           N
ATOM    305  N   GLY D  42       4.084 -94.074  73.509  1.00 40.94           N
ATOM    306  CA  GLY D  42       3.701 -92.839  72.844  1.00 39.64           C
ATOM    307  C   GLY D  42       3.194 -93.075  71.439  1.00 38.69           C
ATOM    308  O   GLY D  42       2.159 -92.533  71.040  1.00 40.96           O
ATOM    309  N   VAL D  43       3.908 -93.908  70.680  1.00 37.89           N
ATOM    310  CA  VAL D  43       3.480 -94.297  69.339  1.00 38.09           C
ATOM    311  C   VAL D  43       2.053 -94.822  69.359  1.00 43.60           C
ATOM    312  O   VAL D  43       1.202 -94.400  68.564  1.00 41.06           O
ATOM    313  CB  VAL D  43       4.424 -95.362  68.766  1.00 40.94           C
ATOM    314  CG1 VAL D  43       3.826 -95.936  67.505  1.00 34.60           C
ATOM    315  CG2 VAL D  43       5.812 -94.779  68.524  1.00 44.05           C
ATOM    316  N   GLU D  44       1.798 -95.780  70.242  1.00 44.80           N
ATOM    317  CA  GLU D  44       0.463 -96.424  70.283  1.00 48.59           C
ATOM    318  C   GLU D  44      -0.612 -95.389  70.604  1.00 39.53           C
ATOM    319  O   GLU D  44      -1.653 -95.400  69.952  1.00 44.30           O
ATOM    320  CB  GLU D  44       0.467 -97.562  71.303  1.00 52.69           C
ATOM    321  CG  GLU D  44       1.309 -98.752  70.881  1.00 57.24           C
ATOM    322  CD  GLU D  44       1.385 -99.012  69.385  1.00 66.10           C
ATOM    323  OE1 GLU D  44       0.357 -99.401  68.798  1.00 73.20           O
ATOM    324  OE2 GLU D  44       2.478 -98.840  68.812  1.00 64.10           O
ATOM    325  N   SER D  45      -0.356 -94.545  71.588  1.00 41.34           N
ATOM    326  CA  SER D  45      -1.326 -93.513  71.941  1.00 40.20           C
ATOM    327  C   SER D  45      -1.646 -92.626  70.743  1.00 44.21           C
ATOM    328  O   SER D  45      -2.818 -92.289  70.490  1.00 42.87           O
ATOM    329  CB  SER D  45      -0.774 -92.699  73.104  1.00 38.47           C
ATOM    330  OG  SER D  45      -1.418 -91.450  73.226  1.00 43.61           O
ATOM    331  N   ALA D  46      -0.623 -92.273  69.968  1.00 42.19           N
ATOM    332  CA  ALA D  46      -0.857 -91.420  68.817  1.00 42.22           C
ATOM    333  C   ALA D  46      -1.553 -92.179  67.694  1.00 42.98           C
ATOM    334  O   ALA D  46      -2.414 -91.618  67.005  1.00 43.62           O
ATOM    335  CB  ALA D  46       0.463 -90.818  68.342  1.00 38.13           C
ATOM    336  N   LYS D  47      -1.212 -93.447  67.507  1.00 39.19           N
ATOM    337  CA  LYS D  47      -1.875 -94.249  66.450  1.00 41.12           C
ATOM    338  C   LYS D  47      -3.368 -94.412  66.766  1.00 48.51           C
ATOM    339  O   LYS D  47      -4.161 -94.435  65.820  1.00 48.73           O
ATOM    340  CB  LYS D  47      -1.202 -95.609  66.258  1.00 44.34           C
ATOM    341  CG  LYS D  47      -1.156 -96.105  64.822  1.00 46.40           C
ATOM    342  CD  LYS D  47      -1.375 -97.593  64.710  1.00 64.48           C
ATOM    343  CE  LYS D  47      -0.558 -98.385  65.706  1.00 74.60           C
ATOM    344  NZ  LYS D  47      -0.294 -99.763  65.227  1.00 75.82           N
ATOM    345  N   ALA D  48      -3.730 -94.514  68.042  1.00 42.25           N
ATOM    346  CA  ALA D  48      -5.134 -94.685  68.384  1.00 46.26           C
ATOM    347  C   ALA D  48      -5.916 -93.378  68.281  1.00 47.54           C
ATOM    348  O   ALA D  48      -7.141 -93.415  68.155  1.00 48.50           O
ATOM    349  CB  ALA D  48      -5.261 -95.274  69.785  1.00 39.23           C
ATOM    350  N   ASP D  49      -5.240 -92.232  68.341  1.00 41.97           N
ATOM    351  CA  ASP D  49      -5.834 -90.951  67.980  1.00 45.51           C
ATOM    352  C   ASP D  49      -5.807 -90.713  66.470  1.00 42.49           C
ATOM    353  O   ASP D  49      -6.365 -89.728  65.997  1.00 39.27           O
ATOM    354  CB  ASP D  49      -5.094 -89.842  68.746  1.00 49.52           C
ATOM    355  CG  ASP D  49      -5.821 -88.499  68.753  1.00 66.10           C
ATOM    356  OD1 ASP D  49      -6.176 -88.048  69.875  1.00 76.26           O
ATOM    357  OD2 ASP D  49      -5.959 -87.845  67.693  1.00 69.99           O
ATOM    358  N   GLY D  50      -5.175 -91.592  65.697  1.00 46.77           N
ATOM    359  CA  GLY D  50      -5.058 -91.363  64.267  1.00 47.50           C
ATOM    360  C   GLY D  50      -4.018 -90.338  63.841  1.00 45.48           C
ATOM    361  O   GLY D  50      -4.089 -89.823  62.724  1.00 48.30           O
ATOM    362  N   ARG D  51      -3.045 -90.030  64.680  1.00 41.25           N
ATOM    363  CA  ARG D  51      -2.049 -89.038  64.310  1.00 41.55           C
ATOM    364  C   ARG D  51      -0.774 -89.712  63.828  1.00 44.32           C
ATOM    365  O   ARG D  51      -0.518 -90.889  64.093  1.00 43.86           O
ATOM    366  CB  ARG D  51      -1.748 -88.103  65.479  1.00 36.70           C
ATOM    367  CG  ARG D  51      -2.934 -87.218  65.802  1.00 43.99           C
ATOM    368  CD  ARG D  51      -2.668 -86.306  66.966  1.00 42.44           C
ATOM    369  NE  ARG D  51      -3.026 -86.903  68.244  1.00 51.80           N
ATOM    370  CZ  ARG D  51      -2.151 -87.364  69.131  1.00 51.17           C
ATOM    371  NH1 ARG D  51      -0.844 -87.357  68.888  1.00 43.33           N
ATOM    372  NH2 ARG D  51      -2.595 -87.844  70.292  1.00 47.51           N
ATOM    373  N   LYS D  52       0.026 -88.940  63.095  1.00 42.15           N
ATOM    374  CA  LYS D  52       1.339 -89.371  62.643  1.00 38.91           C
ATOM    375  C   LYS D  52       2.466 -88.695  63.428  1.00 38.31           C
ATOM    376  O   LYS D  52       3.619 -88.685  62.982  1.00 40.43           O
ATOM    377  CB  LYS D  52       1.452 -89.103  61.144  1.00 40.45           C
ATOM    378  CG  LYS D  52       0.357 -89.806  60.352  1.00 44.72           C
ATOM    379  CD  LYS D  52       0.904 -90.428  59.066  1.00 56.75           C
ATOM    380  CE  LYS D  52      -0.185 -91.133  58.261  1.00 60.84           C
ATOM    381  NZ  LYS D  52      -0.190 -92.609  58.517  1.00 62.96           N
ATOM    382  N   THR D  53       2.155 -88.132  64.594  1.00 34.47           N
ATOM    383  CA  THR D  53       3.112 -87.357  65.367  1.00 34.68           C
ATOM    384  C   THR D  53       2.964 -87.751  66.821  1.00 34.62           C
ATOM    385  O   THR D  53       1.880 -87.632  67.379  1.00 41.27           O
ATOM    386  CB  THR D  53       2.879 -85.842  65.222  1.00 38.43           C
ATOM    387  OG1 THR D  53       2.996 -85.443  63.851  1.00 34.22           O
ATOM    388  CG2 THR D  53       3.901 -85.065  66.066  1.00 37.77           C
ATOM    389  N   VAL D  54       4.056 -88.173  67.437  1.00 37.58           N
ATOM    390  CA  VAL D  54       4.100 -88.396  68.879  1.00 37.52           C
ATOM    391  C   VAL D  54       4.262 -87.051  69.575  1.00 38.20           C
ATOM    392  O   VAL D  54       5.302 -86.393  69.431  1.00 39.70           O
ATOM    393  CB  VAL D  54       5.259 -89.335  69.238  1.00 39.11           C
ATOM    394  CG1 VAL D  54       5.363 -89.494  70.749  1.00 38.16           C
ATOM    395  CG2 VAL D  54       5.107 -90.675  68.512  1.00 33.42           C
ATOM    396  N   MET D  55       3.263 -86.645  70.352  1.00 35.84           N
ATOM    397  CA  MET D  55       3.230 -85.333  70.991  1.00 35.33           C
ATOM    398  C   MET D  55       3.254 -85.499  72.495  1.00 35.25           C
ATOM    399  O   MET D  55       3.155 -86.610  73.007  1.00 41.59           O
ATOM    400  CB  MET D  55       1.982 -84.554  70.603  1.00 38.81           C
ATOM    401  CG  MET D  55       1.602 -84.746  69.178  1.00 43.98           C
ATOM    402  SD  MET D  55       0.326 -83.562  68.743  1.00 52.42           S
ATOM    403  CE  MET D  55      -0.060 -84.192  67.155  1.00 45.19           C
ATOM    404  N   ALA D  56       3.359 -84.375  73.208  1.00 34.44           N
ATOM    405  CA  ALA D  56       3.467 -84.446  74.663  1.00 37.87           C
ATOM    406  C   ALA D  56       2.282 -85.180  75.261  1.00 39.54           C
ATOM    407  O   ALA D  56       2.440 -85.961  76.206  1.00 42.34           O
ATOM    408  CB  ALA D  56       3.588 -83.052  75.275  1.00 35.55           C
ATOM    409  N   ARG D  57       1.094 -84.989  74.691  1.00 37.32           N
ATOM    410  CA  ARG D  57      -0.090 -85.640  75.243  1.00 41.80           C
ATOM    411  C   ARG D  57      -0.018 -87.165  75.162  1.00 45.66           C
ATOM    412  O   ARG D  57      -0.758 -87.846  75.880  1.00 43.30           O
ATOM    413  CB  ARG D  57      -1.357 -85.142  74.529  1.00 43.87           C
ATOM    414  CG  ARG D  57      -1.635 -85.792  73.179  1.00 41.67           C
ATOM    415  CD  ARG D  57      -2.700 -85.002  72.443  1.00 41.88           C
ATOM    416  NE  ARG D  57      -2.188 -83.691  72.055  1.00 49.41           N
ATOM    417  CZ  ARG D  57      -2.474 -83.069  70.917  1.00 50.23           C
ATOM    418  NH1 ARG D  57      -3.328 -83.582  70.037  1.00 48.02           N
ATOM    419  NH2 ARG D  57      -1.908 -81.890  70.667  1.00 42.52           N
ATOM    420  N   ASP D  58       0.844 -87.717  74.297  1.00 44.97           N
ATOM    421  CA  ASP D  58       0.996 -89.163  74.172  1.00 42.31           C
ATOM    422  C   ASP D  58       1.961 -89.753  75.203  1.00 44.68           C
ATOM    423  O   ASP D  58       2.052 -90.977  75.323  1.00 47.37           O
ATOM    424  CB  ASP D  58       1.461 -89.537  72.745  1.00 42.96           C
ATOM    425  CG  ASP D  58       0.496 -89.044  71.630  1.00 46.31           C
ATOM    426  OD1 ASP D  58      -0.678 -89.494  71.599  1.00 52.39           O
ATOM    427  OD2 ASP D  58       0.905 -88.219  70.780  1.00 39.15           O
ATOM    428  N   ILE D  59       2.681 -88.934  75.947  1.00 41.20           N
ATOM    429  CA  ILE D  59       3.583 -89.426  76.977  1.00 46.72           C
ATOM    430  C   ILE D  59       2.898 -89.224  78.319  1.00 51.69           C
ATOM    431  O   ILE D  59       2.793 -88.095  78.813  1.00 52.17           O
ATOM    432  CB  ILE D  59       4.942 -88.709  76.949  1.00 42.82           C
ATOM    433  CG1 ILE D  59       5.611 -88.825  75.573  1.00 42.20           C
ATOM    434  CG2 ILE D  59       5.846 -89.317  78.007  1.00 45.57           C
ATOM    435  CD1 ILE D  59       5.552 -90.240  74.946  1.00 43.76           C
ATOM    436  N   VAL D  60       2.448 -90.305  78.931  1.00 53.17           N
ATOM    437  CA  VAL D  60       1.829 -90.234  80.247  1.00 61.93           C
ATOM    438  C   VAL D  60       2.872 -90.641  81.277  1.00 66.37           C
ATOM    439  O   VAL D  60       3.480 -91.714  81.177  1.00 62.52           O
ATOM    440  CB  VAL D  60       0.576 -91.120  80.325  1.00 71.75           C
ATOM    441  CG1 VAL D  60       0.269 -91.490  81.767  1.00 69.92           C
ATOM    442  CG2 VAL D  60      -0.600 -90.412  79.661  1.00 58.15           C
ATOM    443  N   ILE D  61       3.106 -89.767  82.250  1.00 72.68           N
ATOM    444  CA  ILE D  61       4.106 -89.985  83.285  1.00 80.91           C
ATOM    445  C   ILE D  61       3.500 -89.963  84.688  1.00 90.96           C
ATOM    446  O   ILE D  61       4.238 -89.905  85.674  1.00 91.53           O
ATOM    447  CB  ILE D  61       5.269 -88.980  83.136  1.00 68.67           C
ATOM    448  CG1 ILE D  61       4.811 -87.517  83.268  1.00 74.98           C
ATOM    449  CG2 ILE D  61       5.963 -89.174  81.794  1.00 57.16           C
ATOM    450  CD1 ILE D  61       4.458 -87.013  84.668  1.00 84.16           C
ATOM    451  N   ASP D  62       2.164 -90.045  84.792  1.00 93.20           N
ATOM    452  CA  ASP D  62       1.470 -89.925  86.076  1.00 95.16           C
ATOM    453  C   ASP D  62       1.959 -90.954  87.092  1.00 97.71           C
ATOM    454  O   ASP D  62       2.161 -90.625  88.268  1.00 94.25           O
ATOM    455  CB  ASP D  62      -0.049 -90.052  85.866  1.00 93.77           C
ATOM    456  CG  ASP D  62      -0.521 -91.509  85.698  1.00 98.43           C
ATOM    457  OD1 ASP D  62       0.004 -92.227  84.814  1.00 97.68           O
ATOM    458  OD2 ASP D  62      -1.414 -91.945  86.461  1.00 99.30           O
ATOM    459  N   HIS D  63       2.158 -92.207  86.657  1.00 97.82           N
ATOM    460  CA  HIS D  63       2.500 -93.274  87.594  1.00102.18           C
ATOM    461  C   HIS D  63       3.845 -93.017  88.262  1.00105.00           C
ATOM    462  O   HIS D  63       4.094 -93.507  89.371  1.00108.31           O
ATOM    463  CB  HIS D  63       2.503 -94.637  86.889  1.00102.28           C
ATOM    464  CG  HIS D  63       3.043 -94.613  85.490  1.00102.42           C
ATOM    465  ND1 HIS D  63       2.409 -93.961  84.451  1.00 97.40           N
ATOM    466  CD2 HIS D  63       4.148 -95.181  84.954  1.00103.62           C
ATOM    467  CE1 HIS D  63       3.106 -94.121  83.340  1.00 93.83           C
ATOM    468  NE2 HIS D  63       4.168 -94.858  83.618  1.00 95.99           N
ATOM    469  N   LEU D  64       4.714 -92.253  87.608  1.00102.74           N
ATOM    470  CA  LEU D  64       5.952 -91.780  88.213  1.00101.88           C
ATOM    471  C   LEU D  64       5.654 -90.635  89.186  1.00 97.16           C
ATOM    472  O   LEU D  64       6.550 -90.132  89.864  1.00 97.58           O
ATOM    473  CB  LEU D  64       6.937 -91.323  87.129  1.00 95.08           C
ATOM    474  CG  LEU D  64       7.964 -92.305  86.556  1.00 86.15           C
ATOM    475  CD1 LEU D  64       7.326 -93.301  85.610  1.00 84.51           C
ATOM    476  CD2 LEU D  64       9.019 -91.502  85.825  1.00 69.66           C
TER     477      LEU D  64
ATOM    478  N   ALA H   2      17.487 -75.387  81.413  1.00 87.34           N
ATOM    479  CA  ALA H   2      18.552 -76.071  82.141  1.00 97.68           C
ATOM    480  C   ALA H   2      18.347 -77.605  82.217  1.00101.44           C
ATOM    481  O   ALA H   2      17.490 -78.098  82.966  1.00101.25           O
ATOM    482  CB  ALA H   2      18.691 -75.472  83.550  1.00 90.37           C
ATOM    483  N   GLU H   3      19.132 -78.333  81.409  1.00 95.11           N
ATOM    484  CA  GLU H   3      19.292 -79.790  81.469  1.00 90.83           C
ATOM    485  C   GLU H   3      18.201 -80.575  80.737  1.00 80.52           C
ATOM    486  O   GLU H   3      17.184 -80.963  81.323  1.00 74.95           O
ATOM    487  CB  GLU H   3      19.404 -80.264  82.926  1.00 88.68           C
ATOM    488  CG  GLU H   3      20.846 -80.537  83.330  1.00 93.43           C
ATOM    489  CD  GLU H   3      21.676 -79.266  83.456  1.00 98.65           C
ATOM    490  OE1 GLU H   3      21.087 -78.160  83.496  1.00 96.75           O
ATOM    491  OE2 GLU H   3      22.921 -79.376  83.483  1.00 96.96           O
ATOM    492  N   VAL H   4      18.420 -80.813  79.446  1.00 74.52           N
ATOM    493  CA  VAL H   4      17.677 -81.838  78.728  1.00 67.32           C
ATOM    494  C   VAL H   4      18.393 -83.157  78.973  1.00 60.50           C
ATOM    495  O   VAL H   4      19.626 -83.227  78.927  1.00 61.40           O
ATOM    496  CB  VAL H   4      17.569 -81.504  77.226  1.00 66.64           C
ATOM    497  CG1 VAL H   4      17.209 -80.042  77.030  1.00 58.23           C
ATOM    498  CG2 VAL H   4      18.827 -81.868  76.451  1.00 60.24           C
ATOM    499  N   LEU H   5      17.631 -84.193  79.291  1.00 53.97           N
ATOM    500  CA  LEU H   5      18.218 -85.407  79.819  1.00 50.66           C
ATOM    501  C   LEU H   5      18.154 -86.560  78.845  1.00 45.85           C
ATOM    502  O   LEU H   5      18.604 -87.660  79.184  1.00 44.89           O
ATOM    503  CB  LEU H   5      17.525 -85.798  81.125  1.00 51.87           C
ATOM    504  CG  LEU H   5      17.552 -84.733  82.215  1.00 55.62           C
ATOM    505  CD1 LEU H   5      16.979 -85.306  83.495  1.00 55.42           C
ATOM    506  CD2 LEU H   5      18.972 -84.260  82.434  1.00 61.11           C
ATOM    507  N   VAL H   6      17.607 -86.354  77.657  1.00 44.00           N
ATOM    508  CA  VAL H   6      17.483 -87.441  76.700  1.00 47.42           C
ATOM    509  C   VAL H   6      18.170 -87.004  75.416  1.00 46.19           C
ATOM    510  O   VAL H   6      18.243 -85.810  75.114  1.00 46.67           O
ATOM    511  CB  VAL H   6      16.004 -87.851  76.436  1.00 45.99           C
ATOM    512  CG1 VAL H   6      15.245 -88.039  77.755  1.00 43.24           C
ATOM    513  CG2 VAL H   6      15.309 -86.869  75.546  1.00 49.97           C
ATOM    514  N   VAL H   7      18.684 -87.987  74.672  1.00 42.24           N
ATOM    515  CA  VAL H   7      19.435 -87.751  73.435  1.00 46.18           C
ATOM    516  C   VAL H   7      18.427 -87.528  72.307  1.00 45.92           C
ATOM    517  O   VAL H   7      17.910 -88.482  71.707  1.00 42.23           O
ATOM    518  CB  VAL H   7      20.392 -88.908  73.120  1.00 51.95           C
ATOM    519  CG1 VAL H   7      21.301 -88.535  71.949  1.00 46.16           C
ATOM    520  CG2 VAL H   7      21.219 -89.350  74.380  1.00 42.23           C
ATOM    521  N   THR H   8      18.169 -86.253  71.990  1.00 42.80           N
ATOM    522  CA  THR H   8      17.021 -85.894  71.160  1.00 42.16           C
ATOM    523  C   THR H   8      17.056 -86.592  69.810  1.00 41.96           C
ATOM    524  O   THR H   8      16.045 -87.143  69.360  1.00 42.14           O
ATOM    525  CB  THR H   8      16.965 -84.384  70.972  1.00 39.20           C
ATOM    526  OG1 THR H   8      16.708 -83.775  72.242  1.00 50.84           O
ATOM    527  CG2 THR H   8      15.851 -84.008  69.999  1.00 36.34           C
ATOM    528  N   SER H   9      18.208 -86.565  69.141  1.00 38.39           N
ATOM    529  CA  SER H   9      18.295 -87.135  67.802  1.00 38.07           C
ATOM    530  C   SER H   9      18.001 -88.623  67.818  1.00 42.74           C
ATOM    531  O   SER H   9      17.451 -89.163  66.849  1.00 43.37           O
ATOM    532  CB  SER H   9      19.685 -86.886  67.231  1.00 43.80           C
ATOM    533  OG  SER H   9      20.667 -87.234  68.205  1.00 50.15           O
ATOM    534  N   LYS H  10      18.340 -89.294  68.917  1.00 42.27           N
ATOM    535  CA  LYS H  10      18.197 -90.738  69.012  1.00 42.79           C
ATOM    536  C   LYS H  10      16.789 -91.156  69.426  1.00 37.82           C
ATOM    537  O   LYS H  10      16.275 -92.163  68.932  1.00 36.69           O
ATOM    538  CB  LYS H  10      19.240 -91.283  69.989  1.00 45.76           C
ATOM    539  CG  LYS H  10      19.983 -92.458  69.434  1.00 52.07           C
ATOM    540  CD  LYS H  10      21.353 -92.623  70.086  1.00 56.80           C
ATOM    541  CE  LYS H  10      22.430 -92.014  69.215  1.00 59.60           C
ATOM    542  NZ  LYS H  10      23.746 -92.045  69.894  1.00 54.73           N
ATOM    543  N   VAL H  11      16.145 -90.404  70.316  1.00 34.69           N
ATOM    544  CA  VAL H  11      14.722 -90.631  70.550  1.00 39.84           C
ATOM    545  C   VAL H  11      13.955 -90.518  69.238  1.00 36.95           C
ATOM    546  O   VAL H  11      13.144 -91.385  68.897  1.00 35.37           O
ATOM    547  CB  VAL H  11      14.179 -89.647  71.603  1.00 41.43           C
ATOM    548  CG1 VAL H  11      12.632 -89.663  71.611  1.00 39.84           C
ATOM    549  CG2 VAL H  11      14.767 -89.949  72.985  1.00 42.06           C
ATOM    550  N   LYS H  12      14.233 -89.462  68.461  1.00 39.56           N
ATOM    551  CA  LYS H  12      13.455 -89.230  67.245  1.00 42.95           C
ATOM    552  C   LYS H  12      13.715 -90.322  66.229  1.00 39.60           C
ATOM    553  O   LYS H  12      12.792 -90.774  65.536  1.00 40.08           O
ATOM    554  CB  LYS H  12      13.773 -87.864  66.631  1.00 38.85           C
ATOM    555  CG  LYS H  12      12.974 -86.732  67.219  1.00 46.63           C
ATOM    556  CD  LYS H  12      13.818 -85.475  67.484  1.00 52.17           C
ATOM    557  CE  LYS H  12      14.158 -84.702  66.206  1.00 51.48           C
ATOM    558  NZ  LYS H  12      14.825 -83.380  66.523  1.00 60.60           N
ATOM    559  N   LYS H  13      14.974 -90.750  66.134  1.00 38.87           N
ATOM    560  CA  LYS H  13      15.335 -91.847  65.247  1.00 40.82           C
ATOM    561  C   LYS H  13      14.521 -93.089  65.575  1.00 39.19           C
ATOM    562  O   LYS H  13      13.969 -93.741  64.684  1.00 41.24           O
ATOM    563  CB  LYS H  13      16.831 -92.123  65.384  1.00 44.64           C
ATOM    564  CG  LYS H  13      17.347 -93.285  64.573  1.00 54.62           C
ATOM    565  CD  LYS H  13      18.566 -92.872  63.765  1.00 63.56           C
ATOM    566  CE  LYS H  13      19.254 -94.076  63.128  1.00 71.43           C
ATOM    567  NZ  LYS H  13      18.813 -94.338  61.730  1.00 78.64           N
ATOM    568  N   LEU H  14      14.410 -93.407  66.866  1.00 37.86           N
ATOM    569  CA  LEU H  14      13.693 -94.604  67.277  1.00 40.06           C
ATOM    570  C   LEU H  14      12.196 -94.477  67.001  1.00 42.22           C
ATOM    571  O   LEU H  14      11.576 -95.409  66.473  1.00 41.76           O
ATOM    572  CB  LEU H  14      13.964 -94.886  68.755  1.00 38.31           C
ATOM    573  CG  LEU H  14      13.047 -95.958  69.343  1.00 51.51           C
ATOM    574  CD1 LEU H  14      13.715 -97.317  69.269  1.00 56.21           C
ATOM    575  CD2 LEU H  14      12.677 -95.627  70.765  1.00 50.28           C
ATOM    576  N   ILE H  15      11.599 -93.328  67.332  1.00 38.04           N
ATOM    577  CA  ILE H  15      10.172 -93.154  67.073  1.00 39.07           C
ATOM    578  C   ILE H  15       9.918 -93.205  65.583  1.00 39.68           C
ATOM    579  O   ILE H  15       8.889 -93.729  65.132  1.00 37.65           O
ATOM    580  CB  ILE H  15       9.653 -91.839  67.691  1.00 37.95           C
ATOM    581  CG1 ILE H  15       9.483 -91.978  69.209  1.00 36.46           C
ATOM    582  CG2 ILE H  15       8.354 -91.405  67.010  1.00 32.99           C
ATOM    583  CD1 ILE H  15       9.167 -90.678  69.920  1.00 36.95           C
ATOM    584  N   LYS H  16      10.863 -92.737  64.772  1.00 39.06           N
ATOM    585  CA  LYS H  16      10.615 -92.711  63.307  1.00 40.25           C
ATOM    586  C   LYS H  16      10.752 -94.122  62.742  1.00 44.35           C
ATOM    587  O   LYS H  16       9.979 -94.477  61.857  1.00 47.26           O
ATOM    588  CB  LYS H  16      11.568 -91.760  62.581  1.00 42.44           C
ATOM    589  CG  LYS H  16      11.743 -92.010  61.091  1.00 39.44           C
ATOM    590  CD  LYS H  16      10.804 -91.202  60.226  1.00 47.47           C
ATOM    591  CE  LYS H  16      10.123 -90.075  60.973  1.00 55.79           C
ATOM    592  NZ  LYS H  16      10.089 -88.827  60.176  1.00 61.95           N
ATOM    593  N   GLU H  17      11.705 -94.894  63.254  1.00 49.18           N
ATOM    594  CA  GLU H  17      11.922 -96.214  62.671  1.00 50.38           C
ATOM    595  C   GLU H  17      10.936 -97.257  63.182  1.00 53.95           C
ATOM    596  O   GLU H  17      10.476 -98.100  62.404  1.00 65.74           O
ATOM    597  CB  GLU H  17      13.356 -96.683  62.940  1.00 56.97           C
ATOM    598  CG  GLU H  17      14.427 -95.962  62.095  1.00 63.70           C
ATOM    599  CD  GLU H  17      15.858 -96.344  62.488  1.00 75.98           C
ATOM    600  OE1 GLU H  17      16.184 -96.350  63.700  1.00 75.52           O
ATOM    601  OE2 GLU H  17      16.659 -96.653  61.581  1.00 81.67           O
ATOM    602  N   LYS H  18      10.592 -97.236  64.472  1.00 53.31           N
ATOM    603  CA  LYS H  18       9.642 -98.225  64.971  1.00 48.37           C
ATOM    604  C   LYS H  18       8.208 -97.790  64.695  1.00 55.88           C
ATOM    605  O   LYS H  18       7.372 -98.617  64.315  1.00 64.21           O
ATOM    606  CB  LYS H  18       9.872 -98.470  66.464  1.00 48.43           C
ATOM    607  CG  LYS H  18      10.976 -99.492  66.720  1.00 55.32           C
ATOM    608  CD  LYS H  18      10.722-100.350  67.971  1.00 64.06           C
ATOM    609  CE  LYS H  18      11.948-101.226  68.318  1.00 66.93           C
ATOM    610  NZ  LYS H  18      12.781-100.708  69.461  1.00 58.65           N
ATOM    611  N   GLY H  19       7.917 -96.491  64.826  1.00 48.42           N
ATOM    612  CA  GLY H  19       6.561 -96.007  64.685  1.00 41.73           C
ATOM    613  C   GLY H  19       6.232 -95.335  63.367  1.00 46.76           C
ATOM    614  O   GLY H  19       5.057 -95.159  63.038  1.00 52.44           O
ATOM    615  N   GLN H  20       7.249 -94.955  62.602  1.00 50.17           N
ATOM    616  CA  GLN H  20       7.069 -94.167  61.377  1.00 47.48           C
ATOM    617  C   GLN H  20       6.364 -92.839  61.655  1.00 41.74           C
ATOM    618  O   GLN H  20       5.576 -92.354  60.849  1.00 42.35           O
ATOM    619  CB  GLN H  20       6.354 -94.968  60.289  1.00 43.93           C
ATOM    620  CG  GLN H  20       7.154 -96.190  59.867  1.00 50.79           C
ATOM    621  CD  GLN H  20       6.563 -97.489  60.379  1.00 60.56           C
ATOM    622  OE1 GLN H  20       5.556 -97.965  59.856  1.00 71.31           O
ATOM    623  NE2 GLN H  20       7.157 -98.048  61.435  1.00 58.21           N
ATOM    624  N   MET H  21       6.727 -92.214  62.772  1.00 44.22           N
ATOM    625  CA  MET H  21       6.166 -90.962  63.261  1.00 40.00           C
ATOM    626  C   MET H  21       7.256 -89.902  63.436  1.00 41.28           C
ATOM    627  O   MET H  21       8.441 -90.200  63.641  1.00 35.72           O
ATOM    628  CB  MET H  21       5.508 -91.172  64.617  1.00 34.56           C
ATOM    629  CG  MET H  21       4.766 -92.466  64.684  1.00 45.21           C
ATOM    630  SD  MET H  21       2.990 -92.230  64.668  1.00 58.97           S
ATOM    631  CE  MET H  21       2.727 -92.204  66.392  1.00 38.04           C
ATOM    632  N   ASN H  22       6.716 -88.704  63.569  1.00 32.16           N
ATOM    633  CA  ASN H  22       7.563 -87.562  63.899  1.00 36.55           C
ATOM    634  C   ASN H  22       7.415 -87.394  65.401  1.00 34.92           C
ATOM    635  O   ASN H  22       6.582 -88.086  65.989  1.00 36.80           O
ATOM    636  CB  ASN H  22       7.110 -86.320  63.134  1.00 41.84           C
ATOM    637  CG  ASN H  22       7.199 -86.474  61.634  1.00 43.12           C
ATOM    638  OD1 ASN H  22       8.194 -86.964  61.112  1.00 52.52           O
ATOM    639  ND2 ASN H  22       6.156 -86.058  60.936  1.00 40.06           N
ATOM    640  N   THR H  23       8.170 -86.491  65.976  1.00 34.53           N
ATOM    641  CA  THR H  23       8.217 -86.221  67.404  1.00 37.82           C
ATOM    642  C   THR H  23       8.144 -84.716  67.598  1.00 35.91           C
ATOM    643  O   THR H  23       8.943 -83.971  67.024  1.00 40.50           O
ATOM    644  CB  THR H  23       9.519 -86.761  68.036  1.00 38.15           C
ATOM    645  OG1 THR H  23       9.757 -88.094  67.580  1.00 37.96           O
ATOM    646  CG2 THR H  23       9.438 -86.742  69.561  1.00 38.32           C
ATOM    647  N   SER H  24       7.180 -84.270  68.383  1.00 38.62           N
ATOM    648  CA  SER H  24       7.128 -82.865  68.742  1.00 41.99           C
ATOM    649  C   SER H  24       8.326 -82.511  69.614  1.00 44.25           C
ATOM    650  O   SER H  24       8.839 -83.345  70.375  1.00 41.61           O
ATOM    651  CB  SER H  24       5.834 -82.558  69.490  1.00 38.13           C
ATOM    652  OG  SER H  24       4.768 -83.304  68.941  1.00 43.27           O
ATOM    653  N   ALA H  25       8.774 -81.259  69.504  1.00 39.93           N
ATOM    654  CA  ALA H  25       9.807 -80.792  70.421  1.00 45.05           C
ATOM    655  C   ALA H  25       9.351 -80.930  71.874  1.00 44.77           C
ATOM    656  O   ALA H  25      10.165 -81.196  72.763  1.00 46.07           O
ATOM    657  CB  ALA H  25      10.181 -79.341  70.086  1.00 35.40           C
ATOM    658  N   GLU H  26       8.054 -80.806  72.122  1.00 43.91           N
ATOM    659  CA  GLU H  26       7.543 -80.864  73.515  1.00 49.13           C
ATOM    660  C   GLU H  26       7.609 -82.298  74.053  1.00 47.18           C
ATOM    661  O   GLU H  26       7.736 -82.446  75.270  1.00 43.47           O
ATOM    662  CB  GLU H  26       6.122 -80.306  73.577  1.00 48.50           C
ATOM    663  CG  GLU H  26       5.282 -80.687  72.373  1.00 64.79           C
ATOM    664  CD  GLU H  26       3.795 -80.848  72.635  1.00 70.86           C
ATOM    665  OE1 GLU H  26       3.178 -81.730  72.009  1.00 54.33           O
ATOM    666  OE2 GLU H  26       3.257 -80.085  73.459  1.00 77.81           O
ATOM    667  N   THR H  27       7.510 -83.304  73.184  1.00 39.76           N
ATOM    668  CA  THR H  27       7.665 -84.676  73.646  1.00 40.95           C
ATOM    669  C   THR H  27       8.998 -84.867  74.369  1.00 42.65           C
ATOM    670  O   THR H  27       9.059 -85.502  75.432  1.00 38.67           O
ATOM    671  CB  THR H  27       7.574 -85.630  72.459  1.00 43.56           C
ATOM    672  OG1 THR H  27       6.299 -85.500  71.827  1.00 39.66           O
ATOM    673  CG2 THR H  27       7.767 -87.067  72.919  1.00 43.58           C
ATOM    674  N   ILE H  28      10.075 -84.316  73.800  1.00 42.26           N
ATOM    675  CA  ILE H  28      11.403 -84.420  74.393  1.00 40.86           C
ATOM    676  C   ILE H  28      11.427 -83.815  75.789  1.00 46.14           C
ATOM    677  O   ILE H  28      12.109 -84.329  76.685  1.00 50.87           O
ATOM    678  CB  ILE H  28      12.439 -83.755  73.466  1.00 43.88           C
ATOM    679  CG1 ILE H  28      12.267 -84.271  72.036  1.00 42.66           C
ATOM    680  CG2 ILE H  28      13.849 -83.990  73.969  1.00 43.57           C
ATOM    681  CD1 ILE H  28      12.788 -85.686  71.829  1.00 44.81           C
ATOM    682  N   ASP H  29      10.653 -82.750  76.025  1.00 43.93           N
ATOM    683  CA  ASP H  29      10.641 -82.156  77.363  1.00 45.76           C
ATOM    684  C   ASP H  29       9.974 -83.068  78.388  1.00 46.08           C
ATOM    685  O   ASP H  29      10.455 -83.177  79.523  1.00 45.90           O
ATOM    686  CB  ASP H  29       9.951 -80.799  77.339  1.00 50.01           C
ATOM    687  CG  ASP H  29      10.655 -79.812  76.420  1.00 60.02           C
ATOM    688  OD1 ASP H  29      11.901 -79.866  76.329  1.00 64.74           O
ATOM    689  OD2 ASP H  29       9.970 -78.970  75.799  1.00 70.61           O
ATOM    690  N   VAL H  30       8.877 -83.736  78.010  1.00 40.77           N
ATOM    691  CA  VAL H  30       8.214 -84.651  78.936  1.00 40.87           C
ATOM    692  C   VAL H  30       9.106 -85.855  79.257  1.00 41.47           C
ATOM    693  O   VAL H  30       9.226 -86.259  80.421  1.00 38.35           O
ATOM    694  CB  VAL H  30       6.846 -85.087  78.378  1.00 42.10           C
ATOM    695  CG1 VAL H  30       6.166 -86.006  79.371  1.00 43.41           C
ATOM    696  CG2 VAL H  30       5.982 -83.886  78.143  1.00 41.62           C
ATOM    697  N   LEU H  31       9.738 -86.449  78.239  1.00 38.62           N
ATOM    698  CA  LEU H  31      10.681 -87.535  78.498  1.00 40.80           C
ATOM    699  C   LEU H  31      11.708 -87.128  79.541  1.00 42.71           C
ATOM    700  O   LEU H  31      11.998 -87.896  80.465  1.00 39.37           O
ATOM    701  CB  LEU H  31      11.377 -87.960  77.204  1.00 38.31           C
ATOM    702  CG  LEU H  31      10.408 -88.605  76.208  1.00 41.86           C
ATOM    703  CD1 LEU H  31      11.028 -88.850  74.844  1.00 37.47           C
ATOM    704  CD2 LEU H  31       9.773 -89.881  76.777  1.00 38.89           C
ATOM    705  N   SER H  32      12.241 -85.903  79.429  1.00 42.79           N
ATOM    706  CA  SER H  32      13.281 -85.468  80.358  1.00 50.29           C
ATOM    707  C   SER H  32      12.740 -85.340  81.773  1.00 45.03           C
ATOM    708  O   SER H  32      13.450 -85.621  82.741  1.00 44.20           O
ATOM    709  CB  SER H  32      13.899 -84.144  79.906  1.00 46.89           C
ATOM    710  OG  SER H  32      14.597 -84.319  78.690  1.00 47.54           O
ATOM    711  N   LYS H  33      11.486 -84.944  81.913  1.00 41.99           N
ATOM    712  CA  LYS H  33      10.892 -84.864  83.268  1.00 47.09           C
ATOM    713  C   LYS H  33      10.710 -86.275  83.823  1.00 44.89           C
ATOM    714  O   LYS H  33      10.806 -86.429  85.041  1.00 49.40           O
ATOM    715  CB  LYS H  33       9.590 -84.067  83.236  1.00 48.91           C
ATOM    716  CG  LYS H  33       9.738 -82.587  83.555  1.00 60.93           C
ATOM    717  CD  LYS H  33       9.863 -81.720  82.321  1.00 71.65           C
ATOM    718  CE  LYS H  33       8.526 -81.283  81.763  1.00 69.74           C
ATOM    719  NZ  LYS H  33       8.146 -79.935  82.247  1.00 77.48           N
ATOM    720  N   ALA H  34      10.441 -87.252  82.966  1.00 39.46           N
ATOM    721  CA  ALA H  34      10.378 -88.628  83.436  1.00 44.26           C
ATOM    722  C   ALA H  34      11.719 -89.052  84.011  1.00 46.16           C
ATOM    723  O   ALA H  34      11.795 -89.548  85.143  1.00 47.78           O
ATOM    724  CB  ALA H  34       9.962 -89.564  82.301  1.00 43.31           C
ATOM    725  N   ILE H  35      12.792 -88.846  83.241  1.00 46.29           N
ATOM    726  CA  ILE H  35      14.130 -89.224  83.692  1.00 45.59           C
ATOM    727  C   ILE H  35      14.441 -88.557  85.025  1.00 45.60           C
ATOM    728  O   ILE H  35      14.882 -89.205  85.979  1.00 46.06           O
ATOM    729  CB  ILE H  35      15.177 -88.854  82.626  1.00 43.40           C
ATOM    730  CG1 ILE H  35      15.125 -89.846  81.465  1.00 47.71           C
ATOM    731  CG2 ILE H  35      16.570 -88.925  83.219  1.00 41.43           C
ATOM    732  CD1 ILE H  35      15.250 -91.321  81.876  1.00 50.35           C
ATOM    733  N   GLU H  36      14.184 -87.251  85.111  1.00 48.02           N
ATOM    734  CA  GLU H  36      14.370 -86.500  86.348  1.00 49.80           C
ATOM    735  C   GLU H  36      13.655 -87.160  87.520  1.00 54.74           C
ATOM    736  O   GLU H  36      14.259 -87.398  88.572  1.00 55.21           O
ATOM    737  CB  GLU H  36      13.870 -85.069  86.153  1.00 49.09           C
ATOM    738  CG  GLU H  36      14.266 -84.095  87.239  1.00 61.72           C
ATOM    739  CD  GLU H  36      14.085 -82.631  86.812  1.00 78.62           C
ATOM    740  OE1 GLU H  36      14.884 -82.140  85.975  1.00 81.37           O
ATOM    741  OE2 GLU H  36      13.151 -81.969  87.325  1.00 79.22           O
ATOM    742  N   GLN H  37      12.363 -87.467  87.359  1.00 48.63           N
ATOM    743  CA  GLN H  37      11.625 -88.086  88.460  1.00 55.24           C
ATOM    744  C   GLN H  37      12.170 -89.476  88.773  1.00 52.13           C
ATOM    745  O   GLN H  37      12.347 -89.829  89.943  1.00 55.43           O
ATOM    746  CB  GLN H  37      10.125 -88.134  88.147  1.00 57.04           C
ATOM    747  CG  GLN H  37       9.405 -86.826  88.496  1.00 61.61           C
ATOM    748  CD  GLN H  37       8.120 -86.587  87.699  1.00 74.67           C
ATOM    749  OE1 GLN H  37       7.726 -87.391  86.846  1.00 70.00           O
ATOM    750  NE2 GLN H  37       7.453 -85.472  87.991  1.00 77.27           N
ATOM    751  N   LEU H  38      12.483 -90.264  87.743  1.00 46.51           N
ATOM    752  CA  LEU H  38      13.120 -91.559  87.979  1.00 52.51           C
ATOM    753  C   LEU H  38      14.406 -91.400  88.779  1.00 49.70           C
ATOM    754  O   LEU H  38      14.708 -92.219  89.653  1.00 51.59           O
ATOM    755  CB  LEU H  38      13.410 -92.260  86.649  1.00 43.02           C
ATOM    756  CG  LEU H  38      12.227 -92.956  85.985  1.00 51.46           C
ATOM    757  CD1 LEU H  38      12.649 -93.569  84.649  1.00 44.41           C
ATOM    758  CD2 LEU H  38      11.590 -93.989  86.927  1.00 49.47           C
ATOM    759  N   CYS H  39      15.172 -90.344  88.496  1.00 51.72           N
ATOM    760  CA  CYS H  39      16.434 -90.126  89.197  1.00 52.89           C
ATOM    761  C   CYS H  39      16.209 -89.733  90.655  1.00 51.84           C
ATOM    762  O   CYS H  39      16.924 -90.202  91.546  1.00 51.72           O
ATOM    763  CB  CYS H  39      17.257 -89.057  88.473  1.00 55.51           C
ATOM    764  SG  CYS H  39      18.199 -89.658  87.042  1.00 61.13           S
ATOM    765  N   LEU H  40      15.241 -88.863  90.927  1.00 53.19           N
ATOM    766  CA  LEU H  40      14.998 -88.495  92.315  1.00 57.08           C
ATOM    767  C   LEU H  40      14.531 -89.697  93.121  1.00 62.34           C
ATOM    768  O   LEU H  40      15.017 -89.930  94.235  1.00 64.41           O
ATOM    769  CB  LEU H  40      13.988 -87.359  92.403  1.00 57.38           C
ATOM    770  CG  LEU H  40      14.500 -85.937  92.120  1.00 68.43           C
ATOM    771  CD1 LEU H  40      15.231 -85.427  93.352  1.00 71.33           C
ATOM    772  CD2 LEU H  40      15.387 -85.779  90.884  1.00 61.21           C
ATOM    773  N   LYS H  41      13.606 -90.489  92.560  1.00 61.73           N
ATOM    774  CA  LYS H  41      13.149 -91.705  93.229  1.00 60.30           C
ATOM    775  C   LYS H  41      14.321 -92.633  93.538  1.00 61.48           C
ATOM    776  O   LYS H  41      14.389 -93.220  94.625  1.00 61.13           O
ATOM    777  CB  LYS H  41      12.109 -92.415  92.361  1.00 59.99           C
ATOM    778  CG  LYS H  41      10.703 -91.876  92.505  1.00 66.38           C
ATOM    779  CD  LYS H  41       9.658 -92.989  92.549  1.00 75.76           C
ATOM    780  CE  LYS H  41       9.311 -93.520  91.153  1.00 82.81           C
ATOM    781  NZ  LYS H  41       8.226 -92.734  90.480  1.00 82.40           N
ATOM    782  N   GLY H  42      15.264 -92.760  92.601  1.00 57.54           N
ATOM    783  CA  GLY H  42      16.434 -93.587  92.852  1.00 58.72           C
ATOM    784  C   GLY H  42      17.284 -93.078  94.005  1.00 65.59           C
ATOM    785  O   GLY H  42      17.779 -93.863  94.818  1.00 66.09           O
ATOM    786  N   VAL H  43      17.469 -91.758  94.092  1.00 64.18           N
ATOM    787  CA  VAL H  43      18.270 -91.201  95.178  1.00 66.45           C
ATOM    788  C   VAL H  43      17.635 -91.524  96.522  1.00 67.87           C
ATOM    789  O   VAL H  43      18.319 -91.943  97.463  1.00 68.26           O
ATOM    790  CB  VAL H  43      18.455 -89.687  94.980  1.00 67.07           C
ATOM    791  CG1 VAL H  43      18.642 -88.989  96.312  1.00 70.87           C
ATOM    792  CG2 VAL H  43      19.639 -89.430  94.074  1.00 66.10           C
ATOM    793  N   GLU H  44      16.316 -91.354  96.627  1.00 70.37           N
ATOM    794  CA  GLU H  44      15.627 -91.666  97.873  1.00 71.44           C
ATOM    795  C   GLU H  44      15.809 -93.130  98.236  1.00 70.14           C
ATOM    796  O   GLU H  44      16.185 -93.464  99.364  1.00 72.45           O
ATOM    797  CB  GLU H  44      14.142 -91.325  97.752  1.00 66.92           C
ATOM    798  CG  GLU H  44      13.837 -89.884  97.321  1.00 75.86           C
ATOM    799  CD  GLU H  44      14.965 -88.889  97.611  1.00 85.49           C
ATOM    800  OE1 GLU H  44      15.417 -88.794  98.781  1.00 86.77           O
ATOM    801  OE2 GLU H  44      15.415 -88.213  96.652  1.00 84.18           O
ATOM    802  N   SER H  45      15.580 -94.016  97.269  1.00 68.23           N
ATOM    803  CA  SER H  45      15.611 -95.445  97.541  1.00 68.20           C
ATOM    804  C   SER H  45      17.013 -95.915  97.937  1.00 71.84           C
ATOM    805  O   SER H  45      17.146 -96.866  98.715  1.00 76.27           O
ATOM    806  CB  SER H  45      15.073 -96.200  96.319  1.00 63.65           C
ATOM    807  OG  SER H  45      15.649 -97.484  96.175  1.00 71.26           O
ATOM    808  N   ALA H  46      18.059 -95.249  97.450  1.00 65.85           N
ATOM    809  CA  ALA H  46      19.423 -95.564  97.864  1.00 70.98           C
ATOM    810  C   ALA H  46      19.843 -94.854  99.149  1.00 74.08           C
ATOM    811  O   ALA H  46      20.706 -95.365  99.869  1.00 72.46           O
ATOM    812  CB  ALA H  46      20.410 -95.212  96.749  1.00 68.66           C
ATOM    813  N   LYS H  47      19.264 -93.683  99.448  1.00 76.28           N
ATOM    814  CA  LYS H  47      19.556 -92.999 100.705  1.00 75.74           C
ATOM    815  C   LYS H  47      18.888 -93.691 101.887  1.00 79.39           C
ATOM    816  O   LYS H  47      19.465 -93.746 102.978  1.00 80.63           O
ATOM    817  CB  LYS H  47      19.111 -91.531 100.640  1.00 77.12           C
ATOM    818  CG  LYS H  47      20.225 -90.537 100.265  1.00 84.56           C
ATOM    819  CD  LYS H  47      21.333 -90.486 101.319  1.00 88.72           C
ATOM    820  CE  LYS H  47      21.626 -89.067 101.790  1.00 86.94           C
ATOM    821  NZ  LYS H  47      22.588 -89.062 102.932  1.00 84.74           N
ATOM    822  N   ALA H  48      17.681 -94.228 101.690  1.00 78.98           N
ATOM    823  CA  ALA H  48      17.037 -95.056 102.700  1.00 77.41           C
ATOM    824  C   ALA H  48      17.712 -96.407 102.865  1.00 78.44           C
ATOM    825  O   ALA H  48      17.302 -97.181 103.732  1.00 81.52           O
ATOM    826  CB  ALA H  48      15.559 -95.259 102.354  1.00 72.15           C
ATOM    827  N   ASP H  49      18.711 -96.712 102.040  1.00 78.60           N
ATOM    828  CA  ASP H  49      19.539 -97.900 102.187  1.00 77.43           C
ATOM    829  C   ASP H  49      20.951 -97.563 102.646  1.00 79.22           C
ATOM    830  O   ASP H  49      21.788 -98.466 102.747  1.00 79.61           O
ATOM    831  CB  ASP H  49      19.601 -98.672 100.859  1.00 77.70           C
ATOM    832  CG  ASP H  49      19.979-100.140 101.037  1.00 86.11           C
ATOM    833  OD1 ASP H  49      19.831-100.678 102.161  1.00 84.50           O
ATOM    834  OD2 ASP H  49      20.438-100.753 100.043  1.00 85.20           O
ATOM    835  N   GLY H  50      21.243 -96.290 102.911  1.00 78.54           N
ATOM    836  CA  GLY H  50      22.576 -95.879 103.308  1.00 78.70           C
ATOM    837  C   GLY H  50      23.652 -96.256 102.310  1.00 79.19           C
ATOM    838  O   GLY H  50      24.684 -96.819 102.686  1.00 81.57           O
ATOM    839  N   ARG H  51      23.424 -95.960 101.034  1.00 78.63           N
ATOM    840  CA  ARG H  51      24.389 -96.252  99.988  1.00 73.79           C
ATOM    841  C   ARG H  51      24.778 -94.972  99.265  1.00 73.40           C
ATOM    842  O   ARG H  51      24.079 -93.960  99.334  1.00 72.82           O
ATOM    843  CB  ARG H  51      23.831 -97.258  98.994  1.00 75.47           C
ATOM    844  CG  ARG H  51      24.607 -98.548  98.934  1.00 78.32           C
ATOM    845  CD  ARG H  51      24.056 -99.420  97.831  1.00 75.60           C
ATOM    846  NE  ARG H  51      22.611 -99.565  97.945  1.00 77.10           N
ATOM    847  CZ  ARG H  51      21.726 -99.021  97.119  1.00 78.69           C
ATOM    848  NH1 ARG H  51      22.097 -98.230  96.123  1.00 68.66           N
ATOM    849  NH2 ARG H  51      20.431 -99.279  97.296  1.00 79.00           N
ATOM    850  N   LYS H  52      25.917 -95.029  98.574  1.00 76.60           N
ATOM    851  CA  LYS H  52      26.499 -93.871  97.905  1.00 78.81           C
ATOM    852  C   LYS H  52      26.455 -93.992  96.387  1.00 73.52           C
ATOM    853  O   LYS H  52      26.986 -93.122  95.685  1.00 70.30           O
ATOM    854  CB  LYS H  52      27.944 -93.662  98.365  1.00 75.51           C
ATOM    855  CG  LYS H  52      28.152 -93.636  99.879  1.00 80.63           C
ATOM    856  CD  LYS H  52      27.081 -92.830 100.614  1.00 80.74           C
ATOM    857  CE  LYS H  52      27.232 -92.995 102.125  1.00 81.07           C
ATOM    858  NZ  LYS H  52      27.181 -91.692 102.852  1.00 82.83           N
ATOM    859  N   THR H  53      25.861 -95.060  95.867  1.00 68.70           N
ATOM    860  CA  THR H  53      25.725 -95.275  94.434  1.00 67.25           C
ATOM    861  C   THR H  53      24.271 -95.596  94.136  1.00 68.35           C
ATOM    862  O   THR H  53      23.699 -96.515  94.732  1.00 70.51           O
ATOM    863  CB  THR H  53      26.622 -96.422  93.931  1.00 67.95           C
ATOM    864  OG1 THR H  53      27.855 -96.443  94.663  1.00 74.68           O
ATOM    865  CG2 THR H  53      26.917 -96.273  92.436  1.00 62.71           C
ATOM    866  N   VAL H  54      23.674 -94.836  93.222  1.00 66.93           N
ATOM    867  CA  VAL H  54      22.392 -95.221  92.657  1.00 59.25           C
ATOM    868  C   VAL H  54      22.607 -96.381  91.690  1.00 54.58           C
ATOM    869  O   VAL H  54      23.452 -96.310  90.793  1.00 57.02           O
ATOM    870  CB  VAL H  54      21.735 -94.015  91.975  1.00 59.28           C
ATOM    871  CG1 VAL H  54      20.427 -94.415  91.344  1.00 53.98           C
ATOM    872  CG2 VAL H  54      21.522 -92.889  92.989  1.00 58.16           C
ATOM    873  N   MET H  55      21.854 -97.463  91.881  1.00 52.63           N
ATOM    874  CA  MET H  55      22.028 -98.698  91.125  1.00 56.20           C
ATOM    875  C   MET H  55      20.726 -99.072  90.426  1.00 50.49           C
ATOM    876  O   MET H  55      19.653 -98.558  90.750  1.00 50.35           O
ATOM    877  CB  MET H  55      22.480 -99.837  92.047  1.00 57.74           C
ATOM    878  CG  MET H  55      23.489 -99.382  93.083  1.00 64.63           C
ATOM    879  SD  MET H  55      24.871-100.496  93.366  1.00 91.46           S
ATOM    880  CE  MET H  55      25.617-100.579  91.755  1.00 66.62           C
ATOM    881  N   ALA H  56      20.836 -99.996  89.466  1.00 46.13           N
ATOM    882  CA  ALA H  56      19.677-100.408  88.675  1.00 50.96           C
ATOM    883  C   ALA H  56      18.471-100.673  89.561  1.00 52.72           C
ATOM    884  O   ALA H  56      17.371-100.154  89.326  1.00 48.95           O
ATOM    885  CB  ALA H  56      20.003-101.659  87.864  1.00 49.03           C
ATOM    886  N   ARG H  57      18.722-101.390  90.655  1.00 53.90           N
ATOM    887  CA  ARG H  57      17.650-101.782  91.604  1.00 52.49           C
ATOM    888  C   ARG H  57      16.952-100.567  92.207  1.00 53.10           C
ATOM    889  O   ARG H  57      15.873-100.731  92.777  1.00 55.29           O
ATOM    890  CB  ARG H  57      18.277-102.584  92.745  1.00 55.79           C
ATOM    891  CG  ARG H  57      19.059-101.737  93.738  1.00 64.57           C
ATOM    892  CD  ARG H  57      18.767-102.117  95.175  1.00 66.28           C
ATOM    893  NE  ARG H  57      19.017-103.531  95.414  1.00 86.03           N
ATOM    894  CZ  ARG H  57      18.228-104.329  96.124  1.00 88.60           C
ATOM    895  NH1 ARG H  57      17.125-103.851  96.675  1.00 78.62           N
ATOM    896  NH2 ARG H  57      18.542-105.601  96.280  1.00 86.47           N
ATOM    897  N   ASP H  58      17.567 -99.401  92.103  1.00 50.88           N
ATOM    898  CA  ASP H  58      16.920 -98.228  92.653  1.00 53.43           C
ATOM    899  C   ASP H  58      15.943 -97.602  91.681  1.00 51.30           C
ATOM    900  O   ASP H  58      15.175 -96.727  92.081  1.00 55.48           O
ATOM    901  CB  ASP H  58      17.963 -97.194  93.083  1.00 59.58           C
ATOM    902  CG  ASP H  58      18.858 -97.700  94.209  1.00 63.36           C
ATOM    903  OD1 ASP H  58      18.326 -98.032  95.290  1.00 64.96           O
ATOM    904  OD2 ASP H  58      20.091 -97.748  94.017  1.00 61.23           O
ATOM    905  N   ILE H  59      15.931 -98.052  90.433  1.00 50.13           N
ATOM    906  CA  ILE H  59      15.061 -97.503  89.400  1.00 57.67           C
ATOM    907  C   ILE H  59      13.762 -98.310  89.431  1.00 65.05           C
ATOM    908  O   ILE H  59      13.710 -99.447  88.961  1.00 66.20           O
ATOM    909  CB  ILE H  59      15.741 -97.535  88.031  1.00 51.23           C
ATOM    910  CG1 ILE H  59      17.017 -96.689  88.056  1.00 47.86           C
ATOM    911  CG2 ILE H  59      14.844 -96.970  86.967  1.00 51.56           C
ATOM    912  CD1 ILE H  59      16.949 -95.495  89.000  1.00 47.60           C
ATOM    913  N   VAL H  60      12.719 -97.718  90.014  1.00 71.19           N
ATOM    914  CA  VAL H  60      11.396 -98.333  90.117  1.00 80.47           C
ATOM    915  C   VAL H  60      10.585 -97.904  88.895  1.00 90.49           C
ATOM    916  O   VAL H  60      10.108 -96.769  88.813  1.00 91.19           O
ATOM    917  CB  VAL H  60      10.684 -97.938  91.412  1.00 84.77           C
ATOM    918  CG1 VAL H  60       9.439 -98.804  91.622  1.00 87.76           C
ATOM    919  CG2 VAL H  60      11.639 -98.006  92.602  1.00 79.45           C
ATOM    920  N   ILE H  61      10.417 -98.824  87.947  1.00 92.51           N
ATOM    921  CA  ILE H  61       9.620 -98.591  86.748  1.00 94.94           C
ATOM    922  C   ILE H  61       8.378 -99.453  86.707  1.00106.14           C
ATOM    923  O   ILE H  61       7.610 -99.362  85.737  1.00109.23           O
ATOM    924  CB  ILE H  61      10.472 -98.780  85.472  1.00 91.43           C
ATOM    925  CG1 ILE H  61      10.849-100.255  85.205  1.00 93.03           C
ATOM    926  CG2 ILE H  61      11.724 -97.901  85.527  1.00 77.69           C
ATOM    927  CD1 ILE H  61       9.826-101.105  84.429  1.00 93.95           C
ATOM    928  N   ASP H  62       8.130-100.258  87.748  1.00109.09           N
ATOM    929  CA  ASP H  62       7.156-101.350  87.699  1.00113.85           C
ATOM    930  C   ASP H  62       5.725-100.886  87.443  1.00119.98           C
ATOM    931  O   ASP H  62       4.839-101.734  87.276  1.00121.03           O
ATOM    932  CB  ASP H  62       7.220-102.171  89.001  1.00115.91           C
ATOM    933  CG  ASP H  62       6.444-101.533  90.151  1.00115.63           C
ATOM    934  OD1 ASP H  62       6.760-100.383  90.530  1.00112.75           O
ATOM    935  OD2 ASP H  62       5.517-102.190  90.678  1.00115.02           O
ATOM    936  N   HIS H  63       5.469 -99.580  87.406  1.00120.55           N
ATOM    937  CA  HIS H  63       4.183 -99.060  86.962  1.00117.87           C
ATOM    938  C   HIS H  63       4.130 -98.881  85.445  1.00116.58           C
ATOM    939  O   HIS H  63       3.181 -98.280  84.930  1.00115.58           O
ATOM    940  CB  HIS H  63       3.872 -97.736  87.673  1.00113.84           C
ATOM    941  CG  HIS H  63       5.058 -97.103  88.336  1.00113.70           C
ATOM    942  ND1 HIS H  63       5.706 -96.003  87.812  1.00109.89           N
ATOM    943  CD2 HIS H  63       5.710 -97.409  89.484  1.00112.18           C
ATOM    944  CE1 HIS H  63       6.707 -95.664  88.604  1.00105.92           C
ATOM    945  NE2 HIS H  63       6.734 -96.503  89.624  1.00106.56           N
ATOM    946  N   LEU H  64       5.130 -99.389  84.726  1.00114.80           N
ATOM    947  CA  LEU H  64       5.165 -99.322  83.271  1.00114.62           C
ATOM    948  C   LEU H  64       4.903-100.721  82.706  1.00115.40           C
ATOM    949  O   LEU H  64       4.284-100.877  81.649  1.00118.24           O
ATOM    950  CB  LEU H  64       6.511 -98.772  82.776  1.00103.78           C
ATOM    951  CG  LEU H  64       6.565 -98.357  81.302  1.00 91.16           C
ATOM    952  CD1 LEU H  64       7.543 -97.183  81.057  1.00 72.20           C
ATOM    953  CD2 LEU H  64       6.877 -99.571  80.436  1.00 82.23           C
TER     954      LEU H  64
ATOM    955  N   ALA E   2      37.673 -52.571  42.457  1.00 36.20           N
ATOM    956  CA  ALA E   2      38.424 -53.604  43.158  1.00 77.65           C
ATOM    957  C   ALA E   2      37.692 -54.929  43.073  1.00 73.22           C
ATOM    958  O   ALA E   2      36.616 -55.013  42.482  1.00 80.11           O
ATOM    959  CB  ALA E   2      38.658 -53.211  44.631  1.00 79.21           C
ATOM    960  N   GLU E   3      38.294 -55.956  43.673  1.00 73.46           N
ATOM    961  CA  GLU E   3      37.750 -57.308  43.746  1.00 62.22           C
ATOM    962  C   GLU E   3      37.618 -57.925  42.364  1.00 56.12           C
ATOM    963  O   GLU E   3      36.681 -57.613  41.628  1.00 61.59           O
ATOM    964  CB  GLU E   3      36.400 -57.323  44.464  1.00 66.01           C
ATOM    965  CG  GLU E   3      36.479 -56.853  45.910  1.00 75.31           C
ATOM    966  CD  GLU E   3      37.254 -57.811  46.807  1.00 82.77           C
ATOM    967  OE1 GLU E   3      37.011 -59.036  46.742  1.00 78.42           O
ATOM    968  OE2 GLU E   3      38.119 -57.332  47.578  1.00 88.78           O
ATOM    969  N   VAL E   4      38.564 -58.790  42.005  1.00 53.05           N
ATOM    970  CA  VAL E   4      38.513 -59.551  40.762  1.00 46.26           C
ATOM    971  C   VAL E   4      37.585 -60.740  40.988  1.00 48.92           C
ATOM    972  O   VAL E   4      37.888 -61.645  41.765  1.00 48.28           O
ATOM    973  CB  VAL E   4      39.912 -60.006  40.332  1.00 48.89           C
ATOM    974  CG1 VAL E   4      39.834 -60.990  39.140  1.00 44.38           C
ATOM    975  CG2 VAL E   4      40.781 -58.788  40.008  1.00 42.40           C
ATOM    976  N   LEU E   5      36.440 -60.739  40.325  1.00 51.06           N
ATOM    977  CA  LEU E   5      35.458 -61.776  40.584  1.00 43.72           C
ATOM    978  C   LEU E   5      35.531 -62.933  39.604  1.00 44.09           C
ATOM    979  O   LEU E   5      34.960 -63.994  39.880  1.00 45.14           O
ATOM    980  CB  LEU E   5      34.049 -61.179  40.578  1.00 44.14           C
ATOM    981  CG  LEU E   5      33.459 -60.804  41.935  1.00 42.99           C
ATOM    982  CD1 LEU E   5      34.499 -60.223  42.842  1.00 43.23           C
ATOM    983  CD2 LEU E   5      32.321 -59.814  41.732  1.00 45.46           C
ATOM    984  N   VAL E   6      36.216 -62.781  38.501  1.00 41.52           N
ATOM    985  CA  VAL E   6      36.350 -63.888  37.569  1.00 45.55           C
ATOM    986  C   VAL E   6      37.736 -64.504  37.723  1.00 45.48           C
ATOM    987  O   VAL E   6      38.679 -63.854  38.182  1.00 44.60           O
ATOM    988  CB  VAL E   6      36.103 -63.418  36.128  1.00 47.18           C
ATOM    989  CG1 VAL E   6      34.675 -62.920  36.013  1.00 44.31           C
ATOM    990  CG2 VAL E   6      37.141 -62.348  35.738  1.00 44.88           C
ATOM    991  N   VAL E   7      37.846 -65.782  37.358  1.00 44.60           N
ATOM    992  CA  VAL E   7      39.112 -66.513  37.359  1.00 46.66           C
ATOM    993  C   VAL E   7      39.811 -66.183  36.042  1.00 49.92           C
ATOM    994  O   VAL E   7      39.539 -66.793  35.002  1.00 48.07           O
ATOM    995  CB  VAL E   7      38.911 -68.023  37.524  1.00 51.18           C
ATOM    996  CG1 VAL E   7      40.257 -68.714  37.748  1.00 50.54           C
ATOM    997  CG2 VAL E   7      37.944 -68.333  38.654  1.00 45.56           C
ATOM    998  N   THR E   8      40.716 -65.206  36.095  1.00 49.94           N
ATOM    999  CA  THR E   8      41.360 -64.682  34.898  1.00 46.86           C
ATOM   1000  C   THR E   8      41.831 -65.794  33.978  1.00 51.10           C
ATOM   1001  O   THR E   8      41.435 -65.857  32.806  1.00 50.66           O
ATOM   1002  CB  THR E   8      42.539 -63.812  35.311  1.00 47.92           C
ATOM   1003  OG1 THR E   8      42.066 -62.720  36.108  1.00 49.87           O
ATOM   1004  CG2 THR E   8      43.241 -63.292  34.089  1.00 47.29           C
ATOM   1005  N   SER E   9      42.639 -66.715  34.519  1.00 50.29           N
ATOM   1006  CA  SER E   9      43.363 -67.668  33.685  1.00 49.71           C
ATOM   1007  C   SER E   9      42.413 -68.580  32.924  1.00 54.64           C
ATOM   1008  O   SER E   9      42.688 -68.951  31.775  1.00 54.98           O
ATOM   1009  CB  SER E   9      44.329 -68.499  34.538  1.00 52.39           C
ATOM   1010  OG  SER E   9      43.774 -68.814  35.804  1.00 60.53           O
ATOM   1011  N   LYS E  10      41.295 -68.967  33.547  1.00 51.13           N
ATOM   1012  CA  LYS E  10      40.355 -69.822  32.836  1.00 49.11           C
ATOM   1013  C   LYS E  10      39.614 -69.039  31.769  1.00 52.89           C
ATOM   1014  O   LYS E  10      39.329 -69.579  30.693  1.00 51.69           O
ATOM   1015  CB  LYS E  10      39.373 -70.471  33.810  1.00 55.10           C
ATOM   1016  CG  LYS E  10      40.032 -71.023  35.063  1.00 58.24           C
ATOM   1017  CD  LYS E  10      40.093 -72.544  35.038  1.00 71.96           C
ATOM   1018  CE  LYS E  10      39.697 -73.137  36.385  1.00 72.42           C
ATOM   1019  NZ  LYS E  10      40.722 -72.790  37.421  1.00 70.09           N
ATOM   1020  N   VAL E  11      39.319 -67.765  32.038  1.00 47.44           N
ATOM   1021  CA  VAL E  11      38.717 -66.926  31.013  1.00 48.33           C
ATOM   1022  C   VAL E  11      39.634 -66.845  29.804  1.00 53.13           C
ATOM   1023  O   VAL E  11      39.229 -67.137  28.668  1.00 51.46           O
ATOM   1024  CB  VAL E  11      38.413 -65.528  31.571  1.00 48.19           C
ATOM   1025  CG1 VAL E  11      37.925 -64.634  30.456  1.00 49.17           C
ATOM   1026  CG2 VAL E  11      37.402 -65.607  32.688  1.00 46.55           C
ATOM   1027  N   LYS E  12      40.896 -66.466  30.036  1.00 45.95           N
ATOM   1028  CA  LYS E  12      41.825 -66.303  28.924  1.00 55.27           C
ATOM   1029  C   LYS E  12      42.052 -67.616  28.182  1.00 54.20           C
ATOM   1030  O   LYS E  12      42.174 -67.622  26.952  1.00 54.44           O
ATOM   1031  CB  LYS E  12      43.139 -65.681  29.416  1.00 51.68           C
ATOM   1032  CG  LYS E  12      42.876 -64.547  30.406  1.00 53.59           C
ATOM   1033  CD  LYS E  12      44.089 -63.705  30.750  1.00 60.69           C
ATOM   1034  CE  LYS E  12      45.393 -64.467  30.639  1.00 69.43           C
ATOM   1035  NZ  LYS E  12      46.418 -63.807  31.503  1.00 72.00           N
ATOM   1036  N   LYS E  13      42.067 -68.746  28.891  1.00 52.73           N
ATOM   1037  CA  LYS E  13      42.254 -69.997  28.165  1.00 55.63           C
ATOM   1038  C   LYS E  13      40.999 -70.336  27.382  1.00 58.68           C
ATOM   1039  O   LYS E  13      41.075 -70.829  26.251  1.00 61.38           O
ATOM   1040  CB  LYS E  13      42.646 -71.133  29.113  1.00 56.68           C
ATOM   1041  CG  LYS E  13      42.093 -72.504  28.737  1.00 59.71           C
ATOM   1042  CD  LYS E  13      42.472 -73.564  29.773  1.00 74.93           C
ATOM   1043  CE  LYS E  13      41.456 -74.712  29.815  1.00 78.33           C
ATOM   1044  NZ  LYS E  13      41.950 -75.948  29.135  1.00 79.75           N
ATOM   1045  N   LEU E  14      39.832 -70.024  27.943  1.00 57.86           N
ATOM   1046  CA  LEU E  14      38.597 -70.242  27.202  1.00 59.83           C
ATOM   1047  C   LEU E  14      38.546 -69.373  25.955  1.00 61.02           C
ATOM   1048  O   LEU E  14      38.158 -69.842  24.879  1.00 64.31           O
ATOM   1049  CB  LEU E  14      37.389 -69.974  28.095  1.00 55.35           C
ATOM   1050  CG  LEU E  14      36.081 -69.824  27.322  1.00 61.79           C
ATOM   1051  CD1 LEU E  14      35.422 -71.181  27.127  1.00 61.09           C
ATOM   1052  CD2 LEU E  14      35.143 -68.872  28.058  1.00 56.81           C
ATOM   1053  N   ILE E  15      38.943 -68.106  26.074  1.00 57.87           N
ATOM   1054  CA  ILE E  15      38.936 -67.231  24.905  1.00 65.05           C
ATOM   1055  C   ILE E  15      39.966 -67.703  23.885  1.00 66.49           C
ATOM   1056  O   ILE E  15      39.665 -67.846  22.694  1.00 67.48           O
ATOM   1057  CB  ILE E  15      39.165 -65.765  25.325  1.00 62.11           C
ATOM   1058  CG1 ILE E  15      37.879 -65.184  25.920  1.00 57.48           C
ATOM   1059  CG2 ILE E  15      39.639 -64.913  24.146  1.00 62.87           C
ATOM   1060  CD1 ILE E  15      38.111 -64.042  26.905  1.00 51.25           C
ATOM   1061  N   LYS E  16      41.188 -67.976  24.342  1.00 64.74           N
ATOM   1062  CA  LYS E  16      42.209 -68.505  23.446  1.00 70.37           C
ATOM   1063  C   LYS E  16      41.797 -69.841  22.847  1.00 72.60           C
ATOM   1064  O   LYS E  16      42.190 -70.161  21.720  1.00 79.59           O
ATOM   1065  CB  LYS E  16      43.538 -68.661  24.182  1.00 67.31           C
ATOM   1066  CG  LYS E  16      44.749 -68.603  23.281  1.00 70.47           C
ATOM   1067  CD  LYS E  16      45.668 -67.475  23.724  1.00 75.05           C
ATOM   1068  CE  LYS E  16      46.437 -66.865  22.557  1.00 72.95           C
ATOM   1069  NZ  LYS E  16      47.034 -65.548  22.935  1.00 68.47           N
ATOM   1070  N   GLU E  17      41.020 -70.641  23.570  1.00 67.54           N
ATOM   1071  CA  GLU E  17      40.762 -71.986  23.086  1.00 72.94           C
ATOM   1072  C   GLU E  17      39.514 -72.060  22.224  1.00 73.56           C
ATOM   1073  O   GLU E  17      39.392 -72.976  21.405  1.00 78.86           O
ATOM   1074  CB  GLU E  17      40.697 -72.959  24.276  1.00 77.83           C
ATOM   1075  CG  GLU E  17      39.830 -74.206  24.140  1.00 84.53           C
ATOM   1076  CD  GLU E  17      40.305 -75.329  25.072  1.00 90.66           C
ATOM   1077  OE1 GLU E  17      41.504 -75.326  25.447  1.00 90.35           O
ATOM   1078  OE2 GLU E  17      39.492 -76.220  25.412  1.00 89.99           O
ATOM   1079  N   LYS E  18      38.653 -71.050  22.307  1.00 75.75           N
ATOM   1080  CA  LYS E  18      37.380 -71.081  21.544  1.00 75.92           C
ATOM   1081  C   LYS E  18      37.445 -70.101  20.375  1.00 78.91           C
ATOM   1082  O   LYS E  18      36.649 -70.257  19.441  1.00 82.61           O
ATOM   1083  CB  LYS E  18      36.198 -70.739  22.451  1.00 76.56           C
ATOM   1084  CG  LYS E  18      35.021 -71.699  22.369  1.00 79.13           C
ATOM   1085  CD  LYS E  18      34.104 -71.421  21.199  1.00 77.19           C
ATOM   1086  CE  LYS E  18      34.037 -72.563  20.208  1.00 82.07           C
ATOM   1087  NZ  LYS E  18      33.125 -72.260  19.080  1.00 85.48           N
ATOM   1088  N   GLY E  19      38.352 -69.129  20.421  1.00 79.06           N
ATOM   1089  CA  GLY E  19      38.490 -68.239  19.286  1.00 75.02           C
ATOM   1090  C   GLY E  19      39.904 -67.755  19.021  1.00 84.01           C
ATOM   1091  O   GLY E  19      40.100 -66.830  18.227  1.00 90.38           O
ATOM   1092  N   GLN E  20      40.899 -68.353  19.677  1.00 76.92           N
ATOM   1093  CA  GLN E  20      42.313 -68.010  19.525  1.00 79.58           C
ATOM   1094  C   GLN E  20      42.614 -66.536  19.777  1.00 76.35           C
ATOM   1095  O   GLN E  20      43.702 -66.064  19.424  1.00 77.47           O
ATOM   1096  CB  GLN E  20      42.845 -68.406  18.141  1.00 84.17           C
ATOM   1097  CG  GLN E  20      43.002 -69.906  17.929  1.00 84.16           C
ATOM   1098  CD  GLN E  20      41.796 -70.519  17.225  1.00 86.59           C
ATOM   1099  OE1 GLN E  20      40.692 -69.971  17.261  1.00 81.11           O
ATOM   1100  NE2 GLN E  20      42.009 -71.652  16.565  1.00 85.92           N
ATOM   1101  N   MET E  21      41.692 -65.788  20.376  1.00 73.70           N
ATOM   1102  CA  MET E  21      41.976 -64.394  20.665  1.00 74.91           C
ATOM   1103  C   MET E  21      42.847 -64.258  21.908  1.00 68.94           C
ATOM   1104  O   MET E  21      42.993 -65.173  22.723  1.00 66.48           O
ATOM   1105  CB  MET E  21      40.697 -63.583  20.884  1.00 74.16           C
ATOM   1106  CG  MET E  21      40.207 -62.753  19.705  1.00 75.12           C
ATOM   1107  SD  MET E  21      39.424 -63.713  18.397  1.00 94.06           S
ATOM   1108  CE  MET E  21      40.750 -63.771  17.182  1.00 87.19           C
ATOM   1109  N   ASN E  22      43.417 -63.077  22.046  1.00 66.22           N
ATOM   1110  CA  ASN E  22      43.972 -62.640  23.305  1.00 66.66           C
ATOM   1111  C   ASN E  22      42.860 -62.035  24.156  1.00 66.97           C
ATOM   1112  O   ASN E  22      41.691 -61.994  23.760  1.00 64.15           O
ATOM   1113  CB  ASN E  22      45.112 -61.670  23.036  1.00 64.48           C
ATOM   1114  CG  ASN E  22      46.375 -62.388  22.650  1.00 73.58           C
ATOM   1115  OD1 ASN E  22      46.670 -62.581  21.468  1.00 77.32           O
ATOM   1116  ND2 ASN E  22      47.149 -62.772  23.649  1.00 78.33           N
ATOM   1117  N   THR E  23      43.225 -61.564  25.345  1.00 63.79           N
ATOM   1118  CA  THR E  23      42.267 -61.025  26.302  1.00 57.49           C
ATOM   1119  C   THR E  23      42.897 -59.831  26.989  1.00 56.77           C
ATOM   1120  O   THR E  23      43.822 -59.982  27.797  1.00 59.40           O
ATOM   1121  CB  THR E  23      41.841 -62.074  27.323  1.00 54.89           C
ATOM   1122  OG1 THR E  23      41.116 -63.104  26.651  1.00 57.42           O
ATOM   1123  CG2 THR E  23      40.966 -61.459  28.382  1.00 55.36           C
ATOM   1124  N   SER E  24      42.387 -58.651  26.672  1.00 51.71           N
ATOM   1125  CA  SER E  24      42.896 -57.435  27.274  1.00 51.22           C
ATOM   1126  C   SER E  24      42.573 -57.397  28.760  1.00 48.88           C
ATOM   1127  O   SER E  24      41.643 -58.054  29.245  1.00 51.57           O
ATOM   1128  CB  SER E  24      42.296 -56.218  26.582  1.00 57.02           C
ATOM   1129  OG  SER E  24      41.044 -55.885  27.156  1.00 58.86           O
ATOM   1130  N   ALA E  25      43.362 -56.603  29.479  1.00 49.35           N
ATOM   1131  CA  ALA E  25      43.237 -56.516  30.929  1.00 52.46           C
ATOM   1132  C   ALA E  25      41.844 -56.056  31.335  1.00 56.82           C
ATOM   1133  O   ALA E  25      41.178 -56.702  32.150  1.00 55.94           O
ATOM   1134  CB  ALA E  25      44.294 -55.558  31.481  1.00 48.11           C
ATOM   1135  N   GLU E  26      41.385 -54.938  30.761  1.00 55.16           N
ATOM   1136  CA  GLU E  26      40.120 -54.341  31.162  1.00 53.61           C
ATOM   1137  C   GLU E  26      38.924 -55.204  30.793  1.00 49.50           C
ATOM   1138  O   GLU E  26      37.841 -54.996  31.345  1.00 44.87           O
ATOM   1139  CB  GLU E  26      39.946 -52.972  30.518  1.00 55.18           C
ATOM   1140  CG  GLU E  26      41.164 -52.103  30.529  1.00 62.55           C
ATOM   1141  CD  GLU E  26      40.875 -50.654  30.908  1.00 67.58           C
ATOM   1142  OE1 GLU E  26      41.833 -49.847  30.874  1.00 70.15           O
ATOM   1143  OE2 GLU E  26      39.720 -50.328  31.270  1.00 60.54           O
ATOM   1144  N   THR E  27      39.078 -56.133  29.848  1.00 46.63           N
ATOM   1145  CA  THR E  27      38.010 -57.089  29.601  1.00 46.33           C
ATOM   1146  C   THR E  27      37.680 -57.852  30.878  1.00 45.67           C
ATOM   1147  O   THR E  27      36.506 -58.032  31.220  1.00 46.11           O
ATOM   1148  CB  THR E  27      38.413 -58.040  28.482  1.00 50.88           C
ATOM   1149  OG1 THR E  27      39.054 -57.290  27.447  1.00 51.70           O
ATOM   1150  CG2 THR E  27      37.186 -58.723  27.900  1.00 43.35           C
ATOM   1151  N   ILE E  28      38.711 -58.243  31.628  1.00 41.19           N
ATOM   1152  CA  ILE E  28      38.529 -58.866  32.933  1.00 43.81           C
ATOM   1153  C   ILE E  28      37.780 -57.938  33.878  1.00 43.31           C
ATOM   1154  O   ILE E  28      36.929 -58.375  34.664  1.00 40.85           O
ATOM   1155  CB  ILE E  28      39.904 -59.248  33.516  1.00 48.49           C
ATOM   1156  CG1 ILE E  28      40.619 -60.261  32.605  1.00 45.29           C
ATOM   1157  CG2 ILE E  28      39.774 -59.652  34.989  1.00 38.30           C
ATOM   1158  CD1 ILE E  28      39.751 -61.380  32.102  1.00 45.69           C
ATOM   1159  N   ASP E  29      38.090 -56.652  33.825  1.00 43.36           N
ATOM   1160  CA  ASP E  29      37.455 -55.703  34.769  1.00 46.61           C
ATOM   1161  C   ASP E  29      35.962 -55.536  34.457  1.00 47.71           C
ATOM   1162  O   ASP E  29      35.199 -55.400  35.413  1.00 48.35           O
ATOM   1163  CB  ASP E  29      38.190 -54.365  34.793  1.00 55.60           C
ATOM   1164  CG  ASP E  29      38.793 -54.044  36.147  1.00 69.08           C
ATOM   1165  OD1 ASP E  29      38.922 -52.846  36.461  1.00 75.91           O
ATOM   1166  OD2 ASP E  29      39.123 -54.996  36.879  1.00 72.19           O
ATOM   1167  N   VAL E  30      35.559 -55.558  33.188  1.00 39.50           N
ATOM   1168  CA  VAL E  30      34.135 -55.430  32.918  1.00 45.40           C
ATOM   1169  C   VAL E  30      33.422 -56.769  33.110  1.00 42.70           C
ATOM   1170  O   VAL E  30      32.265 -56.791  33.538  1.00 43.56           O
ATOM   1171  CB  VAL E  30      33.886 -54.836  31.519  1.00 42.13           C
ATOM   1172  CG1 VAL E  30      34.612 -53.502  31.385  1.00 42.44           C
ATOM   1173  CG2 VAL E  30      34.318 -55.770  30.445  1.00 46.32           C
ATOM   1174  N   LEU E  31      34.085 -57.898  32.831  1.00 41.14           N
ATOM   1175  CA  LEU E  31      33.511 -59.186  33.213  1.00 42.53           C
ATOM   1176  C   LEU E  31      33.266 -59.237  34.710  1.00 43.23           C
ATOM   1177  O   LEU E  31      32.218 -59.719  35.169  1.00 42.94           O
ATOM   1178  CB  LEU E  31      34.414 -60.338  32.789  1.00 40.08           C
ATOM   1179  CG  LEU E  31      34.424 -60.673  31.303  1.00 41.45           C
ATOM   1180  CD1 LEU E  31      35.153 -61.981  31.083  1.00 44.79           C
ATOM   1181  CD2 LEU E  31      32.987 -60.758  30.750  1.00 39.86           C
ATOM   1182  N   SER E  32      34.195 -58.687  35.483  1.00 39.31           N
ATOM   1183  CA  SER E  32      34.013 -58.667  36.923  1.00 41.16           C
ATOM   1184  C   SER E  32      32.802 -57.830  37.301  1.00 45.20           C
ATOM   1185  O   SER E  32      32.010 -58.228  38.161  1.00 47.97           O
ATOM   1186  CB  SER E  32      35.283 -58.150  37.596  1.00 44.95           C
ATOM   1187  OG  SER E  32      35.332 -58.491  38.965  1.00 44.74           O
ATOM   1188  N   LYS E  33      32.629 -56.691  36.643  1.00 48.56           N
ATOM   1189  CA  LYS E  33      31.500 -55.789  36.974  1.00 48.21           C
ATOM   1190  C   LYS E  33      30.167 -56.456  36.612  1.00 43.99           C
ATOM   1191  O   LYS E  33      29.208 -56.253  37.357  1.00 44.35           O
ATOM   1192  CB  LYS E  33      31.655 -54.440  36.267  1.00 49.49           C
ATOM   1193  CG  LYS E  33      31.015 -53.259  36.980  1.00 65.50           C
ATOM   1194  CD  LYS E  33      29.656 -52.900  36.428  1.00 72.02           C
ATOM   1195  CE  LYS E  33      29.592 -52.969  34.917  1.00 60.04           C
ATOM   1196  NZ  LYS E  33      29.831 -51.643  34.299  1.00 65.85           N
ATOM   1197  N   ALA E  34      30.112 -57.197  35.505  1.00 39.00           N
ATOM   1198  CA  ALA E  34      28.849 -57.832  35.142  1.00 40.67           C
ATOM   1199  C   ALA E  34      28.415 -58.806  36.237  1.00 43.63           C
ATOM   1200  O   ALA E  34      27.234 -58.845  36.613  1.00 43.32           O
ATOM   1201  CB  ALA E  34      28.978 -58.529  33.789  1.00 38.17           C
ATOM   1202  N   ILE E  35      29.387 -59.528  36.814  1.00 38.61           N
ATOM   1203  CA  ILE E  35      29.149 -60.459  37.912  1.00 40.95           C
ATOM   1204  C   ILE E  35      28.648 -59.728  39.147  1.00 39.22           C
ATOM   1205  O   ILE E  35      27.756 -60.218  39.853  1.00 38.60           O
ATOM   1206  CB  ILE E  35      30.438 -61.248  38.234  1.00 39.20           C
ATOM   1207  CG1 ILE E  35      30.783 -62.239  37.127  1.00 35.22           C
ATOM   1208  CG2 ILE E  35      30.242 -62.027  39.522  1.00 43.43           C
ATOM   1209  CD1 ILE E  35      29.542 -62.769  36.399  1.00 46.75           C
ATOM   1210  N   GLU E  36      29.259 -58.582  39.466  1.00 38.31           N
ATOM   1211  CA  GLU E  36      28.801 -57.758  40.585  1.00 41.94           C
ATOM   1212  C   GLU E  36      27.345 -57.356  40.401  1.00 44.72           C
ATOM   1213  O   GLU E  36      26.551 -57.408  41.350  1.00 44.27           O
ATOM   1214  CB  GLU E  36      29.662 -56.494  40.709  1.00 48.65           C
ATOM   1215  CG  GLU E  36      30.699 -56.462  41.830  1.00 58.02           C
ATOM   1216  CD  GLU E  36      31.731 -55.302  41.693  1.00 69.03           C
ATOM   1217  OE1 GLU E  36      32.834 -55.503  41.121  1.00 67.70           O
ATOM   1218  OE2 GLU E  36      31.451 -54.188  42.193  1.00 70.83           O
ATOM   1219  N   GLN E  37      26.975 -56.953  39.183  1.00 42.95           N
ATOM   1220  CA  GLN E  37      25.599 -56.533  38.929  1.00 46.52           C
ATOM   1221  C   GLN E  37      24.639 -57.710  39.031  1.00 43.97           C
ATOM   1222  O   GLN E  37      23.571 -57.597  39.641  1.00 44.44           O
ATOM   1223  CB  GLN E  37      25.478 -55.886  37.552  1.00 48.71           C
ATOM   1224  CG  GLN E  37      26.471 -54.782  37.227  1.00 54.71           C
ATOM   1225  CD  GLN E  37      26.355 -53.576  38.131  1.00 58.91           C
ATOM   1226  OE1 GLN E  37      25.296 -52.956  38.225  1.00 60.14           O
ATOM   1227  NE2 GLN E  37      27.457 -53.231  38.804  1.00 67.06           N
ATOM   1228  N   LEU E  38      24.988 -58.840  38.408  1.00 39.26           N
ATOM   1229  CA  LEU E  38      24.168 -60.040  38.545  1.00 40.26           C
ATOM   1230  C   LEU E  38      23.962 -60.397  40.013  1.00 44.45           C
ATOM   1231  O   LEU E  38      22.833 -60.675  40.437  1.00 44.86           O
ATOM   1232  CB  LEU E  38      24.810 -61.206  37.802  1.00 38.75           C
ATOM   1233  CG  LEU E  38      24.662 -61.140  36.292  1.00 39.85           C
ATOM   1234  CD1 LEU E  38      25.261 -62.364  35.673  1.00 33.77           C
ATOM   1235  CD2 LEU E  38      23.187 -61.020  35.911  1.00 38.34           C
ATOM   1236  N   CYS E  39      25.032 -60.349  40.814  1.00 39.45           N
ATOM   1237  CA  CYS E  39      24.908 -60.691  42.228  1.00 42.59           C
ATOM   1238  C   CYS E  39      23.957 -59.753  42.957  1.00 43.16           C
ATOM   1239  O   CYS E  39      23.165 -60.197  43.794  1.00 44.66           O
ATOM   1240  CB  CYS E  39      26.274 -60.663  42.905  1.00 45.38           C
ATOM   1241  SG  CYS E  39      27.249 -62.105  42.547  1.00 48.85           S
ATOM   1242  N   LEU E  40      24.048 -58.446  42.696  1.00 41.76           N
ATOM   1243  CA  LEU E  40      23.156 -57.531  43.403  1.00 44.37           C
ATOM   1244  C   LEU E  40      21.717 -57.624  42.880  1.00 40.57           C
ATOM   1245  O   LEU E  40      20.775 -57.448  43.651  1.00 38.28           O
ATOM   1246  CB  LEU E  40      23.702 -56.097  43.349  1.00 43.43           C
ATOM   1247  CG  LEU E  40      24.897 -55.659  44.248  1.00 54.75           C
ATOM   1248  CD1 LEU E  40      24.437 -55.406  45.677  1.00 59.31           C
ATOM   1249  CD2 LEU E  40      26.115 -56.596  44.283  1.00 49.76           C
ATOM   1250  N   LYS E  41      21.517 -57.924  41.594  1.00 41.59           N
ATOM   1251  CA  LYS E  41      20.171 -58.276  41.158  1.00 47.67           C
ATOM   1252  C   LYS E  41      19.684 -59.518  41.898  1.00 46.15           C
ATOM   1253  O   LYS E  41      18.504 -59.613  42.262  1.00 47.33           O
ATOM   1254  CB  LYS E  41      20.124 -58.500  39.640  1.00 46.67           C
ATOM   1255  CG  LYS E  41      19.926 -57.246  38.804  1.00 46.60           C
ATOM   1256  CD  LYS E  41      19.037 -56.228  39.512  1.00 54.02           C
ATOM   1257  CE  LYS E  41      19.830 -54.947  39.839  1.00 61.36           C
ATOM   1258  NZ  LYS E  41      19.008 -53.821  40.387  1.00 61.88           N
ATOM   1259  N   GLY E  42      20.594 -60.465  42.155  1.00 40.94           N
ATOM   1260  CA  GLY E  42      20.210 -61.700  42.820  1.00 39.64           C
ATOM   1261  C   GLY E  42      19.704 -61.464  44.225  1.00 38.69           C
ATOM   1262  O   GLY E  42      18.669 -62.006  44.624  1.00 40.96           O
ATOM   1263  N   VAL E  43      20.418 -60.631  44.984  1.00 37.89           N
ATOM   1264  CA  VAL E  43      19.990 -60.242  46.325  1.00 38.09           C
ATOM   1265  C   VAL E  43      18.563 -59.717  46.305  1.00 43.60           C
ATOM   1266  O   VAL E  43      17.711 -60.139  47.100  1.00 41.06           O
ATOM   1267  CB  VAL E  43      20.933 -59.177  46.898  1.00 40.94           C
ATOM   1268  CG1 VAL E  43      20.336 -58.603  48.159  1.00 34.60           C
ATOM   1269  CG2 VAL E  43      22.321 -59.760  47.140  1.00 44.05           C
ATOM   1270  N   GLU E  44      18.307 -58.759  45.422  1.00 44.80           N
ATOM   1271  CA  GLU E  44      16.973 -58.115  45.381  1.00 48.59           C
ATOM   1272  C   GLU E  44      15.898 -59.150  45.060  1.00 39.53           C
ATOM   1273  O   GLU E  44      14.857 -59.139  45.712  1.00 44.30           O
ATOM   1274  CB  GLU E  44      16.976 -56.977  44.361  1.00 52.69           C
ATOM   1275  CG  GLU E  44      17.819 -55.787  44.783  1.00 57.24           C
ATOM   1276  CD  GLU E  44      17.895 -55.527  46.279  1.00 66.10           C
ATOM   1277  OE1 GLU E  44      16.867 -55.138  46.866  1.00 73.20           O
ATOM   1278  OE2 GLU E  44      18.988 -55.699  46.852  1.00 64.10           O
ATOM   1279  N   SER E  45      16.153 -59.994  44.076  1.00 41.34           N
ATOM   1280  CA  SER E  45      15.184 -61.026  43.723  1.00 40.20           C
ATOM   1281  C   SER E  45      14.863 -61.913  44.921  1.00 44.21           C
ATOM   1282  O   SER E  45      13.692 -62.250  45.174  1.00 42.87           O
ATOM   1283  CB  SER E  45      15.736 -61.840  42.560  1.00 38.47           C
ATOM   1284  OG  SER E  45      15.091 -63.089  42.438  1.00 43.61           O
ATOM   1285  N   ALA E  46      15.886 -62.266  45.696  1.00 42.19           N
ATOM   1286  CA  ALA E  46      15.653 -63.119  46.847  1.00 42.22           C
ATOM   1287  C   ALA E  46      14.957 -62.360  47.970  1.00 42.98           C
ATOM   1288  O   ALA E  46      14.095 -62.921  48.659  1.00 43.62           O
ATOM   1289  CB  ALA E  46      16.972 -63.721  47.322  1.00 38.13           C
ATOM   1290  N   LYS E  47      15.297 -61.092  48.157  1.00 39.19           N
ATOM   1291  CA  LYS E  47      14.635 -60.290  49.214  1.00 41.12           C
ATOM   1292  C   LYS E  47      13.141 -60.127  48.898  1.00 48.51           C
ATOM   1293  O   LYS E  47      12.348 -60.104  49.844  1.00 48.73           O
ATOM   1294  CB  LYS E  47      15.307 -58.930  49.406  1.00 44.34           C
ATOM   1295  CG  LYS E  47      15.353 -58.434  50.842  1.00 46.40           C
ATOM   1296  CD  LYS E  47      15.134 -56.946  50.954  1.00 64.48           C
ATOM   1297  CE  LYS E  47      15.952 -56.154  49.958  1.00 74.60           C
ATOM   1298  NZ  LYS E  47      16.215 -54.776  50.437  1.00 75.82           N
ATOM   1299  N   ALA E  48      12.780 -60.025  47.622  1.00 42.25           N
ATOM   1300  CA  ALA E  48      11.376 -59.854  47.280  1.00 46.26           C
ATOM   1301  C   ALA E  48      10.594 -61.161  47.383  1.00 47.54           C
ATOM   1302  O   ALA E  48       9.369 -61.124  47.509  1.00 48.50           O
ATOM   1303  CB  ALA E  48      11.248 -59.265  45.879  1.00 39.23           C
ATOM   1304  N   ASP E  49      11.269 -62.307  47.323  1.00 41.97           N
ATOM   1305  CA  ASP E  49      10.675 -63.588  47.684  1.00 45.51           C
ATOM   1306  C   ASP E  49      10.702 -63.826  49.194  1.00 42.49           C
ATOM   1307  O   ASP E  49      10.144 -64.811  49.667  1.00 39.27           O
ATOM   1308  CB  ASP E  49      11.416 -64.697  46.918  1.00 49.52           C
ATOM   1309  CG  ASP E  49      10.688 -66.040  46.911  1.00 66.10           C
ATOM   1310  OD1 ASP E  49      10.333 -66.491  45.789  1.00 76.26           O
ATOM   1311  OD2 ASP E  49      10.550 -66.694  47.971  1.00 69.99           O
ATOM   1312  N   GLY E  50      11.334 -62.947  49.967  1.00 46.77           N
ATOM   1313  CA  GLY E  50      11.451 -63.176  51.397  1.00 47.50           C
ATOM   1314  C   GLY E  50      12.491 -64.201  51.823  1.00 45.48           C
ATOM   1315  O   GLY E  50      12.421 -64.716  52.940  1.00 48.30           O
ATOM   1316  N   ARG E  51      13.465 -64.509  50.984  1.00 41.25           N
ATOM   1317  CA  ARG E  51      14.460 -65.501  51.354  1.00 41.55           C
ATOM   1318  C   ARG E  51      15.736 -64.827  51.836  1.00 44.32           C
ATOM   1319  O   ARG E  51      15.991 -63.650  51.571  1.00 43.86           O
ATOM   1320  CB  ARG E  51      14.761 -66.436  50.185  1.00 36.70           C
ATOM   1321  CG  ARG E  51      13.575 -67.321  49.862  1.00 43.99           C
ATOM   1322  CD  ARG E  51      13.842 -68.233  48.698  1.00 42.44           C
ATOM   1323  NE  ARG E  51      13.483 -67.636  47.420  1.00 51.80           N
ATOM   1324  CZ  ARG E  51      14.359 -67.175  46.533  1.00 51.17           C
ATOM   1325  NH1 ARG E  51      15.666 -67.182  46.776  1.00 43.33           N
ATOM   1326  NH2 ARG E  51      13.914 -66.695  45.372  1.00 47.51           N
ATOM   1327  N   LYS E  52      16.536 -65.599  52.569  1.00 42.15           N
ATOM   1328  CA  LYS E  52      17.848 -65.168  53.021  1.00 38.91           C
ATOM   1329  C   LYS E  52      18.975 -65.844  52.236  1.00 38.31           C
ATOM   1330  O   LYS E  52      20.129 -65.854  52.682  1.00 40.43           O
ATOM   1331  CB  LYS E  52      17.962 -65.436  54.520  1.00 40.45           C
ATOM   1332  CG  LYS E  52      16.867 -64.733  55.312  1.00 44.72           C
ATOM   1333  CD  LYS E  52      17.413 -64.111  56.598  1.00 56.75           C
ATOM   1334  CE  LYS E  52      16.324 -63.406  57.403  1.00 60.84           C
ATOM   1335  NZ  LYS E  52      16.320 -61.930  57.147  1.00 62.96           N
ATOM   1336  N   THR E  53      18.665 -66.407  51.070  1.00 34.47           N
ATOM   1337  CA  THR E  53      19.622 -67.182  50.297  1.00 34.68           C
ATOM   1338  C   THR E  53      19.474 -66.788  48.843  1.00 34.62           C
ATOM   1339  O   THR E  53      18.389 -66.907  48.285  1.00 41.27           O
ATOM   1340  CB  THR E  53      19.389 -68.697  50.442  1.00 38.43           C
ATOM   1341  OG1 THR E  53      19.505 -69.096  51.813  1.00 34.22           O
ATOM   1342  CG2 THR E  53      20.410 -69.474  49.598  1.00 37.77           C
ATOM   1343  N   VAL E  54      20.566 -66.366  48.227  1.00 37.58           N
ATOM   1344  CA  VAL E  54      20.609 -66.143  46.785  1.00 37.52           C
ATOM   1345  C   VAL E  54      20.772 -67.488  46.089  1.00 38.20           C
ATOM   1346  O   VAL E  54      21.812 -68.146  46.233  1.00 39.70           O
ATOM   1347  CB  VAL E  54      21.768 -65.204  46.426  1.00 39.11           C
ATOM   1348  CG1 VAL E  54      21.872 -65.045  44.915  1.00 38.16           C
ATOM   1349  CG2 VAL E  54      21.616 -63.864  47.152  1.00 33.42           C
ATOM   1350  N   MET E  55      19.772 -67.894  45.312  1.00 35.84           N
ATOM   1351  CA  MET E  55      19.740 -69.206  44.673  1.00 35.33           C
ATOM   1352  C   MET E  55      19.764 -69.040  43.169  1.00 35.25           C
ATOM   1353  O   MET E  55      19.665 -67.929  42.657  1.00 41.59           O
ATOM   1354  CB  MET E  55      18.491 -69.985  45.061  1.00 38.81           C
ATOM   1355  CG  MET E  55      18.112 -69.793  46.486  1.00 43.98           C
ATOM   1356  SD  MET E  55      16.836 -70.977  46.921  1.00 52.42           S
ATOM   1357  CE  MET E  55      16.450 -70.347  48.509  1.00 45.19           C
ATOM   1358  N   ALA E  56      19.868 -70.164  42.456  1.00 34.44           N
ATOM   1359  CA  ALA E  56      19.976 -70.093  41.001  1.00 37.87           C
ATOM   1360  C   ALA E  56      18.791 -69.359  40.403  1.00 39.54           C
ATOM   1361  O   ALA E  56      18.949 -68.578  39.458  1.00 42.34           O
ATOM   1362  CB  ALA E  56      20.097 -71.487  40.389  1.00 35.55           C
ATOM   1363  N   ARG E  57      17.603 -69.550  40.973  1.00 37.32           N
ATOM   1364  CA  ARG E  57      16.419 -68.899  40.421  1.00 41.80           C
ATOM   1365  C   ARG E  57      16.492 -67.374  40.502  1.00 45.66           C
ATOM   1366  O   ARG E  57      15.751 -66.693  39.784  1.00 43.30           O
ATOM   1367  CB  ARG E  57      15.153 -69.397  41.135  1.00 43.87           C
ATOM   1368  CG  ARG E  57      14.874 -68.747  42.485  1.00 41.67           C
ATOM   1369  CD  ARG E  57      13.810 -69.537  43.221  1.00 41.88           C
ATOM   1370  NE  ARG E  57      14.321 -70.848  43.609  1.00 49.41           N
ATOM   1371  CZ  ARG E  57      14.036 -71.470  44.747  1.00 50.23           C
ATOM   1372  NH1 ARG E  57      13.182 -70.957  45.627  1.00 48.02           N
ATOM   1373  NH2 ARG E  57      14.602 -72.649  44.997  1.00 42.52           N
ATOM   1374  N   ASP E  58      17.353 -66.822  41.367  1.00 44.97           N
ATOM   1375  CA  ASP E  58      17.505 -65.376  41.492  1.00 42.31           C
ATOM   1376  C   ASP E  58      18.470 -64.786  40.461  1.00 44.68           C
ATOM   1377  O   ASP E  58      18.561 -63.562  40.341  1.00 47.37           O
ATOM   1378  CB  ASP E  58      17.970 -65.002  42.919  1.00 42.96           C
ATOM   1379  CG  ASP E  58      17.006 -65.495  44.034  1.00 46.31           C
ATOM   1380  OD1 ASP E  58      15.832 -65.045  44.065  1.00 52.39           O
ATOM   1381  OD2 ASP E  58      17.414 -66.320  44.884  1.00 39.15           O
ATOM   1382  N   ILE E  59      19.190 -65.605  39.717  1.00 41.20           N
ATOM   1383  CA  ILE E  59      20.093 -65.113  38.687  1.00 46.72           C
ATOM   1384  C   ILE E  59      19.408 -65.315  37.345  1.00 51.69           C
ATOM   1385  O   ILE E  59      19.303 -66.444  36.851  1.00 52.17           O
ATOM   1386  CB  ILE E  59      21.451 -65.830  38.715  1.00 42.82           C
ATOM   1387  CG1 ILE E  59      22.121 -65.714  40.091  1.00 42.20           C
ATOM   1388  CG2 ILE E  59      22.356 -65.222  37.657  1.00 45.57           C
ATOM   1389  CD1 ILE E  59      22.062 -64.299  40.718  1.00 43.76           C
ATOM   1390  N   VAL E  60      18.958 -64.234  36.733  1.00 53.17           N
ATOM   1391  CA  VAL E  60      18.338 -64.305  35.417  1.00 61.93           C
ATOM   1392  C   VAL E  60      19.382 -63.898  34.387  1.00 66.37           C
ATOM   1393  O   VAL E  60      19.989 -62.825  34.487  1.00 62.52           O
ATOM   1394  CB  VAL E  60      17.085 -63.419  35.339  1.00 71.75           C
ATOM   1395  CG1 VAL E  60      16.779 -63.049  33.897  1.00 69.92           C
ATOM   1396  CG2 VAL E  60      15.909 -64.127  36.003  1.00 58.15           C
ATOM   1397  N   ILE E  61      19.616 -64.772  33.414  1.00 72.68           N
ATOM   1398  CA  ILE E  61      20.615 -64.554  32.379  1.00 80.91           C
ATOM   1399  C   ILE E  61      20.010 -64.576  30.976  1.00 90.96           C
ATOM   1400  O   ILE E  61      20.747 -64.634  29.990  1.00 91.53           O
ATOM   1401  CB  ILE E  61      21.779 -65.559  32.528  1.00 68.67           C
ATOM   1402  CG1 ILE E  61      21.320 -67.022  32.396  1.00 74.98           C
ATOM   1403  CG2 ILE E  61      22.472 -65.365  33.870  1.00 57.16           C
ATOM   1404  CD1 ILE E  61      20.968 -67.526  30.996  1.00 84.16           C
ATOM   1405  N   ASP E  62      18.674 -64.494  30.872  1.00 93.20           N
ATOM   1406  CA  ASP E  62      17.980 -64.614  29.588  1.00 95.16           C
ATOM   1407  C   ASP E  62      18.468 -63.585  28.572  1.00 97.71           C
ATOM   1408  O   ASP E  62      18.670 -63.914  27.396  1.00 94.25           O
ATOM   1409  CB  ASP E  62      16.460 -64.487  29.798  1.00 93.77           C
ATOM   1410  CG  ASP E  62      15.989 -63.030  29.966  1.00 98.43           C
ATOM   1411  OD1 ASP E  62      16.513 -62.312  30.850  1.00 97.68           O
ATOM   1412  OD2 ASP E  62      15.095 -62.594  29.203  1.00 99.30           O
ATOM   1413  N   HIS E  63      18.667 -62.332  29.007  1.00 97.82           N
ATOM   1414  CA  HIS E  63      19.010 -61.265  28.070  1.00102.18           C
ATOM   1415  C   HIS E  63      20.354 -61.522  27.402  1.00105.00           C
ATOM   1416  O   HIS E  63      20.603 -61.032  26.293  1.00108.31           O
ATOM   1417  CB  HIS E  63      19.012 -59.902  28.775  1.00102.28           C
ATOM   1418  CG  HIS E  63      19.552 -59.926  30.174  1.00102.42           C
ATOM   1419  ND1 HIS E  63      18.919 -60.578  31.213  1.00 97.40           N
ATOM   1420  CD2 HIS E  63      20.658 -59.358  30.710  1.00103.62           C
ATOM   1421  CE1 HIS E  63      19.616 -60.418  32.324  1.00 93.83           C
ATOM   1422  NE2 HIS E  63      20.677 -59.681  32.046  1.00 95.99           N
ATOM   1423  N   LEU E  64      21.223 -62.286  28.056  1.00102.74           N
ATOM   1424  CA  LEU E  64      22.462 -62.759  27.451  1.00101.88           C
ATOM   1425  C   LEU E  64      22.163 -63.904  26.478  1.00 97.16           C
ATOM   1426  O   LEU E  64      23.060 -64.407  25.800  1.00 97.58           O
ATOM   1427  CB  LEU E  64      23.446 -63.216  28.535  1.00 95.08           C
ATOM   1428  CG  LEU E  64      24.473 -62.234  29.108  1.00 86.15           C
ATOM   1429  CD1 LEU E  64      23.836 -61.238  30.054  1.00 84.51           C
ATOM   1430  CD2 LEU E  64      25.529 -63.037  29.839  1.00 69.66           C
TER    1431      LEU E  64
ATOM   1432  N   ALA I   2      33.997 -79.152  34.251  1.00 87.34           N
ATOM   1433  CA  ALA I   2      35.062 -78.468  33.523  1.00 97.68           C
ATOM   1434  C   ALA I   2      34.856 -76.934  33.447  1.00101.44           C
ATOM   1435  O   ALA I   2      34.000 -76.441  32.698  1.00101.25           O
ATOM   1436  CB  ALA I   2      35.201 -79.067  32.114  1.00 90.37           C
ATOM   1437  N   GLU I   3      35.641 -76.206  34.255  1.00 95.11           N
ATOM   1438  CA  GLU I   3      35.801 -74.749  34.195  1.00 90.83           C
ATOM   1439  C   GLU I   3      34.710 -73.964  34.927  1.00 80.52           C
ATOM   1440  O   GLU I   3      33.693 -73.576  34.341  1.00 74.95           O
ATOM   1441  CB  GLU I   3      35.914 -74.275  32.738  1.00 88.68           C
ATOM   1442  CG  GLU I   3      37.355 -74.002  32.334  1.00 93.43           C
ATOM   1443  CD  GLU I   3      38.185 -75.273  32.208  1.00 98.65           C
ATOM   1444  OE1 GLU I   3      37.596 -76.379  32.168  1.00 96.75           O
ATOM   1445  OE2 GLU I   3      39.431 -75.163  32.181  1.00 96.96           O
ATOM   1446  N   VAL I   4      34.929 -73.726  36.218  1.00 74.52           N
ATOM   1447  CA  VAL I   4      34.187 -72.701  36.936  1.00 67.32           C
ATOM   1448  C   VAL I   4      34.903 -71.382  36.691  1.00 60.50           C
ATOM   1449  O   VAL I   4      36.136 -71.312  36.737  1.00 61.40           O
ATOM   1450  CB  VAL I   4      34.078 -73.035  38.438  1.00 66.64           C
ATOM   1451  CG1 VAL I   4      33.719 -74.497  38.634  1.00 58.23           C
ATOM   1452  CG2 VAL I   4      35.337 -72.671  39.213  1.00 60.24           C
ATOM   1453  N   LEU I   5      34.140 -70.346  36.373  1.00 53.97           N
ATOM   1454  CA  LEU I   5      34.727 -69.132  35.845  1.00 50.66           C
ATOM   1455  C   LEU I   5      34.664 -67.979  36.819  1.00 45.85           C
ATOM   1456  O   LEU I   5      35.114 -66.879  36.480  1.00 44.89           O
ATOM   1457  CB  LEU I   5      34.035 -68.741  34.539  1.00 51.87           C
ATOM   1458  CG  LEU I   5      34.062 -69.806  33.449  1.00 55.62           C
ATOM   1459  CD1 LEU I   5      33.488 -69.233  32.169  1.00 55.42           C
ATOM   1460  CD2 LEU I   5      35.481 -70.279  33.230  1.00 61.11           C
ATOM   1461  N   VAL I   6      34.116 -68.185  38.007  1.00 44.00           N
ATOM   1462  CA  VAL I   6      33.993 -67.098  38.964  1.00 47.42           C
ATOM   1463  C   VAL I   6      34.680 -67.535  40.248  1.00 46.19           C
ATOM   1464  O   VAL I   6      34.753 -68.729  40.550  1.00 46.67           O
ATOM   1465  CB  VAL I   6      32.514 -66.688  39.228  1.00 45.99           C
ATOM   1466  CG1 VAL I   6      31.754 -66.500  37.909  1.00 43.24           C
ATOM   1467  CG2 VAL I   6      31.818 -67.670  40.118  1.00 49.97           C
ATOM   1468  N   VAL I   7      35.193 -66.552  40.992  1.00 42.24           N
ATOM   1469  CA  VAL I   7      35.945 -66.788  42.229  1.00 46.18           C
ATOM   1470  C   VAL I   7      34.936 -67.011  43.357  1.00 45.92           C
ATOM   1471  O   VAL I   7      34.420 -66.057  43.957  1.00 42.23           O
ATOM   1472  CB  VAL I   7      36.902 -65.631  42.544  1.00 51.95           C
ATOM   1473  CG1 VAL I   7      37.810 -66.004  43.715  1.00 46.16           C
ATOM   1474  CG2 VAL I   7      37.729 -65.189  41.284  1.00 42.23           C
ATOM   1475  N   THR I   8      34.678 -68.286  43.674  1.00 42.80           N
ATOM   1476  CA  THR I   8      33.530 -68.645  44.504  1.00 42.16           C
ATOM   1477  C   THR I   8      33.565 -67.947  45.854  1.00 41.96           C
ATOM   1478  O   THR I   8      32.554 -67.396  46.304  1.00 42.14           O
ATOM   1479  CB  THR I   8      33.474 -70.155  44.692  1.00 39.20           C
ATOM   1480  OG1 THR I   8      33.218 -70.764  43.422  1.00 50.84           O
ATOM   1481  CG2 THR I   8      32.361 -70.531  45.665  1.00 36.34           C
ATOM   1482  N   SER I   9      34.718 -67.974  46.523  1.00 38.39           N
ATOM   1483  CA  SER I   9      34.805 -67.404  47.862  1.00 38.07           C
ATOM   1484  C   SER I   9      34.511 -65.916  47.846  1.00 42.74           C
ATOM   1485  O   SER I   9      33.960 -65.376  48.815  1.00 43.37           O
ATOM   1486  CB  SER I   9      36.195 -67.653  48.433  1.00 43.80           C
ATOM   1487  OG  SER I   9      37.176 -67.305  47.459  1.00 50.15           O
ATOM   1488  N   LYS I  10      34.849 -65.245  46.747  1.00 42.27           N
ATOM   1489  CA  LYS I  10      34.706 -63.801  46.652  1.00 42.79           C
ATOM   1490  C   LYS I  10      33.299 -63.383  46.238  1.00 37.82           C
ATOM   1491  O   LYS I  10      32.785 -62.376  46.732  1.00 36.69           O
ATOM   1492  CB  LYS I  10      35.749 -63.256  45.675  1.00 45.76           C
ATOM   1493  CG  LYS I  10      36.493 -62.081  46.230  1.00 52.07           C
ATOM   1494  CD  LYS I  10      37.862 -61.916  45.578  1.00 56.80           C
ATOM   1495  CE  LYS I  10      38.939 -62.525  46.449  1.00 59.60           C
ATOM   1496  NZ  LYS I  10      40.255 -62.494  45.770  1.00 54.73           N
ATOM   1497  N   VAL I  11      32.654 -64.135  45.348  1.00 34.69           N
ATOM   1498  CA  VAL I  11      31.231 -63.908  45.114  1.00 39.84           C
ATOM   1499  C   VAL I  11      30.465 -64.021  46.426  1.00 36.95           C
ATOM   1500  O   VAL I  11      29.653 -63.154  46.767  1.00 35.37           O
ATOM   1501  CB  VAL I  11      30.688 -64.892  44.061  1.00 41.43           C
ATOM   1502  CG1 VAL I  11      29.141 -64.876  44.053  1.00 39.84           C
ATOM   1503  CG2 VAL I  11      31.277 -64.590  42.679  1.00 42.06           C
ATOM   1504  N   LYS I  12      30.743 -65.077  47.203  1.00 39.56           N
ATOM   1505  CA  LYS I  12      29.964 -65.309  48.419  1.00 42.95           C
ATOM   1506  C   LYS I  12      30.224 -64.217  49.435  1.00 39.60           C
ATOM   1507  O   LYS I  12      29.301 -63.765  50.128  1.00 40.08           O
ATOM   1508  CB  LYS I  12      30.282 -66.675  49.033  1.00 38.85           C
ATOM   1509  CG  LYS I  12      29.484 -67.807  48.445  1.00 46.63           C
ATOM   1510  CD  LYS I  12      30.327 -69.064  48.180  1.00 52.17           C
ATOM   1511  CE  LYS I  12      30.667 -69.837  49.458  1.00 51.48           C
ATOM   1512  NZ  LYS I  12      31.334 -71.159  49.141  1.00 60.60           N
ATOM   1513  N   LYS I  13      31.483 -63.789  49.530  1.00 38.87           N
ATOM   1514  CA  LYS I  13      31.844 -62.692  50.417  1.00 40.82           C
ATOM   1515  C   LYS I  13      31.031 -61.450  50.089  1.00 39.19           C
ATOM   1516  O   LYS I  13      30.478 -60.798  50.980  1.00 41.24           O
ATOM   1517  CB  LYS I  13      33.341 -62.416  50.280  1.00 44.64           C
ATOM   1518  CG  LYS I  13      33.856 -61.254  51.091  1.00 54.62           C
ATOM   1519  CD  LYS I  13      35.075 -61.667  51.899  1.00 63.56           C
ATOM   1520  CE  LYS I  13      35.764 -60.463  52.536  1.00 71.43           C
ATOM   1521  NZ  LYS I  13      35.322 -60.201  53.934  1.00 78.64           N
ATOM   1522  N   LEU I  14      30.920 -61.132  48.798  1.00 37.86           N
ATOM   1523  CA  LEU I  14      30.203 -59.935  48.387  1.00 40.06           C
ATOM   1524  C   LEU I  14      28.706 -60.062  48.663  1.00 42.22           C
ATOM   1525  O   LEU I  14      28.086 -59.130  49.191  1.00 41.76           O
ATOM   1526  CB  LEU I  14      30.473 -59.653  46.909  1.00 38.31           C
ATOM   1527  CG  LEU I  14      29.556 -58.581  46.321  1.00 51.51           C
ATOM   1528  CD1 LEU I  14      30.224 -57.222  46.395  1.00 56.21           C
ATOM   1529  CD2 LEU I  14      29.187 -58.912  44.899  1.00 50.28           C
ATOM   1530  N   ILE I  15      28.109 -61.211  48.332  1.00 38.04           N
ATOM   1531  CA  ILE I  15      26.682 -61.385  48.591  1.00 39.07           C
ATOM   1532  C   ILE I  15      26.428 -61.334  50.081  1.00 39.68           C
ATOM   1533  O   ILE I  15      25.399 -60.810  50.532  1.00 37.65           O
ATOM   1534  CB  ILE I  15      26.162 -62.700  47.973  1.00 37.95           C
ATOM   1535  CG1 ILE I  15      25.993 -62.561  46.455  1.00 36.46           C
ATOM   1536  CG2 ILE I  15      24.864 -63.134  48.654  1.00 32.99           C
ATOM   1537  CD1 ILE I  15      25.676 -63.861  45.744  1.00 36.95           C
ATOM   1538  N   LYS I  16      27.372 -61.802  50.892  1.00 39.06           N
ATOM   1539  CA  LYS I  16      27.124 -61.828  52.357  1.00 40.25           C
ATOM   1540  C   LYS I  16      27.261 -60.417  52.922  1.00 44.35           C
ATOM   1541  O   LYS I  16      26.489 -60.062  53.807  1.00 47.26           O
ATOM   1542  CB  LYS I  16      28.078 -62.779  53.083  1.00 42.44           C
ATOM   1543  CG  LYS I  16      28.253 -62.529  54.573  1.00 39.44           C
ATOM   1544  CD  LYS I  16      27.313 -63.337  55.438  1.00 47.47           C
ATOM   1545  CE  LYS I  16      26.632 -64.464  54.691  1.00 55.79           C
ATOM   1546  NZ  LYS I  16      26.598 -65.712  55.488  1.00 61.95           N
ATOM   1547  N   GLU I  17      28.214 -59.645  52.410  1.00 49.18           N
ATOM   1548  CA  GLU I  17      28.432 -58.325  52.993  1.00 50.38           C
ATOM   1549  C   GLU I  17      27.445 -57.282  52.482  1.00 53.95           C
ATOM   1550  O   GLU I  17      26.986 -56.439  53.260  1.00 65.74           O
ATOM   1551  CB  GLU I  17      29.866 -57.856  52.724  1.00 56.97           C
ATOM   1552  CG  GLU I  17      30.937 -58.577  53.569  1.00 63.70           C
ATOM   1553  CD  GLU I  17      32.367 -58.195  53.176  1.00 75.98           C
ATOM   1554  OE1 GLU I  17      32.693 -58.189  51.964  1.00 75.52           O
ATOM   1555  OE2 GLU I  17      33.168 -57.886  54.083  1.00 81.67           O
ATOM   1556  N   LYS I  18      27.101 -57.303  51.192  1.00 53.31           N
ATOM   1557  CA  LYS I  18      26.152 -56.314  50.693  1.00 48.37           C
ATOM   1558  C   LYS I  18      24.718 -56.749  50.969  1.00 55.88           C
ATOM   1559  O   LYS I  18      23.881 -55.922  51.349  1.00 64.21           O
ATOM   1560  CB  LYS I  18      26.381 -56.069  49.200  1.00 48.43           C
ATOM   1561  CG  LYS I  18      27.486 -55.047  48.944  1.00 55.32           C
ATOM   1562  CD  LYS I  18      27.231 -54.189  47.693  1.00 64.06           C
ATOM   1563  CE  LYS I  18      28.458 -53.313  47.346  1.00 66.93           C
ATOM   1564  NZ  LYS I  18      29.291 -53.831  46.203  1.00 58.65           N
ATOM   1565  N   GLY I  19      24.426 -58.048  50.838  1.00 48.42           N
ATOM   1566  CA  GLY I  19      23.070 -58.532  50.979  1.00 41.73           C
ATOM   1567  C   GLY I  19      22.741 -59.204  52.297  1.00 46.76           C
ATOM   1568  O   GLY I  19      21.567 -59.380  52.626  1.00 52.44           O
ATOM   1569  N   GLN I  20      23.759 -59.584  53.062  1.00 50.17           N
ATOM   1570  CA  GLN I  20      23.578 -60.372  54.287  1.00 47.48           C
ATOM   1571  C   GLN I  20      22.873 -61.700  54.009  1.00 41.74           C
ATOM   1572  O   GLN I  20      22.086 -62.185  54.815  1.00 42.35           O
ATOM   1573  CB  GLN I  20      22.864 -59.571  55.375  1.00 43.93           C
ATOM   1574  CG  GLN I  20      23.663 -58.349  55.797  1.00 50.79           C
ATOM   1575  CD  GLN I  20      23.072 -57.050  55.285  1.00 60.56           C
ATOM   1576  OE1 GLN I  20      22.066 -56.574  55.808  1.00 71.31           O
ATOM   1577  NE2 GLN I  20      23.667 -56.491  54.229  1.00 58.21           N
ATOM   1578  N   MET I  21      23.236 -62.325  52.892  1.00 44.22           N
ATOM   1579  CA  MET I  21      22.675 -63.577  52.403  1.00 40.00           C
ATOM   1580  C   MET I  21      23.766 -64.637  52.228  1.00 41.28           C
ATOM   1581  O   MET I  21      24.951 -64.339  52.023  1.00 35.72           O
ATOM   1582  CB  MET I  21      22.017 -63.367  51.047  1.00 34.56           C
ATOM   1583  CG  MET I  21      21.276 -62.073  50.980  1.00 45.21           C
ATOM   1584  SD  MET I  21      19.500 -62.309  50.996  1.00 58.97           S
ATOM   1585  CE  MET I  21      19.236 -62.335  49.272  1.00 38.04           C
ATOM   1586  N   ASN I  22      23.226 -65.835  52.095  1.00 32.16           N
ATOM   1587  CA  ASN I  22      24.073 -66.977  51.765  1.00 36.55           C
ATOM   1588  C   ASN I  22      23.924 -67.145  50.263  1.00 34.92           C
ATOM   1589  O   ASN I  22      23.091 -66.453  49.675  1.00 36.80           O
ATOM   1590  CB  ASN I  22      23.620 -68.219  52.530  1.00 41.84           C
ATOM   1591  CG  ASN I  22      23.708 -68.065  54.030  1.00 43.12           C
ATOM   1592  OD1 ASN I  22      24.704 -67.575  54.552  1.00 52.52           O
ATOM   1593  ND2 ASN I  22      22.666 -68.481  54.728  1.00 40.06           N
ATOM   1594  N   THR I  23      24.679 -68.048  49.688  1.00 34.53           N
ATOM   1595  CA  THR I  23      24.727 -68.318  48.260  1.00 37.82           C
ATOM   1596  C   THR I  23      24.653 -69.823  48.066  1.00 35.91           C
ATOM   1597  O   THR I  23      25.452 -70.568  48.640  1.00 40.50           O
ATOM   1598  CB  THR I  23      26.029 -67.778  47.628  1.00 38.15           C
ATOM   1599  OG1 THR I  23      26.267 -66.445  48.084  1.00 37.96           O
ATOM   1600  CG2 THR I  23      25.947 -67.797  46.103  1.00 38.32           C
ATOM   1601  N   SER I  24      23.689 -70.269  47.281  1.00 38.62           N
ATOM   1602  CA  SER I  24      23.637 -71.674  46.922  1.00 41.99           C
ATOM   1603  C   SER I  24      24.836 -72.028  46.050  1.00 44.25           C
ATOM   1604  O   SER I  24      25.348 -71.194  45.289  1.00 41.61           O
ATOM   1605  CB  SER I  24      22.344 -71.981  46.174  1.00 38.13           C
ATOM   1606  OG  SER I  24      21.278 -71.235  46.723  1.00 43.27           O
ATOM   1607  N   ALA I  25      25.283 -73.280  46.160  1.00 39.93           N
ATOM   1608  CA  ALA I  25      26.316 -73.747  45.243  1.00 45.05           C
ATOM   1609  C   ALA I  25      25.860 -73.609  43.790  1.00 44.77           C
ATOM   1610  O   ALA I  25      26.674 -73.343  42.901  1.00 46.07           O
ATOM   1611  CB  ALA I  25      26.690 -75.198  45.578  1.00 35.40           C
ATOM   1612  N   GLU I  26      24.563 -73.733  43.542  1.00 43.91           N
ATOM   1613  CA  GLU I  26      24.053 -73.675  42.149  1.00 49.13           C
ATOM   1614  C   GLU I  26      24.118 -72.241  41.611  1.00 47.18           C
ATOM   1615  O   GLU I  26      24.246 -72.093  40.394  1.00 43.47           O
ATOM   1616  CB  GLU I  26      22.631 -74.233  42.087  1.00 48.50           C
ATOM   1617  CG  GLU I  26      21.792 -73.852  43.291  1.00 64.79           C
ATOM   1618  CD  GLU I  26      20.304 -73.691  43.029  1.00 70.86           C
ATOM   1619  OE1 GLU I  26      19.687 -72.809  43.655  1.00 54.33           O
ATOM   1620  OE2 GLU I  26      19.766 -74.454  42.205  1.00 77.81           O
ATOM   1621  N   THR I  27      24.019 -71.235  42.480  1.00 39.76           N
ATOM   1622  CA  THR I  27      24.174 -69.863  42.018  1.00 40.95           C
ATOM   1623  C   THR I  27      25.507 -69.672  41.295  1.00 42.65           C
ATOM   1624  O   THR I  27      25.569 -69.037  40.232  1.00 38.67           O
ATOM   1625  CB  THR I  27      24.083 -68.909  43.205  1.00 43.56           C
ATOM   1626  OG1 THR I  27      22.809 -69.039  43.837  1.00 39.66           O
ATOM   1627  CG2 THR I  27      24.277 -67.472  42.745  1.00 43.58           C
ATOM   1628  N   ILE I  28      26.585 -70.223  41.864  1.00 42.26           N
ATOM   1629  CA  ILE I  28      27.913 -70.119  41.271  1.00 40.86           C
ATOM   1630  C   ILE I  28      27.936 -70.724  39.875  1.00 46.14           C
ATOM   1631  O   ILE I  28      28.619 -70.210  38.979  1.00 50.87           O
ATOM   1632  CB  ILE I  28      28.949 -70.784  42.198  1.00 43.88           C
ATOM   1633  CG1 ILE I  28      28.776 -70.268  43.628  1.00 42.66           C
ATOM   1634  CG2 ILE I  28      30.358 -70.549  41.695  1.00 43.57           C
ATOM   1635  CD1 ILE I  28      29.297 -68.853  43.835  1.00 44.81           C
ATOM   1636  N   ASP I  29      27.163 -71.789  39.639  1.00 43.93           N
ATOM   1637  CA  ASP I  29      27.150 -72.383  38.301  1.00 45.76           C
ATOM   1638  C   ASP I  29      26.484 -71.471  37.276  1.00 46.08           C
ATOM   1639  O   ASP I  29      26.964 -71.362  36.141  1.00 45.90           O
ATOM   1640  CB  ASP I  29      26.461 -73.740  38.325  1.00 50.01           C
ATOM   1641  CG  ASP I  29      27.164 -74.727  39.244  1.00 60.02           C
ATOM   1642  OD1 ASP I  29      28.410 -74.673  39.335  1.00 64.74           O
ATOM   1643  OD2 ASP I  29      26.480 -75.569  39.865  1.00 70.61           O
ATOM   1644  N   VAL I  30      25.386 -70.803  37.654  1.00 40.77           N
ATOM   1645  CA  VAL I  30      24.723 -69.888  36.728  1.00 40.87           C
ATOM   1646  C   VAL I  30      25.616 -68.684  36.407  1.00 41.47           C
ATOM   1647  O   VAL I  30      25.735 -68.280  35.243  1.00 38.35           O
ATOM   1648  CB  VAL I  30      23.356 -69.452  37.286  1.00 42.10           C
ATOM   1649  CG1 VAL I  30      22.675 -68.533  36.293  1.00 43.41           C
ATOM   1650  CG2 VAL I  30      22.491 -70.653  37.521  1.00 41.62           C
ATOM   1651  N   LEU I  31      26.248 -68.090  37.425  1.00 38.62           N
ATOM   1652  CA  LEU I  31      27.190 -67.004  37.166  1.00 40.80           C
ATOM   1653  C   LEU I  31      28.218 -67.411  36.123  1.00 42.71           C
ATOM   1654  O   LEU I  31      28.508 -66.643  35.199  1.00 39.37           O
ATOM   1655  CB  LEU I  31      27.887 -66.579  38.460  1.00 38.31           C
ATOM   1656  CG  LEU I  31      26.918 -65.934  39.456  1.00 41.86           C
ATOM   1657  CD1 LEU I  31      27.538 -65.689  40.820  1.00 37.47           C
ATOM   1658  CD2 LEU I  31      26.282 -64.658  38.887  1.00 38.89           C
ATOM   1659  N   SER I  32      28.751 -68.636  36.235  1.00 42.79           N
ATOM   1660  CA  SER I  32      29.791 -69.071  35.306  1.00 50.29           C
ATOM   1661  C   SER I  32      29.249 -69.199  33.891  1.00 45.03           C
ATOM   1662  O   SER I  32      29.960 -68.918  32.923  1.00 44.20           O
ATOM   1663  CB  SER I  32      30.408 -70.395  35.758  1.00 46.89           C
ATOM   1664  OG  SER I  32      31.107 -70.220  36.974  1.00 47.54           O
ATOM   1665  N   LYS I  33      27.995 -69.595  33.751  1.00 41.99           N
ATOM   1666  CA  LYS I  33      27.402 -69.675  32.396  1.00 47.09           C
ATOM   1667  C   LYS I  33      27.220 -68.264  31.841  1.00 44.89           C
ATOM   1668  O   LYS I  33      27.315 -68.110  30.623  1.00 49.40           O
ATOM   1669  CB  LYS I  33      26.099 -70.472  32.428  1.00 48.91           C
ATOM   1670  CG  LYS I  33      26.248 -71.952  32.109  1.00 60.93           C
ATOM   1671  CD  LYS I  33      26.373 -72.819  33.343  1.00 71.65           C
ATOM   1672  CE  LYS I  33      25.035 -73.256  33.901  1.00 69.74           C
ATOM   1673  NZ  LYS I  33      24.656 -74.604  33.417  1.00 77.48           N
ATOM   1674  N   ALA I  34      26.951 -67.287  32.698  1.00 39.46           N
ATOM   1675  CA  ALA I  34      26.888 -65.911  32.228  1.00 44.26           C
ATOM   1676  C   ALA I  34      28.229 -65.487  31.653  1.00 46.16           C
ATOM   1677  O   ALA I  34      28.305 -64.991  30.521  1.00 47.78           O
ATOM   1678  CB  ALA I  34      26.471 -64.975  33.363  1.00 43.31           C
ATOM   1679  N   ILE I  35      29.302 -65.693  32.423  1.00 46.29           N
ATOM   1680  CA  ILE I  35      30.640 -65.315  31.972  1.00 45.59           C
ATOM   1681  C   ILE I  35      30.950 -65.982  30.639  1.00 45.60           C
ATOM   1682  O   ILE I  35      31.392 -65.334  29.685  1.00 46.06           O
ATOM   1683  CB  ILE I  35      31.686 -65.685  33.038  1.00 43.40           C
ATOM   1684  CG1 ILE I  35      31.634 -64.693  34.199  1.00 47.71           C
ATOM   1685  CG2 ILE I  35      33.080 -65.614  32.445  1.00 41.43           C
ATOM   1686  CD1 ILE I  35      31.759 -63.218  33.788  1.00 50.35           C
ATOM   1687  N   GLU I  36      30.694 -67.288  30.553  1.00 48.02           N
ATOM   1688  CA  GLU I  36      30.880 -68.039  29.316  1.00 49.80           C
ATOM   1689  C   GLU I  36      30.164 -67.379  28.144  1.00 54.74           C
ATOM   1690  O   GLU I  36      30.769 -67.141  27.092  1.00 55.21           O
ATOM   1691  CB  GLU I  36      30.380 -69.470  29.511  1.00 49.09           C
ATOM   1692  CG  GLU I  36      30.775 -70.444  28.425  1.00 61.72           C
ATOM   1693  CD  GLU I  36      30.594 -71.908  28.852  1.00 78.62           C
ATOM   1694  OE1 GLU I  36      31.394 -72.399  29.689  1.00 81.37           O
ATOM   1695  OE2 GLU I  36      29.661 -72.570  28.339  1.00 79.22           O
ATOM   1696  N   GLN I  37      28.872 -67.072  28.305  1.00 48.63           N
ATOM   1697  CA  GLN I  37      28.135 -66.453  27.204  1.00 55.24           C
ATOM   1698  C   GLN I  37      28.680 -65.063  26.891  1.00 52.13           C
ATOM   1699  O   GLN I  37      28.857 -64.710  25.721  1.00 55.43           O
ATOM   1700  CB  GLN I  37      26.634 -66.405  27.517  1.00 57.04           C
ATOM   1701  CG  GLN I  37      25.914 -67.713  27.168  1.00 61.61           C
ATOM   1702  CD  GLN I  37      24.629 -67.952  27.965  1.00 74.67           C
ATOM   1703  OE1 GLN I  37      24.235 -67.148  28.818  1.00 70.00           O
ATOM   1704  NE2 GLN I  37      23.963 -69.067  27.673  1.00 77.27           N
ATOM   1705  N   LEU I  38      28.993 -64.275  27.921  1.00 46.51           N
ATOM   1706  CA  LEU I  38      29.629 -62.980  27.685  1.00 52.51           C
ATOM   1707  C   LEU I  38      30.915 -63.139  26.885  1.00 49.70           C
ATOM   1708  O   LEU I  38      31.218 -62.320  26.011  1.00 51.59           O
ATOM   1709  CB  LEU I  38      29.919 -62.279  29.015  1.00 43.02           C
ATOM   1710  CG  LEU I  38      28.737 -61.583  29.679  1.00 51.46           C
ATOM   1711  CD1 LEU I  38      29.159 -60.970  31.015  1.00 44.41           C
ATOM   1712  CD2 LEU I  38      28.100 -60.550  28.737  1.00 49.47           C
ATOM   1713  N   CYS I  39      31.681 -64.195  27.168  1.00 51.72           N
ATOM   1714  CA  CYS I  39      32.943 -64.413  26.467  1.00 52.89           C
ATOM   1715  C   CYS I  39      32.719 -64.806  25.009  1.00 51.84           C
ATOM   1716  O   CYS I  39      33.433 -64.337  24.118  1.00 51.72           O
ATOM   1717  CB  CYS I  39      33.767 -65.482  27.191  1.00 55.51           C
ATOM   1718  SG  CYS I  39      34.709 -64.881  28.622  1.00 61.13           S
ATOM   1719  N   LEU I  40      31.751 -65.676  24.737  1.00 53.19           N
ATOM   1720  CA  LEU I  40      31.508 -66.044  23.349  1.00 57.08           C
ATOM   1721  C   LEU I  40      31.040 -64.842  22.543  1.00 62.34           C
ATOM   1722  O   LEU I  40      31.526 -64.609  21.429  1.00 64.41           O
ATOM   1723  CB  LEU I  40      30.497 -67.180  23.261  1.00 57.38           C
ATOM   1724  CG  LEU I  40      31.009 -68.602  23.544  1.00 68.43           C
ATOM   1725  CD1 LEU I  40      31.740 -69.112  22.312  1.00 71.33           C
ATOM   1726  CD2 LEU I  40      31.896 -68.760  24.780  1.00 61.21           C
ATOM   1727  N   LYS I  41      30.115 -64.050  23.104  1.00 61.73           N
ATOM   1728  CA  LYS I  41      29.658 -62.834  22.435  1.00 60.30           C
ATOM   1729  C   LYS I  41      30.831 -61.906  22.126  1.00 61.48           C
ATOM   1730  O   LYS I  41      30.899 -61.319  21.039  1.00 61.13           O
ATOM   1731  CB  LYS I  41      28.619 -62.124  23.303  1.00 59.99           C
ATOM   1732  CG  LYS I  41      27.212 -62.663  23.159  1.00 66.38           C
ATOM   1733  CD  LYS I  41      26.167 -61.550  23.115  1.00 75.76           C
ATOM   1734  CE  LYS I  41      25.821 -61.019  24.511  1.00 82.81           C
ATOM   1735  NZ  LYS I  41      24.736 -61.805  25.184  1.00 82.40           N
ATOM   1736  N   GLY I  42      31.774 -61.779  23.063  1.00 57.54           N
ATOM   1737  CA  GLY I  42      32.944 -60.952  22.812  1.00 58.72           C
ATOM   1738  C   GLY I  42      33.793 -61.461  21.659  1.00 65.59           C
ATOM   1739  O   GLY I  42      34.289 -60.676  20.846  1.00 66.09           O
ATOM   1740  N   VAL I  43      33.978 -62.781  21.572  1.00 64.18           N
ATOM   1741  CA  VAL I  43      34.779 -63.338  20.486  1.00 66.45           C
ATOM   1742  C   VAL I  43      34.145 -63.015  19.142  1.00 67.87           C
ATOM   1743  O   VAL I  43      34.828 -62.596  18.201  1.00 68.26           O
ATOM   1744  CB  VAL I  43      34.964 -64.852  20.684  1.00 67.07           C
ATOM   1745  CG1 VAL I  43      35.152 -65.550  19.352  1.00 70.87           C
ATOM   1746  CG2 VAL I  43      36.149 -65.109  21.590  1.00 66.10           C
ATOM   1747  N   GLU I  44      32.826 -63.185  19.037  1.00 70.37           N
ATOM   1748  CA  GLU I  44      32.136 -62.873  17.791  1.00 71.44           C
ATOM   1749  C   GLU I  44      32.319 -61.409  17.428  1.00 70.14           C
ATOM   1750  O   GLU I  44      32.695 -61.075  16.300  1.00 72.45           O
ATOM   1751  CB  GLU I  44      30.651 -63.214  17.912  1.00 66.92           C
ATOM   1752  CG  GLU I  44      30.346 -64.655  18.343  1.00 75.86           C
ATOM   1753  CD  GLU I  44      31.475 -65.650  18.053  1.00 85.49           C
ATOM   1754  OE1 GLU I  44      31.927 -65.745  16.883  1.00 86.77           O
ATOM   1755  OE2 GLU I  44      31.925 -66.326  19.012  1.00 84.18           O
ATOM   1756  N   SER I  45      32.089 -60.523  18.395  1.00 68.23           N
ATOM   1757  CA  SER I  45      32.121 -59.094  18.123  1.00 68.20           C
ATOM   1758  C   SER I  45      33.522 -58.624  17.727  1.00 71.84           C
ATOM   1759  O   SER I  45      33.656 -57.673  16.949  1.00 76.27           O
ATOM   1760  CB  SER I  45      31.583 -58.339  19.345  1.00 63.65           C
ATOM   1761  OG  SER I  45      32.159 -57.055  19.489  1.00 71.26           O
ATOM   1762  N   ALA I  46      34.568 -59.290  18.214  1.00 65.85           N
ATOM   1763  CA  ALA I  46      35.932 -58.975  17.800  1.00 70.98           C
ATOM   1764  C   ALA I  46      36.352 -59.685  16.515  1.00 74.08           C
ATOM   1765  O   ALA I  46      37.216 -59.174  15.795  1.00 72.46           O
ATOM   1766  CB  ALA I  46      36.920 -59.327  18.915  1.00 68.66           C
ATOM   1767  N   LYS I  47      35.774 -60.856  16.216  1.00 76.28           N
ATOM   1768  CA  LYS I  47      36.065 -61.540  14.959  1.00 75.74           C
ATOM   1769  C   LYS I  47      35.397 -60.848  13.777  1.00 79.39           C
ATOM   1770  O   LYS I  47      35.975 -60.793  12.686  1.00 80.63           O
ATOM   1771  CB  LYS I  47      35.621 -63.008  15.024  1.00 77.12           C
ATOM   1772  CG  LYS I  47      36.734 -64.002  15.399  1.00 84.56           C
ATOM   1773  CD  LYS I  47      37.842 -64.053  14.345  1.00 88.72           C
ATOM   1774  CE  LYS I  47      38.136 -65.472  13.874  1.00 86.94           C
ATOM   1775  NZ  LYS I  47      39.098 -65.477  12.732  1.00 84.74           N
ATOM   1776  N   ALA I  48      34.191 -60.311  13.974  1.00 78.98           N
ATOM   1777  CA  ALA I  48      33.546 -59.483  12.964  1.00 77.41           C
ATOM   1778  C   ALA I  48      34.221 -58.132  12.799  1.00 78.44           C
ATOM   1779  O   ALA I  48      33.811 -57.358  11.932  1.00 81.52           O
ATOM   1780  CB  ALA I  48      32.069 -59.280  13.310  1.00 72.15           C
ATOM   1781  N   ASP I  49      35.220 -57.827  13.624  1.00 78.60           N
ATOM   1782  CA  ASP I  49      36.049 -56.639  13.477  1.00 77.43           C
ATOM   1783  C   ASP I  49      37.461 -56.976  13.018  1.00 79.22           C
ATOM   1784  O   ASP I  49      38.298 -56.073  12.917  1.00 79.61           O
ATOM   1785  CB  ASP I  49      36.110 -55.867  14.805  1.00 77.70           C
ATOM   1786  CG  ASP I  49      36.489 -54.399  14.627  1.00 86.11           C
ATOM   1787  OD1 ASP I  49      36.341 -53.861  13.503  1.00 84.50           O
ATOM   1788  OD2 ASP I  49      36.948 -53.786  15.621  1.00 85.20           O
ATOM   1789  N   GLY I  50      37.752 -58.249  12.753  1.00 78.54           N
ATOM   1790  CA  GLY I  50      39.085 -58.660  12.356  1.00 78.70           C
ATOM   1791  C   GLY I  50      40.161 -58.283  13.354  1.00 79.19           C
ATOM   1792  O   GLY I  50      41.193 -57.720  12.978  1.00 81.57           O
ATOM   1793  N   ARG I  51      39.933 -58.579  14.630  1.00 78.63           N
ATOM   1794  CA  ARG I  51      40.898 -58.287  15.676  1.00 73.79           C
ATOM   1795  C   ARG I  51      41.287 -59.567  16.399  1.00 73.40           C
ATOM   1796  O   ARG I  51      40.588 -60.579  16.330  1.00 72.82           O
ATOM   1797  CB  ARG I  51      40.341 -57.281  16.670  1.00 75.47           C
ATOM   1798  CG  ARG I  51      41.116 -55.991  16.730  1.00 78.32           C
ATOM   1799  CD  ARG I  51      40.566 -55.119  17.833  1.00 75.60           C
ATOM   1800  NE  ARG I  51      39.121 -54.974  17.719  1.00 77.10           N
ATOM   1801  CZ  ARG I  51      38.235 -55.518  18.545  1.00 78.69           C
ATOM   1802  NH1 ARG I  51      38.607 -56.309  19.541  1.00 68.66           N
ATOM   1803  NH2 ARG I  51      36.940 -55.260  18.368  1.00 79.00           N
ATOM   1804  N   LYS I  52      42.426 -59.510  17.090  1.00 76.60           N
ATOM   1805  CA  LYS I  52      43.008 -60.668  17.759  1.00 78.81           C
ATOM   1806  C   LYS I  52      42.965 -60.547  19.277  1.00 73.52           C
ATOM   1807  O   LYS I  52      43.495 -61.417  19.979  1.00 70.30           O
ATOM   1808  CB  LYS I  52      44.454 -60.877  17.299  1.00 75.51           C
ATOM   1809  CG  LYS I  52      44.661 -60.903  15.785  1.00 80.63           C
ATOM   1810  CD  LYS I  52      43.591 -61.709  15.050  1.00 80.74           C
ATOM   1811  CE  LYS I  52      43.741 -61.544  13.539  1.00 81.07           C
ATOM   1812  NZ  LYS I  52      43.690 -62.847  12.812  1.00 82.83           N
ATOM   1813  N   THR I  53      42.370 -59.479  19.797  1.00 68.70           N
ATOM   1814  CA  THR I  53      42.234 -59.264  21.230  1.00 67.25           C
ATOM   1815  C   THR I  53      40.781 -58.943  21.528  1.00 68.35           C
ATOM   1816  O   THR I  53      40.209 -58.024  20.932  1.00 70.51           O
ATOM   1817  CB  THR I  53      43.132 -58.117  21.733  1.00 67.95           C
ATOM   1818  OG1 THR I  53      44.365 -58.096  21.001  1.00 74.68           O
ATOM   1819  CG2 THR I  53      43.426 -58.266  23.228  1.00 62.71           C
ATOM   1820  N   VAL I  54      40.184 -59.703  22.442  1.00 66.93           N
ATOM   1821  CA  VAL I  54      38.901 -59.318  23.007  1.00 59.25           C
ATOM   1822  C   VAL I  54      39.116 -58.158  23.974  1.00 54.58           C
ATOM   1823  O   VAL I  54      39.962 -58.229  24.871  1.00 57.02           O
ATOM   1824  CB  VAL I  54      38.244 -60.524  23.689  1.00 59.28           C
ATOM   1825  CG1 VAL I  54      36.936 -60.124  24.320  1.00 53.98           C
ATOM   1826  CG2 VAL I  54      38.032 -61.650  22.675  1.00 58.16           C
ATOM   1827  N   MET I  55      38.363 -57.076  23.783  1.00 52.63           N
ATOM   1828  CA  MET I  55      38.537 -55.841  24.539  1.00 56.20           C
ATOM   1829  C   MET I  55      37.235 -55.467  25.238  1.00 50.49           C
ATOM   1830  O   MET I  55      36.163 -55.981  24.914  1.00 50.35           O
ATOM   1831  CB  MET I  55      38.990 -54.702  23.617  1.00 57.74           C
ATOM   1832  CG  MET I  55      39.998 -55.157  22.581  1.00 64.63           C
ATOM   1833  SD  MET I  55      41.380 -54.043  22.298  1.00 91.46           S
ATOM   1834  CE  MET I  55      42.126 -53.960  23.909  1.00 66.62           C
ATOM   1835  N   ALA I  56      37.345 -54.543  26.198  1.00 46.13           N
ATOM   1836  CA  ALA I  56      36.186 -54.131  26.989  1.00 50.96           C
ATOM   1837  C   ALA I  56      34.980 -53.866  26.103  1.00 52.72           C
ATOM   1838  O   ALA I  56      33.880 -54.385  26.338  1.00 48.95           O
ATOM   1839  CB  ALA I  56      36.513 -52.880  27.800  1.00 49.03           C
ATOM   1840  N   ARG I  57      35.232 -53.149  25.009  1.00 53.90           N
ATOM   1841  CA  ARG I  57      34.160 -52.757  24.060  1.00 52.49           C
ATOM   1842  C   ARG I  57      33.462 -53.972  23.457  1.00 53.10           C
ATOM   1843  O   ARG I  57      32.383 -53.808  22.887  1.00 55.29           O
ATOM   1844  CB  ARG I  57      34.786 -51.955  22.919  1.00 55.79           C
ATOM   1845  CG  ARG I  57      35.569 -52.802  21.926  1.00 64.57           C
ATOM   1846  CD  ARG I  57      35.276 -52.422  20.489  1.00 66.28           C
ATOM   1847  NE  ARG I  57      35.526 -51.008  20.250  1.00 86.03           N
ATOM   1848  CZ  ARG I  57      34.737 -50.210  19.540  1.00 88.60           C
ATOM   1849  NH1 ARG I  57      33.635 -50.688  18.989  1.00 78.62           N
ATOM   1850  NH2 ARG I  57      35.052 -48.938  19.384  1.00 86.47           N
ATOM   1851  N   ASP I  58      34.077 -55.138  23.561  1.00 50.88           N
ATOM   1852  CA  ASP I  58      33.430 -56.311  23.011  1.00 53.43           C
ATOM   1853  C   ASP I  58      32.452 -56.937  23.983  1.00 51.30           C
ATOM   1854  O   ASP I  58      31.685 -57.812  23.583  1.00 55.48           O
ATOM   1855  CB  ASP I  58      34.473 -57.345  22.581  1.00 59.58           C
ATOM   1856  CG  ASP I  58      35.367 -56.839  21.455  1.00 63.36           C
ATOM   1857  OD1 ASP I  58      34.836 -56.507  20.374  1.00 64.96           O
ATOM   1858  OD2 ASP I  58      36.601 -56.791  21.647  1.00 61.23           O
ATOM   1859  N   ILE I  59      32.440 -56.487  25.231  1.00 50.13           N
ATOM   1860  CA  ILE I  59      31.570 -57.036  26.264  1.00 57.67           C
ATOM   1861  C   ILE I  59      30.272 -56.229  26.233  1.00 65.05           C
ATOM   1862  O   ILE I  59      30.219 -55.092  26.703  1.00 66.20           O
ATOM   1863  CB  ILE I  59      32.250 -57.004  27.633  1.00 51.23           C
ATOM   1864  CG1 ILE I  59      33.527 -57.850  27.608  1.00 47.86           C
ATOM   1865  CG2 ILE I  59      31.353 -57.569  28.697  1.00 51.56           C
ATOM   1866  CD1 ILE I  59      33.459 -59.044  26.664  1.00 47.60           C
ATOM   1867  N   VAL I  60      29.228 -56.821  25.650  1.00 71.19           N
ATOM   1868  CA  VAL I  60      27.905 -56.206  25.547  1.00 80.47           C
ATOM   1869  C   VAL I  60      27.095 -56.635  26.769  1.00 90.49           C
ATOM   1870  O   VAL I  60      26.618 -57.770  26.851  1.00 91.19           O
ATOM   1871  CB  VAL I  60      27.194 -56.601  24.252  1.00 84.77           C
ATOM   1872  CG1 VAL I  60      25.949 -55.735  24.042  1.00 87.76           C
ATOM   1873  CG2 VAL I  60      28.148 -56.533  23.062  1.00 79.45           C
ATOM   1874  N   ILE I  61      26.926 -55.715  27.717  1.00 92.51           N
ATOM   1875  CA  ILE I  61      26.130 -55.948  28.916  1.00 94.94           C
ATOM   1876  C   ILE I  61      24.888 -55.086  28.957  1.00106.14           C
ATOM   1877  O   ILE I  61      24.120 -55.177  29.927  1.00109.23           O
ATOM   1878  CB  ILE I  61      26.981 -55.759  30.192  1.00 91.43           C
ATOM   1879  CG1 ILE I  61      27.358 -54.284  30.459  1.00 93.03           C
ATOM   1880  CG2 ILE I  61      28.233 -56.638  30.137  1.00 77.69           C
ATOM   1881  CD1 ILE I  61      26.336 -53.434  31.235  1.00 93.95           C
ATOM   1882  N   ASP I  62      24.639 -54.281  27.916  1.00109.09           N
ATOM   1883  CA  ASP I  62      23.666 -53.189  27.965  1.00113.85           C
ATOM   1884  C   ASP I  62      22.234 -53.653  28.221  1.00119.98           C
ATOM   1885  O   ASP I  62      21.348 -52.805  28.388  1.00121.03           O
ATOM   1886  CB  ASP I  62      23.730 -52.368  26.663  1.00115.91           C
ATOM   1887  CG  ASP I  62      22.953 -53.006  25.513  1.00115.63           C
ATOM   1888  OD1 ASP I  62      23.269 -54.156  25.134  1.00112.75           O
ATOM   1889  OD2 ASP I  62      22.027 -52.349  24.986  1.00115.02           O
ATOM   1890  N   HIS I  63      21.978 -54.959  28.258  1.00120.55           N
ATOM   1891  CA  HIS I  63      20.693 -55.479  28.702  1.00117.87           C
ATOM   1892  C   HIS I  63      20.640 -55.658  30.219  1.00116.58           C
ATOM   1893  O   HIS I  63      19.690 -56.259  30.734  1.00115.58           O
ATOM   1894  CB  HIS I  63      20.381 -56.803  27.991  1.00113.84           C
ATOM   1895  CG  HIS I  63      21.568 -57.436  27.328  1.00113.70           C
ATOM   1896  ND1 HIS I  63      22.215 -58.536  27.852  1.00109.89           N
ATOM   1897  CD2 HIS I  63      22.220 -57.130  26.180  1.00112.18           C
ATOM   1898  CE1 HIS I  63      23.217 -58.875  27.060  1.00105.92           C
ATOM   1899  NE2 HIS I  63      23.244 -58.036  26.040  1.00106.56           N
ATOM   1900  N   LEU I  64      21.640 -55.150  30.938  1.00114.80           N
ATOM   1901  CA  LEU I  64      21.674 -55.217  32.393  1.00114.62           C
ATOM   1902  C   LEU I  64      21.412 -53.818  32.958  1.00115.40           C
ATOM   1903  O   LEU I  64      20.793 -53.662  34.015  1.00118.24           O
ATOM   1904  CB  LEU I  64      23.021 -55.767  32.888  1.00103.78           C
ATOM   1905  CG  LEU I  64      23.075 -56.182  34.362  1.00 91.16           C
ATOM   1906  CD1 LEU I  64      24.053 -57.356  34.607  1.00 72.20           C
ATOM   1907  CD2 LEU I  64      23.386 -54.968  35.228  1.00 82.23           C
TER    1908      LEU I  64
ATOM   1909  N   ALA F   2      11.856 -52.571  73.207  1.00 35.18           N
ATOM   1910  CA  ALA F   2      11.105 -53.604  72.506  1.00 77.65           C
ATOM   1911  C   ALA F   2      11.836 -54.929  72.591  1.00 73.22           C
ATOM   1912  O   ALA F   2      12.912 -55.013  73.182  1.00 80.11           O
ATOM   1913  CB  ALA F   2      10.870 -53.211  71.033  1.00 79.21           C
ATOM   1914  N   GLU F   3      11.234 -55.956  71.991  1.00 73.46           N
ATOM   1915  CA  GLU F   3      11.779 -57.308  71.918  1.00 62.22           C
ATOM   1916  C   GLU F   3      11.911 -57.925  73.300  1.00 56.12           C
ATOM   1917  O   GLU F   3      12.848 -57.613  74.036  1.00 61.59           O
ATOM   1918  CB  GLU F   3      13.129 -57.323  71.200  1.00 66.01           C
ATOM   1919  CG  GLU F   3      13.050 -56.853  69.754  1.00 75.31           C
ATOM   1920  CD  GLU F   3      12.275 -57.811  68.857  1.00 82.77           C
ATOM   1921  OE1 GLU F   3      12.518 -59.036  68.922  1.00 78.42           O
ATOM   1922  OE2 GLU F   3      11.409 -57.332  68.086  1.00 88.78           O
ATOM   1923  N   VAL F   4      10.964 -58.790  73.659  1.00 53.05           N
ATOM   1924  CA  VAL F   4      11.016 -59.551  74.902  1.00 46.26           C
ATOM   1925  C   VAL F   4      11.943 -60.740  74.676  1.00 48.92           C
ATOM   1926  O   VAL F   4      11.641 -61.645  73.899  1.00 48.28           O
ATOM   1927  CB  VAL F   4       9.616 -60.006  75.332  1.00 48.89           C
ATOM   1928  CG1 VAL F   4       9.695 -60.990  76.524  1.00 44.38           C
ATOM   1929  CG2 VAL F   4       8.748 -58.788  75.656  1.00 42.40           C
ATOM   1930  N   LEU F   5      13.089 -60.739  75.339  1.00 51.06           N
ATOM   1931  CA  LEU F   5      14.071 -61.776  75.080  1.00 43.72           C
ATOM   1932  C   LEU F   5      13.998 -62.933  76.060  1.00 44.09           C
ATOM   1933  O   LEU F   5      14.568 -63.994  75.784  1.00 45.14           O
ATOM   1934  CB  LEU F   5      15.480 -61.179  75.086  1.00 44.14           C
ATOM   1935  CG  LEU F   5      16.069 -60.804  73.729  1.00 42.99           C
ATOM   1936  CD1 LEU F   5      15.030 -60.223  72.822  1.00 43.23           C
ATOM   1937  CD2 LEU F   5      17.208 -59.814  73.932  1.00 45.46           C
ATOM   1938  N   VAL F   6      13.313 -62.781  77.163  1.00 41.52           N
ATOM   1939  CA  VAL F   6      13.179 -63.888  78.095  1.00 45.55           C
ATOM   1940  C   VAL F   6      11.793 -64.504  77.941  1.00 45.48           C
ATOM   1941  O   VAL F   6      10.849 -63.854  77.482  1.00 44.60           O
ATOM   1942  CB  VAL F   6      13.425 -63.418  79.536  1.00 47.18           C
ATOM   1943  CG1 VAL F   6      14.853 -62.920  79.651  1.00 44.31           C
ATOM   1944  CG2 VAL F   6      12.387 -62.348  79.926  1.00 44.88           C
ATOM   1945  N   VAL F   7      11.682 -65.782  78.306  1.00 44.60           N
ATOM   1946  CA  VAL F   7      10.416 -66.513  78.305  1.00 46.66           C
ATOM   1947  C   VAL F   7       9.717 -66.183  79.622  1.00 49.92           C
ATOM   1948  O   VAL F   7       9.990 -66.793  80.662  1.00 48.07           O
ATOM   1949  CB  VAL F   7      10.617 -68.023  78.140  1.00 51.18           C
ATOM   1950  CG1 VAL F   7       9.272 -68.714  77.916  1.00 50.54           C
ATOM   1951  CG2 VAL F   7      11.585 -68.333  77.010  1.00 45.56           C
ATOM   1952  N   THR F   8       8.813 -65.206  79.569  1.00 49.94           N
ATOM   1953  CA  THR F   8       8.168 -64.682  80.766  1.00 46.86           C
ATOM   1954  C   THR F   8       7.697 -65.794  81.686  1.00 51.10           C
ATOM   1955  O   THR F   8       8.093 -65.857  82.858  1.00 50.66           O
ATOM   1956  CB  THR F   8       6.990 -63.812  80.353  1.00 47.92           C
ATOM   1957  OG1 THR F   8       7.463 -62.720  79.556  1.00 49.87           O
ATOM   1958  CG2 THR F   8       6.287 -63.292  81.575  1.00 47.29           C
ATOM   1959  N   SER F   9       6.890 -66.715  81.145  1.00 50.29           N
ATOM   1960  CA  SER F   9       6.165 -67.668  81.979  1.00 49.71           C
ATOM   1961  C   SER F   9       7.116 -68.580  82.740  1.00 54.64           C
ATOM   1962  O   SER F   9       6.841 -68.951  83.889  1.00 54.98           O
ATOM   1963  CB  SER F   9       5.200 -68.499  81.126  1.00 52.39           C
ATOM   1964  OG  SER F   9       5.755 -68.814  79.860  1.00 60.53           O
ATOM   1965  N   LYS F  10       8.234 -68.967  82.117  1.00 51.13           N
ATOM   1966  CA  LYS F  10       9.173 -69.822  82.828  1.00 49.11           C
ATOM   1967  C   LYS F  10       9.915 -69.039  83.895  1.00 52.89           C
ATOM   1968  O   LYS F  10      10.200 -69.579  84.971  1.00 51.69           O
ATOM   1969  CB  LYS F  10      10.155 -70.471  81.854  1.00 55.10           C
ATOM   1970  CG  LYS F  10       9.497 -71.023  80.601  1.00 58.24           C
ATOM   1971  CD  LYS F  10       9.436 -72.544  80.626  1.00 71.96           C
ATOM   1972  CE  LYS F  10       9.832 -73.137  79.279  1.00 72.42           C
ATOM   1973  NZ  LYS F  10       8.807 -72.790  78.243  1.00 70.09           N
ATOM   1974  N   VAL F  11      10.210 -67.765  83.626  1.00 47.44           N
ATOM   1975  CA  VAL F  11      10.811 -66.926  84.651  1.00 48.33           C
ATOM   1976  C   VAL F  11       9.894 -66.845  85.860  1.00 53.13           C
ATOM   1977  O   VAL F  11      10.300 -67.137  86.996  1.00 51.46           O
ATOM   1978  CB  VAL F  11      11.116 -65.528  84.093  1.00 48.19           C
ATOM   1979  CG1 VAL F  11      11.603 -64.634  85.208  1.00 49.17           C
ATOM   1980  CG2 VAL F  11      12.127 -65.607  82.976  1.00 46.55           C
ATOM   1981  N   LYS F  12       8.633 -66.466  85.628  1.00 45.95           N
ATOM   1982  CA  LYS F  12       7.703 -66.303  86.740  1.00 55.27           C
ATOM   1983  C   LYS F  12       7.477 -67.616  87.482  1.00 54.20           C
ATOM   1984  O   LYS F  12       7.355 -67.622  88.712  1.00 54.44           O
ATOM   1985  CB  LYS F  12       6.390 -65.681  86.248  1.00 51.68           C
ATOM   1986  CG  LYS F  12       6.652 -64.547  85.258  1.00 53.59           C
ATOM   1987  CD  LYS F  12       5.439 -63.705  84.914  1.00 60.69           C
ATOM   1988  CE  LYS F  12       4.136 -64.467  85.025  1.00 69.43           C
ATOM   1989  NZ  LYS F  12       3.110 -63.807  84.161  1.00 72.00           N
ATOM   1990  N   LYS F  13       7.461 -68.746  86.773  1.00 52.73           N
ATOM   1991  CA  LYS F  13       7.275 -69.997  87.499  1.00 55.63           C
ATOM   1992  C   LYS F  13       8.530 -70.336  88.282  1.00 58.68           C
ATOM   1993  O   LYS F  13       8.453 -70.829  89.413  1.00 61.38           O
ATOM   1994  CB  LYS F  13       6.883 -71.133  86.551  1.00 56.68           C
ATOM   1995  CG  LYS F  13       7.436 -72.504  86.927  1.00 59.71           C
ATOM   1996  CD  LYS F  13       7.057 -73.564  85.891  1.00 74.93           C
ATOM   1997  CE  LYS F  13       8.072 -74.712  85.849  1.00 78.33           C
ATOM   1998  NZ  LYS F  13       7.578 -75.948  86.529  1.00 79.75           N
ATOM   1999  N   LEU F  14       9.696 -70.024  87.721  1.00 57.86           N
ATOM   2000  CA  LEU F  14      10.932 -70.242  88.462  1.00 59.83           C
ATOM   2001  C   LEU F  14      10.982 -69.373  89.709  1.00 61.02           C
ATOM   2002  O   LEU F  14      11.370 -69.842  90.785  1.00 64.31           O
ATOM   2003  CB  LEU F  14      12.140 -69.974  87.569  1.00 55.35           C
ATOM   2004  CG  LEU F  14      13.447 -69.824  88.342  1.00 61.79           C
ATOM   2005  CD1 LEU F  14      14.106 -71.181  88.537  1.00 61.09           C
ATOM   2006  CD2 LEU F  14      14.386 -68.872  87.606  1.00 56.81           C
ATOM   2007  N   ILE F  15      10.585 -68.106  89.590  1.00 57.87           N
ATOM   2008  CA  ILE F  15      10.592 -67.231  90.759  1.00 65.05           C
ATOM   2009  C   ILE F  15       9.563 -67.703  91.779  1.00 66.49           C
ATOM   2010  O   ILE F  15       9.863 -67.846  92.970  1.00 67.48           O
ATOM   2011  CB  ILE F  15      10.363 -65.765  90.339  1.00 62.11           C
ATOM   2012  CG1 ILE F  15      11.650 -65.184  89.744  1.00 57.48           C
ATOM   2013  CG2 ILE F  15       9.890 -64.913  91.518  1.00 62.87           C
ATOM   2014  CD1 ILE F  15      11.418 -64.042  88.759  1.00 51.25           C
ATOM   2015  N   LYS F  16       8.341 -67.976  91.322  1.00 64.74           N
ATOM   2016  CA  LYS F  16       7.320 -68.505  92.218  1.00 70.37           C
ATOM   2017  C   LYS F  16       7.731 -69.841  92.817  1.00 72.60           C
ATOM   2018  O   LYS F  16       7.339 -70.161  93.944  1.00 79.59           O
ATOM   2019  CB  LYS F  16       5.991 -68.661  91.482  1.00 67.31           C
ATOM   2020  CG  LYS F  16       4.780 -68.603  92.383  1.00 70.47           C
ATOM   2021  CD  LYS F  16       3.860 -67.475  91.940  1.00 75.05           C
ATOM   2022  CE  LYS F  16       3.092 -66.865  93.107  1.00 72.95           C
ATOM   2023  NZ  LYS F  16       2.495 -65.548  92.729  1.00 68.47           N
ATOM   2024  N   GLU F  17       8.509 -70.641  92.094  1.00 67.54           N
ATOM   2025  CA  GLU F  17       8.766 -71.986  92.578  1.00 72.94           C
ATOM   2026  C   GLU F  17      10.015 -72.060  93.440  1.00 73.56           C
ATOM   2027  O   GLU F  17      10.137 -72.976  94.259  1.00 78.86           O
ATOM   2028  CB  GLU F  17       8.832 -72.959  91.388  1.00 77.83           C
ATOM   2029  CG  GLU F  17       9.699 -74.206  91.524  1.00 84.53           C
ATOM   2030  CD  GLU F  17       9.224 -75.329  90.592  1.00 90.66           C
ATOM   2031  OE1 GLU F  17       8.025 -75.326  90.217  1.00 90.35           O
ATOM   2032  OE2 GLU F  17      10.036 -76.220  90.252  1.00 89.99           O
ATOM   2033  N   LYS F  18      10.876 -71.050  93.357  1.00 75.75           N
ATOM   2034  CA  LYS F  18      12.148 -71.081  94.120  1.00 75.92           C
ATOM   2035  C   LYS F  18      12.084 -70.101  95.289  1.00 78.91           C
ATOM   2036  O   LYS F  18      12.880 -70.257  96.223  1.00 82.61           O
ATOM   2037  CB  LYS F  18      13.331 -70.739  93.213  1.00 76.56           C
ATOM   2038  CG  LYS F  18      14.508 -71.699  93.295  1.00 79.13           C
ATOM   2039  CD  LYS F  18      15.425 -71.421  94.465  1.00 77.19           C
ATOM   2040  CE  LYS F  18      15.491 -72.563  95.456  1.00 82.07           C
ATOM   2041  NZ  LYS F  18      16.403 -72.260  96.584  1.00 85.48           N
ATOM   2042  N   GLY F  19      11.176 -69.129  95.243  1.00 79.06           N
ATOM   2043  CA  GLY F  19      11.039 -68.239  96.378  1.00 75.02           C
ATOM   2044  C   GLY F  19       9.624 -67.755  96.643  1.00 84.01           C
ATOM   2045  O   GLY F  19       9.429 -66.830  97.437  1.00 90.38           O
ATOM   2046  N   GLN F  20       8.630 -68.353  95.987  1.00 76.92           N
ATOM   2047  CA  GLN F  20       7.216 -68.010  96.139  1.00 79.58           C
ATOM   2048  C   GLN F  20       6.915 -66.536  95.887  1.00 76.35           C
ATOM   2049  O   GLN F  20       5.827 -66.064  96.240  1.00 77.47           O
ATOM   2050  CB  GLN F  20       6.683 -68.406  97.523  1.00 84.17           C
ATOM   2051  CG  GLN F  20       6.526 -69.906  97.735  1.00 84.16           C
ATOM   2052  CD  GLN F  20       7.732 -70.519  98.439  1.00 86.59           C
ATOM   2053  OE1 GLN F  20       8.836 -69.971  98.403  1.00 81.11           O
ATOM   2054  NE2 GLN F  20       7.519 -71.652  99.099  1.00 85.92           N
ATOM   2055  N   MET F  21       7.836 -65.788  95.288  1.00 73.70           N
ATOM   2056  CA  MET F  21       7.553 -64.394  94.999  1.00 74.91           C
ATOM   2057  C   MET F  21       6.682 -64.258  93.756  1.00 68.94           C
ATOM   2058  O   MET F  21       6.536 -65.173  92.941  1.00 66.48           O
ATOM   2059  CB  MET F  21       8.832 -63.583  94.780  1.00 74.16           C
ATOM   2060  CG  MET F  21       9.321 -62.753  95.959  1.00 75.12           C
ATOM   2061  SD  MET F  21      10.105 -63.713  97.267  1.00 94.06           S
ATOM   2062  CE  MET F  21       8.779 -63.771  98.482  1.00 87.19           C
ATOM   2063  N   ASN F  22       6.112 -63.077  93.618  1.00 66.22           N
ATOM   2064  CA  ASN F  22       5.557 -62.640  92.359  1.00 66.66           C
ATOM   2065  C   ASN F  22       6.668 -62.035  91.508  1.00 66.97           C
ATOM   2066  O   ASN F  22       7.838 -61.994  91.904  1.00 64.15           O
ATOM   2067  CB  ASN F  22       4.416 -61.670  92.628  1.00 64.48           C
ATOM   2068  CG  ASN F  22       3.154 -62.388  93.014  1.00 73.58           C
ATOM   2069  OD1 ASN F  22       2.859 -62.581  94.196  1.00 77.32           O
ATOM   2070  ND2 ASN F  22       2.380 -62.772  92.015  1.00 78.33           N
ATOM   2071  N   THR F  23       6.304 -61.564  90.319  1.00 63.79           N
ATOM   2072  CA  THR F  23       7.262 -61.025  89.362  1.00 57.49           C
ATOM   2073  C   THR F  23       6.631 -59.831  88.675  1.00 56.77           C
ATOM   2074  O   THR F  23       5.707 -59.982  87.867  1.00 59.40           O
ATOM   2075  CB  THR F  23       7.688 -62.074  88.341  1.00 54.89           C
ATOM   2076  OG1 THR F  23       8.412 -63.104  89.013  1.00 57.42           O
ATOM   2077  CG2 THR F  23       8.563 -61.459  87.282  1.00 55.36           C
ATOM   2078  N   SER F  24       7.141 -58.651  88.992  1.00 51.71           N
ATOM   2079  CA  SER F  24       6.633 -57.435  88.390  1.00 51.22           C
ATOM   2080  C   SER F  24       6.956 -57.397  86.904  1.00 48.88           C
ATOM   2081  O   SER F  24       7.886 -58.054  86.419  1.00 51.57           O
ATOM   2082  CB  SER F  24       7.232 -56.218  89.082  1.00 57.02           C
ATOM   2083  OG  SER F  24       8.484 -55.885  88.508  1.00 58.86           O
ATOM   2084  N   ALA F  25       6.166 -56.603  86.185  1.00 49.35           N
ATOM   2085  CA  ALA F  25       6.291 -56.516  84.735  1.00 52.46           C
ATOM   2086  C   ALA F  25       7.685 -56.056  84.329  1.00 56.82           C
ATOM   2087  O   ALA F  25       8.350 -56.702  83.514  1.00 55.94           O
ATOM   2088  CB  ALA F  25       5.234 -55.558  84.183  1.00 48.11           C
ATOM   2089  N   GLU F  26       8.144 -54.938  84.903  1.00 55.16           N
ATOM   2090  CA  GLU F  26       9.408 -54.341  84.502  1.00 53.61           C
ATOM   2091  C   GLU F  26      10.605 -55.204  84.871  1.00 49.50           C
ATOM   2092  O   GLU F  26      11.688 -54.996  84.319  1.00 44.87           O
ATOM   2093  CB  GLU F  26       9.582 -52.972  85.146  1.00 55.18           C
ATOM   2094  CG  GLU F  26       8.365 -52.103  85.135  1.00 62.55           C
ATOM   2095  CD  GLU F  26       8.654 -50.654  84.756  1.00 67.58           C
ATOM   2096  OE1 GLU F  26       7.696 -49.847  84.790  1.00 70.15           O
ATOM   2097  OE2 GLU F  26       9.808 -50.328  84.394  1.00 60.54           O
ATOM   2098  N   THR F  27      10.450 -56.133  85.816  1.00 46.63           N
ATOM   2099  CA  THR F  27      11.519 -57.089  86.063  1.00 46.33           C
ATOM   2100  C   THR F  27      11.849 -57.852  84.786  1.00 45.67           C
ATOM   2101  O   THR F  27      13.023 -58.032  84.444  1.00 46.11           O
ATOM   2102  CB  THR F  27      11.116 -58.040  87.182  1.00 50.88           C
ATOM   2103  OG1 THR F  27      10.474 -57.290  88.217  1.00 51.70           O
ATOM   2104  CG2 THR F  27      12.342 -58.723  87.764  1.00 43.35           C
ATOM   2105  N   ILE F  28      10.818 -58.243  84.036  1.00 41.19           N
ATOM   2106  CA  ILE F  28      10.999 -58.866  82.731  1.00 43.81           C
ATOM   2107  C   ILE F  28      11.748 -57.938  81.786  1.00 43.31           C
ATOM   2108  O   ILE F  28      12.599 -58.375  81.000  1.00 40.85           O
ATOM   2109  CB  ILE F  28       9.624 -59.248  82.148  1.00 48.49           C
ATOM   2110  CG1 ILE F  28       8.909 -60.261  83.059  1.00 45.29           C
ATOM   2111  CG2 ILE F  28       9.755 -59.652  80.675  1.00 38.30           C
ATOM   2112  CD1 ILE F  28       9.777 -61.380  83.562  1.00 45.69           C
ATOM   2113  N   ASP F  29      11.439 -56.652  81.839  1.00 43.36           N
ATOM   2114  CA  ASP F  29      12.074 -55.703  80.895  1.00 46.61           C
ATOM   2115  C   ASP F  29      13.567 -55.536  81.207  1.00 47.71           C
ATOM   2116  O   ASP F  29      14.329 -55.400  80.251  1.00 48.35           O
ATOM   2117  CB  ASP F  29      11.339 -54.365  80.871  1.00 55.60           C
ATOM   2118  CG  ASP F  29      10.735 -54.044  79.517  1.00 69.08           C
ATOM   2119  OD1 ASP F  29      10.606 -52.846  79.203  1.00 75.91           O
ATOM   2120  OD2 ASP F  29      10.405 -54.996  78.785  1.00 72.19           O
ATOM   2121  N   VAL F  30      13.970 -55.558  82.476  1.00 39.50           N
ATOM   2122  CA  VAL F  30      15.394 -55.430  82.746  1.00 45.40           C
ATOM   2123  C   VAL F  30      16.106 -56.769  82.554  1.00 42.70           C
ATOM   2124  O   VAL F  30      17.264 -56.791  82.126  1.00 43.56           O
ATOM   2125  CB  VAL F  30      15.643 -54.836  84.145  1.00 42.13           C
ATOM   2126  CG1 VAL F  30      14.916 -53.502  84.279  1.00 42.44           C
ATOM   2127  CG2 VAL F  30      15.210 -55.770  85.219  1.00 46.32           C
ATOM   2128  N   LEU F  31      15.443 -57.898  82.833  1.00 41.14           N
ATOM   2129  CA  LEU F  31      16.017 -59.186  82.451  1.00 42.53           C
ATOM   2130  C   LEU F  31      16.262 -59.237  80.954  1.00 43.23           C
ATOM   2131  O   LEU F  31      17.310 -59.719  80.495  1.00 42.94           O
ATOM   2132  CB  LEU F  31      15.115 -60.338  82.875  1.00 40.08           C
ATOM   2133  CG  LEU F  31      15.105 -60.673  84.361  1.00 41.45           C
ATOM   2134  CD1 LEU F  31      14.376 -61.981  84.581  1.00 44.79           C
ATOM   2135  CD2 LEU F  31      16.541 -60.758  84.914  1.00 39.86           C
ATOM   2136  N   SER F  32      15.334 -58.687  80.181  1.00 39.31           N
ATOM   2137  CA  SER F  32      15.516 -58.667  78.741  1.00 41.16           C
ATOM   2138  C   SER F  32      16.726 -57.830  78.363  1.00 45.20           C
ATOM   2139  O   SER F  32      17.518 -58.228  77.503  1.00 47.97           O
ATOM   2140  CB  SER F  32      14.245 -58.150  78.068  1.00 44.95           C
ATOM   2141  OG  SER F  32      14.196 -58.491  76.699  1.00 44.74           O
ATOM   2142  N   LYS F  33      16.899 -56.691  79.021  1.00 48.56           N
ATOM   2143  CA  LYS F  33      18.028 -55.789  78.690  1.00 48.21           C
ATOM   2144  C   LYS F  33      19.361 -56.456  79.052  1.00 43.99           C
ATOM   2145  O   LYS F  33      20.320 -56.253  78.307  1.00 44.35           O
ATOM   2146  CB  LYS F  33      17.873 -54.440  79.397  1.00 49.49           C
ATOM   2147  CG  LYS F  33      18.514 -53.259  78.684  1.00 65.50           C
ATOM   2148  CD  LYS F  33      19.872 -52.900  79.236  1.00 72.02           C
ATOM   2149  CE  LYS F  33      19.936 -52.969  80.747  1.00 60.04           C
ATOM   2150  NZ  LYS F  33      19.698 -51.643  81.365  1.00 65.85           N
ATOM   2151  N   ALA F  34      19.417 -57.197  80.159  1.00 39.00           N
ATOM   2152  CA  ALA F  34      20.679 -57.832  80.522  1.00 40.67           C
ATOM   2153  C   ALA F  34      21.113 -58.806  79.427  1.00 43.63           C
ATOM   2154  O   ALA F  34      22.295 -58.845  79.051  1.00 43.32           O
ATOM   2155  CB  ALA F  34      20.550 -58.529  81.875  1.00 38.17           C
ATOM   2156  N   ILE F  35      20.142 -59.528  78.850  1.00 38.61           N
ATOM   2157  CA  ILE F  35      20.379 -60.459  77.752  1.00 40.95           C
ATOM   2158  C   ILE F  35      20.880 -59.728  76.517  1.00 39.22           C
ATOM   2159  O   ILE F  35      21.772 -60.218  75.811  1.00 38.60           O
ATOM   2160  CB  ILE F  35      19.090 -61.248  77.430  1.00 39.20           C
ATOM   2161  CG1 ILE F  35      18.745 -62.239  78.537  1.00 35.22           C
ATOM   2162  CG2 ILE F  35      19.286 -62.027  76.142  1.00 43.43           C
ATOM   2163  CD1 ILE F  35      19.986 -62.769  79.265  1.00 46.75           C
ATOM   2164  N   GLU F  36      20.269 -58.582  76.198  1.00 38.31           N
ATOM   2165  CA  GLU F  36      20.727 -57.758  75.079  1.00 41.94           C
ATOM   2166  C   GLU F  36      22.184 -57.356  75.263  1.00 44.72           C
ATOM   2167  O   GLU F  36      22.977 -57.408  74.314  1.00 44.27           O
ATOM   2168  CB  GLU F  36      19.866 -56.494  74.955  1.00 48.65           C
ATOM   2169  CG  GLU F  36      18.830 -56.462  73.834  1.00 58.02           C
ATOM   2170  CD  GLU F  36      17.797 -55.302  73.971  1.00 69.03           C
ATOM   2171  OE1 GLU F  36      16.694 -55.503  74.543  1.00 67.70           O
ATOM   2172  OE2 GLU F  36      18.077 -54.188  73.471  1.00 70.83           O
ATOM   2173  N   GLN F  37      22.553 -56.953  76.481  1.00 42.95           N
ATOM   2174  CA  GLN F  37      23.929 -56.533  76.735  1.00 46.52           C
ATOM   2175  C   GLN F  37      24.889 -57.710  76.633  1.00 43.97           C
ATOM   2176  O   GLN F  37      25.958 -57.597  76.023  1.00 44.44           O
ATOM   2177  CB  GLN F  37      24.050 -55.886  78.112  1.00 48.71           C
ATOM   2178  CG  GLN F  37      23.057 -54.782  78.437  1.00 54.71           C
ATOM   2179  CD  GLN F  37      23.174 -53.576  77.533  1.00 58.91           C
ATOM   2180  OE1 GLN F  37      24.233 -52.956  77.439  1.00 60.14           O
ATOM   2181  NE2 GLN F  37      22.071 -53.231  76.860  1.00 67.06           N
ATOM   2182  N   LEU F  38      24.540 -58.840  77.256  1.00 39.26           N
ATOM   2183  CA  LEU F  38      25.361 -60.040  77.119  1.00 40.26           C
ATOM   2184  C   LEU F  38      25.566 -60.397  75.651  1.00 44.45           C
ATOM   2185  O   LEU F  38      26.695 -60.675  75.227  1.00 44.86           O
ATOM   2186  CB  LEU F  38      24.719 -61.206  77.862  1.00 38.75           C
ATOM   2187  CG  LEU F  38      24.866 -61.140  79.372  1.00 39.85           C
ATOM   2188  CD1 LEU F  38      24.267 -62.364  79.991  1.00 33.77           C
ATOM   2189  CD2 LEU F  38      26.341 -61.020  79.753  1.00 38.34           C
ATOM   2190  N   CYS F  39      24.497 -60.349  74.850  1.00 39.45           N
ATOM   2191  CA  CYS F  39      24.620 -60.691  73.436  1.00 42.59           C
ATOM   2192  C   CYS F  39      25.571 -59.753  72.707  1.00 43.16           C
ATOM   2193  O   CYS F  39      26.364 -60.197  71.870  1.00 44.66           O
ATOM   2194  CB  CYS F  39      23.254 -60.663  72.759  1.00 45.38           C
ATOM   2195  SG  CYS F  39      22.279 -62.105  73.117  1.00 48.85           S
ATOM   2196  N   LEU F  40      25.480 -58.446  72.968  1.00 41.76           N
ATOM   2197  CA  LEU F  40      26.372 -57.531  72.261  1.00 44.37           C
ATOM   2198  C   LEU F  40      27.812 -57.624  72.784  1.00 40.57           C
ATOM   2199  O   LEU F  40      28.753 -57.448  72.013  1.00 38.28           O
ATOM   2200  CB  LEU F  40      25.826 -56.097  72.315  1.00 43.43           C
ATOM   2201  CG  LEU F  40      24.632 -55.659  71.416  1.00 54.75           C
ATOM   2202  CD1 LEU F  40      25.091 -55.406  69.987  1.00 59.31           C
ATOM   2203  CD2 LEU F  40      23.413 -56.596  71.381  1.00 49.76           C
ATOM   2204  N   LYS F  41      28.011 -57.924  74.070  1.00 41.59           N
ATOM   2205  CA  LYS F  41      29.358 -58.276  74.506  1.00 47.67           C
ATOM   2206  C   LYS F  41      29.844 -59.518  73.766  1.00 46.15           C
ATOM   2207  O   LYS F  41      31.024 -59.613  73.402  1.00 47.33           O
ATOM   2208  CB  LYS F  41      29.404 -58.500  76.024  1.00 46.67           C
ATOM   2209  CG  LYS F  41      29.602 -57.246  76.860  1.00 46.60           C
ATOM   2210  CD  LYS F  41      30.492 -56.228  76.152  1.00 54.02           C
ATOM   2211  CE  LYS F  41      29.698 -54.947  75.825  1.00 61.36           C
ATOM   2212  NZ  LYS F  41      30.521 -53.821  75.277  1.00 61.88           N
ATOM   2213  N   GLY F  42      28.934 -60.465  73.509  1.00 40.94           N
ATOM   2214  CA  GLY F  42      29.319 -61.700  72.844  1.00 39.64           C
ATOM   2215  C   GLY F  42      29.824 -61.464  71.439  1.00 38.69           C
ATOM   2216  O   GLY F  42      30.860 -62.006  71.040  1.00 40.96           O
ATOM   2217  N   VAL F  43      29.111 -60.631  70.680  1.00 37.89           N
ATOM   2218  CA  VAL F  43      29.538 -60.242  69.339  1.00 38.09           C
ATOM   2219  C   VAL F  43      30.965 -59.717  69.359  1.00 43.60           C
ATOM   2220  O   VAL F  43      31.817 -60.139  68.564  1.00 41.06           O
ATOM   2221  CB  VAL F  43      28.595 -59.177  68.766  1.00 40.94           C
ATOM   2222  CG1 VAL F  43      29.192 -58.603  67.505  1.00 34.60           C
ATOM   2223  CG2 VAL F  43      27.208 -59.760  68.524  1.00 44.05           C
ATOM   2224  N   GLU F  44      31.222 -58.759  70.242  1.00 44.80           N
ATOM   2225  CA  GLU F  44      32.556 -58.115  70.283  1.00 48.59           C
ATOM   2226  C   GLU F  44      33.631 -59.150  70.604  1.00 39.53           C
ATOM   2227  O   GLU F  44      34.672 -59.139  69.952  1.00 44.30           O
ATOM   2228  CB  GLU F  44      32.553 -56.977  71.303  1.00 52.69           C
ATOM   2229  CG  GLU F  44      31.709 -55.787  70.881  1.00 57.24           C
ATOM   2230  CD  GLU F  44      31.633 -55.527  69.385  1.00 66.10           C
ATOM   2231  OE1 GLU F  44      32.661 -55.138  68.798  1.00 73.20           O
ATOM   2232  OE2 GLU F  44      30.541 -55.699  68.812  1.00 64.10           O
ATOM   2233  N   SER F  45      33.375 -59.994  71.588  1.00 41.34           N
ATOM   2234  CA  SER F  45      34.345 -61.026  71.941  1.00 40.20           C
ATOM   2235  C   SER F  45      34.666 -61.913  70.743  1.00 44.21           C
ATOM   2236  O   SER F  45      35.836 -62.250  70.490  1.00 42.87           O
ATOM   2237  CB  SER F  45      33.792 -61.840  73.104  1.00 38.47           C
ATOM   2238  OG  SER F  45      34.438 -63.089  73.226  1.00 43.61           O
ATOM   2239  N   ALA F  46      33.643 -62.266  69.968  1.00 42.19           N
ATOM   2240  CA  ALA F  46      33.875 -63.119  68.817  1.00 42.22           C
ATOM   2241  C   ALA F  46      34.571 -62.360  67.694  1.00 42.98           C
ATOM   2242  O   ALA F  46      35.433 -62.921  67.005  1.00 43.62           O
ATOM   2243  CB  ALA F  46      32.556 -63.721  68.342  1.00 38.13           C
ATOM   2244  N   LYS F  47      34.231 -61.092  67.507  1.00 39.19           N
ATOM   2245  CA  LYS F  47      34.894 -60.290  66.450  1.00 41.12           C
ATOM   2246  C   LYS F  47      36.388 -60.127  66.766  1.00 48.51           C
ATOM   2247  O   LYS F  47      37.181 -60.104  65.820  1.00 48.73           O
ATOM   2248  CB  LYS F  47      34.222 -58.930  66.258  1.00 44.34           C
ATOM   2249  CG  LYS F  47      34.175 -58.434  64.822  1.00 46.40           C
ATOM   2250  CD  LYS F  47      34.395 -56.946  64.710  1.00 64.48           C
ATOM   2251  CE  LYS F  47      33.576 -56.154  65.706  1.00 74.60           C
ATOM   2252  NZ  LYS F  47      33.313 -54.776  65.227  1.00 75.82           N
ATOM   2253  N   ALA F  48      36.749 -60.025  68.042  1.00 42.25           N
ATOM   2254  CA  ALA F  48      38.153 -59.854  68.384  1.00 46.26           C
ATOM   2255  C   ALA F  48      38.935 -61.161  68.281  1.00 47.54           C
ATOM   2256  O   ALA F  48      40.160 -61.124  68.155  1.00 48.50           O
ATOM   2257  CB  ALA F  48      38.280 -59.265  69.785  1.00 39.23           C
ATOM   2258  N   ASP F  49      38.259 -62.307  68.341  1.00 41.97           N
ATOM   2259  CA  ASP F  49      38.854 -63.588  67.980  1.00 45.51           C
ATOM   2260  C   ASP F  49      38.826 -63.826  66.470  1.00 42.49           C
ATOM   2261  O   ASP F  49      39.384 -64.811  65.997  1.00 39.27           O
ATOM   2262  CB  ASP F  49      38.112 -64.697  68.746  1.00 49.52           C
ATOM   2263  CG  ASP F  49      38.840 -66.040  68.753  1.00 66.10           C
ATOM   2264  OD1 ASP F  49      39.195 -66.491  69.875  1.00 76.26           O
ATOM   2265  OD2 ASP F  49      38.979 -66.694  67.693  1.00 69.99           O
ATOM   2266  N   GLY F  50      38.194 -62.947  65.697  1.00 46.77           N
ATOM   2267  CA  GLY F  50      38.077 -63.176  64.267  1.00 47.50           C
ATOM   2268  C   GLY F  50      37.037 -64.201  63.841  1.00 45.48           C
ATOM   2269  O   GLY F  50      37.107 -64.716  62.724  1.00 48.30           O
ATOM   2270  N   ARG F  51      36.063 -64.509  64.680  1.00 41.25           N
ATOM   2271  CA  ARG F  51      35.069 -65.501  64.310  1.00 41.55           C
ATOM   2272  C   ARG F  51      33.792 -64.827  63.828  1.00 44.32           C
ATOM   2273  O   ARG F  51      33.537 -63.650  64.093  1.00 43.86           O
ATOM   2274  CB  ARG F  51      34.768 -66.436  65.479  1.00 36.70           C
ATOM   2275  CG  ARG F  51      35.953 -67.321  65.802  1.00 43.99           C
ATOM   2276  CD  ARG F  51      35.687 -68.233  66.966  1.00 42.44           C
ATOM   2277  NE  ARG F  51      36.046 -67.636  68.244  1.00 51.80           N
ATOM   2278  CZ  ARG F  51      35.169 -67.175  69.131  1.00 51.17           C
ATOM   2279  NH1 ARG F  51      33.862 -67.182  68.888  1.00 43.33           N
ATOM   2280  NH2 ARG F  51      35.614 -66.695  70.292  1.00 47.51           N
ATOM   2281  N   LYS F  52      32.993 -65.599  63.095  1.00 42.15           N
ATOM   2282  CA  LYS F  52      31.681 -65.168  62.643  1.00 38.91           C
ATOM   2283  C   LYS F  52      30.553 -65.844  63.428  1.00 38.31           C
ATOM   2284  O   LYS F  52      29.399 -65.854  62.982  1.00 40.43           O
ATOM   2285  CB  LYS F  52      31.566 -65.436  61.144  1.00 40.45           C
ATOM   2286  CG  LYS F  52      32.661 -64.733  60.352  1.00 44.72           C
ATOM   2287  CD  LYS F  52      32.116 -64.111  59.066  1.00 56.75           C
ATOM   2288  CE  LYS F  52      33.204 -63.406  58.261  1.00 60.84           C
ATOM   2289  NZ  LYS F  52      33.208 -61.930  58.517  1.00 62.96           N
ATOM   2290  N   THR F  53      30.864 -66.407  64.594  1.00 34.47           N
ATOM   2291  CA  THR F  53      29.906 -67.182  65.367  1.00 34.68           C
ATOM   2292  C   THR F  53      30.055 -66.788  66.821  1.00 34.62           C
ATOM   2293  O   THR F  53      31.139 -66.907  67.379  1.00 41.27           O
ATOM   2294  CB  THR F  53      30.139 -68.697  65.222  1.00 38.43           C
ATOM   2295  OG1 THR F  53      30.024 -69.096  63.851  1.00 34.22           O
ATOM   2296  CG2 THR F  53      29.118 -69.474  66.066  1.00 37.77           C
ATOM   2297  N   VAL F  54      28.962 -66.366  67.437  1.00 37.58           N
ATOM   2298  CA  VAL F  54      28.920 -66.143  68.879  1.00 37.52           C
ATOM   2299  C   VAL F  54      28.757 -67.488  69.575  1.00 38.20           C
ATOM   2300  O   VAL F  54      27.716 -68.146  69.431  1.00 39.70           O
ATOM   2301  CB  VAL F  54      27.760 -65.204  69.238  1.00 39.11           C
ATOM   2302  CG1 VAL F  54      27.656 -65.045  70.749  1.00 38.16           C
ATOM   2303  CG2 VAL F  54      27.913 -63.864  68.512  1.00 33.42           C
ATOM   2304  N   MET F  55      29.757 -67.894  70.352  1.00 35.84           N
ATOM   2305  CA  MET F  55      29.788 -69.206  70.991  1.00 35.33           C
ATOM   2306  C   MET F  55      29.764 -69.040  72.495  1.00 35.25           C
ATOM   2307  O   MET F  55      29.864 -67.929  73.007  1.00 41.59           O
ATOM   2308  CB  MET F  55      31.038 -69.985  70.603  1.00 38.81           C
ATOM   2309  CG  MET F  55      31.417 -69.793  69.178  1.00 43.98           C
ATOM   2310  SD  MET F  55      32.693 -70.977  68.743  1.00 52.42           S
ATOM   2311  CE  MET F  55      33.078 -70.347  67.155  1.00 45.19           C
ATOM   2312  N   ALA F  56      29.660 -70.164  73.208  1.00 34.44           N
ATOM   2313  CA  ALA F  56      29.552 -70.093  74.663  1.00 37.87           C
ATOM   2314  C   ALA F  56      30.737 -69.359  75.261  1.00 39.54           C
ATOM   2315  O   ALA F  56      30.580 -68.578  76.206  1.00 42.34           O
ATOM   2316  CB  ALA F  56      29.431 -71.487  75.275  1.00 35.55           C
ATOM   2317  N   ARG F  57      31.926 -69.550  74.691  1.00 37.32           N
ATOM   2318  CA  ARG F  57      33.110 -68.899  75.243  1.00 41.80           C
ATOM   2319  C   ARG F  57      33.036 -67.374  75.162  1.00 45.66           C
ATOM   2320  O   ARG F  57      33.778 -66.693  75.880  1.00 43.30           O
ATOM   2321  CB  ARG F  57      34.375 -69.397  74.529  1.00 43.87           C
ATOM   2322  CG  ARG F  57      34.654 -68.747  73.179  1.00 41.67           C
ATOM   2323  CD  ARG F  57      35.718 -69.537  72.443  1.00 41.88           C
ATOM   2324  NE  ARG F  57      35.208 -70.848  72.055  1.00 49.41           N
ATOM   2325  CZ  ARG F  57      35.493 -71.470  70.917  1.00 50.23           C
ATOM   2326  NH1 ARG F  57      36.347 -70.957  70.037  1.00 48.02           N
ATOM   2327  NH2 ARG F  57      34.926 -72.649  70.667  1.00 42.52           N
ATOM   2328  N   ASP F  58      32.175 -66.822  74.297  1.00 44.97           N
ATOM   2329  CA  ASP F  58      32.023 -65.376  74.172  1.00 42.31           C
ATOM   2330  C   ASP F  58      31.059 -64.786  75.203  1.00 44.68           C
ATOM   2331  O   ASP F  58      30.968 -63.562  75.323  1.00 47.37           O
ATOM   2332  CB  ASP F  58      31.559 -65.002  72.745  1.00 42.96           C
ATOM   2333  CG  ASP F  58      32.522 -65.495  71.630  1.00 46.31           C
ATOM   2334  OD1 ASP F  58      33.696 -65.045  71.599  1.00 52.39           O
ATOM   2335  OD2 ASP F  58      32.114 -66.320  70.780  1.00 39.15           O
ATOM   2336  N   ILE F  59      30.338 -65.605  75.947  1.00 41.20           N
ATOM   2337  CA  ILE F  59      29.435 -65.113  76.977  1.00 46.72           C
ATOM   2338  C   ILE F  59      30.121 -65.315  78.319  1.00 51.69           C
ATOM   2339  O   ILE F  59      30.226 -66.444  78.813  1.00 52.17           O
ATOM   2340  CB  ILE F  59      28.077 -65.830  76.949  1.00 42.82           C
ATOM   2341  CG1 ILE F  59      27.407 -65.714  75.573  1.00 42.20           C
ATOM   2342  CG2 ILE F  59      27.173 -65.222  78.007  1.00 45.57           C
ATOM   2343  CD1 ILE F  59      27.466 -64.299  74.946  1.00 43.76           C
ATOM   2344  N   VAL F  60      30.570 -64.234  78.931  1.00 53.17           N
ATOM   2345  CA  VAL F  60      31.191 -64.305  80.247  1.00 61.93           C
ATOM   2346  C   VAL F  60      30.146 -63.898  81.277  1.00 66.37           C
ATOM   2347  O   VAL F  60      29.539 -62.825  81.177  1.00 62.52           O
ATOM   2348  CB  VAL F  60      32.444 -63.419  80.325  1.00 71.75           C
ATOM   2349  CG1 VAL F  60      32.750 -63.049  81.767  1.00 69.92           C
ATOM   2350  CG2 VAL F  60      33.619 -64.127  79.661  1.00 58.15           C
ATOM   2351  N   ILE F  61      29.913 -64.772  82.250  1.00 72.68           N
ATOM   2352  CA  ILE F  61      28.913 -64.554  83.285  1.00 80.91           C
ATOM   2353  C   ILE F  61      29.518 -64.576  84.688  1.00 90.96           C
ATOM   2354  O   ILE F  61      28.781 -64.634  85.674  1.00 91.53           O
ATOM   2355  CB  ILE F  61      27.750 -65.559  83.136  1.00 68.67           C
ATOM   2356  CG1 ILE F  61      28.208 -67.022  83.268  1.00 74.98           C
ATOM   2357  CG2 ILE F  61      27.056 -65.365  81.794  1.00 57.16           C
ATOM   2358  CD1 ILE F  61      28.560 -67.526  84.668  1.00 84.16           C
ATOM   2359  N   ASP F  62      30.854 -64.494  84.792  1.00 93.20           N
ATOM   2360  CA  ASP F  62      31.549 -64.614  86.076  1.00 95.16           C
ATOM   2361  C   ASP F  62      31.060 -63.585  87.092  1.00 97.71           C
ATOM   2362  O   ASP F  62      30.858 -63.914  88.268  1.00 94.25           O
ATOM   2363  CB  ASP F  62      33.069 -64.487  85.866  1.00 93.77           C
ATOM   2364  CG  ASP F  62      33.540 -63.030  85.698  1.00 98.43           C
ATOM   2365  OD1 ASP F  62      33.015 -62.312  84.814  1.00 97.68           O
ATOM   2366  OD2 ASP F  62      34.433 -62.594  86.461  1.00 99.30           O
ATOM   2367  N   HIS F  63      30.861 -62.332  86.657  1.00 97.82           N
ATOM   2368  CA  HIS F  63      30.518 -61.265  87.594  1.00102.18           C
ATOM   2369  C   HIS F  63      29.174 -61.522  88.262  1.00105.00           C
ATOM   2370  O   HIS F  63      28.925 -61.032  89.371  1.00108.31           O
ATOM   2371  CB  HIS F  63      30.517 -59.902  86.889  1.00102.28           C
ATOM   2372  CG  HIS F  63      29.976 -59.926  85.490  1.00102.42           C
ATOM   2373  ND1 HIS F  63      30.610 -60.578  84.451  1.00 97.40           N
ATOM   2374  CD2 HIS F  63      28.871 -59.358  84.954  1.00103.62           C
ATOM   2375  CE1 HIS F  63      29.913 -60.418  83.340  1.00 93.83           C
ATOM   2376  NE2 HIS F  63      28.851 -59.681  83.618  1.00 95.99           N
ATOM   2377  N   LEU F  64      28.306 -62.286  87.608  1.00102.74           N
ATOM   2378  CA  LEU F  64      27.066 -62.759  88.213  1.00101.88           C
ATOM   2379  C   LEU F  64      27.365 -63.904  89.186  1.00 97.16           C
ATOM   2380  O   LEU F  64      26.469 -64.407  89.864  1.00 97.58           O
ATOM   2381  CB  LEU F  64      26.083 -63.216  87.129  1.00 95.08           C
ATOM   2382  CG  LEU F  64      25.056 -62.234  86.556  1.00 86.15           C
ATOM   2383  CD1 LEU F  64      25.692 -61.238  85.610  1.00 84.51           C
ATOM   2384  CD2 LEU F  64      24.000 -63.037  85.825  1.00 69.66           C
TER    2385      LEU F  64
ATOM   2386  N   ALA J   2      15.532 -79.152  81.413  1.00 87.34           N
ATOM   2387  CA  ALA J   2      14.467 -78.468  82.141  1.00 97.68           C
ATOM   2388  C   ALA J   2      14.672 -76.934  82.217  1.00101.44           C
ATOM   2389  O   ALA J   2      15.529 -76.441  82.966  1.00101.25           O
ATOM   2390  CB  ALA J   2      14.328 -79.067  83.550  1.00 90.37           C
ATOM   2391  N   GLU J   3      13.887 -76.206  81.409  1.00 95.11           N
ATOM   2392  CA  GLU J   3      13.727 -74.749  81.469  1.00 90.83           C
ATOM   2393  C   GLU J   3      14.818 -73.964  80.737  1.00 80.52           C
ATOM   2394  O   GLU J   3      15.835 -73.576  81.323  1.00 74.95           O
ATOM   2395  CB  GLU J   3      13.615 -74.275  82.926  1.00 88.68           C
ATOM   2396  CG  GLU J   3      12.173 -74.002  83.330  1.00 93.43           C
ATOM   2397  CD  GLU J   3      11.343 -75.273  83.456  1.00 98.65           C
ATOM   2398  OE1 GLU J   3      11.932 -76.379  83.496  1.00 96.75           O
ATOM   2399  OE2 GLU J   3      10.098 -75.163  83.483  1.00 96.96           O
ATOM   2400  N   VAL J   4      14.599 -73.726  79.446  1.00 74.52           N
ATOM   2401  CA  VAL J   4      15.342 -72.701  78.728  1.00 67.32           C
ATOM   2402  C   VAL J   4      14.626 -71.382  78.973  1.00 60.50           C
ATOM   2403  O   VAL J   4      13.393 -71.312  78.927  1.00 61.40           O
ATOM   2404  CB  VAL J   4      15.450 -73.035  77.226  1.00 66.64           C
ATOM   2405  CG1 VAL J   4      15.810 -74.497  77.030  1.00 58.23           C
ATOM   2406  CG2 VAL J   4      14.192 -72.671  76.451  1.00 60.24           C
ATOM   2407  N   LEU J   5      15.388 -70.346  79.291  1.00 53.97           N
ATOM   2408  CA  LEU J   5      14.801 -69.132  79.819  1.00 50.66           C
ATOM   2409  C   LEU J   5      14.865 -67.979  78.845  1.00 45.85           C
ATOM   2410  O   LEU J   5      14.415 -66.879  79.184  1.00 44.89           O
ATOM   2411  CB  LEU J   5      15.494 -68.741  81.125  1.00 51.87           C
ATOM   2412  CG  LEU J   5      15.467 -69.806  82.215  1.00 55.62           C
ATOM   2413  CD1 LEU J   5      16.040 -69.233  83.495  1.00 55.42           C
ATOM   2414  CD2 LEU J   5      14.047 -70.279  82.434  1.00 61.11           C
ATOM   2415  N   VAL J   6      15.412 -68.185  77.657  1.00 44.00           N
ATOM   2416  CA  VAL J   6      15.536 -67.098  76.700  1.00 47.42           C
ATOM   2417  C   VAL J   6      14.849 -67.535  75.416  1.00 46.19           C
ATOM   2418  O   VAL J   6      14.776 -68.729  75.114  1.00 46.67           O
ATOM   2419  CB  VAL J   6      17.014 -66.688  76.436  1.00 45.99           C
ATOM   2420  CG1 VAL J   6      17.774 -66.500  77.755  1.00 43.24           C
ATOM   2421  CG2 VAL J   6      17.710 -67.670  75.546  1.00 49.97           C
ATOM   2422  N   VAL J   7      14.335 -66.552  74.672  1.00 42.24           N
ATOM   2423  CA  VAL J   7      13.584 -66.788  73.435  1.00 46.18           C
ATOM   2424  C   VAL J   7      14.592 -67.011  72.307  1.00 45.92           C
ATOM   2425  O   VAL J   7      15.109 -66.057  71.707  1.00 42.23           O
ATOM   2426  CB  VAL J   7      12.627 -65.631  73.120  1.00 51.95           C
ATOM   2427  CG1 VAL J   7      11.718 -66.004  71.949  1.00 46.16           C
ATOM   2428  CG2 VAL J   7      11.800 -65.189  74.380  1.00 42.23           C
ATOM   2429  N   THR J   8      14.850 -68.286  71.990  1.00 42.80           N
ATOM   2430  CA  THR J   8      15.998 -68.645  71.160  1.00 42.16           C
ATOM   2431  C   THR J   8      15.964 -67.947  69.810  1.00 41.96           C
ATOM   2432  O   THR J   8      16.974 -67.396  69.360  1.00 42.14           O
ATOM   2433  CB  THR J   8      16.054 -70.155  70.972  1.00 39.20           C
ATOM   2434  OG1 THR J   8      16.310 -70.764  72.242  1.00 50.84           O
ATOM   2435  CG2 THR J   8      17.167 -70.531  69.999  1.00 36.34           C
ATOM   2436  N   SER J   9      14.811 -67.974  69.141  1.00 38.39           N
ATOM   2437  CA  SER J   9      14.724 -67.404  67.802  1.00 38.07           C
ATOM   2438  C   SER J   9      15.018 -65.916  67.818  1.00 42.74           C
ATOM   2439  O   SER J   9      15.568 -65.376  66.849  1.00 43.37           O
ATOM   2440  CB  SER J   9      13.334 -67.653  67.231  1.00 43.80           C
ATOM   2441  OG  SER J   9      12.352 -67.305  68.205  1.00 50.15           O
ATOM   2442  N   LYS J  10      14.679 -65.245  68.917  1.00 42.27           N
ATOM   2443  CA  LYS J  10      14.822 -63.801  69.012  1.00 42.79           C
ATOM   2444  C   LYS J  10      16.229 -63.383  69.426  1.00 37.82           C
ATOM   2445  O   LYS J  10      16.743 -62.376  68.932  1.00 36.69           O
ATOM   2446  CB  LYS J  10      13.780 -63.256  69.989  1.00 45.76           C
ATOM   2447  CG  LYS J  10      13.036 -62.081  69.434  1.00 52.07           C
ATOM   2448  CD  LYS J  10      11.666 -61.916  70.086  1.00 56.80           C
ATOM   2449  CE  LYS J  10      10.589 -62.525  69.215  1.00 59.60           C
ATOM   2450  NZ  LYS J  10       9.273 -62.494  69.894  1.00 54.73           N
ATOM   2451  N   VAL J  11      16.874 -64.135  70.316  1.00 34.69           N
ATOM   2452  CA  VAL J  11      18.297 -63.908  70.550  1.00 39.84           C
ATOM   2453  C   VAL J  11      19.063 -64.021  69.238  1.00 36.95           C
ATOM   2454  O   VAL J  11      19.875 -63.154  68.897  1.00 35.37           O
ATOM   2455  CB  VAL J  11      18.840 -64.892  71.603  1.00 41.43           C
ATOM   2456  CG1 VAL J  11      20.387 -64.876  71.611  1.00 39.84           C
ATOM   2457  CG2 VAL J  11      18.251 -64.590  72.985  1.00 42.06           C
ATOM   2458  N   LYS J  12      18.785 -65.077  68.461  1.00 39.56           N
ATOM   2459  CA  LYS J  12      19.564 -65.309  67.245  1.00 42.95           C
ATOM   2460  C   LYS J  12      19.304 -64.217  66.229  1.00 39.60           C
ATOM   2461  O   LYS J  12      20.227 -63.765  65.536  1.00 40.08           O
ATOM   2462  CB  LYS J  12      19.247 -66.675  66.631  1.00 38.85           C
ATOM   2463  CG  LYS J  12      20.045 -67.807  67.219  1.00 46.63           C
ATOM   2464  CD  LYS J  12      19.201 -69.064  67.484  1.00 52.17           C
ATOM   2465  CE  LYS J  12      18.861 -69.837  66.206  1.00 51.48           C
ATOM   2466  NZ  LYS J  12      18.194 -71.159  66.523  1.00 60.60           N
ATOM   2467  N   LYS J  13      18.045 -63.789  66.134  1.00 38.87           N
ATOM   2468  CA  LYS J  13      17.684 -62.692  65.247  1.00 40.82           C
ATOM   2469  C   LYS J  13      18.497 -61.450  65.575  1.00 39.19           C
ATOM   2470  O   LYS J  13      19.050 -60.798  64.684  1.00 41.24           O
ATOM   2471  CB  LYS J  13      16.188 -62.416  65.384  1.00 44.64           C
ATOM   2472  CG  LYS J  13      15.672 -61.254  64.573  1.00 54.62           C
ATOM   2473  CD  LYS J  13      14.453 -61.667  63.765  1.00 63.56           C
ATOM   2474  CE  LYS J  13      13.765 -60.463  63.128  1.00 71.43           C
ATOM   2475  NZ  LYS J  13      14.207 -60.201  61.730  1.00 78.64           N
ATOM   2476  N   LEU J  14      18.608 -61.132  66.866  1.00 37.86           N
ATOM   2477  CA  LEU J  14      19.326 -59.935  67.277  1.00 40.06           C
ATOM   2478  C   LEU J  14      20.823 -60.062  67.001  1.00 42.22           C
ATOM   2479  O   LEU J  14      21.442 -59.130  66.473  1.00 41.76           O
ATOM   2480  CB  LEU J  14      19.056 -59.653  68.755  1.00 38.31           C
ATOM   2481  CG  LEU J  14      19.972 -58.581  69.343  1.00 51.51           C
ATOM   2482  CD1 LEU J  14      19.304 -57.222  69.269  1.00 56.21           C
ATOM   2483  CD2 LEU J  14      20.341 -58.912  70.765  1.00 50.28           C
ATOM   2484  N   ILE J  15      21.420 -61.211  67.332  1.00 38.04           N
ATOM   2485  CA  ILE J  15      22.847 -61.385  67.073  1.00 39.07           C
ATOM   2486  C   ILE J  15      23.101 -61.334  65.583  1.00 39.68           C
ATOM   2487  O   ILE J  15      24.129 -60.810  65.132  1.00 37.65           O
ATOM   2488  CB  ILE J  15      23.366 -62.700  67.691  1.00 37.95           C
ATOM   2489  CG1 ILE J  15      23.535 -62.561  69.209  1.00 36.46           C
ATOM   2490  CG2 ILE J  15      24.664 -63.134  67.010  1.00 32.99           C
ATOM   2491  CD1 ILE J  15      23.852 -63.861  69.920  1.00 36.95           C
ATOM   2492  N   LYS J  16      22.156 -61.802  64.772  1.00 39.06           N
ATOM   2493  CA  LYS J  16      22.404 -61.828  63.307  1.00 40.25           C
ATOM   2494  C   LYS J  16      22.267 -60.417  62.742  1.00 44.35           C
ATOM   2495  O   LYS J  16      23.039 -60.062  61.857  1.00 47.26           O
ATOM   2496  CB  LYS J  16      21.451 -62.779  62.581  1.00 42.44           C
ATOM   2497  CG  LYS J  16      21.275 -62.529  61.091  1.00 39.44           C
ATOM   2498  CD  LYS J  16      22.215 -63.337  60.226  1.00 47.47           C
ATOM   2499  CE  LYS J  16      22.896 -64.464  60.973  1.00 55.79           C
ATOM   2500  NZ  LYS J  16      22.931 -65.712  60.176  1.00 61.95           N
ATOM   2501  N   GLU J  17      21.314 -59.645  63.254  1.00 49.18           N
ATOM   2502  CA  GLU J  17      21.097 -58.325  62.671  1.00 50.38           C
ATOM   2503  C   GLU J  17      22.083 -57.282  63.182  1.00 53.95           C
ATOM   2504  O   GLU J  17      22.542 -56.439  62.404  1.00 65.74           O
ATOM   2505  CB  GLU J  17      19.663 -57.856  62.940  1.00 56.97           C
ATOM   2506  CG  GLU J  17      18.591 -58.577  62.095  1.00 63.70           C
ATOM   2507  CD  GLU J  17      17.161 -58.195  62.488  1.00 75.98           C
ATOM   2508  OE1 GLU J  17      16.835 -58.189  63.700  1.00 75.52           O
ATOM   2509  OE2 GLU J  17      16.360 -57.886  61.581  1.00 81.67           O
ATOM   2510  N   LYS J  18      22.427 -57.303  64.472  1.00 53.31           N
ATOM   2511  CA  LYS J  18      23.376 -56.314  64.971  1.00 48.37           C
ATOM   2512  C   LYS J  18      24.810 -56.749  64.695  1.00 55.88           C
ATOM   2513  O   LYS J  18      25.647 -55.922  64.315  1.00 64.21           O
ATOM   2514  CB  LYS J  18      23.147 -56.069  66.464  1.00 48.43           C
ATOM   2515  CG  LYS J  18      22.042 -55.047  66.720  1.00 55.32           C
ATOM   2516  CD  LYS J  18      22.297 -54.189  67.971  1.00 64.06           C
ATOM   2517  CE  LYS J  18      21.070 -53.313  68.318  1.00 66.93           C
ATOM   2518  NZ  LYS J  18      20.237 -53.831  69.461  1.00 58.65           N
ATOM   2519  N   GLY J  19      25.102 -58.048  64.826  1.00 48.42           N
ATOM   2520  CA  GLY J  19      26.458 -58.532  64.685  1.00 41.73           C
ATOM   2521  C   GLY J  19      26.788 -59.204  63.367  1.00 46.76           C
ATOM   2522  O   GLY J  19      27.962 -59.380  63.038  1.00 52.44           O
ATOM   2523  N   GLN J  20      25.770 -59.584  62.602  1.00 50.17           N
ATOM   2524  CA  GLN J  20      25.951 -60.372  61.377  1.00 47.48           C
ATOM   2525  C   GLN J  20      26.656 -61.700  61.655  1.00 41.74           C
ATOM   2526  O   GLN J  20      27.442 -62.185  60.849  1.00 42.35           O
ATOM   2527  CB  GLN J  20      26.664 -59.571  60.289  1.00 43.93           C
ATOM   2528  CG  GLN J  20      25.865 -58.349  59.867  1.00 50.79           C
ATOM   2529  CD  GLN J  20      26.456 -57.050  60.379  1.00 60.56           C
ATOM   2530  OE1 GLN J  20      27.462 -56.574  59.856  1.00 71.31           O
ATOM   2531  NE2 GLN J  20      25.861 -56.491  61.435  1.00 58.21           N
ATOM   2532  N   MET J  21      26.292 -62.325  62.772  1.00 44.22           N
ATOM   2533  CA  MET J  21      26.854 -63.577  63.261  1.00 40.00           C
ATOM   2534  C   MET J  21      25.763 -64.637  63.436  1.00 41.28           C
ATOM   2535  O   MET J  21      24.577 -64.339  63.641  1.00 35.72           O
ATOM   2536  CB  MET J  21      27.511 -63.367  64.617  1.00 34.56           C
ATOM   2537  CG  MET J  21      28.253 -62.073  64.684  1.00 45.21           C
ATOM   2538  SD  MET J  21      30.028 -62.309  64.668  1.00 58.97           S
ATOM   2539  CE  MET J  21      30.292 -62.335  66.392  1.00 38.04           C
ATOM   2540  N   ASN J  22      26.302 -65.835  63.569  1.00 32.16           N
ATOM   2541  CA  ASN J  22      25.455 -66.977  63.899  1.00 36.55           C
ATOM   2542  C   ASN J  22      25.604 -67.145  65.401  1.00 34.92           C
ATOM   2543  O   ASN J  22      26.438 -66.453  65.989  1.00 36.80           O
ATOM   2544  CB  ASN J  22      25.909 -68.219  63.134  1.00 41.84           C
ATOM   2545  CG  ASN J  22      25.820 -68.065  61.634  1.00 43.12           C
ATOM   2546  OD1 ASN J  22      24.824 -67.575  61.112  1.00 52.52           O
ATOM   2547  ND2 ASN J  22      26.862 -68.481  60.936  1.00 40.06           N
ATOM   2548  N   THR J  23      24.849 -68.048  65.976  1.00 34.53           N
ATOM   2549  CA  THR J  23      24.802 -68.318  67.404  1.00 37.82           C
ATOM   2550  C   THR J  23      24.875 -69.823  67.598  1.00 35.91           C
ATOM   2551  O   THR J  23      24.076 -70.568  67.024  1.00 40.50           O
ATOM   2552  CB  THR J  23      23.500 -67.778  68.036  1.00 38.15           C
ATOM   2553  OG1 THR J  23      23.261 -66.445  67.580  1.00 37.96           O
ATOM   2554  CG2 THR J  23      23.581 -67.797  69.561  1.00 38.32           C
ATOM   2555  N   SER J  24      25.840 -70.269  68.383  1.00 38.62           N
ATOM   2556  CA  SER J  24      25.892 -71.674  68.742  1.00 41.99           C
ATOM   2557  C   SER J  24      24.692 -72.028  69.614  1.00 44.25           C
ATOM   2558  O   SER J  24      24.181 -71.194  70.375  1.00 41.61           O
ATOM   2559  CB  SER J  24      27.184 -71.981  69.490  1.00 38.13           C
ATOM   2560  OG  SER J  24      28.250 -71.235  68.941  1.00 43.27           O
ATOM   2561  N   ALA J  25      24.245 -73.280  69.504  1.00 39.93           N
ATOM   2562  CA  ALA J  25      23.212 -73.747  70.421  1.00 45.05           C
ATOM   2563  C   ALA J  25      23.668 -73.609  71.874  1.00 44.77           C
ATOM   2564  O   ALA J  25      22.854 -73.343  72.763  1.00 46.07           O
ATOM   2565  CB  ALA J  25      22.838 -75.198  70.086  1.00 35.40           C
ATOM   2566  N   GLU J  26      24.965 -73.733  72.122  1.00 43.91           N
ATOM   2567  CA  GLU J  26      25.476 -73.675  73.515  1.00 49.13           C
ATOM   2568  C   GLU J  26      25.410 -72.241  74.053  1.00 47.18           C
ATOM   2569  O   GLU J  26      25.282 -72.093  75.270  1.00 43.47           O
ATOM   2570  CB  GLU J  26      26.897 -74.233  73.577  1.00 48.50           C
ATOM   2571  CG  GLU J  26      27.736 -73.852  72.373  1.00 64.79           C
ATOM   2572  CD  GLU J  26      29.225 -73.691  72.635  1.00 70.86           C
ATOM   2573  OE1 GLU J  26      29.841 -72.809  72.009  1.00 54.33           O
ATOM   2574  OE2 GLU J  26      29.763 -74.454  73.459  1.00 77.81           O
ATOM   2575  N   THR J  27      25.510 -71.235  73.184  1.00 39.76           N
ATOM   2576  CA  THR J  27      25.354 -69.863  73.646  1.00 40.95           C
ATOM   2577  C   THR J  27      24.021 -69.672  74.369  1.00 42.65           C
ATOM   2578  O   THR J  27      23.959 -69.037  75.432  1.00 38.67           O
ATOM   2579  CB  THR J  27      25.445 -68.909  72.459  1.00 43.56           C
ATOM   2580  OG1 THR J  27      26.719 -69.039  71.827  1.00 39.66           O
ATOM   2581  CG2 THR J  27      25.251 -67.472  72.919  1.00 43.58           C
ATOM   2582  N   ILE J  28      22.944 -70.223  73.800  1.00 42.26           N
ATOM   2583  CA  ILE J  28      21.615 -70.119  74.393  1.00 40.86           C
ATOM   2584  C   ILE J  28      21.592 -70.724  75.789  1.00 46.14           C
ATOM   2585  O   ILE J  28      20.910 -70.210  76.685  1.00 50.87           O
ATOM   2586  CB  ILE J  28      20.580 -70.784  73.466  1.00 43.88           C
ATOM   2587  CG1 ILE J  28      20.752 -70.268  72.036  1.00 42.66           C
ATOM   2588  CG2 ILE J  28      19.170 -70.549  73.969  1.00 43.57           C
ATOM   2589  CD1 ILE J  28      20.231 -68.853  71.829  1.00 44.81           C
ATOM   2590  N   ASP J  29      22.365 -71.789  76.025  1.00 43.93           N
ATOM   2591  CA  ASP J  29      22.378 -72.383  77.363  1.00 45.76           C
ATOM   2592  C   ASP J  29      23.045 -71.471  78.388  1.00 46.08           C
ATOM   2593  O   ASP J  29      22.564 -71.362  79.523  1.00 45.90           O
ATOM   2594  CB  ASP J  29      23.067 -73.740  77.339  1.00 50.01           C
ATOM   2595  CG  ASP J  29      22.365 -74.727  76.420  1.00 60.02           C
ATOM   2596  OD1 ASP J  29      21.118 -74.673  76.329  1.00 64.74           O
ATOM   2597  OD2 ASP J  29      23.049 -75.569  75.799  1.00 70.61           O
ATOM   2598  N   VAL J  30      24.142 -70.803  78.010  1.00 40.77           N
ATOM   2599  CA  VAL J  30      24.806 -69.888  78.936  1.00 40.87           C
ATOM   2600  C   VAL J  30      23.913 -68.684  79.257  1.00 41.47           C
ATOM   2601  O   VAL J  30      23.793 -68.280  80.421  1.00 38.35           O
ATOM   2602  CB  VAL J  30      26.173 -69.452  78.378  1.00 42.10           C
ATOM   2603  CG1 VAL J  30      26.854 -68.533  79.371  1.00 43.41           C
ATOM   2604  CG2 VAL J  30      27.038 -70.653  78.143  1.00 41.62           C
ATOM   2605  N   LEU J  31      23.281 -68.090  78.239  1.00 38.62           N
ATOM   2606  CA  LEU J  31      22.338 -67.004  78.498  1.00 40.80           C
ATOM   2607  C   LEU J  31      21.310 -67.411  79.541  1.00 42.71           C
ATOM   2608  O   LEU J  31      21.021 -66.643  80.465  1.00 39.37           O
ATOM   2609  CB  LEU J  31      21.642 -66.579  77.204  1.00 38.31           C
ATOM   2610  CG  LEU J  31      22.611 -65.934  76.208  1.00 41.86           C
ATOM   2611  CD1 LEU J  31      21.990 -65.689  74.844  1.00 37.47           C
ATOM   2612  CD2 LEU J  31      23.247 -64.658  76.777  1.00 38.89           C
ATOM   2613  N   SER J  32      20.778 -68.636  79.429  1.00 42.79           N
ATOM   2614  CA  SER J  32      19.737 -69.071  80.358  1.00 50.29           C
ATOM   2615  C   SER J  32      20.279 -69.199  81.773  1.00 45.03           C
ATOM   2616  O   SER J  32      19.569 -68.918  82.741  1.00 44.20           O
ATOM   2617  CB  SER J  32      19.120 -70.395  79.906  1.00 46.89           C
ATOM   2618  OG  SER J  32      18.421 -70.220  78.690  1.00 47.54           O
ATOM   2619  N   LYS J  33      21.533 -69.595  81.913  1.00 41.99           N
ATOM   2620  CA  LYS J  33      22.126 -69.675  83.268  1.00 47.09           C
ATOM   2621  C   LYS J  33      22.309 -68.264  83.823  1.00 44.89           C
ATOM   2622  O   LYS J  33      22.213 -68.110  85.041  1.00 49.40           O
ATOM   2623  CB  LYS J  33      23.429 -70.472  83.236  1.00 48.91           C
ATOM   2624  CG  LYS J  33      23.281 -71.952  83.555  1.00 60.93           C
ATOM   2625  CD  LYS J  33      23.156 -72.819  82.321  1.00 71.65           C
ATOM   2626  CE  LYS J  33      24.493 -73.256  81.763  1.00 69.74           C
ATOM   2627  NZ  LYS J  33      24.872 -74.604  82.247  1.00 77.48           N
ATOM   2628  N   ALA J  34      22.577 -67.287  82.966  1.00 39.46           N
ATOM   2629  CA  ALA J  34      22.640 -65.911  83.436  1.00 44.26           C
ATOM   2630  C   ALA J  34      21.299 -65.487  84.011  1.00 46.16           C
ATOM   2631  O   ALA J  34      21.223 -64.991  85.143  1.00 47.78           O
ATOM   2632  CB  ALA J  34      23.057 -64.975  82.301  1.00 43.31           C
ATOM   2633  N   ILE J  35      20.226 -65.693  83.241  1.00 46.29           N
ATOM   2634  CA  ILE J  35      18.889 -65.315  83.692  1.00 45.59           C
ATOM   2635  C   ILE J  35      18.578 -65.982  85.025  1.00 45.60           C
ATOM   2636  O   ILE J  35      18.136 -65.334  85.979  1.00 46.06           O
ATOM   2637  CB  ILE J  35      17.842 -65.685  82.626  1.00 43.40           C
ATOM   2638  CG1 ILE J  35      17.894 -64.693  81.465  1.00 47.71           C
ATOM   2639  CG2 ILE J  35      16.448 -65.614  83.219  1.00 41.43           C
ATOM   2640  CD1 ILE J  35      17.769 -63.218  81.876  1.00 50.35           C
ATOM   2641  N   GLU J  36      18.834 -67.288  85.111  1.00 48.02           N
ATOM   2642  CA  GLU J  36      18.649 -68.039  86.348  1.00 49.80           C
ATOM   2643  C   GLU J  36      19.365 -67.379  87.520  1.00 54.74           C
ATOM   2644  O   GLU J  36      18.760 -67.141  88.572  1.00 55.21           O
ATOM   2645  CB  GLU J  36      19.149 -69.470  86.153  1.00 49.09           C
ATOM   2646  CG  GLU J  36      18.753 -70.444  87.239  1.00 61.72           C
ATOM   2647  CD  GLU J  36      18.934 -71.908  86.812  1.00 78.62           C
ATOM   2648  OE1 GLU J  36      18.135 -72.399  85.975  1.00 81.37           O
ATOM   2649  OE2 GLU J  36      19.868 -72.570  87.325  1.00 79.22           O
ATOM   2650  N   GLN J  37      20.656 -67.072  87.359  1.00 48.63           N
ATOM   2651  CA  GLN J  37      21.393 -66.453  88.460  1.00 55.24           C
ATOM   2652  C   GLN J  37      20.848 -65.063  88.773  1.00 52.13           C
ATOM   2653  O   GLN J  37      20.671 -64.710  89.943  1.00 55.43           O
ATOM   2654  CB  GLN J  37      22.894 -66.405  88.147  1.00 57.04           C
ATOM   2655  CG  GLN J  37      23.615 -67.713  88.496  1.00 61.61           C
ATOM   2656  CD  GLN J  37      24.899 -67.952  87.699  1.00 74.67           C
ATOM   2657  OE1 GLN J  37      25.293 -67.148  86.846  1.00 70.00           O
ATOM   2658  NE2 GLN J  37      25.566 -69.067  87.991  1.00 77.27           N
ATOM   2659  N   LEU J  38      20.535 -64.275  87.743  1.00 46.51           N
ATOM   2660  CA  LEU J  38      19.899 -62.980  87.979  1.00 52.51           C
ATOM   2661  C   LEU J  38      18.613 -63.139  88.779  1.00 49.70           C
ATOM   2662  O   LEU J  38      18.310 -62.320  89.653  1.00 51.59           O
ATOM   2663  CB  LEU J  38      19.609 -62.279  86.649  1.00 43.02           C
ATOM   2664  CG  LEU J  38      20.792 -61.583  85.985  1.00 51.46           C
ATOM   2665  CD1 LEU J  38      20.369 -60.970  84.649  1.00 44.41           C
ATOM   2666  CD2 LEU J  38      21.428 -60.550  86.927  1.00 49.47           C
ATOM   2667  N   CYS J  39      17.847 -64.195  88.496  1.00 51.72           N
ATOM   2668  CA  CYS J  39      16.585 -64.413  89.197  1.00 52.89           C
ATOM   2669  C   CYS J  39      16.809 -64.806  90.655  1.00 51.84           C
ATOM   2670  O   CYS J  39      16.095 -64.337  91.546  1.00 51.72           O
ATOM   2671  CB  CYS J  39      15.762 -65.482  88.473  1.00 55.51           C
ATOM   2672  SG  CYS J  39      14.820 -64.881  87.042  1.00 61.13           S
ATOM   2673  N   LEU J  40      17.778 -65.676  90.927  1.00 53.19           N
ATOM   2674  CA  LEU J  40      18.021 -66.044  92.315  1.00 57.08           C
ATOM   2675  C   LEU J  40      18.488 -64.842  93.121  1.00 62.34           C
ATOM   2676  O   LEU J  40      18.002 -64.609  94.235  1.00 64.41           O
ATOM   2677  CB  LEU J  40      19.031 -67.180  92.403  1.00 57.38           C
ATOM   2678  CG  LEU J  40      18.519 -68.602  92.120  1.00 68.43           C
ATOM   2679  CD1 LEU J  40      17.788 -69.112  93.352  1.00 71.33           C
ATOM   2680  CD2 LEU J  40      17.632 -68.760  90.884  1.00 61.21           C
ATOM   2681  N   LYS J  41      19.413 -64.050  92.560  1.00 61.73           N
ATOM   2682  CA  LYS J  41      19.870 -62.834  93.229  1.00 60.30           C
ATOM   2683  C   LYS J  41      18.698 -61.906  93.538  1.00 61.48           C
ATOM   2684  O   LYS J  41      18.629 -61.319  94.625  1.00 61.13           O
ATOM   2685  CB  LYS J  41      20.910 -62.124  92.361  1.00 59.99           C
ATOM   2686  CG  LYS J  41      22.316 -62.663  92.505  1.00 66.38           C
ATOM   2687  CD  LYS J  41      23.361 -61.550  92.549  1.00 75.76           C
ATOM   2688  CE  LYS J  41      23.708 -61.019  91.153  1.00 82.81           C
ATOM   2689  NZ  LYS J  41      24.792 -61.805  90.480  1.00 82.40           N
ATOM   2690  N   GLY J  42      17.754 -61.779  92.601  1.00 57.54           N
ATOM   2691  CA  GLY J  42      16.584 -60.952  92.852  1.00 58.72           C
ATOM   2692  C   GLY J  42      15.735 -61.461  94.005  1.00 65.59           C
ATOM   2693  O   GLY J  42      15.240 -60.676  94.818  1.00 66.09           O
ATOM   2694  N   VAL J  43      15.550 -62.781  94.092  1.00 64.18           N
ATOM   2695  CA  VAL J  43      14.749 -63.338  95.178  1.00 66.45           C
ATOM   2696  C   VAL J  43      15.384 -63.015  96.522  1.00 67.87           C
ATOM   2697  O   VAL J  43      14.700 -62.596  97.463  1.00 68.26           O
ATOM   2698  CB  VAL J  43      14.564 -64.852  94.980  1.00 67.07           C
ATOM   2699  CG1 VAL J  43      14.377 -65.550  96.312  1.00 70.87           C
ATOM   2700  CG2 VAL J  43      13.380 -65.109  94.074  1.00 66.10           C
ATOM   2701  N   GLU J  44      16.702 -63.185  96.627  1.00 70.37           N
ATOM   2702  CA  GLU J  44      17.392 -62.873  97.873  1.00 71.44           C
ATOM   2703  C   GLU J  44      17.209 -61.409  98.236  1.00 70.14           C
ATOM   2704  O   GLU J  44      16.833 -61.075  99.364  1.00 72.45           O
ATOM   2705  CB  GLU J  44      18.877 -63.214  97.752  1.00 66.92           C
ATOM   2706  CG  GLU J  44      19.182 -64.655  97.321  1.00 75.86           C
ATOM   2707  CD  GLU J  44      18.053 -65.650  97.611  1.00 85.49           C
ATOM   2708  OE1 GLU J  44      17.601 -65.745  98.781  1.00 86.77           O
ATOM   2709  OE2 GLU J  44      17.604 -66.326  96.652  1.00 84.18           O
ATOM   2710  N   SER J  45      17.439 -60.523  97.269  1.00 68.23           N
ATOM   2711  CA  SER J  45      17.407 -59.094  97.541  1.00 68.20           C
ATOM   2712  C   SER J  45      16.006 -58.624  97.937  1.00 71.84           C
ATOM   2713  O   SER J  45      15.873 -57.673  98.715  1.00 76.27           O
ATOM   2714  CB  SER J  45      17.945 -58.339  96.319  1.00 63.65           C
ATOM   2715  OG  SER J  45      17.369 -57.055  96.175  1.00 71.26           O
ATOM   2716  N   ALA J  46      14.960 -59.290  97.450  1.00 65.85           N
ATOM   2717  CA  ALA J  46      13.596 -58.975  97.864  1.00 70.98           C
ATOM   2718  C   ALA J  46      13.176 -59.685  99.149  1.00 74.08           C
ATOM   2719  O   ALA J  46      12.313 -59.174  99.869  1.00 72.46           O
ATOM   2720  CB  ALA J  46      12.609 -59.327  96.749  1.00 68.66           C
ATOM   2721  N   LYS J  47      13.755 -60.856  99.448  1.00 76.28           N
ATOM   2722  CA  LYS J  47      13.464 -61.540 100.705  1.00 75.74           C
ATOM   2723  C   LYS J  47      14.131 -60.848 101.887  1.00 79.39           C
ATOM   2724  O   LYS J  47      13.554 -60.793 102.978  1.00 80.63           O
ATOM   2725  CB  LYS J  47      13.908 -63.008 100.640  1.00 77.12           C
ATOM   2726  CG  LYS J  47      12.794 -64.002 100.265  1.00 84.56           C
ATOM   2727  CD  LYS J  47      11.686 -64.053 101.319  1.00 88.72           C
ATOM   2728  CE  LYS J  47      11.393 -65.472 101.790  1.00 86.94           C
ATOM   2729  NZ  LYS J  47      10.431 -65.477 102.932  1.00 84.74           N
ATOM   2730  N   ALA J  48      15.338 -60.311 101.690  1.00 78.98           N
ATOM   2731  CA  ALA J  48      15.982 -59.483 102.700  1.00 77.41           C
ATOM   2732  C   ALA J  48      15.307 -58.132 102.865  1.00 78.44           C
ATOM   2733  O   ALA J  48      15.717 -57.358 103.732  1.00 81.52           O
ATOM   2734  CB  ALA J  48      17.459 -59.280 102.354  1.00 72.15           C
ATOM   2735  N   ASP J  49      14.308 -57.827 102.040  1.00 78.60           N
ATOM   2736  CA  ASP J  49      13.480 -56.639 102.187  1.00 77.43           C
ATOM   2737  C   ASP J  49      12.068 -56.976 102.646  1.00 79.22           C
ATOM   2738  O   ASP J  49      11.231 -56.073 102.747  1.00 79.61           O
ATOM   2739  CB  ASP J  49      13.418 -55.867 100.859  1.00 77.70           C
ATOM   2740  CG  ASP J  49      13.040 -54.399 101.037  1.00 86.11           C
ATOM   2741  OD1 ASP J  49      13.188 -53.861 102.161  1.00 84.50           O
ATOM   2742  OD2 ASP J  49      12.581 -53.786 100.043  1.00 85.20           O
ATOM   2743  N   GLY J  50      11.776 -58.249 102.911  1.00 78.54           N
ATOM   2744  CA  GLY J  50      10.443 -58.660 103.308  1.00 78.70           C
ATOM   2745  C   GLY J  50       9.367 -58.283 102.310  1.00 79.19           C
ATOM   2746  O   GLY J  50       8.335 -57.720 102.686  1.00 81.57           O
ATOM   2747  N   ARG J  51       9.595 -58.579 101.034  1.00 78.63           N
ATOM   2748  CA  ARG J  51       8.630 -58.287  99.988  1.00 73.79           C
ATOM   2749  C   ARG J  51       8.241 -59.567  99.265  1.00 73.40           C
ATOM   2750  O   ARG J  51       8.940 -60.579  99.334  1.00 72.82           O
ATOM   2751  CB  ARG J  51       9.188 -57.281  98.994  1.00 75.47           C
ATOM   2752  CG  ARG J  51       8.412 -55.991  98.934  1.00 78.32           C
ATOM   2753  CD  ARG J  51       8.963 -55.119  97.831  1.00 75.60           C
ATOM   2754  NE  ARG J  51      10.408 -54.974  97.945  1.00 77.10           N
ATOM   2755  CZ  ARG J  51      11.293 -55.518  97.119  1.00 78.69           C
ATOM   2756  NH1 ARG J  51      10.922 -56.309  96.123  1.00 68.66           N
ATOM   2757  NH2 ARG J  51      12.589 -55.260  97.296  1.00 79.00           N
ATOM   2758  N   LYS J  52       7.102 -59.510  98.574  1.00 76.60           N
ATOM   2759  CA  LYS J  52       6.520 -60.668  97.905  1.00 78.81           C
ATOM   2760  C   LYS J  52       6.564 -60.547  96.387  1.00 73.52           C
ATOM   2761  O   LYS J  52       6.033 -61.417  95.685  1.00 70.30           O
ATOM   2762  CB  LYS J  52       5.075 -60.877  98.365  1.00 75.51           C
ATOM   2763  CG  LYS J  52       4.867 -60.903  99.879  1.00 80.63           C
ATOM   2764  CD  LYS J  52       5.938 -61.709 100.614  1.00 80.74           C
ATOM   2765  CE  LYS J  52       5.787 -61.544 102.125  1.00 81.07           C
ATOM   2766  NZ  LYS J  52       5.839 -62.847 102.852  1.00 82.83           N
ATOM   2767  N   THR J  53       7.158 -59.479  95.867  1.00 68.70           N
ATOM   2768  CA  THR J  53       7.294 -59.264  94.434  1.00 67.25           C
ATOM   2769  C   THR J  53       8.748 -58.943  94.136  1.00 68.35           C
ATOM   2770  O   THR J  53       9.320 -58.024  94.732  1.00 70.51           O
ATOM   2771  CB  THR J  53       6.397 -58.117  93.931  1.00 67.95           C
ATOM   2772  OG1 THR J  53       5.164 -58.096  94.663  1.00 74.68           O
ATOM   2773  CG2 THR J  53       6.102 -58.266  92.436  1.00 62.71           C
ATOM   2774  N   VAL J  54       9.345 -59.703  93.222  1.00 66.93           N
ATOM   2775  CA  VAL J  54      10.627 -59.318  92.657  1.00 59.25           C
ATOM   2776  C   VAL J  54      10.412 -58.158  91.690  1.00 54.58           C
ATOM   2777  O   VAL J  54       9.567 -58.229  90.793  1.00 57.02           O
ATOM   2778  CB  VAL J  54      11.284 -60.524  91.975  1.00 59.28           C
ATOM   2779  CG1 VAL J  54      12.592 -60.124  91.344  1.00 53.98           C
ATOM   2780  CG2 VAL J  54      11.497 -61.650  92.989  1.00 58.16           C
ATOM   2781  N   MET J  55      11.165 -57.076  91.881  1.00 52.63           N
ATOM   2782  CA  MET J  55      10.991 -55.841  91.125  1.00 56.20           C
ATOM   2783  C   MET J  55      12.293 -55.467  90.426  1.00 50.49           C
ATOM   2784  O   MET J  55      13.366 -55.981  90.750  1.00 50.35           O
ATOM   2785  CB  MET J  55      10.539 -54.702  92.047  1.00 57.74           C
ATOM   2786  CG  MET J  55       9.530 -55.157  93.083  1.00 64.63           C
ATOM   2787  SD  MET J  55       8.148 -54.043  93.366  1.00 91.46           S
ATOM   2788  CE  MET J  55       7.402 -53.960  91.755  1.00 66.62           C
ATOM   2789  N   ALA J  56      12.183 -54.543  89.466  1.00 46.13           N
ATOM   2790  CA  ALA J  56      13.342 -54.131  88.675  1.00 50.96           C
ATOM   2791  C   ALA J  56      14.548 -53.866  89.561  1.00 52.72           C
ATOM   2792  O   ALA J  56      15.648 -54.385  89.326  1.00 48.95           O
ATOM   2793  CB  ALA J  56      13.016 -52.880  87.864  1.00 49.03           C
ATOM   2794  N   ARG J  57      14.297 -53.149  90.655  1.00 53.90           N
ATOM   2795  CA  ARG J  57      15.369 -52.757  91.604  1.00 52.49           C
ATOM   2796  C   ARG J  57      16.066 -53.972  92.207  1.00 53.10           C
ATOM   2797  O   ARG J  57      17.146 -53.808  92.777  1.00 55.29           O
ATOM   2798  CB  ARG J  57      14.742 -51.955  92.745  1.00 55.79           C
ATOM   2799  CG  ARG J  57      13.960 -52.802  93.738  1.00 64.57           C
ATOM   2800  CD  ARG J  57      14.252 -52.422  95.175  1.00 66.28           C
ATOM   2801  NE  ARG J  57      14.002 -51.008  95.414  1.00 86.03           N
ATOM   2802  CZ  ARG J  57      14.791 -50.210  96.124  1.00 88.60           C
ATOM   2803  NH1 ARG J  57      15.894 -50.688  96.675  1.00 78.62           N
ATOM   2804  NH2 ARG J  57      14.477 -48.938  96.280  1.00 86.47           N
ATOM   2805  N   ASP J  58      15.452 -55.138  92.103  1.00 50.88           N
ATOM   2806  CA  ASP J  58      16.098 -56.311  92.653  1.00 53.43           C
ATOM   2807  C   ASP J  58      17.076 -56.937  91.681  1.00 51.30           C
ATOM   2808  O   ASP J  58      17.844 -57.812  92.081  1.00 55.48           O
ATOM   2809  CB  ASP J  58      15.056 -57.345  93.083  1.00 59.58           C
ATOM   2810  CG  ASP J  58      14.161 -56.839  94.209  1.00 63.36           C
ATOM   2811  OD1 ASP J  58      14.693 -56.507  95.290  1.00 64.96           O
ATOM   2812  OD2 ASP J  58      12.928 -56.791  94.017  1.00 61.23           O
ATOM   2813  N   ILE J  59      17.088 -56.487  90.433  1.00 50.13           N
ATOM   2814  CA  ILE J  59      17.958 -57.036  89.400  1.00 57.67           C
ATOM   2815  C   ILE J  59      19.257 -56.229  89.431  1.00 65.05           C
ATOM   2816  O   ILE J  59      19.309 -55.092  88.961  1.00 66.20           O
ATOM   2817  CB  ILE J  59      17.278 -57.004  88.031  1.00 51.23           C
ATOM   2818  CG1 ILE J  59      16.001 -57.850  88.056  1.00 47.86           C
ATOM   2819  CG2 ILE J  59      18.175 -57.569  86.967  1.00 51.56           C
ATOM   2820  CD1 ILE J  59      16.069 -59.044  89.000  1.00 47.60           C
ATOM   2821  N   VAL J  60      20.300 -56.821  90.014  1.00 71.19           N
ATOM   2822  CA  VAL J  60      21.623 -56.206  90.117  1.00 80.47           C
ATOM   2823  C   VAL J  60      22.434 -56.635  88.895  1.00 90.49           C
ATOM   2824  O   VAL J  60      22.910 -57.770  88.813  1.00 91.19           O
ATOM   2825  CB  VAL J  60      22.334 -56.601  91.412  1.00 84.77           C
ATOM   2826  CG1 VAL J  60      23.580 -55.735  91.622  1.00 87.76           C
ATOM   2827  CG2 VAL J  60      21.380 -56.533  92.602  1.00 79.45           C
ATOM   2828  N   ILE J  61      22.602 -55.715  87.947  1.00 92.51           N
ATOM   2829  CA  ILE J  61      23.399 -55.948  86.748  1.00 94.94           C
ATOM   2830  C   ILE J  61      24.640 -55.086  86.707  1.00106.14           C
ATOM   2831  O   ILE J  61      25.409 -55.177  85.737  1.00109.23           O
ATOM   2832  CB  ILE J  61      22.547 -55.759  85.472  1.00 91.43           C
ATOM   2833  CG1 ILE J  61      22.170 -54.284  85.205  1.00 93.03           C
ATOM   2834  CG2 ILE J  61      21.295 -56.638  85.527  1.00 77.69           C
ATOM   2835  CD1 ILE J  61      23.192 -53.434  84.429  1.00 93.95           C
ATOM   2836  N   ASP J  62      24.889 -54.281  87.748  1.00109.09           N
ATOM   2837  CA  ASP J  62      25.862 -53.189  87.699  1.00113.85           C
ATOM   2838  C   ASP J  62      27.295 -53.653  87.443  1.00119.98           C
ATOM   2839  O   ASP J  62      28.181 -52.805  87.276  1.00121.03           O
ATOM   2840  CB  ASP J  62      25.799 -52.368  89.001  1.00115.91           C
ATOM   2841  CG  ASP J  62      26.576 -53.006  90.151  1.00115.63           C
ATOM   2842  OD1 ASP J  62      26.260 -54.156  90.530  1.00112.75           O
ATOM   2843  OD2 ASP J  62      27.501 -52.349  90.678  1.00115.02           O
ATOM   2844  N   HIS J  63      27.550 -54.959  87.406  1.00120.55           N
ATOM   2845  CA  HIS J  63      28.836 -55.479  86.962  1.00117.87           C
ATOM   2846  C   HIS J  63      28.889 -55.658  85.445  1.00116.58           C
ATOM   2847  O   HIS J  63      29.838 -56.259  84.930  1.00115.58           O
ATOM   2848  CB  HIS J  63      29.147 -56.803  87.673  1.00113.84           C
ATOM   2849  CG  HIS J  63      27.961 -57.436  88.336  1.00113.70           C
ATOM   2850  ND1 HIS J  63      27.313 -58.536  87.812  1.00109.89           N
ATOM   2851  CD2 HIS J  63      27.309 -57.130  89.484  1.00112.18           C
ATOM   2852  CE1 HIS J  63      26.312 -58.875  88.604  1.00105.92           C
ATOM   2853  NE2 HIS J  63      26.285 -58.036  89.624  1.00106.56           N
ATOM   2854  N   LEU J  64      27.889 -55.150  84.726  1.00114.80           N
ATOM   2855  CA  LEU J  64      27.854 -55.217  83.271  1.00114.62           C
ATOM   2856  C   LEU J  64      28.116 -53.818  82.706  1.00115.40           C
ATOM   2857  O   LEU J  64      28.736 -53.662  81.649  1.00118.24           O
ATOM   2858  CB  LEU J  64      26.507 -55.767  82.776  1.00103.78           C
ATOM   2859  CG  LEU J  64      26.454 -56.182  81.302  1.00 91.16           C
ATOM   2860  CD1 LEU J  64      25.476 -57.356  81.057  1.00 72.20           C
ATOM   2861  CD2 LEU J  64      26.142 -54.968  80.436  1.00 82.23           C
TER    2862      LEU J  64
ATOM   2863  N   ALA G   2      -4.654-101.968  42.457  1.00 43.14           N
ATOM   2864  CA  ALA G   2      -5.405-100.935  43.158  1.00 77.65           C
ATOM   2865  C   ALA G   2      -4.673 -99.610  43.073  1.00 73.22           C
ATOM   2866  O   ALA G   2      -3.597 -99.526  42.482  1.00 80.11           O
ATOM   2867  CB  ALA G   2      -5.639-101.328  44.631  1.00 79.21           C
ATOM   2868  N   GLU G   3      -5.275 -98.583  43.673  1.00 73.46           N
ATOM   2869  CA  GLU G   3      -4.731 -97.231  43.746  1.00 62.22           C
ATOM   2870  C   GLU G   3      -4.599 -96.614  42.364  1.00 56.12           C
ATOM   2871  O   GLU G   3      -3.662 -96.926  41.628  1.00 61.59           O
ATOM   2872  CB  GLU G   3      -3.381 -97.216  44.464  1.00 66.01           C
ATOM   2873  CG  GLU G   3      -3.460 -97.686  45.910  1.00 75.31           C
ATOM   2874  CD  GLU G   3      -4.235 -96.728  46.807  1.00 82.77           C
ATOM   2875  OE1 GLU G   3      -3.992 -95.503  46.742  1.00 78.42           O
ATOM   2876  OE2 GLU G   3      -5.100 -97.207  47.578  1.00 88.78           O
ATOM   2877  N   VAL G   4      -5.545 -95.749  42.005  1.00 53.05           N
ATOM   2878  CA  VAL G   4      -5.494 -94.988  40.762  1.00 46.26           C
ATOM   2879  C   VAL G   4      -4.566 -93.799  40.988  1.00 48.92           C
ATOM   2880  O   VAL G   4      -4.869 -92.894  41.765  1.00 48.28           O
ATOM   2881  CB  VAL G   4      -6.893 -94.533  40.332  1.00 48.89           C
ATOM   2882  CG1 VAL G   4      -6.815 -93.549  39.140  1.00 44.38           C
ATOM   2883  CG2 VAL G   4      -7.762 -95.751  40.008  1.00 42.40           C
ATOM   2884  N   LEU G   5      -3.421 -93.800  40.325  1.00 51.06           N
ATOM   2885  CA  LEU G   5      -2.439 -92.763  40.584  1.00 43.72           C
ATOM   2886  C   LEU G   5      -2.512 -91.606  39.604  1.00 44.09           C
ATOM   2887  O   LEU G   5      -1.941 -90.545  39.880  1.00 45.14           O
ATOM   2888  CB  LEU G   5      -1.030 -93.360  40.578  1.00 44.14           C
ATOM   2889  CG  LEU G   5      -0.440 -93.735  41.935  1.00 42.99           C
ATOM   2890  CD1 LEU G   5      -1.480 -94.316  42.842  1.00 43.23           C
ATOM   2891  CD2 LEU G   5       0.698 -94.725  41.732  1.00 45.46           C
ATOM   2892  N   VAL G   6      -3.197 -91.758  38.501  1.00 41.52           N
ATOM   2893  CA  VAL G   6      -3.331 -90.651  37.569  1.00 45.55           C
ATOM   2894  C   VAL G   6      -4.717 -90.035  37.723  1.00 45.48           C
ATOM   2895  O   VAL G   6      -5.660 -90.685  38.182  1.00 44.60           O
ATOM   2896  CB  VAL G   6      -3.084 -91.121  36.128  1.00 47.18           C
ATOM   2897  CG1 VAL G   6      -1.656 -91.619  36.013  1.00 44.31           C
ATOM   2898  CG2 VAL G   6      -4.122 -92.191  35.738  1.00 44.88           C
ATOM   2899  N   VAL G   7      -4.827 -88.757  37.358  1.00 44.60           N
ATOM   2900  CA  VAL G   7      -6.093 -88.026  37.359  1.00 46.66           C
ATOM   2901  C   VAL G   7      -6.792 -88.356  36.042  1.00 49.92           C
ATOM   2902  O   VAL G   7      -6.520 -87.746  35.002  1.00 48.07           O
ATOM   2903  CB  VAL G   7      -5.892 -86.516  37.524  1.00 51.18           C
ATOM   2904  CG1 VAL G   7      -7.238 -85.825  37.748  1.00 50.54           C
ATOM   2905  CG2 VAL G   7      -4.925 -86.206  38.654  1.00 45.56           C
ATOM   2906  N   THR G   8      -7.697 -89.333  36.095  1.00 49.94           N
ATOM   2907  CA  THR G   8      -8.341 -89.857  34.898  1.00 46.86           C
ATOM   2908  C   THR G   8      -8.812 -88.745  33.978  1.00 51.10           C
ATOM   2909  O   THR G   8      -8.416 -88.682  32.806  1.00 50.66           O
ATOM   2910  CB  THR G   8      -9.520 -90.727  35.311  1.00 47.92           C
ATOM   2911  OG1 THR G   8      -9.047 -91.819  36.108  1.00 49.87           O
ATOM   2912  CG2 THR G   8     -10.222 -91.247  34.089  1.00 47.29           C
ATOM   2913  N   SER G   9      -9.620 -87.824  34.519  1.00 50.29           N
ATOM   2914  CA  SER G   9     -10.344 -86.871  33.685  1.00 49.71           C
ATOM   2915  C   SER G   9      -9.394 -85.959  32.924  1.00 54.64           C
ATOM   2916  O   SER G   9      -9.669 -85.588  31.775  1.00 54.98           O
ATOM   2917  CB  SER G   9     -11.310 -86.040  34.538  1.00 52.39           C
ATOM   2918  OG  SER G   9     -10.755 -85.725  35.804  1.00 60.53           O
ATOM   2919  N   LYS G  10      -8.276 -85.572  33.547  1.00 51.13           N
ATOM   2920  CA  LYS G  10      -7.336 -84.717  32.836  1.00 49.11           C
ATOM   2921  C   LYS G  10      -6.595 -85.500  31.769  1.00 52.89           C
ATOM   2922  O   LYS G  10      -6.310 -84.960  30.693  1.00 51.69           O
ATOM   2923  CB  LYS G  10      -6.354 -84.068  33.810  1.00 55.10           C
ATOM   2924  CG  LYS G  10      -7.013 -83.516  35.063  1.00 58.24           C
ATOM   2925  CD  LYS G  10      -7.074 -81.995  35.038  1.00 71.96           C
ATOM   2926  CE  LYS G  10      -6.678 -81.402  36.385  1.00 72.42           C
ATOM   2927  NZ  LYS G  10      -7.703 -81.749  37.421  1.00 70.09           N
ATOM   2928  N   VAL G  11      -6.300 -86.774  32.038  1.00 47.44           N
ATOM   2929  CA  VAL G  11      -5.698 -87.613  31.013  1.00 48.33           C
ATOM   2930  C   VAL G  11      -6.615 -87.694  29.804  1.00 53.13           C
ATOM   2931  O   VAL G  11      -6.210 -87.402  28.668  1.00 51.46           O
ATOM   2932  CB  VAL G  11      -5.394 -89.011  31.571  1.00 48.19           C
ATOM   2933  CG1 VAL G  11      -4.906 -89.905  30.456  1.00 49.17           C
ATOM   2934  CG2 VAL G  11      -4.383 -88.932  32.688  1.00 46.55           C
ATOM   2935  N   LYS G  12      -7.877 -88.073  30.036  1.00 45.95           N
ATOM   2936  CA  LYS G  12      -8.806 -88.236  28.924  1.00 55.27           C
ATOM   2937  C   LYS G  12      -9.033 -86.923  28.182  1.00 54.20           C
ATOM   2938  O   LYS G  12      -9.155 -86.917  26.952  1.00 54.44           O
ATOM   2939  CB  LYS G  12     -10.120 -88.858  29.416  1.00 51.68           C
ATOM   2940  CG  LYS G  12      -9.857 -89.992  30.406  1.00 53.59           C
ATOM   2941  CD  LYS G  12     -11.070 -90.834  30.750  1.00 60.69           C
ATOM   2942  CE  LYS G  12     -12.374 -90.072  30.639  1.00 69.43           C
ATOM   2943  NZ  LYS G  12     -13.399 -90.732  31.503  1.00 72.00           N
ATOM   2944  N   LYS G  13      -9.048 -85.793  28.891  1.00 52.73           N
ATOM   2945  CA  LYS G  13      -9.235 -84.542  28.165  1.00 55.63           C
ATOM   2946  C   LYS G  13      -7.980 -84.203  27.382  1.00 58.68           C
ATOM   2947  O   LYS G  13      -8.056 -83.710  26.251  1.00 61.38           O
ATOM   2948  CB  LYS G  13      -9.627 -83.406  29.113  1.00 56.68           C
ATOM   2949  CG  LYS G  13      -9.074 -82.035  28.737  1.00 59.71           C
ATOM   2950  CD  LYS G  13      -9.453 -80.975  29.773  1.00 74.93           C
ATOM   2951  CE  LYS G  13      -8.437 -79.827  29.815  1.00 78.33           C
ATOM   2952  NZ  LYS G  13      -8.931 -78.591  29.135  1.00 79.75           N
ATOM   2953  N   LEU G  14      -6.813 -84.515  27.943  1.00 57.86           N
ATOM   2954  CA  LEU G  14      -5.578 -84.297  27.202  1.00 59.83           C
ATOM   2955  C   LEU G  14      -5.527 -85.166  25.955  1.00 61.02           C
ATOM   2956  O   LEU G  14      -5.139 -84.697  24.879  1.00 64.31           O
ATOM   2957  CB  LEU G  14      -4.370 -84.565  28.095  1.00 55.35           C
ATOM   2958  CG  LEU G  14      -3.062 -84.715  27.322  1.00 61.79           C
ATOM   2959  CD1 LEU G  14      -2.403 -83.358  27.127  1.00 61.09           C
ATOM   2960  CD2 LEU G  14      -2.124 -85.667  28.058  1.00 56.81           C
ATOM   2961  N   ILE G  15      -5.924 -86.433  26.074  1.00 57.87           N
ATOM   2962  CA  ILE G  15      -5.917 -87.308  24.905  1.00 65.05           C
ATOM   2963  C   ILE G  15      -6.947 -86.836  23.885  1.00 66.49           C
ATOM   2964  O   ILE G  15      -6.646 -86.693  22.694  1.00 67.48           O
ATOM   2965  CB  ILE G  15      -6.146 -88.774  25.325  1.00 62.11           C
ATOM   2966  CG1 ILE G  15      -4.860 -89.355  25.920  1.00 57.48           C
ATOM   2967  CG2 ILE G  15      -6.620 -89.626  24.146  1.00 62.87           C
ATOM   2968  CD1 ILE G  15      -5.092 -90.497  26.905  1.00 51.25           C
ATOM   2969  N   LYS G  16      -8.169 -86.563  24.342  1.00 64.74           N
ATOM   2970  CA  LYS G  16      -9.190 -86.034  23.446  1.00 70.37           C
ATOM   2971  C   LYS G  16      -8.778 -84.698  22.847  1.00 72.60           C
ATOM   2972  O   LYS G  16      -9.171 -84.378  21.720  1.00 79.59           O
ATOM   2973  CB  LYS G  16     -10.519 -85.878  24.182  1.00 67.31           C
ATOM   2974  CG  LYS G  16     -11.730 -85.936  23.281  1.00 70.47           C
ATOM   2975  CD  LYS G  16     -12.649 -87.064  23.724  1.00 75.05           C
ATOM   2976  CE  LYS G  16     -13.418 -87.674  22.557  1.00 72.95           C
ATOM   2977  NZ  LYS G  16     -14.015 -88.991  22.935  1.00 68.47           N
ATOM   2978  N   GLU G  17      -8.001 -83.898  23.570  1.00 67.54           N
ATOM   2979  CA  GLU G  17      -7.743 -82.553  23.086  1.00 72.94           C
ATOM   2980  C   GLU G  17      -6.495 -82.479  22.224  1.00 73.56           C
ATOM   2981  O   GLU G  17      -6.373 -81.563  21.405  1.00 78.86           O
ATOM   2982  CB  GLU G  17      -7.678 -81.580  24.276  1.00 77.83           C
ATOM   2983  CG  GLU G  17      -6.811 -80.333  24.140  1.00 84.53           C
ATOM   2984  CD  GLU G  17      -7.286 -79.210  25.072  1.00 90.66           C
ATOM   2985  OE1 GLU G  17      -8.485 -79.213  25.447  1.00 90.35           O
ATOM   2986  OE2 GLU G  17      -6.473 -78.319  25.412  1.00 89.99           O
ATOM   2987  N   LYS G  18      -5.634 -83.489  22.307  1.00 75.75           N
ATOM   2988  CA  LYS G  18      -4.361 -83.458  21.544  1.00 75.92           C
ATOM   2989  C   LYS G  18      -4.426 -84.438  20.375  1.00 78.91           C
ATOM   2990  O   LYS G  18      -3.630 -84.282  19.441  1.00 82.61           O
ATOM   2991  CB  LYS G  18      -3.179 -83.800  22.451  1.00 76.56           C
ATOM   2992  CG  LYS G  18      -2.002 -82.840  22.369  1.00 79.13           C
ATOM   2993  CD  LYS G  18      -1.085 -83.118  21.199  1.00 77.19           C
ATOM   2994  CE  LYS G  18      -1.018 -81.976  20.208  1.00 82.07           C
ATOM   2995  NZ  LYS G  18      -0.106 -82.279  19.080  1.00 85.48           N
ATOM   2996  N   GLY G  19      -5.333 -85.410  20.421  1.00 79.06           N
ATOM   2997  CA  GLY G  19      -5.471 -86.300  19.286  1.00 75.02           C
ATOM   2998  C   GLY G  19      -6.885 -86.784  19.021  1.00 84.01           C
ATOM   2999  O   GLY G  19      -7.081 -87.709  18.227  1.00 90.38           O
ATOM   3000  N   GLN G  20      -7.880 -86.186  19.677  1.00 76.92           N
ATOM   3001  CA  GLN G  20      -9.294 -86.529  19.525  1.00 79.58           C
ATOM   3002  C   GLN G  20      -9.595 -88.003  19.777  1.00 76.35           C
ATOM   3003  O   GLN G  20     -10.683 -88.475  19.424  1.00 77.47           O
ATOM   3004  CB  GLN G  20      -9.826 -86.133  18.141  1.00 84.17           C
ATOM   3005  CG  GLN G  20      -9.983 -84.633  17.929  1.00 84.16           C
ATOM   3006  CD  GLN G  20      -8.777 -84.020  17.225  1.00 86.59           C
ATOM   3007  OE1 GLN G  20      -7.673 -84.568  17.261  1.00 81.11           O
ATOM   3008  NE2 GLN G  20      -8.990 -82.887  16.565  1.00 85.92           N
ATOM   3009  N   MET G  21      -8.673 -88.751  20.376  1.00 73.70           N
ATOM   3010  CA  MET G  21      -8.957 -90.145  20.665  1.00 74.91           C
ATOM   3011  C   MET G  21      -9.828 -90.281  21.908  1.00 68.94           C
ATOM   3012  O   MET G  21      -9.974 -89.366  22.723  1.00 66.48           O
ATOM   3013  CB  MET G  21      -7.678 -90.956  20.884  1.00 74.16           C
ATOM   3014  CG  MET G  21      -7.188 -91.786  19.705  1.00 75.12           C
ATOM   3015  SD  MET G  21      -6.405 -90.826  18.397  1.00 94.06           S
ATOM   3016  CE  MET G  21      -7.731 -90.768  17.182  1.00 87.19           C
ATOM   3017  N   ASN G  22     -10.398 -91.462  22.046  1.00 66.22           N
ATOM   3018  CA  ASN G  22     -10.953 -91.899  23.305  1.00 66.66           C
ATOM   3019  C   ASN G  22      -9.841 -92.504  24.156  1.00 66.97           C
ATOM   3020  O   ASN G  22      -8.672 -92.545  23.760  1.00 64.15           O
ATOM   3021  CB  ASN G  22     -12.093 -92.869  23.036  1.00 64.48           C
ATOM   3022  CG  ASN G  22     -13.356 -92.151  22.650  1.00 73.58           C
ATOM   3023  OD1 ASN G  22     -13.651 -91.958  21.468  1.00 77.32           O
ATOM   3024  ND2 ASN G  22     -14.130 -91.767  23.649  1.00 78.33           N
ATOM   3025  N   THR G  23     -10.206 -92.975  25.345  1.00 63.79           N
ATOM   3026  CA  THR G  23      -9.248 -93.514  26.302  1.00 57.49           C
ATOM   3027  C   THR G  23      -9.878 -94.708  26.989  1.00 56.77           C
ATOM   3028  O   THR G  23     -10.803 -94.557  27.797  1.00 59.40           O
ATOM   3029  CB  THR G  23      -8.822 -92.465  27.323  1.00 54.89           C
ATOM   3030  OG1 THR G  23      -8.097 -91.435  26.651  1.00 57.42           O
ATOM   3031  CG2 THR G  23      -7.947 -93.080  28.382  1.00 55.36           C
ATOM   3032  N   SER G  24      -9.368 -95.888  26.672  1.00 51.71           N
ATOM   3033  CA  SER G  24      -9.877 -97.104  27.274  1.00 51.22           C
ATOM   3034  C   SER G  24      -9.554 -97.142  28.760  1.00 48.88           C
ATOM   3035  O   SER G  24      -8.624 -96.485  29.245  1.00 51.57           O
ATOM   3036  CB  SER G  24      -9.277 -98.321  26.582  1.00 57.02           C
ATOM   3037  OG  SER G  24      -8.025 -98.654  27.156  1.00 58.86           O
ATOM   3038  N   ALA G  25     -10.343 -97.936  29.479  1.00 49.35           N
ATOM   3039  CA  ALA G  25     -10.218 -98.023  30.929  1.00 52.46           C
ATOM   3040  C   ALA G  25      -8.825 -98.483  31.335  1.00 56.82           C
ATOM   3041  O   ALA G  25      -8.159 -97.837  32.150  1.00 55.94           O
ATOM   3042  CB  ALA G  25     -11.275 -98.981  31.481  1.00 48.11           C
ATOM   3043  N   GLU G  26      -8.366 -99.601  30.761  1.00 55.16           N
ATOM   3044  CA  GLU G  26      -7.101-100.198  31.162  1.00 53.61           C
ATOM   3045  C   GLU G  26      -5.905 -99.335  30.793  1.00 49.50           C
ATOM   3046  O   GLU G  26      -4.822 -99.543  31.345  1.00 44.87           O
ATOM   3047  CB  GLU G  26      -6.927-101.567  30.518  1.00 55.18           C
ATOM   3048  CG  GLU G  26      -8.145-102.436  30.529  1.00 62.55           C
ATOM   3049  CD  GLU G  26      -7.856-103.885  30.908  1.00 67.58           C
ATOM   3050  OE1 GLU G  26      -8.814-104.692  30.874  1.00 70.15           O
ATOM   3051  OE2 GLU G  26      -6.701-104.211  31.270  1.00 60.54           O
ATOM   3052  N   THR G  27      -6.059 -98.406  29.848  1.00 46.63           N
ATOM   3053  CA  THR G  27      -4.991 -97.450  29.601  1.00 46.33           C
ATOM   3054  C   THR G  27      -4.661 -96.687  30.878  1.00 45.67           C
ATOM   3055  O   THR G  27      -3.487 -96.507  31.220  1.00 46.11           O
ATOM   3056  CB  THR G  27      -5.394 -96.499  28.482  1.00 50.88           C
ATOM   3057  OG1 THR G  27      -6.035 -97.249  27.447  1.00 51.70           O
ATOM   3058  CG2 THR G  27      -4.167 -95.816  27.900  1.00 43.35           C
ATOM   3059  N   ILE G  28      -5.692 -96.296  31.628  1.00 41.19           N
ATOM   3060  CA  ILE G  28      -5.510 -95.673  32.933  1.00 43.81           C
ATOM   3061  C   ILE G  28      -4.761 -96.601  33.878  1.00 43.31           C
ATOM   3062  O   ILE G  28      -3.910 -96.164  34.664  1.00 40.85           O
ATOM   3063  CB  ILE G  28      -6.885 -95.291  33.516  1.00 48.49           C
ATOM   3064  CG1 ILE G  28      -7.600 -94.278  32.605  1.00 45.29           C
ATOM   3065  CG2 ILE G  28      -6.755 -94.887  34.989  1.00 38.30           C
ATOM   3066  CD1 ILE G  28      -6.732 -93.159  32.102  1.00 45.69           C
ATOM   3067  N   ASP G  29      -5.071 -97.887  33.825  1.00 43.36           N
ATOM   3068  CA  ASP G  29      -4.436 -98.836  34.769  1.00 46.61           C
ATOM   3069  C   ASP G  29      -2.943 -99.003  34.457  1.00 47.71           C
ATOM   3070  O   ASP G  29      -2.180 -99.139  35.413  1.00 48.35           O
ATOM   3071  CB  ASP G  29      -5.171-100.174  34.793  1.00 55.60           C
ATOM   3072  CG  ASP G  29      -5.774-100.495  36.147  1.00 69.08           C
ATOM   3073  OD1 ASP G  29      -5.903-101.693  36.461  1.00 75.91           O
ATOM   3074  OD2 ASP G  29      -6.104 -99.543  36.879  1.00 72.19           O
ATOM   3075  N   VAL G  30      -2.540 -98.981  33.188  1.00 39.50           N
ATOM   3076  CA  VAL G  30      -1.116 -99.109  32.918  1.00 45.40           C
ATOM   3077  C   VAL G  30      -0.403 -97.770  33.110  1.00 42.70           C
ATOM   3078  O   VAL G  30       0.754 -97.748  33.538  1.00 43.56           O
ATOM   3079  CB  VAL G  30      -0.867 -99.703  31.519  1.00 42.13           C
ATOM   3080  CG1 VAL G  30      -1.593-101.037  31.385  1.00 42.44           C
ATOM   3081  CG2 VAL G  30      -1.299 -98.769  30.445  1.00 46.32           C
ATOM   3082  N   LEU G  31      -1.066 -96.641  32.831  1.00 41.14           N
ATOM   3083  CA  LEU G  31      -0.492 -95.353  33.213  1.00 42.53           C
ATOM   3084  C   LEU G  31      -0.247 -95.302  34.710  1.00 43.23           C
ATOM   3085  O   LEU G  31       0.801 -94.820  35.169  1.00 42.94           O
ATOM   3086  CB  LEU G  31      -1.395 -94.201  32.789  1.00 40.08           C
ATOM   3087  CG  LEU G  31      -1.405 -93.866  31.303  1.00 41.45           C
ATOM   3088  CD1 LEU G  31      -2.134 -92.558  31.083  1.00 44.79           C
ATOM   3089  CD2 LEU G  31       0.032 -93.781  30.750  1.00 39.86           C
ATOM   3090  N   SER G  32      -1.176 -95.852  35.483  1.00 39.31           N
ATOM   3091  CA  SER G  32      -0.994 -95.872  36.923  1.00 41.16           C
ATOM   3092  C   SER G  32       0.217 -96.709  37.301  1.00 45.20           C
ATOM   3093  O   SER G  32       1.009 -96.311  38.161  1.00 47.97           O
ATOM   3094  CB  SER G  32      -2.264 -96.389  37.596  1.00 44.95           C
ATOM   3095  OG  SER G  32      -2.313 -96.048  38.965  1.00 44.74           O
ATOM   3096  N   LYS G  33       0.390 -97.848  36.643  1.00 48.56           N
ATOM   3097  CA  LYS G  33       1.519 -98.750  36.974  1.00 48.21           C
ATOM   3098  C   LYS G  33       2.852 -98.083  36.612  1.00 43.99           C
ATOM   3099  O   LYS G  33       3.811 -98.286  37.357  1.00 44.35           O
ATOM   3100  CB  LYS G  33       1.364-100.099  36.267  1.00 49.49           C
ATOM   3101  CG  LYS G  33       2.004-101.280  36.980  1.00 65.50           C
ATOM   3102  CD  LYS G  33       3.363-101.639  36.428  1.00 72.02           C
ATOM   3103  CE  LYS G  33       3.427-101.570  34.917  1.00 60.04           C
ATOM   3104  NZ  LYS G  33       3.188-102.896  34.299  1.00 65.85           N
ATOM   3105  N   ALA G  34       2.907 -97.342  35.505  1.00 39.00           N
ATOM   3106  CA  ALA G  34       4.170 -96.707  35.142  1.00 40.67           C
ATOM   3107  C   ALA G  34       4.604 -95.733  36.237  1.00 43.63           C
ATOM   3108  O   ALA G  34       5.785 -95.694  36.613  1.00 43.32           O
ATOM   3109  CB  ALA G  34       4.041 -96.010  33.789  1.00 38.17           C
ATOM   3110  N   ILE G  35       3.632 -95.011  36.814  1.00 38.61           N
ATOM   3111  CA  ILE G  35       3.870 -94.080  37.912  1.00 40.95           C
ATOM   3112  C   ILE G  35       4.371 -94.811  39.147  1.00 39.22           C
ATOM   3113  O   ILE G  35       5.263 -94.321  39.853  1.00 38.60           O
ATOM   3114  CB  ILE G  35       2.581 -93.291  38.234  1.00 39.20           C
ATOM   3115  CG1 ILE G  35       2.236 -92.300  37.127  1.00 35.22           C
ATOM   3116  CG2 ILE G  35       2.777 -92.512  39.522  1.00 43.43           C
ATOM   3117  CD1 ILE G  35       3.477 -91.770  36.399  1.00 46.75           C
ATOM   3118  N   GLU G  36       3.760 -95.957  39.466  1.00 38.31           N
ATOM   3119  CA  GLU G  36       4.218 -96.781  40.585  1.00 41.94           C
ATOM   3120  C   GLU G  36       5.674 -97.183  40.401  1.00 44.72           C
ATOM   3121  O   GLU G  36       6.468 -97.131  41.350  1.00 44.27           O
ATOM   3122  CB  GLU G  36       3.357 -98.045  40.709  1.00 48.65           C
ATOM   3123  CG  GLU G  36       2.320 -98.077  41.830  1.00 58.02           C
ATOM   3124  CD  GLU G  36       1.288 -99.237  41.693  1.00 69.03           C
ATOM   3125  OE1 GLU G  36       0.185 -99.036  41.121  1.00 67.70           O
ATOM   3126  OE2 GLU G  36       1.568-100.351  42.193  1.00 70.83           O
ATOM   3127  N   GLN G  37       6.044 -97.586  39.183  1.00 42.95           N
ATOM   3128  CA  GLN G  37       7.420 -98.006  38.929  1.00 46.52           C
ATOM   3129  C   GLN G  37       8.380 -96.829  39.031  1.00 43.97           C
ATOM   3130  O   GLN G  37       9.448 -96.942  39.641  1.00 44.44           O
ATOM   3131  CB  GLN G  37       7.541 -98.653  37.552  1.00 48.71           C
ATOM   3132  CG  GLN G  37       6.548 -99.757  37.227  1.00 54.71           C
ATOM   3133  CD  GLN G  37       6.664-100.963  38.131  1.00 58.91           C
ATOM   3134  OE1 GLN G  37       7.723-101.583  38.225  1.00 60.14           O
ATOM   3135  NE2 GLN G  37       5.562-101.308  38.804  1.00 67.06           N
ATOM   3136  N   LEU G  38       8.031 -95.699  38.408  1.00 39.26           N
ATOM   3137  CA  LEU G  38       8.851 -94.499  38.545  1.00 40.26           C
ATOM   3138  C   LEU G  38       9.057 -94.142  40.013  1.00 44.45           C
ATOM   3139  O   LEU G  38      10.186 -93.864  40.437  1.00 44.86           O
ATOM   3140  CB  LEU G  38       8.209 -93.333  37.802  1.00 38.75           C
ATOM   3141  CG  LEU G  38       8.357 -93.399  36.292  1.00 39.85           C
ATOM   3142  CD1 LEU G  38       7.758 -92.175  35.673  1.00 33.77           C
ATOM   3143  CD2 LEU G  38       9.832 -93.519  35.911  1.00 38.34           C
ATOM   3144  N   CYS G  39       7.987 -94.190  40.814  1.00 39.45           N
ATOM   3145  CA  CYS G  39       8.111 -93.848  42.228  1.00 42.59           C
ATOM   3146  C   CYS G  39       9.062 -94.786  42.957  1.00 43.16           C
ATOM   3147  O   CYS G  39       9.854 -94.342  43.794  1.00 44.66           O
ATOM   3148  CB  CYS G  39       6.745 -93.876  42.905  1.00 45.38           C
ATOM   3149  SG  CYS G  39       5.770 -92.434  42.547  1.00 48.85           S
ATOM   3150  N   LEU G  40       8.971 -96.093  42.696  1.00 41.76           N
ATOM   3151  CA  LEU G  40       9.863 -97.008  43.403  1.00 44.37           C
ATOM   3152  C   LEU G  40      11.302 -96.915  42.880  1.00 40.57           C
ATOM   3153  O   LEU G  40      12.244 -97.091  43.651  1.00 38.28           O
ATOM   3154  CB  LEU G  40       9.317 -98.442  43.349  1.00 43.43           C
ATOM   3155  CG  LEU G  40       8.122 -98.880  44.248  1.00 54.75           C
ATOM   3156  CD1 LEU G  40       8.582 -99.133  45.677  1.00 59.31           C
ATOM   3157  CD2 LEU G  40       6.904 -97.943  44.283  1.00 49.76           C
ATOM   3158  N   LYS G  41      11.502 -96.615  41.594  1.00 41.59           N
ATOM   3159  CA  LYS G  41      12.848 -96.263  41.158  1.00 47.67           C
ATOM   3160  C   LYS G  41      13.335 -95.021  41.898  1.00 46.15           C
ATOM   3161  O   LYS G  41      14.515 -94.926  42.262  1.00 47.33           O
ATOM   3162  CB  LYS G  41      12.895 -96.039  39.640  1.00 46.67           C
ATOM   3163  CG  LYS G  41      13.093 -97.293  38.804  1.00 46.60           C
ATOM   3164  CD  LYS G  41      13.982 -98.311  39.512  1.00 54.02           C
ATOM   3165  CE  LYS G  41      13.189 -99.592  39.839  1.00 61.36           C
ATOM   3166  NZ  LYS G  41      14.011-100.718  40.387  1.00 61.88           N
ATOM   3167  N   GLY G  42      12.425 -94.074  42.155  1.00 40.94           N
ATOM   3168  CA  GLY G  42      12.809 -92.839  42.820  1.00 39.64           C
ATOM   3169  C   GLY G  42      13.315 -93.075  44.225  1.00 38.69           C
ATOM   3170  O   GLY G  42      14.350 -92.533  44.624  1.00 40.96           O
ATOM   3171  N   VAL G  43      12.601 -93.908  44.984  1.00 37.89           N
ATOM   3172  CA  VAL G  43      13.029 -94.297  46.325  1.00 38.09           C
ATOM   3173  C   VAL G  43      14.456 -94.822  46.305  1.00 43.60           C
ATOM   3174  O   VAL G  43      15.308 -94.400  47.100  1.00 41.06           O
ATOM   3175  CB  VAL G  43      12.086 -95.362  46.898  1.00 40.94           C
ATOM   3176  CG1 VAL G  43      12.683 -95.936  48.159  1.00 34.60           C
ATOM   3177  CG2 VAL G  43      10.698 -94.779  47.140  1.00 44.05           C
ATOM   3178  N   GLU G  44      14.712 -95.780  45.422  1.00 44.80           N
ATOM   3179  CA  GLU G  44      16.046 -96.424  45.381  1.00 48.59           C
ATOM   3180  C   GLU G  44      17.121 -95.389  45.060  1.00 39.53           C
ATOM   3181  O   GLU G  44      18.162 -95.400  45.712  1.00 44.30           O
ATOM   3182  CB  GLU G  44      16.043 -97.562  44.361  1.00 52.69           C
ATOM   3183  CG  GLU G  44      15.200 -98.752  44.783  1.00 57.24           C
ATOM   3184  CD  GLU G  44      15.124 -99.012  46.279  1.00 66.10           C
ATOM   3185  OE1 GLU G  44      16.152 -99.401  46.866  1.00 73.20           O
ATOM   3186  OE2 GLU G  44      14.031 -98.840  46.852  1.00 64.10           O
ATOM   3187  N   SER G  45      16.866 -94.545  44.076  1.00 41.34           N
ATOM   3188  CA  SER G  45      17.835 -93.513  43.723  1.00 40.20           C
ATOM   3189  C   SER G  45      18.156 -92.626  44.921  1.00 44.21           C
ATOM   3190  O   SER G  45      19.327 -92.289  45.174  1.00 42.87           O
ATOM   3191  CB  SER G  45      17.283 -92.699  42.560  1.00 38.47           C
ATOM   3192  OG  SER G  45      17.928 -91.450  42.438  1.00 43.61           O
ATOM   3193  N   ALA G  46      17.133 -92.273  45.696  1.00 42.19           N
ATOM   3194  CA  ALA G  46      17.366 -91.420  46.847  1.00 42.22           C
ATOM   3195  C   ALA G  46      18.062 -92.179  47.970  1.00 42.98           C
ATOM   3196  O   ALA G  46      18.924 -91.618  48.659  1.00 43.62           O
ATOM   3197  CB  ALA G  46      16.047 -90.818  47.322  1.00 38.13           C
ATOM   3198  N   LYS G  47      17.722 -93.447  48.157  1.00 39.19           N
ATOM   3199  CA  LYS G  47      18.384 -94.249  49.214  1.00 41.12           C
ATOM   3200  C   LYS G  47      19.878 -94.412  48.898  1.00 48.51           C
ATOM   3201  O   LYS G  47      20.671 -94.435  49.844  1.00 48.73           O
ATOM   3202  CB  LYS G  47      17.712 -95.609  49.406  1.00 44.34           C
ATOM   3203  CG  LYS G  47      17.666 -96.105  50.842  1.00 46.40           C
ATOM   3204  CD  LYS G  47      17.885 -97.593  50.954  1.00 64.48           C
ATOM   3205  CE  LYS G  47      17.067 -98.385  49.958  1.00 74.60           C
ATOM   3206  NZ  LYS G  47      16.804 -99.763  50.437  1.00 75.82           N
ATOM   3207  N   ALA G  48      20.239 -94.514  47.622  1.00 42.25           N
ATOM   3208  CA  ALA G  48      21.643 -94.685  47.280  1.00 46.26           C
ATOM   3209  C   ALA G  48      22.425 -93.378  47.383  1.00 47.54           C
ATOM   3210  O   ALA G  48      23.650 -93.415  47.509  1.00 48.50           O
ATOM   3211  CB  ALA G  48      21.771 -95.274  45.879  1.00 39.23           C
ATOM   3212  N   ASP G  49      21.750 -92.232  47.323  1.00 41.97           N
ATOM   3213  CA  ASP G  49      22.344 -90.951  47.684  1.00 45.51           C
ATOM   3214  C   ASP G  49      22.317 -90.713  49.194  1.00 42.49           C
ATOM   3215  O   ASP G  49      22.875 -89.728  49.667  1.00 39.27           O
ATOM   3216  CB  ASP G  49      21.603 -89.842  46.918  1.00 49.52           C
ATOM   3217  CG  ASP G  49      22.331 -88.499  46.911  1.00 66.10           C
ATOM   3218  OD1 ASP G  49      22.686 -88.048  45.789  1.00 76.26           O
ATOM   3219  OD2 ASP G  49      22.469 -87.845  47.971  1.00 69.99           O
ATOM   3220  N   GLY G  50      21.685 -91.592  49.967  1.00 46.77           N
ATOM   3221  CA  GLY G  50      21.568 -91.363  51.397  1.00 47.50           C
ATOM   3222  C   GLY G  50      20.528 -90.338  51.823  1.00 45.48           C
ATOM   3223  O   GLY G  50      20.598 -89.823  52.940  1.00 48.30           O
ATOM   3224  N   ARG G  51      19.554 -90.030  50.984  1.00 41.25           N
ATOM   3225  CA  ARG G  51      18.559 -89.038  51.354  1.00 41.55           C
ATOM   3226  C   ARG G  51      17.283 -89.712  51.836  1.00 44.32           C
ATOM   3227  O   ARG G  51      17.028 -90.889  51.571  1.00 43.86           O
ATOM   3228  CB  ARG G  51      18.258 -88.103  50.185  1.00 36.70           C
ATOM   3229  CG  ARG G  51      19.444 -87.218  49.862  1.00 43.99           C
ATOM   3230  CD  ARG G  51      19.177 -86.306  48.698  1.00 42.44           C
ATOM   3231  NE  ARG G  51      19.536 -86.903  47.420  1.00 51.80           N
ATOM   3232  CZ  ARG G  51      18.660 -87.364  46.533  1.00 51.17           C
ATOM   3233  NH1 ARG G  51      17.353 -87.357  46.776  1.00 43.33           N
ATOM   3234  NH2 ARG G  51      19.105 -87.844  45.372  1.00 47.51           N
ATOM   3235  N   LYS G  52      16.483 -88.940  52.569  1.00 42.15           N
ATOM   3236  CA  LYS G  52      15.171 -89.371  53.021  1.00 38.91           C
ATOM   3237  C   LYS G  52      14.044 -88.695  52.236  1.00 38.31           C
ATOM   3238  O   LYS G  52      12.890 -88.685  52.682  1.00 40.43           O
ATOM   3239  CB  LYS G  52      15.057 -89.103  54.520  1.00 40.45           C
ATOM   3240  CG  LYS G  52      16.152 -89.806  55.312  1.00 44.72           C
ATOM   3241  CD  LYS G  52      15.606 -90.428  56.598  1.00 56.75           C
ATOM   3242  CE  LYS G  52      16.695 -91.133  57.403  1.00 60.84           C
ATOM   3243  NZ  LYS G  52      16.699 -92.609  57.147  1.00 62.96           N
ATOM   3244  N   THR G  53      14.354 -88.132  51.070  1.00 34.47           N
ATOM   3245  CA  THR G  53      13.397 -87.357  50.297  1.00 34.68           C
ATOM   3246  C   THR G  53      13.545 -87.751  48.843  1.00 34.62           C
ATOM   3247  O   THR G  53      14.630 -87.632  48.285  1.00 41.27           O
ATOM   3248  CB  THR G  53      13.630 -85.842  50.442  1.00 38.43           C
ATOM   3249  OG1 THR G  53      13.514 -85.443  51.813  1.00 34.22           O
ATOM   3250  CG2 THR G  53      12.609 -85.065  49.598  1.00 37.77           C
ATOM   3251  N   VAL G  54      12.453 -88.173  48.227  1.00 37.58           N
ATOM   3252  CA  VAL G  54      12.410 -88.396  46.785  1.00 37.52           C
ATOM   3253  C   VAL G  54      12.247 -87.051  46.089  1.00 38.20           C
ATOM   3254  O   VAL G  54      11.207 -86.393  46.233  1.00 39.70           O
ATOM   3255  CB  VAL G  54      11.251 -89.335  46.426  1.00 39.11           C
ATOM   3256  CG1 VAL G  54      11.147 -89.494  44.915  1.00 38.16           C
ATOM   3257  CG2 VAL G  54      11.403 -90.675  47.152  1.00 33.42           C
ATOM   3258  N   MET G  55      13.247 -86.645  45.312  1.00 35.84           N
ATOM   3259  CA  MET G  55      13.279 -85.333  44.673  1.00 35.33           C
ATOM   3260  C   MET G  55      13.255 -85.499  43.169  1.00 35.25           C
ATOM   3261  O   MET G  55      13.354 -86.610  42.657  1.00 41.59           O
ATOM   3262  CB  MET G  55      14.528 -84.554  45.061  1.00 38.81           C
ATOM   3263  CG  MET G  55      14.907 -84.746  46.486  1.00 43.98           C
ATOM   3264  SD  MET G  55      16.183 -83.562  46.921  1.00 52.42           S
ATOM   3265  CE  MET G  55      16.569 -84.192  48.509  1.00 45.19           C
ATOM   3266  N   ALA G  56      13.151 -84.375  42.456  1.00 34.44           N
ATOM   3267  CA  ALA G  56      13.043 -84.446  41.001  1.00 37.87           C
ATOM   3268  C   ALA G  56      14.228 -85.180  40.403  1.00 39.54           C
ATOM   3269  O   ALA G  56      14.070 -85.961  39.458  1.00 42.34           O
ATOM   3270  CB  ALA G  56      12.922 -83.052  40.389  1.00 35.55           C
ATOM   3271  N   ARG G  57      15.416 -84.989  40.973  1.00 37.32           N
ATOM   3272  CA  ARG G  57      16.600 -85.640  40.421  1.00 41.80           C
ATOM   3273  C   ARG G  57      16.527 -87.165  40.502  1.00 45.66           C
ATOM   3274  O   ARG G  57      17.268 -87.846  39.784  1.00 43.30           O
ATOM   3275  CB  ARG G  57      17.866 -85.142  41.135  1.00 43.87           C
ATOM   3276  CG  ARG G  57      18.145 -85.792  42.485  1.00 41.67           C
ATOM   3277  CD  ARG G  57      19.209 -85.002  43.221  1.00 41.88           C
ATOM   3278  NE  ARG G  57      18.698 -83.691  43.609  1.00 49.41           N
ATOM   3279  CZ  ARG G  57      18.983 -83.069  44.747  1.00 50.23           C
ATOM   3280  NH1 ARG G  57      19.837 -83.582  45.627  1.00 48.02           N
ATOM   3281  NH2 ARG G  57      18.417 -81.890  44.997  1.00 42.52           N
ATOM   3282  N   ASP G  58      15.666 -87.717  41.367  1.00 44.97           N
ATOM   3283  CA  ASP G  58      15.514 -89.163  41.492  1.00 42.31           C
ATOM   3284  C   ASP G  58      14.549 -89.753  40.461  1.00 44.68           C
ATOM   3285  O   ASP G  58      14.458 -90.977  40.341  1.00 47.37           O
ATOM   3286  CB  ASP G  58      15.049 -89.537  42.919  1.00 42.96           C
ATOM   3287  CG  ASP G  58      16.013 -89.044  44.034  1.00 46.31           C
ATOM   3288  OD1 ASP G  58      17.187 -89.494  44.065  1.00 52.39           O
ATOM   3289  OD2 ASP G  58      15.605 -88.219  44.884  1.00 39.15           O
ATOM   3290  N   ILE G  59      13.829 -88.934  39.717  1.00 41.20           N
ATOM   3291  CA  ILE G  59      12.926 -89.426  38.687  1.00 46.72           C
ATOM   3292  C   ILE G  59      13.611 -89.224  37.345  1.00 51.69           C
ATOM   3293  O   ILE G  59      13.716 -88.095  36.851  1.00 52.17           O
ATOM   3294  CB  ILE G  59      11.568 -88.709  38.715  1.00 42.82           C
ATOM   3295  CG1 ILE G  59      10.898 -88.825  40.091  1.00 42.20           C
ATOM   3296  CG2 ILE G  59      10.663 -89.317  37.657  1.00 45.57           C
ATOM   3297  CD1 ILE G  59      10.957 -90.240  40.718  1.00 43.76           C
ATOM   3298  N   VAL G  60      14.061 -90.305  36.733  1.00 53.17           N
ATOM   3299  CA  VAL G  60      14.681 -90.234  35.417  1.00 61.93           C
ATOM   3300  C   VAL G  60      13.637 -90.641  34.387  1.00 66.37           C
ATOM   3301  O   VAL G  60      13.030 -91.714  34.487  1.00 62.52           O
ATOM   3302  CB  VAL G  60      15.934 -91.120  35.339  1.00 71.75           C
ATOM   3303  CG1 VAL G  60      16.240 -91.490  33.897  1.00 69.92           C
ATOM   3304  CG2 VAL G  60      17.110 -90.412  36.003  1.00 58.15           C
ATOM   3305  N   ILE G  61      13.403 -89.767  33.414  1.00 72.68           N
ATOM   3306  CA  ILE G  61      12.404 -89.985  32.379  1.00 80.91           C
ATOM   3307  C   ILE G  61      13.009 -89.963  30.976  1.00 90.96           C
ATOM   3308  O   ILE G  61      12.272 -89.905  29.990  1.00 91.53           O
ATOM   3309  CB  ILE G  61      11.240 -88.980  32.528  1.00 68.67           C
ATOM   3310  CG1 ILE G  61      11.699 -87.517  32.396  1.00 74.98           C
ATOM   3311  CG2 ILE G  61      10.547 -89.174  33.870  1.00 57.16           C
ATOM   3312  CD1 ILE G  61      12.051 -87.013  30.996  1.00 84.16           C
ATOM   3313  N   ASP G  62      14.345 -90.045  30.872  1.00 93.20           N
ATOM   3314  CA  ASP G  62      15.039 -89.925  29.588  1.00 95.16           C
ATOM   3315  C   ASP G  62      14.551 -90.954  28.572  1.00 97.71           C
ATOM   3316  O   ASP G  62      14.349 -90.625  27.396  1.00 94.25           O
ATOM   3317  CB  ASP G  62      16.559 -90.052  29.798  1.00 93.77           C
ATOM   3318  CG  ASP G  62      17.030 -91.509  29.966  1.00 98.43           C
ATOM   3319  OD1 ASP G  62      16.506 -92.227  30.850  1.00 97.68           O
ATOM   3320  OD2 ASP G  62      17.924 -91.945  29.203  1.00 99.30           O
ATOM   3321  N   HIS G  63      14.352 -92.207  29.007  1.00 97.82           N
ATOM   3322  CA  HIS G  63      14.009 -93.274  28.070  1.00102.18           C
ATOM   3323  C   HIS G  63      12.665 -93.017  27.402  1.00105.00           C
ATOM   3324  O   HIS G  63      12.416 -93.507  26.293  1.00108.31           O
ATOM   3325  CB  HIS G  63      14.007 -94.637  28.775  1.00102.28           C
ATOM   3326  CG  HIS G  63      13.467 -94.613  30.174  1.00102.42           C
ATOM   3327  ND1 HIS G  63      14.100 -93.961  31.213  1.00 97.40           N
ATOM   3328  CD2 HIS G  63      12.361 -95.181  30.710  1.00103.62           C
ATOM   3329  CE1 HIS G  63      13.403 -94.121  32.324  1.00 93.83           C
ATOM   3330  NE2 HIS G  63      12.342 -94.858  32.046  1.00 95.99           N
ATOM   3331  N   LEU G  64      11.796 -92.253  28.056  1.00102.74           N
ATOM   3332  CA  LEU G  64      10.557 -91.780  27.451  1.00101.88           C
ATOM   3333  C   LEU G  64      10.856 -90.635  26.478  1.00 97.16           C
ATOM   3334  O   LEU G  64       9.959 -90.132  25.800  1.00 97.58           O
ATOM   3335  CB  LEU G  64       9.573 -91.323  28.535  1.00 95.08           C
ATOM   3336  CG  LEU G  64       8.546 -92.305  29.108  1.00 86.15           C
ATOM   3337  CD1 LEU G  64       9.183 -93.301  30.054  1.00 84.51           C
ATOM   3338  CD2 LEU G  64       7.490 -91.502  29.839  1.00 69.66           C
TER    3339      LEU G  64
ATOM   3340  N   ALA K   2      -0.978 -75.387  34.251  1.00 87.34           N
ATOM   3341  CA  ALA K   2      -2.043 -76.071  33.523  1.00 97.68           C
ATOM   3342  C   ALA K   2      -1.837 -77.605  33.447  1.00101.44           C
ATOM   3343  O   ALA K   2      -0.981 -78.098  32.698  1.00101.25           O
ATOM   3344  CB  ALA K   2      -2.182 -75.472  32.114  1.00 90.37           C
ATOM   3345  N   GLU K   3      -2.622 -78.333  34.255  1.00 95.11           N
ATOM   3346  CA  GLU K   3      -2.782 -79.790  34.195  1.00 90.83           C
ATOM   3347  C   GLU K   3      -1.691 -80.575  34.927  1.00 80.52           C
ATOM   3348  O   GLU K   3      -0.674 -80.963  34.341  1.00 74.95           O
ATOM   3349  CB  GLU K   3      -2.895 -80.264  32.738  1.00 88.68           C
ATOM   3350  CG  GLU K   3      -4.336 -80.537  32.334  1.00 93.43           C
ATOM   3351  CD  GLU K   3      -5.166 -79.266  32.208  1.00 98.65           C
ATOM   3352  OE1 GLU K   3      -4.577 -78.160  32.168  1.00 96.75           O
ATOM   3353  OE2 GLU K   3      -6.412 -79.376  32.181  1.00 96.96           O
ATOM   3354  N   VAL K   4      -1.910 -80.813  36.218  1.00 74.52           N
ATOM   3355  CA  VAL K   4      -1.168 -81.838  36.936  1.00 67.32           C
ATOM   3356  C   VAL K   4      -1.884 -83.157  36.691  1.00 60.50           C
ATOM   3357  O   VAL K   4      -3.117 -83.227  36.737  1.00 61.40           O
ATOM   3358  CB  VAL K   4      -1.059 -81.504  38.438  1.00 66.64           C
ATOM   3359  CG1 VAL K   4      -0.700 -80.042  38.634  1.00 58.23           C
ATOM   3360  CG2 VAL K   4      -2.318 -81.868  39.213  1.00 60.24           C
ATOM   3361  N   LEU K   5      -1.121 -84.193  36.373  1.00 53.97           N
ATOM   3362  CA  LEU K   5      -1.708 -85.407  35.845  1.00 50.66           C
ATOM   3363  C   LEU K   5      -1.645 -86.560  36.819  1.00 45.85           C
ATOM   3364  O   LEU K   5      -2.095 -87.660  36.480  1.00 44.89           O
ATOM   3365  CB  LEU K   5      -1.016 -85.798  34.539  1.00 51.87           C
ATOM   3366  CG  LEU K   5      -1.043 -84.733  33.449  1.00 55.62           C
ATOM   3367  CD1 LEU K   5      -0.469 -85.306  32.169  1.00 55.42           C
ATOM   3368  CD2 LEU K   5      -2.462 -84.260  33.230  1.00 61.11           C
ATOM   3369  N   VAL K   6      -1.097 -86.354  38.007  1.00 44.00           N
ATOM   3370  CA  VAL K   6      -0.974 -87.441  38.964  1.00 47.42           C
ATOM   3371  C   VAL K   6      -1.661 -87.004  40.248  1.00 46.19           C
ATOM   3372  O   VAL K   6      -1.734 -85.810  40.550  1.00 46.67           O
ATOM   3373  CB  VAL K   6       0.505 -87.851  39.228  1.00 45.99           C
ATOM   3374  CG1 VAL K   6       1.265 -88.039  37.909  1.00 43.24           C
ATOM   3375  CG2 VAL K   6       1.201 -86.869  40.118  1.00 49.97           C
ATOM   3376  N   VAL K   7      -2.174 -87.987  40.992  1.00 42.24           N
ATOM   3377  CA  VAL K   7      -2.926 -87.751  42.229  1.00 46.18           C
ATOM   3378  C   VAL K   7      -1.917 -87.528  43.357  1.00 45.92           C
ATOM   3379  O   VAL K   7      -1.401 -88.482  43.957  1.00 42.23           O
ATOM   3380  CB  VAL K   7      -3.883 -88.908  42.544  1.00 51.95           C
ATOM   3381  CG1 VAL K   7      -4.791 -88.535  43.715  1.00 46.16           C
ATOM   3382  CG2 VAL K   7      -4.710 -89.350  41.284  1.00 42.23           C
ATOM   3383  N   THR K   8      -1.659 -86.253  43.674  1.00 42.80           N
ATOM   3384  CA  THR K   8      -0.511 -85.894  44.504  1.00 42.16           C
ATOM   3385  C   THR K   8      -0.546 -86.592  45.854  1.00 41.96           C
ATOM   3386  O   THR K   8       0.465 -87.143  46.304  1.00 42.14           O
ATOM   3387  CB  THR K   8      -0.455 -84.384  44.692  1.00 39.20           C
ATOM   3388  OG1 THR K   8      -0.199 -83.775  43.422  1.00 50.84           O
ATOM   3389  CG2 THR K   8       0.658 -84.008  45.665  1.00 36.34           C
ATOM   3390  N   SER K   9      -1.699 -86.565  46.523  1.00 38.39           N
ATOM   3391  CA  SER K   9      -1.786 -87.135  47.862  1.00 38.07           C
ATOM   3392  C   SER K   9      -1.492 -88.623  47.846  1.00 42.74           C
ATOM   3393  O   SER K   9      -0.941 -89.163  48.815  1.00 43.37           O
ATOM   3394  CB  SER K   9      -3.176 -86.886  48.433  1.00 43.80           C
ATOM   3395  OG  SER K   9      -4.157 -87.234  47.459  1.00 50.15           O
ATOM   3396  N   LYS K  10      -1.830 -89.294  46.747  1.00 42.27           N
ATOM   3397  CA  LYS K  10      -1.687 -90.738  46.652  1.00 42.79           C
ATOM   3398  C   LYS K  10      -0.280 -91.156  46.238  1.00 37.82           C
ATOM   3399  O   LYS K  10       0.234 -92.163  46.732  1.00 36.69           O
ATOM   3400  CB  LYS K  10      -2.730 -91.283  45.675  1.00 45.76           C
ATOM   3401  CG  LYS K  10      -3.474 -92.458  46.230  1.00 52.07           C
ATOM   3402  CD  LYS K  10      -4.843 -92.623  45.578  1.00 56.80           C
ATOM   3403  CE  LYS K  10      -5.920 -92.014  46.449  1.00 59.60           C
ATOM   3404  NZ  LYS K  10      -7.236 -92.045  45.770  1.00 54.73           N
ATOM   3405  N   VAL K  11       0.365 -90.404  45.348  1.00 34.69           N
ATOM   3406  CA  VAL K  11       1.788 -90.631  45.114  1.00 39.84           C
ATOM   3407  C   VAL K  11       2.554 -90.518  46.426  1.00 36.95           C
ATOM   3408  O   VAL K  11       3.366 -91.385  46.767  1.00 35.37           O
ATOM   3409  CB  VAL K  11       2.331 -89.647  44.061  1.00 41.43           C
ATOM   3410  CG1 VAL K  11       3.878 -89.663  44.053  1.00 39.84           C
ATOM   3411  CG2 VAL K  11       1.742 -89.949  42.679  1.00 42.06           C
ATOM   3412  N   LYS K  12       2.276 -89.462  47.203  1.00 39.56           N
ATOM   3413  CA  LYS K  12       3.055 -89.230  48.419  1.00 42.95           C
ATOM   3414  C   LYS K  12       2.795 -90.322  49.435  1.00 39.60           C
ATOM   3415  O   LYS K  12       3.718 -90.774  50.128  1.00 40.08           O
ATOM   3416  CB  LYS K  12       2.737 -87.864  49.033  1.00 38.85           C
ATOM   3417  CG  LYS K  12       3.535 -86.732  48.445  1.00 46.63           C
ATOM   3418  CD  LYS K  12       2.692 -85.475  48.180  1.00 52.17           C
ATOM   3419  CE  LYS K  12       2.352 -84.702  49.458  1.00 51.48           C
ATOM   3420  NZ  LYS K  12       1.685 -83.380  49.141  1.00 60.60           N
ATOM   3421  N   LYS K  13       1.536 -90.750  49.530  1.00 38.87           N
ATOM   3422  CA  LYS K  13       1.175 -91.847  50.417  1.00 40.82           C
ATOM   3423  C   LYS K  13       1.988 -93.089  50.089  1.00 39.19           C
ATOM   3424  O   LYS K  13       2.541 -93.741  50.980  1.00 41.24           O
ATOM   3425  CB  LYS K  13      -0.322 -92.123  50.280  1.00 44.64           C
ATOM   3426  CG  LYS K  13      -0.837 -93.285  51.091  1.00 54.62           C
ATOM   3427  CD  LYS K  13      -2.056 -92.872  51.899  1.00 63.56           C
ATOM   3428  CE  LYS K  13      -2.745 -94.076  52.536  1.00 71.43           C
ATOM   3429  NZ  LYS K  13      -2.303 -94.338  53.934  1.00 78.64           N
ATOM   3430  N   LEU K  14       2.099 -93.407  48.798  1.00 37.86           N
ATOM   3431  CA  LEU K  14       2.816 -94.604  48.387  1.00 40.06           C
ATOM   3432  C   LEU K  14       4.313 -94.477  48.663  1.00 42.22           C
ATOM   3433  O   LEU K  14       4.933 -95.409  49.191  1.00 41.76           O
ATOM   3434  CB  LEU K  14       2.546 -94.886  46.909  1.00 38.31           C
ATOM   3435  CG  LEU K  14       3.463 -95.958  46.321  1.00 51.51           C
ATOM   3436  CD1 LEU K  14       2.795 -97.317  46.395  1.00 56.21           C
ATOM   3437  CD2 LEU K  14       3.832 -95.627  44.899  1.00 50.28           C
ATOM   3438  N   ILE K  15       4.910 -93.328  48.332  1.00 38.04           N
ATOM   3439  CA  ILE K  15       6.337 -93.154  48.591  1.00 39.07           C
ATOM   3440  C   ILE K  15       6.591 -93.205  50.081  1.00 39.68           C
ATOM   3441  O   ILE K  15       7.620 -93.729  50.532  1.00 37.65           O
ATOM   3442  CB  ILE K  15       6.857 -91.839  47.973  1.00 37.95           C
ATOM   3443  CG1 ILE K  15       7.026 -91.978  46.455  1.00 36.46           C
ATOM   3444  CG2 ILE K  15       8.155 -91.405  48.654  1.00 32.99           C
ATOM   3445  CD1 ILE K  15       7.343 -90.678  45.744  1.00 36.95           C
ATOM   3446  N   LYS K  16       5.647 -92.737  50.892  1.00 39.06           N
ATOM   3447  CA  LYS K  16       5.895 -92.711  52.357  1.00 40.25           C
ATOM   3448  C   LYS K  16       5.758 -94.122  52.922  1.00 44.35           C
ATOM   3449  O   LYS K  16       6.530 -94.477  53.807  1.00 47.26           O
ATOM   3450  CB  LYS K  16       4.941 -91.760  53.083  1.00 42.44           C
ATOM   3451  CG  LYS K  16       4.766 -92.010  54.573  1.00 39.44           C
ATOM   3452  CD  LYS K  16       5.706 -91.202  55.438  1.00 47.47           C
ATOM   3453  CE  LYS K  16       6.387 -90.075  54.691  1.00 55.79           C
ATOM   3454  NZ  LYS K  16       6.421 -88.827  55.488  1.00 61.95           N
ATOM   3455  N   GLU K  17       4.805 -94.894  52.410  1.00 49.18           N
ATOM   3456  CA  GLU K  17       4.587 -96.214  52.993  1.00 50.38           C
ATOM   3457  C   GLU K  17       5.574 -97.257  52.482  1.00 53.95           C
ATOM   3458  O   GLU K  17       6.033 -98.100  53.260  1.00 65.74           O
ATOM   3459  CB  GLU K  17       3.153 -96.683  52.724  1.00 56.97           C
ATOM   3460  CG  GLU K  17       2.082 -95.962  53.569  1.00 63.70           C
ATOM   3461  CD  GLU K  17       0.652 -96.344  53.176  1.00 75.98           C
ATOM   3462  OE1 GLU K  17       0.326 -96.350  51.964  1.00 75.52           O
ATOM   3463  OE2 GLU K  17      -0.149 -96.653  54.083  1.00 81.67           O
ATOM   3464  N   LYS K  18       5.918 -97.236  51.192  1.00 53.31           N
ATOM   3465  CA  LYS K  18       6.867 -98.225  50.693  1.00 48.37           C
ATOM   3466  C   LYS K  18       8.301 -97.790  50.969  1.00 55.88           C
ATOM   3467  O   LYS K  18       9.138 -98.617  51.349  1.00 64.21           O
ATOM   3468  CB  LYS K  18       6.638 -98.470  49.200  1.00 48.43           C
ATOM   3469  CG  LYS K  18       5.533 -99.492  48.944  1.00 55.32           C
ATOM   3470  CD  LYS K  18       5.788-100.350  47.693  1.00 64.06           C
ATOM   3471  CE  LYS K  18       4.561-101.226  47.346  1.00 66.93           C
ATOM   3472  NZ  LYS K  18       3.728-100.708  46.203  1.00 58.65           N
ATOM   3473  N   GLY K  19       8.593 -96.491  50.838  1.00 48.42           N
ATOM   3474  CA  GLY K  19       9.949 -96.007  50.979  1.00 41.73           C
ATOM   3475  C   GLY K  19      10.278 -95.335  52.297  1.00 46.76           C
ATOM   3476  O   GLY K  19      11.452 -95.159  52.626  1.00 52.44           O
ATOM   3477  N   GLN K  20       9.260 -94.955  53.062  1.00 50.17           N
ATOM   3478  CA  GLN K  20       9.441 -94.167  54.287  1.00 47.48           C
ATOM   3479  C   GLN K  20      10.146 -92.839  54.009  1.00 41.74           C
ATOM   3480  O   GLN K  20      10.933 -92.354  54.815  1.00 42.35           O
ATOM   3481  CB  GLN K  20      10.155 -94.968  55.375  1.00 43.93           C
ATOM   3482  CG  GLN K  20       9.356 -96.190  55.797  1.00 50.79           C
ATOM   3483  CD  GLN K  20       9.947 -97.489  55.285  1.00 60.56           C
ATOM   3484  OE1 GLN K  20      10.953 -97.965  55.808  1.00 71.31           O
ATOM   3485  NE2 GLN K  20       9.352 -98.048  54.229  1.00 58.21           N
ATOM   3486  N   MET K  21       9.783 -92.214  52.892  1.00 44.22           N
ATOM   3487  CA  MET K  21      10.344 -90.962  52.403  1.00 40.00           C
ATOM   3488  C   MET K  21       9.253 -89.902  52.228  1.00 41.28           C
ATOM   3489  O   MET K  21       8.068 -90.200  52.023  1.00 35.72           O
ATOM   3490  CB  MET K  21      11.002 -91.172  51.047  1.00 34.56           C
ATOM   3491  CG  MET K  21      11.743 -92.466  50.980  1.00 45.21           C
ATOM   3492  SD  MET K  21      13.519 -92.230  50.996  1.00 58.97           S
ATOM   3493  CE  MET K  21      13.783 -92.204  49.272  1.00 38.04           C
ATOM   3494  N   ASN K  22       9.793 -88.704  52.095  1.00 32.16           N
ATOM   3495  CA  ASN K  22       8.946 -87.562  51.765  1.00 36.55           C
ATOM   3496  C   ASN K  22       9.095 -87.394  50.263  1.00 34.92           C
ATOM   3497  O   ASN K  22       9.928 -88.086  49.675  1.00 36.80           O
ATOM   3498  CB  ASN K  22       9.399 -86.320  52.530  1.00 41.84           C
ATOM   3499  CG  ASN K  22       9.311 -86.474  54.030  1.00 43.12           C
ATOM   3500  OD1 ASN K  22       8.315 -86.964  54.552  1.00 52.52           O
ATOM   3501  ND2 ASN K  22      10.353 -86.058  54.728  1.00 40.06           N
ATOM   3502  N   THR K  23       8.340 -86.491  49.688  1.00 34.53           N
ATOM   3503  CA  THR K  23       8.292 -86.221  48.260  1.00 37.82           C
ATOM   3504  C   THR K  23       8.366 -84.716  48.066  1.00 35.91           C
ATOM   3505  O   THR K  23       7.567 -83.971  48.640  1.00 40.50           O
ATOM   3506  CB  THR K  23       6.990 -86.761  47.628  1.00 38.15           C
ATOM   3507  OG1 THR K  23       6.752 -88.094  48.084  1.00 37.96           O
ATOM   3508  CG2 THR K  23       7.072 -86.742  46.103  1.00 38.32           C
ATOM   3509  N   SER K  24       9.330 -84.270  47.281  1.00 38.62           N
ATOM   3510  CA  SER K  24       9.382 -82.865  46.922  1.00 41.99           C
ATOM   3511  C   SER K  24       8.183 -82.511  46.050  1.00 44.25           C
ATOM   3512  O   SER K  24       7.671 -83.345  45.289  1.00 41.61           O
ATOM   3513  CB  SER K  24      10.675 -82.558  46.174  1.00 38.13           C
ATOM   3514  OG  SER K  24      11.741 -83.304  46.723  1.00 43.27           O
ATOM   3515  N   ALA K  25       7.736 -81.259  46.160  1.00 39.93           N
ATOM   3516  CA  ALA K  25       6.703 -80.792  45.243  1.00 45.05           C
ATOM   3517  C   ALA K  25       7.159 -80.930  43.790  1.00 44.77           C
ATOM   3518  O   ALA K  25       6.345 -81.196  42.901  1.00 46.07           O
ATOM   3519  CB  ALA K  25       6.329 -79.341  45.578  1.00 35.40           C
ATOM   3520  N   GLU K  26       8.456 -80.806  43.542  1.00 43.91           N
ATOM   3521  CA  GLU K  26       8.966 -80.864  42.149  1.00 49.13           C
ATOM   3522  C   GLU K  26       8.901 -82.298  41.611  1.00 47.18           C
ATOM   3523  O   GLU K  26       8.773 -82.446  40.394  1.00 43.47           O
ATOM   3524  CB  GLU K  26      10.388 -80.306  42.087  1.00 48.50           C
ATOM   3525  CG  GLU K  26      11.227 -80.687  43.291  1.00 64.79           C
ATOM   3526  CD  GLU K  26      12.715 -80.848  43.029  1.00 70.86           C
ATOM   3527  OE1 GLU K  26      13.332 -81.730  43.655  1.00 54.33           O
ATOM   3528  OE2 GLU K  26      13.253 -80.085  42.205  1.00 77.81           O
ATOM   3529  N   THR K  27       9.000 -83.304  42.480  1.00 39.76           N
ATOM   3530  CA  THR K  27       8.845 -84.676  42.018  1.00 40.95           C
ATOM   3531  C   THR K  27       7.512 -84.867  41.295  1.00 42.65           C
ATOM   3532  O   THR K  27       7.450 -85.502  40.232  1.00 38.67           O
ATOM   3533  CB  THR K  27       8.936 -85.630  43.205  1.00 43.56           C
ATOM   3534  OG1 THR K  27      10.210 -85.500  43.837  1.00 39.66           O
ATOM   3535  CG2 THR K  27       8.742 -87.067  42.745  1.00 43.58           C
ATOM   3536  N   ILE K  28       6.434 -84.316  41.864  1.00 42.26           N
ATOM   3537  CA  ILE K  28       5.106 -84.420  41.271  1.00 40.86           C
ATOM   3538  C   ILE K  28       5.083 -83.815  39.875  1.00 46.14           C
ATOM   3539  O   ILE K  28       4.400 -84.329  38.979  1.00 50.87           O
ATOM   3540  CB  ILE K  28       4.070 -83.755  42.198  1.00 43.88           C
ATOM   3541  CG1 ILE K  28       4.243 -84.271  43.628  1.00 42.66           C
ATOM   3542  CG2 ILE K  28       2.661 -83.990  41.695  1.00 43.57           C
ATOM   3543  CD1 ILE K  28       3.722 -85.686  43.835  1.00 44.81           C
ATOM   3544  N   ASP K  29       5.856 -82.750  39.639  1.00 43.93           N
ATOM   3545  CA  ASP K  29       5.869 -82.156  38.301  1.00 45.76           C
ATOM   3546  C   ASP K  29       6.535 -83.068  37.276  1.00 46.08           C
ATOM   3547  O   ASP K  29       6.055 -83.177  36.141  1.00 45.90           O
ATOM   3548  CB  ASP K  29       6.558 -80.799  38.325  1.00 50.01           C
ATOM   3549  CG  ASP K  29       5.855 -79.812  39.244  1.00 60.02           C
ATOM   3550  OD1 ASP K  29       4.609 -79.866  39.335  1.00 64.74           O
ATOM   3551  OD2 ASP K  29       6.539 -78.970  39.865  1.00 70.61           O
ATOM   3552  N   VAL K  30       7.633 -83.736  37.654  1.00 40.77           N
ATOM   3553  CA  VAL K  30       8.296 -84.651  36.728  1.00 40.87           C
ATOM   3554  C   VAL K  30       7.403 -85.855  36.407  1.00 41.47           C
ATOM   3555  O   VAL K  30       7.284 -86.259  35.243  1.00 38.35           O
ATOM   3556  CB  VAL K  30       9.663 -85.087  37.286  1.00 42.10           C
ATOM   3557  CG1 VAL K  30      10.344 -86.006  36.293  1.00 43.41           C
ATOM   3558  CG2 VAL K  30      10.528 -83.886  37.521  1.00 41.62           C
ATOM   3559  N   LEU K  31       6.771 -86.449  37.425  1.00 38.62           N
ATOM   3560  CA  LEU K  31       5.829 -87.535  37.166  1.00 40.80           C
ATOM   3561  C   LEU K  31       4.801 -87.128  36.123  1.00 42.71           C
ATOM   3562  O   LEU K  31       4.511 -87.896  35.199  1.00 39.37           O
ATOM   3563  CB  LEU K  31       5.132 -87.960  38.460  1.00 38.31           C
ATOM   3564  CG  LEU K  31       6.101 -88.605  39.456  1.00 41.86           C
ATOM   3565  CD1 LEU K  31       5.481 -88.850  40.820  1.00 37.47           C
ATOM   3566  CD2 LEU K  31       6.737 -89.881  38.887  1.00 38.89           C
ATOM   3567  N   SER K  32       4.268 -85.903  36.235  1.00 42.79           N
ATOM   3568  CA  SER K  32       3.228 -85.468  35.306  1.00 50.29           C
ATOM   3569  C   SER K  32       3.770 -85.340  33.891  1.00 45.03           C
ATOM   3570  O   SER K  32       3.059 -85.621  32.923  1.00 44.20           O
ATOM   3571  CB  SER K  32       2.611 -84.144  35.758  1.00 46.89           C
ATOM   3572  OG  SER K  32       1.912 -84.319  36.974  1.00 47.54           O
ATOM   3573  N   LYS K  33       5.024 -84.944  33.751  1.00 41.99           N
ATOM   3574  CA  LYS K  33       5.617 -84.864  32.396  1.00 47.09           C
ATOM   3575  C   LYS K  33       5.799 -86.275  31.841  1.00 44.89           C
ATOM   3576  O   LYS K  33       5.704 -86.429  30.623  1.00 49.40           O
ATOM   3577  CB  LYS K  33       6.920 -84.067  32.428  1.00 48.91           C
ATOM   3578  CG  LYS K  33       6.771 -82.587  32.109  1.00 60.93           C
ATOM   3579  CD  LYS K  33       6.646 -81.720  33.343  1.00 71.65           C
ATOM   3580  CE  LYS K  33       7.984 -81.283  33.901  1.00 69.74           C
ATOM   3581  NZ  LYS K  33       8.363 -79.935  33.417  1.00 77.48           N
ATOM   3582  N   ALA K  34       6.068 -87.252  32.698  1.00 39.46           N
ATOM   3583  CA  ALA K  34       6.131 -88.628  32.228  1.00 44.26           C
ATOM   3584  C   ALA K  34       4.790 -89.052  31.653  1.00 46.16           C
ATOM   3585  O   ALA K  34       4.714 -89.548  30.521  1.00 47.78           O
ATOM   3586  CB  ALA K  34       6.548 -89.564  33.363  1.00 43.31           C
ATOM   3587  N   ILE K  35       3.717 -88.846  32.423  1.00 46.29           N
ATOM   3588  CA  ILE K  35       2.379 -89.224  31.972  1.00 45.59           C
ATOM   3589  C   ILE K  35       2.069 -88.557  30.639  1.00 45.60           C
ATOM   3590  O   ILE K  35       1.627 -89.205  29.685  1.00 46.06           O
ATOM   3591  CB  ILE K  35       1.333 -88.854  33.038  1.00 43.40           C
ATOM   3592  CG1 ILE K  35       1.385 -89.846  34.199  1.00 47.71           C
ATOM   3593  CG2 ILE K  35      -0.061 -88.925  32.445  1.00 41.43           C
ATOM   3594  CD1 ILE K  35       1.260 -91.321  33.788  1.00 50.35           C
ATOM   3595  N   GLU K  36       2.325 -87.251  30.553  1.00 48.02           N
ATOM   3596  CA  GLU K  36       2.139 -86.500  29.316  1.00 49.80           C
ATOM   3597  C   GLU K  36       2.855 -87.160  28.144  1.00 54.74           C
ATOM   3598  O   GLU K  36       2.250 -87.398  27.092  1.00 55.21           O
ATOM   3599  CB  GLU K  36       2.639 -85.069  29.511  1.00 49.09           C
ATOM   3600  CG  GLU K  36       2.244 -84.095  28.425  1.00 61.72           C
ATOM   3601  CD  GLU K  36       2.425 -82.631  28.852  1.00 78.62           C
ATOM   3602  OE1 GLU K  36       1.625 -82.140  29.689  1.00 81.37           O
ATOM   3603  OE2 GLU K  36       3.358 -81.969  28.339  1.00 79.22           O
ATOM   3604  N   GLN K  37       4.147 -87.467  28.305  1.00 48.63           N
ATOM   3605  CA  GLN K  37       4.884 -88.086  27.204  1.00 55.24           C
ATOM   3606  C   GLN K  37       4.339 -89.476  26.891  1.00 52.13           C
ATOM   3607  O   GLN K  37       4.162 -89.829  25.721  1.00 55.43           O
ATOM   3608  CB  GLN K  37       6.385 -88.134  27.517  1.00 57.04           C
ATOM   3609  CG  GLN K  37       7.105 -86.826  27.168  1.00 61.61           C
ATOM   3610  CD  GLN K  37       8.390 -86.587  27.965  1.00 74.67           C
ATOM   3611  OE1 GLN K  37       8.784 -87.391  28.818  1.00 70.00           O
ATOM   3612  NE2 GLN K  37       9.056 -85.472  27.673  1.00 77.27           N
ATOM   3613  N   LEU K  38       4.026 -90.264  27.921  1.00 46.51           N
ATOM   3614  CA  LEU K  38       3.390 -91.559  27.685  1.00 52.51           C
ATOM   3615  C   LEU K  38       2.104 -91.400  26.885  1.00 49.70           C
ATOM   3616  O   LEU K  38       1.801 -92.219  26.011  1.00 51.59           O
ATOM   3617  CB  LEU K  38       3.100 -92.260  29.015  1.00 43.02           C
ATOM   3618  CG  LEU K  38       4.282 -92.956  29.679  1.00 51.46           C
ATOM   3619  CD1 LEU K  38       3.860 -93.569  31.015  1.00 44.41           C
ATOM   3620  CD2 LEU K  38       4.919 -93.989  28.737  1.00 49.47           C
ATOM   3621  N   CYS K  39       1.338 -90.344  27.168  1.00 51.72           N
ATOM   3622  CA  CYS K  39       0.076 -90.126  26.467  1.00 52.89           C
ATOM   3623  C   CYS K  39       0.300 -89.733  25.009  1.00 51.84           C
ATOM   3624  O   CYS K  39      -0.414 -90.202  24.118  1.00 51.72           O
ATOM   3625  CB  CYS K  39      -0.748 -89.057  27.191  1.00 55.51           C
ATOM   3626  SG  CYS K  39      -1.690 -89.658  28.622  1.00 61.13           S
ATOM   3627  N   LEU K  40       1.268 -88.863  24.737  1.00 53.19           N
ATOM   3628  CA  LEU K  40       1.511 -88.495  23.349  1.00 57.08           C
ATOM   3629  C   LEU K  40       1.979 -89.697  22.543  1.00 62.34           C
ATOM   3630  O   LEU K  40       1.493 -89.930  21.429  1.00 64.41           O
ATOM   3631  CB  LEU K  40       2.522 -87.359  23.261  1.00 57.38           C
ATOM   3632  CG  LEU K  40       2.010 -85.937  23.544  1.00 68.43           C
ATOM   3633  CD1 LEU K  40       1.279 -85.427  22.312  1.00 71.33           C
ATOM   3634  CD2 LEU K  40       1.123 -85.779  24.780  1.00 61.21           C
ATOM   3635  N   LYS K  41       2.904 -90.489  23.104  1.00 61.73           N
ATOM   3636  CA  LYS K  41       3.361 -91.705  22.435  1.00 60.30           C
ATOM   3637  C   LYS K  41       2.188 -92.633  22.126  1.00 61.48           C
ATOM   3638  O   LYS K  41       2.120 -93.220  21.039  1.00 61.13           O
ATOM   3639  CB  LYS K  41       4.400 -92.415  23.303  1.00 59.99           C
ATOM   3640  CG  LYS K  41       5.807 -91.876  23.159  1.00 66.38           C
ATOM   3641  CD  LYS K  41       6.852 -92.989  23.115  1.00 75.76           C
ATOM   3642  CE  LYS K  41       7.198 -93.520  24.511  1.00 82.81           C
ATOM   3643  NZ  LYS K  41       8.283 -92.734  25.184  1.00 82.40           N
ATOM   3644  N   GLY K  42       1.245 -92.760  23.063  1.00 57.54           N
ATOM   3645  CA  GLY K  42       0.075 -93.587  22.812  1.00 58.72           C
ATOM   3646  C   GLY K  42      -0.774 -93.078  21.659  1.00 65.59           C
ATOM   3647  O   GLY K  42      -1.270 -93.863  20.846  1.00 66.09           O
ATOM   3648  N   VAL K  43      -0.959 -91.758  21.572  1.00 64.18           N
ATOM   3649  CA  VAL K  43      -1.760 -91.201  20.486  1.00 66.45           C
ATOM   3650  C   VAL K  43      -1.126 -91.524  19.142  1.00 67.87           C
ATOM   3651  O   VAL K  43      -1.809 -91.943  18.201  1.00 68.26           O
ATOM   3652  CB  VAL K  43      -1.945 -89.687  20.684  1.00 67.07           C
ATOM   3653  CG1 VAL K  43      -2.133 -88.989  19.352  1.00 70.87           C
ATOM   3654  CG2 VAL K  43      -3.130 -89.430  21.590  1.00 66.10           C
ATOM   3655  N   GLU K  44       0.193 -91.354  19.037  1.00 70.37           N
ATOM   3656  CA  GLU K  44       0.883 -91.666  17.791  1.00 71.44           C
ATOM   3657  C   GLU K  44       0.700 -93.130  17.428  1.00 70.14           C
ATOM   3658  O   GLU K  44       0.324 -93.464  16.300  1.00 72.45           O
ATOM   3659  CB  GLU K  44       2.368 -91.325  17.912  1.00 66.92           C
ATOM   3660  CG  GLU K  44       2.673 -89.884  18.343  1.00 75.86           C
ATOM   3661  CD  GLU K  44       1.544 -88.889  18.053  1.00 85.49           C
ATOM   3662  OE1 GLU K  44       1.092 -88.794  16.883  1.00 86.77           O
ATOM   3663  OE2 GLU K  44       1.094 -88.213  19.012  1.00 84.18           O
ATOM   3664  N   SER K  45       0.930 -94.016  18.395  1.00 68.23           N
ATOM   3665  CA  SER K  45       0.898 -95.445  18.123  1.00 68.20           C
ATOM   3666  C   SER K  45      -0.503 -95.915  17.727  1.00 71.84           C
ATOM   3667  O   SER K  45      -0.637 -96.866  16.949  1.00 76.27           O
ATOM   3668  CB  SER K  45       1.436 -96.200  19.345  1.00 63.65           C
ATOM   3669  OG  SER K  45       0.860 -97.484  19.489  1.00 71.26           O
ATOM   3670  N   ALA K  46      -1.549 -95.249  18.214  1.00 65.85           N
ATOM   3671  CA  ALA K  46      -2.913 -95.564  17.800  1.00 70.98           C
ATOM   3672  C   ALA K  46      -3.333 -94.854  16.515  1.00 74.08           C
ATOM   3673  O   ALA K  46      -4.197 -95.365  15.795  1.00 72.46           O
ATOM   3674  CB  ALA K  46      -3.901 -95.212  18.915  1.00 68.66           C
ATOM   3675  N   LYS K  47      -2.755 -93.683  16.216  1.00 76.28           N
ATOM   3676  CA  LYS K  47      -3.046 -92.999  14.959  1.00 75.74           C
ATOM   3677  C   LYS K  47      -2.378 -93.691  13.777  1.00 79.39           C
ATOM   3678  O   LYS K  47      -2.956 -93.746  12.686  1.00 80.63           O
ATOM   3679  CB  LYS K  47      -2.602 -91.531  15.024  1.00 77.12           C
ATOM   3680  CG  LYS K  47      -3.715 -90.537  15.399  1.00 84.56           C
ATOM   3681  CD  LYS K  47      -4.823 -90.486  14.345  1.00 88.72           C
ATOM   3682  CE  LYS K  47      -5.117 -89.067  13.874  1.00 86.94           C
ATOM   3683  NZ  LYS K  47      -6.079 -89.062  12.732  1.00 84.74           N
ATOM   3684  N   ALA K  48      -1.172 -94.228  13.974  1.00 78.98           N
ATOM   3685  CA  ALA K  48      -0.527 -95.056  12.964  1.00 77.41           C
ATOM   3686  C   ALA K  48      -1.202 -96.407  12.799  1.00 78.44           C
ATOM   3687  O   ALA K  48      -0.792 -97.181  11.932  1.00 81.52           O
ATOM   3688  CB  ALA K  48       0.950 -95.259  13.310  1.00 72.15           C
ATOM   3689  N   ASP K  49      -2.201 -96.712  13.624  1.00 78.60           N
ATOM   3690  CA  ASP K  49      -3.030 -97.900  13.477  1.00 77.43           C
ATOM   3691  C   ASP K  49      -4.442 -97.563  13.018  1.00 79.22           C
ATOM   3692  O   ASP K  49      -5.279 -98.466  12.917  1.00 79.61           O
ATOM   3693  CB  ASP K  49      -3.091 -98.672  14.805  1.00 77.70           C
ATOM   3694  CG  ASP K  49      -3.470-100.140  14.627  1.00 86.11           C
ATOM   3695  OD1 ASP K  49      -3.322-100.678  13.503  1.00 84.50           O
ATOM   3696  OD2 ASP K  49      -3.929-100.753  15.621  1.00 85.20           O
ATOM   3697  N   GLY K  50      -4.733 -96.290  12.753  1.00 78.54           N
ATOM   3698  CA  GLY K  50      -6.066 -95.879  12.356  1.00 78.70           C
ATOM   3699  C   GLY K  50      -7.142 -96.256  13.354  1.00 79.19           C
ATOM   3700  O   GLY K  50      -8.174 -96.819  12.978  1.00 81.57           O
ATOM   3701  N   ARG K  51      -6.914 -95.960  14.630  1.00 78.63           N
ATOM   3702  CA  ARG K  51      -7.879 -96.252  15.676  1.00 73.79           C
ATOM   3703  C   ARG K  51      -8.268 -94.972  16.399  1.00 73.40           C
ATOM   3704  O   ARG K  51      -7.569 -93.960  16.330  1.00 72.82           O
ATOM   3705  CB  ARG K  51      -7.322 -97.258  16.670  1.00 75.47           C
ATOM   3706  CG  ARG K  51      -8.097 -98.548  16.730  1.00 78.32           C
ATOM   3707  CD  ARG K  51      -7.547 -99.420  17.833  1.00 75.60           C
ATOM   3708  NE  ARG K  51      -6.102 -99.565  17.719  1.00 77.10           N
ATOM   3709  CZ  ARG K  51      -5.216 -99.021  18.545  1.00 78.69           C
ATOM   3710  NH1 ARG K  51      -5.588 -98.230  19.541  1.00 68.66           N
ATOM   3711  NH2 ARG K  51      -3.921 -99.279  18.368  1.00 79.00           N
ATOM   3712  N   LYS K  52      -9.407 -95.029  17.090  1.00 76.60           N
ATOM   3713  CA  LYS K  52      -9.989 -93.871  17.759  1.00 78.81           C
ATOM   3714  C   LYS K  52      -9.946 -93.992  19.277  1.00 73.52           C
ATOM   3715  O   LYS K  52     -10.476 -93.122  19.979  1.00 70.30           O
ATOM   3716  CB  LYS K  52     -11.435 -93.662  17.299  1.00 75.51           C
ATOM   3717  CG  LYS K  52     -11.642 -93.636  15.785  1.00 80.63           C
ATOM   3718  CD  LYS K  52     -10.572 -92.830  15.050  1.00 80.74           C
ATOM   3719  CE  LYS K  52     -10.722 -92.995  13.539  1.00 81.07           C
ATOM   3720  NZ  LYS K  52     -10.671 -91.692  12.812  1.00 82.83           N
ATOM   3721  N   THR K  53      -9.351 -95.060  19.797  1.00 68.70           N
ATOM   3722  CA  THR K  53      -9.215 -95.275  21.230  1.00 67.25           C
ATOM   3723  C   THR K  53      -7.762 -95.596  21.528  1.00 68.35           C
ATOM   3724  O   THR K  53      -7.190 -96.515  20.932  1.00 70.51           O
ATOM   3725  CB  THR K  53     -10.113 -96.422  21.733  1.00 67.95           C
ATOM   3726  OG1 THR K  53     -11.346 -96.443  21.001  1.00 74.68           O
ATOM   3727  CG2 THR K  53     -10.407 -96.273  23.228  1.00 62.71           C
ATOM   3728  N   VAL K  54      -7.165 -94.836  22.442  1.00 66.93           N
ATOM   3729  CA  VAL K  54      -5.882 -95.221  23.007  1.00 59.25           C
ATOM   3730  C   VAL K  54      -6.097 -96.381  23.974  1.00 54.58           C
ATOM   3731  O   VAL K  54      -6.943 -96.310  24.871  1.00 57.02           O
ATOM   3732  CB  VAL K  54      -5.225 -94.015  23.689  1.00 59.28           C
ATOM   3733  CG1 VAL K  54      -3.917 -94.415  24.320  1.00 53.98           C
ATOM   3734  CG2 VAL K  54      -5.013 -92.889  22.675  1.00 58.16           C
ATOM   3735  N   MET K  55      -5.344 -97.463  23.783  1.00 52.63           N
ATOM   3736  CA  MET K  55      -5.518 -98.698  24.539  1.00 56.20           C
ATOM   3737  C   MET K  55      -4.216 -99.072  25.238  1.00 50.49           C
ATOM   3738  O   MET K  55      -3.144 -98.558  24.914  1.00 50.35           O
ATOM   3739  CB  MET K  55      -5.971 -99.837  23.617  1.00 57.74           C
ATOM   3740  CG  MET K  55      -6.979 -99.382  22.581  1.00 64.63           C
ATOM   3741  SD  MET K  55      -8.361-100.496  22.298  1.00 91.46           S
ATOM   3742  CE  MET K  55      -9.107-100.579  23.909  1.00 66.62           C
ATOM   3743  N   ALA K  56      -4.326 -99.996  26.198  1.00 46.13           N
ATOM   3744  CA  ALA K  56      -3.167-100.408  26.989  1.00 50.96           C
ATOM   3745  C   ALA K  56      -1.961-100.673  26.103  1.00 52.72           C
ATOM   3746  O   ALA K  56      -0.861-100.154  26.338  1.00 48.95           O
ATOM   3747  CB  ALA K  56      -3.494-101.659  27.800  1.00 49.03           C
ATOM   3748  N   ARG K  57      -2.213-101.390  25.009  1.00 53.90           N
ATOM   3749  CA  ARG K  57      -1.141-101.782  24.060  1.00 52.49           C
ATOM   3750  C   ARG K  57      -0.443-100.567  23.457  1.00 53.10           C
ATOM   3751  O   ARG K  57       0.636-100.731  22.887  1.00 55.29           O
ATOM   3752  CB  ARG K  57      -1.767-102.584  22.919  1.00 55.79           C
ATOM   3753  CG  ARG K  57      -2.550-101.737  21.926  1.00 64.57           C
ATOM   3754  CD  ARG K  57      -2.257-102.117  20.489  1.00 66.28           C
ATOM   3755  NE  ARG K  57      -2.507-103.531  20.250  1.00 86.03           N
ATOM   3756  CZ  ARG K  57      -1.718-104.329  19.540  1.00 88.60           C
ATOM   3757  NH1 ARG K  57      -0.616-103.851  18.989  1.00 78.62           N
ATOM   3758  NH2 ARG K  57      -2.033-105.601  19.384  1.00 86.47           N
ATOM   3759  N   ASP K  58      -1.058 -99.401  23.561  1.00 50.88           N
ATOM   3760  CA  ASP K  58      -0.411 -98.228  23.011  1.00 53.43           C
ATOM   3761  C   ASP K  58       0.567 -97.602  23.983  1.00 51.30           C
ATOM   3762  O   ASP K  58       1.334 -96.727  23.583  1.00 55.48           O
ATOM   3763  CB  ASP K  58      -1.454 -97.194  22.581  1.00 59.58           C
ATOM   3764  CG  ASP K  58      -2.348 -97.700  21.455  1.00 63.36           C
ATOM   3765  OD1 ASP K  58      -1.817 -98.032  20.374  1.00 64.96           O
ATOM   3766  OD2 ASP K  58      -3.582 -97.748  21.647  1.00 61.23           O
ATOM   3767  N   ILE K  59       0.579 -98.052  25.231  1.00 50.13           N
ATOM   3768  CA  ILE K  59       1.449 -97.503  26.264  1.00 57.67           C
ATOM   3769  C   ILE K  59       2.747 -98.310  26.233  1.00 65.05           C
ATOM   3770  O   ILE K  59       2.800 -99.447  26.703  1.00 66.20           O
ATOM   3771  CB  ILE K  59       0.769 -97.535  27.633  1.00 51.23           C
ATOM   3772  CG1 ILE K  59      -0.508 -96.689  27.608  1.00 47.86           C
ATOM   3773  CG2 ILE K  59       1.666 -96.970  28.697  1.00 51.56           C
ATOM   3774  CD1 ILE K  59      -0.440 -95.495  26.664  1.00 47.60           C
ATOM   3775  N   VAL K  60       3.791 -97.718  25.650  1.00 71.19           N
ATOM   3776  CA  VAL K  60       5.114 -98.333  25.547  1.00 80.47           C
ATOM   3777  C   VAL K  60       5.924 -97.904  26.769  1.00 90.49           C
ATOM   3778  O   VAL K  60       6.401 -96.769  26.851  1.00 91.19           O
ATOM   3779  CB  VAL K  60       5.825 -97.938  24.252  1.00 84.77           C
ATOM   3780  CG1 VAL K  60       7.070 -98.804  24.042  1.00 87.76           C
ATOM   3781  CG2 VAL K  60       4.871 -98.006  23.062  1.00 79.45           C
ATOM   3782  N   ILE K  61       6.093 -98.824  27.717  1.00 92.51           N
ATOM   3783  CA  ILE K  61       6.889 -98.591  28.916  1.00 94.94           C
ATOM   3784  C   ILE K  61       8.131 -99.453  28.957  1.00106.14           C
ATOM   3785  O   ILE K  61       8.899 -99.362  29.927  1.00109.23           O
ATOM   3786  CB  ILE K  61       6.038 -98.780  30.192  1.00 91.43           C
ATOM   3787  CG1 ILE K  61       5.661-100.255  30.459  1.00 93.03           C
ATOM   3788  CG2 ILE K  61       4.786 -97.901  30.137  1.00 77.69           C
ATOM   3789  CD1 ILE K  61       6.683-101.105  31.235  1.00 93.95           C
ATOM   3790  N   ASP K  62       8.380-100.258  27.916  1.00109.09           N
ATOM   3791  CA  ASP K  62       9.353-101.350  27.965  1.00113.85           C
ATOM   3792  C   ASP K  62      10.785-100.886  28.221  1.00119.98           C
ATOM   3793  O   ASP K  62      11.671-101.734  28.388  1.00121.03           O
ATOM   3794  CB  ASP K  62       9.289-102.171  26.663  1.00115.91           C
ATOM   3795  CG  ASP K  62      10.066-101.533  25.513  1.00115.63           C
ATOM   3796  OD1 ASP K  62       9.750-100.383  25.134  1.00112.75           O
ATOM   3797  OD2 ASP K  62      10.992-102.190  24.986  1.00115.02           O
ATOM   3798  N   HIS K  63      11.041 -99.580  28.258  1.00120.55           N
ATOM   3799  CA  HIS K  63      12.326 -99.060  28.702  1.00117.87           C
ATOM   3800  C   HIS K  63      12.379 -98.881  30.219  1.00116.58           C
ATOM   3801  O   HIS K  63      13.329 -98.280  30.734  1.00115.58           O
ATOM   3802  CB  HIS K  63      12.638 -97.736  27.991  1.00113.84           C
ATOM   3803  CG  HIS K  63      11.451 -97.103  27.328  1.00113.70           C
ATOM   3804  ND1 HIS K  63      10.804 -96.003  27.852  1.00109.89           N
ATOM   3805  CD2 HIS K  63      10.799 -97.409  26.180  1.00112.18           C
ATOM   3806  CE1 HIS K  63       9.802 -95.664  27.060  1.00105.92           C
ATOM   3807  NE2 HIS K  63       9.775 -96.503  26.040  1.00106.56           N
ATOM   3808  N   LEU K  64      11.379 -99.389  30.938  1.00114.80           N
ATOM   3809  CA  LEU K  64      11.345 -99.322  32.393  1.00114.62           C
ATOM   3810  C   LEU K  64      11.607-100.721  32.958  1.00115.40           C
ATOM   3811  O   LEU K  64      12.226-100.877  34.015  1.00118.24           O
ATOM   3812  CB  LEU K  64       9.998 -98.772  32.888  1.00103.78           C
ATOM   3813  CG  LEU K  64       9.944 -98.357  34.362  1.00 91.16           C
ATOM   3814  CD1 LEU K  64       8.966 -97.183  34.607  1.00 72.20           C
ATOM   3815  CD2 LEU K  64       9.633 -99.571  35.228  1.00 82.23           C
TER    3816      LEU K  64
ATOM   3817  N   ALA L   2      54.182-101.968  73.207  1.00 39.01           N
ATOM   3818  CA  ALA L   2      54.933-100.935  72.506  1.00 77.65           C
ATOM   3819  C   ALA L   2      54.201 -99.610  72.591  1.00 73.22           C
ATOM   3820  O   ALA L   2      53.125 -99.526  73.182  1.00 80.11           O
ATOM   3821  CB  ALA L   2      55.167-101.328  71.033  1.00 79.21           C
ATOM   3822  N   GLU L   3      54.804 -98.583  71.991  1.00 73.46           N
ATOM   3823  CA  GLU L   3      54.259 -97.231  71.918  1.00 62.22           C
ATOM   3824  C   GLU L   3      54.127 -96.614  73.300  1.00 56.12           C
ATOM   3825  O   GLU L   3      53.190 -96.926  74.036  1.00 61.59           O
ATOM   3826  CB  GLU L   3      52.910 -97.216  71.200  1.00 66.01           C
ATOM   3827  CG  GLU L   3      52.988 -97.686  69.754  1.00 75.31           C
ATOM   3828  CD  GLU L   3      53.764 -96.728  68.857  1.00 82.77           C
ATOM   3829  OE1 GLU L   3      53.521 -95.503  68.922  1.00 78.42           O
ATOM   3830  OE2 GLU L   3      54.629 -97.207  68.086  1.00 88.78           O
ATOM   3831  N   VAL L   4      55.074 -95.749  73.659  1.00 53.05           N
ATOM   3832  CA  VAL L   4      55.022 -94.988  74.902  1.00 46.26           C
ATOM   3833  C   VAL L   4      54.095 -93.799  74.676  1.00 48.92           C
ATOM   3834  O   VAL L   4      54.397 -92.894  73.899  1.00 48.28           O
ATOM   3835  CB  VAL L   4      56.422 -94.533  75.332  1.00 48.89           C
ATOM   3836  CG1 VAL L   4      56.343 -93.549  76.524  1.00 44.38           C
ATOM   3837  CG2 VAL L   4      57.291 -95.751  75.656  1.00 42.40           C
ATOM   3838  N   LEU L   5      52.950 -93.800  75.339  1.00 51.06           N
ATOM   3839  CA  LEU L   5      51.967 -92.763  75.080  1.00 43.72           C
ATOM   3840  C   LEU L   5      52.041 -91.606  76.060  1.00 44.09           C
ATOM   3841  O   LEU L   5      51.470 -90.545  75.784  1.00 45.14           O
ATOM   3842  CB  LEU L   5      50.558 -93.360  75.086  1.00 44.14           C
ATOM   3843  CG  LEU L   5      49.968 -93.735  73.729  1.00 42.99           C
ATOM   3844  CD1 LEU L   5      51.008 -94.316  72.822  1.00 43.23           C
ATOM   3845  CD2 LEU L   5      48.830 -94.725  73.932  1.00 45.46           C
ATOM   3846  N   VAL L   6      52.725 -91.758  77.163  1.00 41.52           N
ATOM   3847  CA  VAL L   6      52.860 -90.651  78.095  1.00 45.55           C
ATOM   3848  C   VAL L   6      54.245 -90.035  77.941  1.00 45.48           C
ATOM   3849  O   VAL L   6      55.188 -90.685  77.482  1.00 44.60           O
ATOM   3850  CB  VAL L   6      52.612 -91.121  79.536  1.00 47.18           C
ATOM   3851  CG1 VAL L   6      51.185 -91.619  79.651  1.00 44.31           C
ATOM   3852  CG2 VAL L   6      53.651 -92.191  79.926  1.00 44.88           C
ATOM   3853  N   VAL L   7      54.355 -88.757  78.306  1.00 44.60           N
ATOM   3854  CA  VAL L   7      55.622 -88.026  78.305  1.00 46.66           C
ATOM   3855  C   VAL L   7      56.320 -88.356  79.622  1.00 49.92           C
ATOM   3856  O   VAL L   7      56.049 -87.746  80.662  1.00 48.07           O
ATOM   3857  CB  VAL L   7      55.421 -86.516  78.140  1.00 51.18           C
ATOM   3858  CG1 VAL L   7      56.766 -85.825  77.916  1.00 50.54           C
ATOM   3859  CG2 VAL L   7      54.453 -86.206  77.010  1.00 45.56           C
ATOM   3860  N   THR L   8      57.225 -89.333  79.569  1.00 49.94           N
ATOM   3861  CA  THR L   8      57.869 -89.857  80.766  1.00 46.86           C
ATOM   3862  C   THR L   8      58.340 -88.745  81.686  1.00 51.10           C
ATOM   3863  O   THR L   8      57.944 -88.682  82.858  1.00 50.66           O
ATOM   3864  CB  THR L   8      59.049 -90.727  80.353  1.00 47.92           C
ATOM   3865  OG1 THR L   8      58.576 -91.819  79.556  1.00 49.87           O
ATOM   3866  CG2 THR L   8      59.750 -91.247  81.575  1.00 47.29           C
ATOM   3867  N   SER L   9      59.148 -87.824  81.145  1.00 50.29           N
ATOM   3868  CA  SER L   9      59.873 -86.871  81.979  1.00 49.71           C
ATOM   3869  C   SER L   9      58.923 -85.959  82.740  1.00 54.64           C
ATOM   3870  O   SER L   9      59.197 -85.588  83.889  1.00 54.98           O
ATOM   3871  CB  SER L   9      60.839 -86.040  81.126  1.00 52.39           C
ATOM   3872  OG  SER L   9      60.284 -85.725  79.860  1.00 60.53           O
ATOM   3873  N   LYS L  10      57.805 -85.572  82.117  1.00 51.13           N
ATOM   3874  CA  LYS L  10      56.865 -84.717  82.828  1.00 49.11           C
ATOM   3875  C   LYS L  10      56.124 -85.500  83.895  1.00 52.89           C
ATOM   3876  O   LYS L  10      55.839 -84.960  84.971  1.00 51.69           O
ATOM   3877  CB  LYS L  10      55.882 -84.068  81.854  1.00 55.10           C
ATOM   3878  CG  LYS L  10      56.542 -83.516  80.601  1.00 58.24           C
ATOM   3879  CD  LYS L  10      56.603 -81.995  80.626  1.00 71.96           C
ATOM   3880  CE  LYS L  10      56.207 -81.402  79.279  1.00 72.42           C
ATOM   3881  NZ  LYS L  10      57.231 -81.749  78.243  1.00 70.09           N
ATOM   3882  N   VAL L  11      55.828 -86.774  83.626  1.00 47.44           N
ATOM   3883  CA  VAL L  11      55.227 -87.613  84.651  1.00 48.33           C
ATOM   3884  C   VAL L  11      56.144 -87.694  85.860  1.00 53.13           C
ATOM   3885  O   VAL L  11      55.738 -87.402  86.996  1.00 51.46           O
ATOM   3886  CB  VAL L  11      54.923 -89.011  84.093  1.00 48.19           C
ATOM   3887  CG1 VAL L  11      54.435 -89.905  85.208  1.00 49.17           C
ATOM   3888  CG2 VAL L  11      53.911 -88.932  82.976  1.00 46.55           C
ATOM   3889  N   LYS L  12      57.405 -88.073  85.628  1.00 45.95           N
ATOM   3890  CA  LYS L  12      58.334 -88.236  86.740  1.00 55.27           C
ATOM   3891  C   LYS L  12      58.562 -86.923  87.482  1.00 54.20           C
ATOM   3892  O   LYS L  12      58.683 -86.917  88.712  1.00 54.44           O
ATOM   3893  CB  LYS L  12      59.648 -88.858  86.248  1.00 51.68           C
ATOM   3894  CG  LYS L  12      59.386 -89.992  85.258  1.00 53.59           C
ATOM   3895  CD  LYS L  12      60.598 -90.834  84.914  1.00 60.69           C
ATOM   3896  CE  LYS L  12      61.903 -90.072  85.025  1.00 69.43           C
ATOM   3897  NZ  LYS L  12      62.928 -90.732  84.161  1.00 72.00           N
ATOM   3898  N   LYS L  13      58.576 -85.793  86.773  1.00 52.73           N
ATOM   3899  CA  LYS L  13      58.764 -84.542  87.499  1.00 55.63           C
ATOM   3900  C   LYS L  13      57.508 -84.203  88.282  1.00 58.68           C
ATOM   3901  O   LYS L  13      57.584 -83.710  89.413  1.00 61.38           O
ATOM   3902  CB  LYS L  13      59.155 -83.406  86.551  1.00 56.68           C
ATOM   3903  CG  LYS L  13      58.603 -82.035  86.927  1.00 59.71           C
ATOM   3904  CD  LYS L  13      58.981 -80.975  85.891  1.00 74.93           C
ATOM   3905  CE  LYS L  13      57.965 -79.827  85.849  1.00 78.33           C
ATOM   3906  NZ  LYS L  13      58.459 -78.591  86.529  1.00 79.75           N
ATOM   3907  N   LEU L  14      56.341 -84.515  87.721  1.00 57.86           N
ATOM   3908  CA  LEU L  14      55.106 -84.297  88.462  1.00 59.83           C
ATOM   3909  C   LEU L  14      55.056 -85.166  89.709  1.00 61.02           C
ATOM   3910  O   LEU L  14      54.667 -84.697  90.785  1.00 64.31           O
ATOM   3911  CB  LEU L  14      53.898 -84.565  87.569  1.00 55.35           C
ATOM   3912  CG  LEU L  14      52.590 -84.715  88.342  1.00 61.79           C
ATOM   3913  CD1 LEU L  14      51.931 -83.358  88.537  1.00 61.09           C
ATOM   3914  CD2 LEU L  14      51.653 -85.667  87.606  1.00 56.81           C
ATOM   3915  N   ILE L  15      55.452 -86.433  89.590  1.00 57.87           N
ATOM   3916  CA  ILE L  15      55.445 -87.308  90.759  1.00 65.05           C
ATOM   3917  C   ILE L  15      56.475 -86.836  91.779  1.00 66.49           C
ATOM   3918  O   ILE L  15      56.174 -86.693  92.970  1.00 67.48           O
ATOM   3919  CB  ILE L  15      55.674 -88.774  90.339  1.00 62.11           C
ATOM   3920  CG1 ILE L  15      54.389 -89.355  89.744  1.00 57.48           C
ATOM   3921  CG2 ILE L  15      56.148 -89.626  91.518  1.00 62.87           C
ATOM   3922  CD1 ILE L  15      54.620 -90.497  88.759  1.00 51.25           C
ATOM   3923  N   LYS L  16      57.697 -86.563  91.322  1.00 64.74           N
ATOM   3924  CA  LYS L  16      58.718 -86.034  92.218  1.00 70.37           C
ATOM   3925  C   LYS L  16      58.306 -84.698  92.817  1.00 72.60           C
ATOM   3926  O   LYS L  16      58.700 -84.378  93.944  1.00 79.59           O
ATOM   3927  CB  LYS L  16      60.048 -85.878  91.482  1.00 67.31           C
ATOM   3928  CG  LYS L  16      61.258 -85.936  92.383  1.00 70.47           C
ATOM   3929  CD  LYS L  16      62.178 -87.064  91.940  1.00 75.05           C
ATOM   3930  CE  LYS L  16      62.946 -87.674  93.107  1.00 72.95           C
ATOM   3931  NZ  LYS L  16      63.543 -88.991  92.729  1.00 68.47           N
ATOM   3932  N   GLU L  17      57.529 -83.898  92.094  1.00 67.54           N
ATOM   3933  CA  GLU L  17      57.271 -82.553  92.578  1.00 72.94           C
ATOM   3934  C   GLU L  17      56.023 -82.479  93.440  1.00 73.56           C
ATOM   3935  O   GLU L  17      55.902 -81.563  94.259  1.00 78.86           O
ATOM   3936  CB  GLU L  17      57.207 -81.580  91.388  1.00 77.83           C
ATOM   3937  CG  GLU L  17      56.340 -80.333  91.524  1.00 84.53           C
ATOM   3938  CD  GLU L  17      56.814 -79.210  90.592  1.00 90.66           C
ATOM   3939  OE1 GLU L  17      58.014 -79.213  90.217  1.00 90.35           O
ATOM   3940  OE2 GLU L  17      56.001 -78.319  90.252  1.00 89.99           O
ATOM   3941  N   LYS L  18      55.162 -83.489  93.357  1.00 75.75           N
ATOM   3942  CA  LYS L  18      53.889 -83.458  94.120  1.00 75.92           C
ATOM   3943  C   LYS L  18      53.954 -84.438  95.289  1.00 78.91           C
ATOM   3944  O   LYS L  18      53.159 -84.282  96.223  1.00 82.61           O
ATOM   3945  CB  LYS L  18      52.708 -83.800  93.213  1.00 76.56           C
ATOM   3946  CG  LYS L  18      51.530 -82.840  93.295  1.00 79.13           C
ATOM   3947  CD  LYS L  18      50.613 -83.118  94.465  1.00 77.19           C
ATOM   3948  CE  LYS L  18      50.547 -81.976  95.456  1.00 82.07           C
ATOM   3949  NZ  LYS L  18      49.634 -82.279  96.584  1.00 85.48           N
ATOM   3950  N   GLY L  19      54.861 -85.410  95.243  1.00 79.06           N
ATOM   3951  CA  GLY L  19      55.000 -86.300  96.378  1.00 75.02           C
ATOM   3952  C   GLY L  19      56.414 -86.784  96.643  1.00 84.01           C
ATOM   3953  O   GLY L  19      56.610 -87.709  97.437  1.00 90.38           O
ATOM   3954  N   GLN L  20      57.409 -86.186  95.987  1.00 76.92           N
ATOM   3955  CA  GLN L  20      58.822 -86.529  96.139  1.00 79.58           C
ATOM   3956  C   GLN L  20      59.124 -88.003  95.887  1.00 76.35           C
ATOM   3957  O   GLN L  20      60.211 -88.475  96.240  1.00 77.47           O
ATOM   3958  CB  GLN L  20      59.354 -86.133  97.523  1.00 84.17           C
ATOM   3959  CG  GLN L  20      59.512 -84.633  97.735  1.00 84.16           C
ATOM   3960  CD  GLN L  20      58.306 -84.020  98.439  1.00 86.59           C
ATOM   3961  OE1 GLN L  20      57.201 -84.568  98.403  1.00 81.11           O
ATOM   3962  NE2 GLN L  20      58.519 -82.887  99.099  1.00 85.92           N
ATOM   3963  N   MET L  21      58.201 -88.751  95.288  1.00 73.70           N
ATOM   3964  CA  MET L  21      58.486 -90.145  94.999  1.00 74.91           C
ATOM   3965  C   MET L  21      59.356 -90.281  93.756  1.00 68.94           C
ATOM   3966  O   MET L  21      59.502 -89.366  92.941  1.00 66.48           O
ATOM   3967  CB  MET L  21      57.207 -90.956  94.780  1.00 74.16           C
ATOM   3968  CG  MET L  21      56.716 -91.786  95.959  1.00 75.12           C
ATOM   3969  SD  MET L  21      55.933 -90.826  97.267  1.00 94.06           S
ATOM   3970  CE  MET L  21      57.259 -90.768  98.482  1.00 87.19           C
ATOM   3971  N   ASN L  22      59.926 -91.462  93.618  1.00 66.22           N
ATOM   3972  CA  ASN L  22      60.481 -91.899  92.359  1.00 66.66           C
ATOM   3973  C   ASN L  22      59.369 -92.504  91.508  1.00 66.97           C
ATOM   3974  O   ASN L  22      58.201 -92.545  91.904  1.00 64.15           O
ATOM   3975  CB  ASN L  22      61.622 -92.869  92.628  1.00 64.48           C
ATOM   3976  CG  ASN L  22      62.884 -92.151  93.014  1.00 73.58           C
ATOM   3977  OD1 ASN L  22      63.180 -91.958  94.196  1.00 77.32           O
ATOM   3978  ND2 ASN L  22      63.659 -91.767  92.015  1.00 78.33           N
ATOM   3979  N   THR L  23      59.735 -92.975  90.319  1.00 63.79           N
ATOM   3980  CA  THR L  23      58.777 -93.514  89.362  1.00 57.49           C
ATOM   3981  C   THR L  23      59.407 -94.708  88.675  1.00 56.77           C
ATOM   3982  O   THR L  23      60.332 -94.557  87.867  1.00 59.40           O
ATOM   3983  CB  THR L  23      58.350 -92.465  88.341  1.00 54.89           C
ATOM   3984  OG1 THR L  23      57.625 -91.435  89.013  1.00 57.42           O
ATOM   3985  CG2 THR L  23      57.475 -93.080  87.282  1.00 55.36           C
ATOM   3986  N   SER L  24      58.896 -95.888  88.992  1.00 51.71           N
ATOM   3987  CA  SER L  24      59.405 -97.104  88.390  1.00 51.22           C
ATOM   3988  C   SER L  24      59.083 -97.142  86.904  1.00 48.88           C
ATOM   3989  O   SER L  24      58.153 -96.485  86.419  1.00 51.57           O
ATOM   3990  CB  SER L  24      58.806 -98.321  89.082  1.00 57.02           C
ATOM   3991  OG  SER L  24      57.554 -98.654  88.508  1.00 58.86           O
ATOM   3992  N   ALA L  25      59.872 -97.936  86.185  1.00 49.35           N
ATOM   3993  CA  ALA L  25      59.747 -98.023  84.735  1.00 52.46           C
ATOM   3994  C   ALA L  25      58.354 -98.483  84.329  1.00 56.82           C
ATOM   3995  O   ALA L  25      57.688 -97.837  83.514  1.00 55.94           O
ATOM   3996  CB  ALA L  25      60.804 -98.981  84.183  1.00 48.11           C
ATOM   3997  N   GLU L  26      57.895 -99.601  84.903  1.00 55.16           N
ATOM   3998  CA  GLU L  26      56.630-100.198  84.502  1.00 53.61           C
ATOM   3999  C   GLU L  26      55.433 -99.335  84.871  1.00 49.50           C
ATOM   4000  O   GLU L  26      54.350 -99.543  84.319  1.00 44.87           O
ATOM   4001  CB  GLU L  26      56.456-101.567  85.146  1.00 55.18           C
ATOM   4002  CG  GLU L  26      57.674-102.436  85.135  1.00 62.55           C
ATOM   4003  CD  GLU L  26      57.384-103.885  84.756  1.00 67.58           C
ATOM   4004  OE1 GLU L  26      58.342-104.692  84.790  1.00 70.15           O
ATOM   4005  OE2 GLU L  26      56.229-104.211  84.394  1.00 60.54           O
ATOM   4006  N   THR L  27      55.588 -98.406  85.816  1.00 46.63           N
ATOM   4007  CA  THR L  27      54.520 -97.450  86.063  1.00 46.33           C
ATOM   4008  C   THR L  27      54.189 -96.687  84.786  1.00 45.67           C
ATOM   4009  O   THR L  27      53.015 -96.507  84.444  1.00 46.11           O
ATOM   4010  CB  THR L  27      54.923 -96.499  87.182  1.00 50.88           C
ATOM   4011  OG1 THR L  27      55.563 -97.249  88.217  1.00 51.70           O
ATOM   4012  CG2 THR L  27      53.695 -95.816  87.764  1.00 43.35           C
ATOM   4013  N   ILE L  28      55.221 -96.296  84.036  1.00 41.19           N
ATOM   4014  CA  ILE L  28      55.039 -95.673  82.731  1.00 43.81           C
ATOM   4015  C   ILE L  28      54.290 -96.601  81.786  1.00 43.31           C
ATOM   4016  O   ILE L  28      53.438 -96.164  81.000  1.00 40.85           O
ATOM   4017  CB  ILE L  28      56.414 -95.291  82.148  1.00 48.49           C
ATOM   4018  CG1 ILE L  28      57.129 -94.278  83.059  1.00 45.29           C
ATOM   4019  CG2 ILE L  28      56.284 -94.887  80.675  1.00 38.30           C
ATOM   4020  CD1 ILE L  28      56.261 -93.159  83.562  1.00 45.69           C
ATOM   4021  N   ASP L  29      54.599 -97.887  81.839  1.00 43.36           N
ATOM   4022  CA  ASP L  29      53.965 -98.836  80.895  1.00 46.61           C
ATOM   4023  C   ASP L  29      52.472 -99.003  81.207  1.00 47.71           C
ATOM   4024  O   ASP L  29      51.708 -99.139  80.251  1.00 48.35           O
ATOM   4025  CB  ASP L  29      54.700-100.174  80.871  1.00 55.60           C
ATOM   4026  CG  ASP L  29      55.303-100.495  79.517  1.00 69.08           C
ATOM   4027  OD1 ASP L  29      55.431-101.693  79.203  1.00 75.91           O
ATOM   4028  OD2 ASP L  29      55.632 -99.543  78.785  1.00 72.19           O
ATOM   4029  N   VAL L  30      52.069 -98.981  82.476  1.00 39.50           N
ATOM   4030  CA  VAL L  30      50.645 -99.109  82.746  1.00 45.40           C
ATOM   4031  C   VAL L  30      49.931 -97.770  82.554  1.00 42.70           C
ATOM   4032  O   VAL L  30      48.774 -97.748  82.126  1.00 43.56           O
ATOM   4033  CB  VAL L  30      50.396 -99.703  84.145  1.00 42.13           C
ATOM   4034  CG1 VAL L  30      51.122-101.037  84.279  1.00 42.44           C
ATOM   4035  CG2 VAL L  30      50.827 -98.769  85.219  1.00 46.32           C
ATOM   4036  N   LEU L  31      50.595 -96.641  82.833  1.00 41.14           N
ATOM   4037  CA  LEU L  31      50.021 -95.353  82.451  1.00 42.53           C
ATOM   4038  C   LEU L  31      49.776 -95.302  80.954  1.00 43.23           C
ATOM   4039  O   LEU L  31      48.728 -94.820  80.495  1.00 42.94           O
ATOM   4040  CB  LEU L  31      50.924 -94.201  82.875  1.00 40.08           C
ATOM   4041  CG  LEU L  31      50.933 -93.866  84.361  1.00 41.45           C
ATOM   4042  CD1 LEU L  31      51.662 -92.558  84.581  1.00 44.79           C
ATOM   4043  CD2 LEU L  31      49.497 -93.781  84.914  1.00 39.86           C
ATOM   4044  N   SER L  32      50.704 -95.852  80.181  1.00 39.31           N
ATOM   4045  CA  SER L  32      50.522 -95.872  78.741  1.00 41.16           C
ATOM   4046  C   SER L  32      49.312 -96.709  78.363  1.00 45.20           C
ATOM   4047  O   SER L  32      48.520 -96.311  77.503  1.00 47.97           O
ATOM   4048  CB  SER L  32      51.792 -96.389  78.068  1.00 44.95           C
ATOM   4049  OG  SER L  32      51.841 -96.048  76.699  1.00 44.74           O
ATOM   4050  N   LYS L  33      49.139 -97.848  79.021  1.00 48.56           N
ATOM   4051  CA  LYS L  33      48.009 -98.750  78.690  1.00 48.21           C
ATOM   4052  C   LYS L  33      46.676 -98.083  79.052  1.00 43.99           C
ATOM   4053  O   LYS L  33      45.717 -98.286  78.307  1.00 44.35           O
ATOM   4054  CB  LYS L  33      48.165-100.099  79.397  1.00 49.49           C
ATOM   4055  CG  LYS L  33      47.524-101.280  78.684  1.00 65.50           C
ATOM   4056  CD  LYS L  33      46.166-101.639  79.236  1.00 72.02           C
ATOM   4057  CE  LYS L  33      46.102-101.570  80.747  1.00 60.04           C
ATOM   4058  NZ  LYS L  33      46.340-102.896  81.365  1.00 65.85           N
ATOM   4059  N   ALA L  34      46.621 -97.342  80.159  1.00 39.00           N
ATOM   4060  CA  ALA L  34      45.359 -96.707  80.522  1.00 40.67           C
ATOM   4061  C   ALA L  34      44.924 -95.733  79.427  1.00 43.63           C
ATOM   4062  O   ALA L  34      43.743 -95.694  79.051  1.00 43.32           O
ATOM   4063  CB  ALA L  34      45.487 -96.010  81.875  1.00 38.17           C
ATOM   4064  N   ILE L  35      45.896 -95.011  78.850  1.00 38.61           N
ATOM   4065  CA  ILE L  35      45.659 -94.080  77.752  1.00 40.95           C
ATOM   4066  C   ILE L  35      45.158 -94.811  76.517  1.00 39.22           C
ATOM   4067  O   ILE L  35      44.265 -94.321  75.811  1.00 38.60           O
ATOM   4068  CB  ILE L  35      46.947 -93.291  77.430  1.00 39.20           C
ATOM   4069  CG1 ILE L  35      47.292 -92.300  78.537  1.00 35.22           C
ATOM   4070  CG2 ILE L  35      46.751 -92.512  76.142  1.00 43.43           C
ATOM   4071  CD1 ILE L  35      46.051 -91.770  79.265  1.00 46.75           C
ATOM   4072  N   GLU L  36      45.769 -95.957  76.198  1.00 38.31           N
ATOM   4073  CA  GLU L  36      45.311 -96.781  75.079  1.00 41.94           C
ATOM   4074  C   GLU L  36      43.854 -97.183  75.263  1.00 44.72           C
ATOM   4075  O   GLU L  36      43.061 -97.131  74.314  1.00 44.27           O
ATOM   4076  CB  GLU L  36      46.172 -98.045  74.955  1.00 48.65           C
ATOM   4077  CG  GLU L  36      47.208 -98.077  73.834  1.00 58.02           C
ATOM   4078  CD  GLU L  36      48.241 -99.237  73.971  1.00 69.03           C
ATOM   4079  OE1 GLU L  36      49.343 -99.036  74.543  1.00 67.70           O
ATOM   4080  OE2 GLU L  36      47.960-100.351  73.471  1.00 70.83           O
ATOM   4081  N   GLN L  37      43.485 -97.586  76.481  1.00 42.95           N
ATOM   4082  CA  GLN L  37      42.109 -98.006  76.735  1.00 46.52           C
ATOM   4083  C   GLN L  37      41.148 -96.829  76.633  1.00 43.97           C
ATOM   4084  O   GLN L  37      40.081 -96.942  76.023  1.00 44.44           O
ATOM   4085  CB  GLN L  37      41.987 -98.653  78.112  1.00 48.71           C
ATOM   4086  CG  GLN L  37      42.980 -99.757  78.437  1.00 54.71           C
ATOM   4087  CD  GLN L  37      42.864-100.963  77.533  1.00 58.91           C
ATOM   4088  OE1 GLN L  37      41.806-101.583  77.439  1.00 60.14           O
ATOM   4089  NE2 GLN L  37      43.966-101.308  76.860  1.00 67.06           N
ATOM   4090  N   LEU L  38      41.498 -95.699  77.256  1.00 39.26           N
ATOM   4091  CA  LEU L  38      40.678 -94.499  77.119  1.00 40.26           C
ATOM   4092  C   LEU L  38      40.472 -94.142  75.651  1.00 44.45           C
ATOM   4093  O   LEU L  38      39.342 -93.864  75.227  1.00 44.86           O
ATOM   4094  CB  LEU L  38      41.319 -93.333  77.862  1.00 38.75           C
ATOM   4095  CG  LEU L  38      41.172 -93.399  79.372  1.00 39.85           C
ATOM   4096  CD1 LEU L  38      41.771 -92.175  79.991  1.00 33.77           C
ATOM   4097  CD2 LEU L  38      39.696 -93.519  79.753  1.00 38.34           C
ATOM   4098  N   CYS L  39      41.542 -94.190  74.850  1.00 39.45           N
ATOM   4099  CA  CYS L  39      41.417 -93.848  73.436  1.00 42.59           C
ATOM   4100  C   CYS L  39      40.466 -94.786  72.707  1.00 43.16           C
ATOM   4101  O   CYS L  39      39.674 -94.342  71.870  1.00 44.66           O
ATOM   4102  CB  CYS L  39      42.784 -93.876  72.759  1.00 45.38           C
ATOM   4103  SG  CYS L  39      43.758 -92.434  73.117  1.00 48.85           S
ATOM   4104  N   LEU L  40      40.557 -96.093  72.968  1.00 41.76           N
ATOM   4105  CA  LEU L  40      39.666 -97.008  72.261  1.00 44.37           C
ATOM   4106  C   LEU L  40      38.227 -96.915  72.784  1.00 40.57           C
ATOM   4107  O   LEU L  40      37.285 -97.091  72.013  1.00 38.28           O
ATOM   4108  CB  LEU L  40      40.211 -98.442  72.315  1.00 43.43           C
ATOM   4109  CG  LEU L  40      41.406 -98.880  71.416  1.00 54.75           C
ATOM   4110  CD1 LEU L  40      40.946 -99.133  69.987  1.00 59.31           C
ATOM   4111  CD2 LEU L  40      42.625 -97.943  71.381  1.00 49.76           C
ATOM   4112  N   LYS L  41      38.027 -96.615  74.070  1.00 41.59           N
ATOM   4113  CA  LYS L  41      36.681 -96.263  74.506  1.00 47.67           C
ATOM   4114  C   LYS L  41      36.194 -95.021  73.766  1.00 46.15           C
ATOM   4115  O   LYS L  41      35.014 -94.926  73.402  1.00 47.33           O
ATOM   4116  CB  LYS L  41      36.633 -96.039  76.024  1.00 46.67           C
ATOM   4117  CG  LYS L  41      36.436 -97.293  76.860  1.00 46.60           C
ATOM   4118  CD  LYS L  41      35.547 -98.311  76.152  1.00 54.02           C
ATOM   4119  CE  LYS L  41      36.340 -99.592  75.825  1.00 61.36           C
ATOM   4120  NZ  LYS L  41      35.518-100.718  75.277  1.00 61.88           N
ATOM   4121  N   GLY L  42      37.104 -94.074  73.509  1.00 40.94           N
ATOM   4122  CA  GLY L  42      36.720 -92.839  72.844  1.00 39.64           C
ATOM   4123  C   GLY L  42      36.214 -93.075  71.439  1.00 38.69           C
ATOM   4124  O   GLY L  42      35.179 -92.533  71.040  1.00 40.96           O
ATOM   4125  N   VAL L  43      36.928 -93.908  70.680  1.00 37.89           N
ATOM   4126  CA  VAL L  43      36.500 -94.297  69.339  1.00 38.09           C
ATOM   4127  C   VAL L  43      35.072 -94.822  69.359  1.00 43.60           C
ATOM   4128  O   VAL L  43      34.221 -94.400  68.564  1.00 41.06           O
ATOM   4129  CB  VAL L  43      37.443 -95.362  68.766  1.00 40.94           C
ATOM   4130  CG1 VAL L  43      36.846 -95.936  67.505  1.00 34.60           C
ATOM   4131  CG2 VAL L  43      38.831 -94.779  68.524  1.00 44.05           C
ATOM   4132  N   GLU L  44      34.817 -95.780  70.242  1.00 44.80           N
ATOM   4133  CA  GLU L  44      33.482 -96.424  70.283  1.00 48.59           C
ATOM   4134  C   GLU L  44      32.408 -95.389  70.604  1.00 39.53           C
ATOM   4135  O   GLU L  44      31.367 -95.400  69.952  1.00 44.30           O
ATOM   4136  CB  GLU L  44      33.486 -97.562  71.303  1.00 52.69           C
ATOM   4137  CG  GLU L  44      34.328 -98.752  70.881  1.00 57.24           C
ATOM   4138  CD  GLU L  44      34.404 -99.012  69.385  1.00 66.10           C
ATOM   4139  OE1 GLU L  44      33.376 -99.401  68.798  1.00 73.20           O
ATOM   4140  OE2 GLU L  44      35.498 -98.840  68.812  1.00 64.10           O
ATOM   4141  N   SER L  45      32.662 -94.545  71.588  1.00 41.34           N
ATOM   4142  CA  SER L  45      31.694 -93.513  71.941  1.00 40.20           C
ATOM   4143  C   SER L  45      31.372 -92.626  70.743  1.00 44.21           C
ATOM   4144  O   SER L  45      30.201 -92.289  70.490  1.00 42.87           O
ATOM   4145  CB  SER L  45      32.245 -92.699  73.104  1.00 38.47           C
ATOM   4146  OG  SER L  45      31.601 -91.450  73.226  1.00 43.61           O
ATOM   4147  N   ALA L  46      32.396 -92.273  69.968  1.00 42.19           N
ATOM   4148  CA  ALA L  46      32.162 -91.420  68.817  1.00 42.22           C
ATOM   4149  C   ALA L  46      31.466 -92.179  67.694  1.00 42.98           C
ATOM   4150  O   ALA L  46      30.604 -91.618  67.005  1.00 43.62           O
ATOM   4151  CB  ALA L  46      33.481 -90.818  68.342  1.00 38.13           C
ATOM   4152  N   LYS L  47      31.806 -93.447  67.507  1.00 39.19           N
ATOM   4153  CA  LYS L  47      31.145 -94.249  66.450  1.00 41.12           C
ATOM   4154  C   LYS L  47      29.650 -94.412  66.766  1.00 48.51           C
ATOM   4155  O   LYS L  47      28.858 -94.435  65.820  1.00 48.73           O
ATOM   4156  CB  LYS L  47      31.816 -95.609  66.258  1.00 44.34           C
ATOM   4157  CG  LYS L  47      31.862 -96.105  64.822  1.00 46.40           C
ATOM   4158  CD  LYS L  47      31.643 -97.593  64.710  1.00 64.48           C
ATOM   4159  CE  LYS L  47      32.461 -98.385  65.706  1.00 74.60           C
ATOM   4160  NZ  LYS L  47      32.724 -99.763  65.227  1.00 75.82           N
ATOM   4161  N   ALA L  48      29.289 -94.514  68.042  1.00 42.25           N
ATOM   4162  CA  ALA L  48      27.885 -94.685  68.384  1.00 46.26           C
ATOM   4163  C   ALA L  48      27.104 -93.378  68.281  1.00 47.54           C
ATOM   4164  O   ALA L  48      25.878 -93.415  68.155  1.00 48.50           O
ATOM   4165  CB  ALA L  48      27.757 -95.274  69.785  1.00 39.23           C
ATOM   4166  N   ASP L  49      27.778 -92.232  68.341  1.00 41.97           N
ATOM   4167  CA  ASP L  49      27.184 -90.951  67.980  1.00 45.51           C
ATOM   4168  C   ASP L  49      27.212 -90.713  66.470  1.00 42.49           C
ATOM   4169  O   ASP L  49      26.653 -89.728  65.997  1.00 39.27           O
ATOM   4170  CB  ASP L  49      27.925 -89.842  68.746  1.00 49.52           C
ATOM   4171  CG  ASP L  49      27.198 -88.499  68.753  1.00 66.10           C
ATOM   4172  OD1 ASP L  49      26.843 -88.048  69.875  1.00 76.26           O
ATOM   4173  OD2 ASP L  49      27.059 -87.845  67.693  1.00 69.99           O
ATOM   4174  N   GLY L  50      27.844 -91.592  65.697  1.00 46.77           N
ATOM   4175  CA  GLY L  50      27.961 -91.363  64.267  1.00 47.50           C
ATOM   4176  C   GLY L  50      29.000 -90.338  63.841  1.00 45.48           C
ATOM   4177  O   GLY L  50      28.931 -89.823  62.724  1.00 48.30           O
ATOM   4178  N   ARG L  51      29.975 -90.030  64.680  1.00 41.25           N
ATOM   4179  CA  ARG L  51      30.969 -89.038  64.310  1.00 41.55           C
ATOM   4180  C   ARG L  51      32.245 -89.712  63.828  1.00 44.32           C
ATOM   4181  O   ARG L  51      32.500 -90.889  64.093  1.00 43.86           O
ATOM   4182  CB  ARG L  51      31.271 -88.103  65.479  1.00 36.70           C
ATOM   4183  CG  ARG L  51      30.084 -87.218  65.802  1.00 43.99           C
ATOM   4184  CD  ARG L  51      30.351 -86.306  66.966  1.00 42.44           C
ATOM   4185  NE  ARG L  51      29.993 -86.903  68.244  1.00 51.80           N
ATOM   4186  CZ  ARG L  51      30.868 -87.364  69.131  1.00 51.17           C
ATOM   4187  NH1 ARG L  51      32.175 -87.357  68.888  1.00 43.33           N
ATOM   4188  NH2 ARG L  51      30.424 -87.844  70.292  1.00 47.51           N
ATOM   4189  N   LYS L  52      33.046 -88.940  63.095  1.00 42.15           N
ATOM   4190  CA  LYS L  52      34.357 -89.371  62.643  1.00 38.91           C
ATOM   4191  C   LYS L  52      35.485 -88.695  63.428  1.00 38.31           C
ATOM   4192  O   LYS L  52      36.639 -88.685  62.982  1.00 40.43           O
ATOM   4193  CB  LYS L  52      34.472 -89.103  61.144  1.00 40.45           C
ATOM   4194  CG  LYS L  52      33.376 -89.806  60.352  1.00 44.72           C
ATOM   4195  CD  LYS L  52      33.923 -90.428  59.066  1.00 56.75           C
ATOM   4196  CE  LYS L  52      32.833 -91.133  58.261  1.00 60.84           C
ATOM   4197  NZ  LYS L  52      32.829 -92.609  58.517  1.00 62.96           N
ATOM   4198  N   THR L  53      35.174 -88.132  64.594  1.00 34.47           N
ATOM   4199  CA  THR L  53      36.132 -87.357  65.367  1.00 34.68           C
ATOM   4200  C   THR L  53      35.984 -87.751  66.821  1.00 34.62           C
ATOM   4201  O   THR L  53      34.898 -87.632  67.379  1.00 41.27           O
ATOM   4202  CB  THR L  53      35.898 -85.842  65.222  1.00 38.43           C
ATOM   4203  OG1 THR L  53      36.014 -85.443  63.851  1.00 34.22           O
ATOM   4204  CG2 THR L  53      36.919 -85.065  66.066  1.00 37.77           C
ATOM   4205  N   VAL L  54      37.076 -88.173  67.437  1.00 37.58           N
ATOM   4206  CA  VAL L  54      37.118 -88.396  68.879  1.00 37.52           C
ATOM   4207  C   VAL L  54      37.281 -87.051  69.575  1.00 38.20           C
ATOM   4208  O   VAL L  54      38.321 -86.393  69.431  1.00 39.70           O
ATOM   4209  CB  VAL L  54      38.278 -89.335  69.238  1.00 39.11           C
ATOM   4210  CG1 VAL L  54      38.382 -89.494  70.749  1.00 38.16           C
ATOM   4211  CG2 VAL L  54      38.125 -90.675  68.512  1.00 33.42           C
ATOM   4212  N   MET L  55      36.282 -86.645  70.352  1.00 35.84           N
ATOM   4213  CA  MET L  55      36.250 -85.333  70.991  1.00 35.33           C
ATOM   4214  C   MET L  55      36.273 -85.499  72.495  1.00 35.25           C
ATOM   4215  O   MET L  55      36.174 -86.610  73.007  1.00 41.59           O
ATOM   4216  CB  MET L  55      35.000 -84.554  70.603  1.00 38.81           C
ATOM   4217  CG  MET L  55      34.621 -84.746  69.178  1.00 43.98           C
ATOM   4218  SD  MET L  55      33.346 -83.562  68.743  1.00 52.42           S
ATOM   4219  CE  MET L  55      32.959 -84.192  67.155  1.00 45.19           C
ATOM   4220  N   ALA L  56      36.377 -84.375  73.208  1.00 34.44           N
ATOM   4221  CA  ALA L  56      36.486 -84.446  74.663  1.00 37.87           C
ATOM   4222  C   ALA L  56      35.300 -85.180  75.261  1.00 39.54           C
ATOM   4223  O   ALA L  56      35.458 -85.961  76.206  1.00 42.34           O
ATOM   4224  CB  ALA L  56      36.606 -83.052  75.275  1.00 35.55           C
ATOM   4225  N   ARG L  57      34.112 -84.989  74.691  1.00 37.32           N
ATOM   4226  CA  ARG L  57      32.929 -85.640  75.243  1.00 41.80           C
ATOM   4227  C   ARG L  57      33.001 -87.165  75.162  1.00 45.66           C
ATOM   4228  O   ARG L  57      32.261 -87.846  75.880  1.00 43.30           O
ATOM   4229  CB  ARG L  57      31.663 -85.142  74.529  1.00 43.87           C
ATOM   4230  CG  ARG L  57      31.383 -85.792  73.179  1.00 41.67           C
ATOM   4231  CD  ARG L  57      30.319 -85.002  72.443  1.00 41.88           C
ATOM   4232  NE  ARG L  57      30.830 -83.691  72.055  1.00 49.41           N
ATOM   4233  CZ  ARG L  57      30.545 -83.069  70.917  1.00 50.23           C
ATOM   4234  NH1 ARG L  57      29.691 -83.582  70.037  1.00 48.02           N
ATOM   4235  NH2 ARG L  57      31.111 -81.890  70.667  1.00 42.52           N
ATOM   4236  N   ASP L  58      33.862 -87.717  74.297  1.00 44.97           N
ATOM   4237  CA  ASP L  58      34.014 -89.163  74.172  1.00 42.31           C
ATOM   4238  C   ASP L  58      34.979 -89.753  75.203  1.00 44.68           C
ATOM   4239  O   ASP L  58      35.070 -90.977  75.323  1.00 47.37           O
ATOM   4240  CB  ASP L  58      34.479 -89.537  72.745  1.00 42.96           C
ATOM   4241  CG  ASP L  58      33.515 -89.044  71.630  1.00 46.31           C
ATOM   4242  OD1 ASP L  58      32.341 -89.494  71.599  1.00 52.39           O
ATOM   4243  OD2 ASP L  58      33.924 -88.219  70.780  1.00 39.15           O
ATOM   4244  N   ILE L  59      35.700 -88.934  75.947  1.00 41.20           N
ATOM   4245  CA  ILE L  59      36.603 -89.426  76.977  1.00 46.72           C
ATOM   4246  C   ILE L  59      35.917 -89.224  78.319  1.00 51.69           C
ATOM   4247  O   ILE L  59      35.813 -88.095  78.813  1.00 52.17           O
ATOM   4248  CB  ILE L  59      37.960 -88.709  76.949  1.00 42.82           C
ATOM   4249  CG1 ILE L  59      38.631 -88.825  75.573  1.00 42.20           C
ATOM   4250  CG2 ILE L  59      38.866 -89.317  78.007  1.00 45.57           C
ATOM   4251  CD1 ILE L  59      38.571 -90.240  74.946  1.00 43.76           C
ATOM   4252  N   VAL L  60      35.467 -90.305  78.931  1.00 53.17           N
ATOM   4253  CA  VAL L  60      34.847 -90.234  80.247  1.00 61.93           C
ATOM   4254  C   VAL L  60      35.891 -90.641  81.277  1.00 66.37           C
ATOM   4255  O   VAL L  60      36.499 -91.714  81.177  1.00 62.52           O
ATOM   4256  CB  VAL L  60      33.595 -91.120  80.325  1.00 71.75           C
ATOM   4257  CG1 VAL L  60      33.289 -91.490  81.767  1.00 69.92           C
ATOM   4258  CG2 VAL L  60      32.418 -90.412  79.661  1.00 58.15           C
ATOM   4259  N   ILE L  61      36.125 -89.767  82.250  1.00 72.68           N
ATOM   4260  CA  ILE L  61      37.125 -89.985  83.285  1.00 80.91           C
ATOM   4261  C   ILE L  61      36.520 -89.963  84.688  1.00 90.96           C
ATOM   4262  O   ILE L  61      37.257 -89.905  85.674  1.00 91.53           O
ATOM   4263  CB  ILE L  61      38.288 -88.980  83.136  1.00 68.67           C
ATOM   4264  CG1 ILE L  61      37.829 -87.517  83.268  1.00 74.98           C
ATOM   4265  CG2 ILE L  61      38.981 -89.174  81.794  1.00 57.16           C
ATOM   4266  CD1 ILE L  61      37.478 -87.013  84.668  1.00 84.16           C
ATOM   4267  N   ASP L  62      35.183 -90.045  84.792  1.00 93.20           N
ATOM   4268  CA  ASP L  62      34.489 -89.925  86.076  1.00 95.16           C
ATOM   4269  C   ASP L  62      34.978 -90.954  87.092  1.00 97.71           C
ATOM   4270  O   ASP L  62      35.180 -90.625  88.268  1.00 94.25           O
ATOM   4271  CB  ASP L  62      32.970 -90.052  85.866  1.00 93.77           C
ATOM   4272  CG  ASP L  62      32.499 -91.509  85.698  1.00 98.43           C
ATOM   4273  OD1 ASP L  62      33.022 -92.227  84.814  1.00 97.68           O
ATOM   4274  OD2 ASP L  62      31.604 -91.945  86.461  1.00 99.30           O
ATOM   4275  N   HIS L  63      35.176 -92.207  86.657  1.00 97.82           N
ATOM   4276  CA  HIS L  63      35.520 -93.274  87.594  1.00102.18           C
ATOM   4277  C   HIS L  63      36.863 -93.017  88.262  1.00105.00           C
ATOM   4278  O   HIS L  63      37.112 -93.507  89.371  1.00108.31           O
ATOM   4279  CB  HIS L  63      35.521 -94.637  86.889  1.00102.28           C
ATOM   4280  CG  HIS L  63      36.062 -94.613  85.490  1.00102.42           C
ATOM   4281  ND1 HIS L  63      35.429 -93.961  84.451  1.00 97.40           N
ATOM   4282  CD2 HIS L  63      37.167 -95.181  84.954  1.00103.62           C
ATOM   4283  CE1 HIS L  63      36.125 -94.121  83.340  1.00 93.83           C
ATOM   4284  NE2 HIS L  63      37.187 -94.858  83.618  1.00 95.99           N
ATOM   4285  N   LEU L  64      37.732 -92.253  87.608  1.00102.74           N
ATOM   4286  CA  LEU L  64      38.972 -91.780  88.213  1.00101.88           C
ATOM   4287  C   LEU L  64      38.673 -90.635  89.186  1.00 97.16           C
ATOM   4288  O   LEU L  64      39.569 -90.132  89.864  1.00 97.58           O
ATOM   4289  CB  LEU L  64      39.956 -91.323  87.129  1.00 95.08           C
ATOM   4290  CG  LEU L  64      40.982 -92.305  86.556  1.00 86.15           C
ATOM   4291  CD1 LEU L  64      40.346 -93.301  85.610  1.00 84.51           C
ATOM   4292  CD2 LEU L  64      42.038 -91.502  85.825  1.00 69.66           C
TER    4293      LEU L  64
ATOM   4294  N   ALA M   2      50.507 -75.387  81.413  1.00 87.34           N
ATOM   4295  CA  ALA M   2      51.571 -76.071  82.141  1.00 97.68           C
ATOM   4296  C   ALA M   2      51.366 -77.605  82.217  1.00101.44           C
ATOM   4297  O   ALA M   2      50.509 -78.098  82.966  1.00101.25           O
ATOM   4298  CB  ALA M   2      51.710 -75.472  83.550  1.00 90.37           C
ATOM   4299  N   GLU M   3      52.151 -78.333  81.409  1.00 95.11           N
ATOM   4300  CA  GLU M   3      52.311 -79.790  81.469  1.00 90.83           C
ATOM   4301  C   GLU M   3      51.220 -80.575  80.737  1.00 80.52           C
ATOM   4302  O   GLU M   3      50.202 -80.963  81.323  1.00 74.95           O
ATOM   4303  CB  GLU M   3      52.424 -80.264  82.926  1.00 88.68           C
ATOM   4304  CG  GLU M   3      53.865 -80.537  83.330  1.00 93.43           C
ATOM   4305  CD  GLU M   3      54.694 -79.266  83.456  1.00 98.65           C
ATOM   4306  OE1 GLU M   3      54.105 -78.160  83.496  1.00 96.75           O
ATOM   4307  OE2 GLU M   3      55.940 -79.376  83.483  1.00 96.96           O
ATOM   4308  N   VAL M   4      51.438 -80.813  79.446  1.00 74.52           N
ATOM   4309  CA  VAL M   4      50.696 -81.838  78.728  1.00 67.32           C
ATOM   4310  C   VAL M   4      51.412 -83.157  78.973  1.00 60.50           C
ATOM   4311  O   VAL M   4      52.646 -83.227  78.927  1.00 61.40           O
ATOM   4312  CB  VAL M   4      50.588 -81.504  77.226  1.00 66.64           C
ATOM   4313  CG1 VAL M   4      50.229 -80.042  77.030  1.00 58.23           C
ATOM   4314  CG2 VAL M   4      51.847 -81.868  76.451  1.00 60.24           C
ATOM   4315  N   LEU M   5      50.650 -84.193  79.291  1.00 53.97           N
ATOM   4316  CA  LEU M   5      51.236 -85.407  79.819  1.00 50.66           C
ATOM   4317  C   LEU M   5      51.174 -86.560  78.845  1.00 45.85           C
ATOM   4318  O   LEU M   5      51.624 -87.660  79.184  1.00 44.89           O
ATOM   4319  CB  LEU M   5      50.544 -85.798  81.125  1.00 51.87           C
ATOM   4320  CG  LEU M   5      50.571 -84.733  82.215  1.00 55.62           C
ATOM   4321  CD1 LEU M   5      49.998 -85.306  83.495  1.00 55.42           C
ATOM   4322  CD2 LEU M   5      51.991 -84.260  82.434  1.00 61.11           C
ATOM   4323  N   VAL M   6      50.625 -86.354  77.657  1.00 44.00           N
ATOM   4324  CA  VAL M   6      50.502 -87.441  76.700  1.00 47.42           C
ATOM   4325  C   VAL M   6      51.189 -87.004  75.416  1.00 46.19           C
ATOM   4326  O   VAL M   6      51.263 -85.810  75.114  1.00 46.67           O
ATOM   4327  CB  VAL M   6      49.023 -87.851  76.436  1.00 45.99           C
ATOM   4328  CG1 VAL M   6      48.264 -88.039  77.755  1.00 43.24           C
ATOM   4329  CG2 VAL M   6      48.327 -86.869  75.546  1.00 49.97           C
ATOM   4330  N   VAL M   7      51.702 -87.987  74.672  1.00 42.24           N
ATOM   4331  CA  VAL M   7      52.454 -87.751  73.435  1.00 46.18           C
ATOM   4332  C   VAL M   7      51.445 -87.528  72.307  1.00 45.92           C
ATOM   4333  O   VAL M   7      50.930 -88.482  71.707  1.00 42.23           O
ATOM   4334  CB  VAL M   7      53.411 -88.908  73.120  1.00 51.95           C
ATOM   4335  CG1 VAL M   7      54.319 -88.535  71.949  1.00 46.16           C
ATOM   4336  CG2 VAL M   7      54.238 -89.350  74.380  1.00 42.23           C
ATOM   4337  N   THR M   8      51.188 -86.253  71.990  1.00 42.80           N
ATOM   4338  CA  THR M   8      50.040 -85.894  71.160  1.00 42.16           C
ATOM   4339  C   THR M   8      50.075 -86.592  69.810  1.00 41.96           C
ATOM   4340  O   THR M   8      49.063 -87.143  69.360  1.00 42.14           O
ATOM   4341  CB  THR M   8      49.984 -84.384  70.972  1.00 39.20           C
ATOM   4342  OG1 THR M   8      49.728 -83.775  72.242  1.00 50.84           O
ATOM   4343  CG2 THR M   8      48.870 -84.008  69.999  1.00 36.34           C
ATOM   4344  N   SER M   9      51.228 -86.565  69.141  1.00 38.39           N
ATOM   4345  CA  SER M   9      51.314 -87.135  67.802  1.00 38.07           C
ATOM   4346  C   SER M   9      51.021 -88.623  67.818  1.00 42.74           C
ATOM   4347  O   SER M   9      50.470 -89.163  66.849  1.00 43.37           O
ATOM   4348  CB  SER M   9      52.704 -86.886  67.231  1.00 43.80           C
ATOM   4349  OG  SER M   9      53.686 -87.234  68.205  1.00 50.15           O
ATOM   4350  N   LYS M  10      51.359 -89.294  68.917  1.00 42.27           N
ATOM   4351  CA  LYS M  10      51.215 -90.738  69.012  1.00 42.79           C
ATOM   4352  C   LYS M  10      49.808 -91.156  69.426  1.00 37.82           C
ATOM   4353  O   LYS M  10      49.294 -92.163  68.932  1.00 36.69           O
ATOM   4354  CB  LYS M  10      52.258 -91.283  69.989  1.00 45.76           C
ATOM   4355  CG  LYS M  10      53.002 -92.458  69.434  1.00 52.07           C
ATOM   4356  CD  LYS M  10      54.372 -92.623  70.086  1.00 56.80           C
ATOM   4357  CE  LYS M  10      55.449 -92.014  69.215  1.00 59.60           C
ATOM   4358  NZ  LYS M  10      56.764 -92.045  69.894  1.00 54.73           N
ATOM   4359  N   VAL M  11      49.164 -90.404  70.316  1.00 34.69           N
ATOM   4360  CA  VAL M  11      47.741 -90.631  70.550  1.00 39.84           C
ATOM   4361  C   VAL M  11      46.974 -90.518  69.238  1.00 36.95           C
ATOM   4362  O   VAL M  11      46.162 -91.385  68.897  1.00 35.37           O
ATOM   4363  CB  VAL M  11      47.197 -89.647  71.603  1.00 41.43           C
ATOM   4364  CG1 VAL M  11      45.651 -89.663  71.611  1.00 39.84           C
ATOM   4365  CG2 VAL M  11      47.786 -89.949  72.985  1.00 42.06           C
ATOM   4366  N   LYS M  12      47.252 -89.462  68.461  1.00 39.56           N
ATOM   4367  CA  LYS M  12      46.473 -89.230  67.245  1.00 42.95           C
ATOM   4368  C   LYS M  12      46.734 -90.322  66.229  1.00 39.60           C
ATOM   4369  O   LYS M  12      45.811 -90.774  65.536  1.00 40.08           O
ATOM   4370  CB  LYS M  12      46.792 -87.864  66.631  1.00 38.85           C
ATOM   4371  CG  LYS M  12      45.993 -86.732  67.219  1.00 46.63           C
ATOM   4372  CD  LYS M  12      46.836 -85.475  67.484  1.00 52.17           C
ATOM   4373  CE  LYS M  12      47.176 -84.702  66.206  1.00 51.48           C
ATOM   4374  NZ  LYS M  12      47.843 -83.380  66.523  1.00 60.60           N
ATOM   4375  N   LYS M  13      47.993 -90.750  66.134  1.00 38.87           N
ATOM   4376  CA  LYS M  13      48.354 -91.847  65.247  1.00 40.82           C
ATOM   4377  C   LYS M  13      47.541 -93.089  65.575  1.00 39.19           C
ATOM   4378  O   LYS M  13      46.987 -93.741  64.684  1.00 41.24           O
ATOM   4379  CB  LYS M  13      49.850 -92.123  65.384  1.00 44.64           C
ATOM   4380  CG  LYS M  13      50.366 -93.285  64.573  1.00 54.62           C
ATOM   4381  CD  LYS M  13      51.584 -92.872  63.765  1.00 63.56           C
ATOM   4382  CE  LYS M  13      52.273 -94.076  63.128  1.00 71.43           C
ATOM   4383  NZ  LYS M  13      51.832 -94.338  61.730  1.00 78.64           N
ATOM   4384  N   LEU M  14      47.430 -93.407  66.866  1.00 37.86           N
ATOM   4385  CA  LEU M  14      46.712 -94.604  67.277  1.00 40.06           C
ATOM   4386  C   LEU M  14      45.215 -94.477  67.001  1.00 42.22           C
ATOM   4387  O   LEU M  14      44.596 -95.409  66.473  1.00 41.76           O
ATOM   4388  CB  LEU M  14      46.982 -94.886  68.755  1.00 38.31           C
ATOM   4389  CG  LEU M  14      46.065 -95.958  69.343  1.00 51.51           C
ATOM   4390  CD1 LEU M  14      46.734 -97.317  69.269  1.00 56.21           C
ATOM   4391  CD2 LEU M  14      45.696 -95.627  70.765  1.00 50.28           C
ATOM   4392  N   ILE M  15      44.618 -93.328  67.332  1.00 38.04           N
ATOM   4393  CA  ILE M  15      43.191 -93.154  67.073  1.00 39.07           C
ATOM   4394  C   ILE M  15      42.938 -93.205  65.583  1.00 39.68           C
ATOM   4395  O   ILE M  15      41.909 -93.729  65.132  1.00 37.65           O
ATOM   4396  CB  ILE M  15      42.672 -91.839  67.691  1.00 37.95           C
ATOM   4397  CG1 ILE M  15      42.502 -91.978  69.209  1.00 36.46           C
ATOM   4398  CG2 ILE M  15      41.374 -91.405  67.010  1.00 32.99           C
ATOM   4399  CD1 ILE M  15      42.186 -90.678  69.920  1.00 36.95           C
ATOM   4400  N   LYS M  16      43.882 -92.737  64.772  1.00 39.06           N
ATOM   4401  CA  LYS M  16      43.633 -92.711  63.307  1.00 40.25           C
ATOM   4402  C   LYS M  16      43.771 -94.122  62.742  1.00 44.35           C
ATOM   4403  O   LYS M  16      42.999 -94.477  61.857  1.00 47.26           O
ATOM   4404  CB  LYS M  16      44.587 -91.760  62.581  1.00 42.44           C
ATOM   4405  CG  LYS M  16      44.763 -92.010  61.091  1.00 39.44           C
ATOM   4406  CD  LYS M  16      43.822 -91.202  60.226  1.00 47.47           C
ATOM   4407  CE  LYS M  16      43.141 -90.075  60.973  1.00 55.79           C
ATOM   4408  NZ  LYS M  16      43.107 -88.827  60.176  1.00 61.95           N
ATOM   4409  N   GLU M  17      44.723 -94.894  63.254  1.00 49.18           N
ATOM   4410  CA  GLU M  17      44.941 -96.214  62.671  1.00 50.38           C
ATOM   4411  C   GLU M  17      43.954 -97.257  63.182  1.00 53.95           C
ATOM   4412  O   GLU M  17      43.495 -98.100  62.404  1.00 65.74           O
ATOM   4413  CB  GLU M  17      46.375 -96.683  62.940  1.00 56.97           C
ATOM   4414  CG  GLU M  17      47.446 -95.962  62.095  1.00 63.70           C
ATOM   4415  CD  GLU M  17      48.876 -96.344  62.488  1.00 75.98           C
ATOM   4416  OE1 GLU M  17      49.202 -96.350  63.700  1.00 75.52           O
ATOM   4417  OE2 GLU M  17      49.678 -96.653  61.581  1.00 81.67           O
ATOM   4418  N   LYS M  18      43.611 -97.236  64.472  1.00 53.31           N
ATOM   4419  CA  LYS M  18      42.661 -98.225  64.971  1.00 48.37           C
ATOM   4420  C   LYS M  18      41.228 -97.790  64.695  1.00 55.88           C
ATOM   4421  O   LYS M  18      40.390 -98.617  64.315  1.00 64.21           O
ATOM   4422  CB  LYS M  18      42.890 -98.470  66.464  1.00 48.43           C
ATOM   4423  CG  LYS M  18      43.995 -99.492  66.720  1.00 55.32           C
ATOM   4424  CD  LYS M  18      43.741-100.350  67.971  1.00 64.06           C
ATOM   4425  CE  LYS M  18      44.967-101.226  68.318  1.00 66.93           C
ATOM   4426  NZ  LYS M  18      45.800-100.708  69.461  1.00 58.65           N
ATOM   4427  N   GLY M  19      40.936 -96.491  64.826  1.00 48.42           N
ATOM   4428  CA  GLY M  19      39.579 -96.007  64.685  1.00 41.73           C
ATOM   4429  C   GLY M  19      39.250 -95.335  63.367  1.00 46.76           C
ATOM   4430  O   GLY M  19      38.076 -95.159  63.038  1.00 52.44           O
ATOM   4431  N   GLN M  20      40.269 -94.955  62.602  1.00 50.17           N
ATOM   4432  CA  GLN M  20      40.088 -94.167  61.377  1.00 47.48           C
ATOM   4433  C   GLN M  20      39.382 -92.839  61.655  1.00 41.74           C
ATOM   4434  O   GLN M  20      38.596 -92.354  60.849  1.00 42.35           O
ATOM   4435  CB  GLN M  20      39.374 -94.968  60.289  1.00 43.93           C
ATOM   4436  CG  GLN M  20      40.173 -96.190  59.867  1.00 50.79           C
ATOM   4437  CD  GLN M  20      39.582 -97.489  60.379  1.00 60.56           C
ATOM   4438  OE1 GLN M  20      38.576 -97.965  59.856  1.00 71.31           O
ATOM   4439  NE2 GLN M  20      40.176 -98.048  61.435  1.00 58.21           N
ATOM   4440  N   MET M  21      39.745 -92.214  62.772  1.00 44.22           N
ATOM   4441  CA  MET M  21      39.185 -90.962  63.261  1.00 40.00           C
ATOM   4442  C   MET M  21      40.276 -89.902  63.436  1.00 41.28           C
ATOM   4443  O   MET M  21      41.460 -90.200  63.641  1.00 35.72           O
ATOM   4444  CB  MET M  21      38.527 -91.172  64.617  1.00 34.56           C
ATOM   4445  CG  MET M  21      37.785 -92.466  64.684  1.00 45.21           C
ATOM   4446  SD  MET M  21      36.009 -92.230  64.668  1.00 58.97           S
ATOM   4447  CE  MET M  21      35.745 -92.204  66.392  1.00 38.04           C
ATOM   4448  N   ASN M  22      39.736 -88.704  63.569  1.00 32.16           N
ATOM   4449  CA  ASN M  22      40.583 -87.562  63.899  1.00 36.55           C
ATOM   4450  C   ASN M  22      40.433 -87.394  65.401  1.00 34.92           C
ATOM   4451  O   ASN M  22      39.600 -88.086  65.989  1.00 36.80           O
ATOM   4452  CB  ASN M  22      40.130 -86.320  63.134  1.00 41.84           C
ATOM   4453  CG  ASN M  22      40.217 -86.474  61.634  1.00 43.12           C
ATOM   4454  OD1 ASN M  22      41.214 -86.964  61.112  1.00 52.52           O
ATOM   4455  ND2 ASN M  22      39.175 -86.058  60.936  1.00 40.06           N
ATOM   4456  N   THR M  23      41.188 -86.491  65.976  1.00 34.53           N
ATOM   4457  CA  THR M  23      41.236 -86.221  67.404  1.00 37.82           C
ATOM   4458  C   THR M  23      41.162 -84.716  67.598  1.00 35.91           C
ATOM   4459  O   THR M  23      41.961 -83.971  67.024  1.00 40.50           O
ATOM   4460  CB  THR M  23      42.538 -86.761  68.036  1.00 38.15           C
ATOM   4461  OG1 THR M  23      42.777 -88.094  67.580  1.00 37.96           O
ATOM   4462  CG2 THR M  23      42.457 -86.742  69.561  1.00 38.32           C
ATOM   4463  N   SER M  24      40.199 -84.270  68.383  1.00 38.62           N
ATOM   4464  CA  SER M  24      40.146 -82.865  68.742  1.00 41.99           C
ATOM   4465  C   SER M  24      41.346 -82.511  69.614  1.00 44.25           C
ATOM   4466  O   SER M  24      41.857 -83.345  70.375  1.00 41.61           O
ATOM   4467  CB  SER M  24      38.854 -82.558  69.490  1.00 38.13           C
ATOM   4468  OG  SER M  24      37.787 -83.304  68.941  1.00 43.27           O
ATOM   4469  N   ALA M  25      41.792 -81.259  69.504  1.00 39.93           N
ATOM   4470  CA  ALA M  25      42.826 -80.792  70.421  1.00 45.05           C
ATOM   4471  C   ALA M  25      42.369 -80.930  71.874  1.00 44.77           C
ATOM   4472  O   ALA M  25      43.183 -81.196  72.763  1.00 46.07           O
ATOM   4473  CB  ALA M  25      43.200 -79.341  70.086  1.00 35.40           C
ATOM   4474  N   GLU M  26      41.072 -80.806  72.122  1.00 43.91           N
ATOM   4475  CA  GLU M  26      40.563 -80.864  73.515  1.00 49.13           C
ATOM   4476  C   GLU M  26      40.627 -82.298  74.053  1.00 47.18           C
ATOM   4477  O   GLU M  26      40.756 -82.446  75.270  1.00 43.47           O
ATOM   4478  CB  GLU M  26      39.140 -80.306  73.577  1.00 48.50           C
ATOM   4479  CG  GLU M  26      38.301 -80.687  72.373  1.00 64.79           C
ATOM   4480  CD  GLU M  26      36.813 -80.848  72.635  1.00 70.86           C
ATOM   4481  OE1 GLU M  26      36.196 -81.730  72.009  1.00 54.33           O
ATOM   4482  OE2 GLU M  26      36.276 -80.085  73.459  1.00 77.81           O
ATOM   4483  N   THR M  27      40.528 -83.304  73.184  1.00 39.76           N
ATOM   4484  CA  THR M  27      40.683 -84.676  73.646  1.00 40.95           C
ATOM   4485  C   THR M  27      42.016 -84.867  74.369  1.00 42.65           C
ATOM   4486  O   THR M  27      42.078 -85.502  75.432  1.00 38.67           O
ATOM   4487  CB  THR M  27      40.592 -85.630  72.459  1.00 43.56           C
ATOM   4488  OG1 THR M  27      39.319 -85.500  71.827  1.00 39.66           O
ATOM   4489  CG2 THR M  27      40.786 -87.067  72.919  1.00 43.58           C
ATOM   4490  N   ILE M  28      43.094 -84.316  73.800  1.00 42.26           N
ATOM   4491  CA  ILE M  28      44.423 -84.420  74.393  1.00 40.86           C
ATOM   4492  C   ILE M  28      44.445 -83.815  75.789  1.00 46.14           C
ATOM   4493  O   ILE M  28      45.128 -84.329  76.685  1.00 50.87           O
ATOM   4494  CB  ILE M  28      45.458 -83.755  73.466  1.00 43.88           C
ATOM   4495  CG1 ILE M  28      45.285 -84.271  72.036  1.00 42.66           C
ATOM   4496  CG2 ILE M  28      46.868 -83.990  73.969  1.00 43.57           C
ATOM   4497  CD1 ILE M  28      45.806 -85.686  71.829  1.00 44.81           C
ATOM   4498  N   ASP M  29      43.673 -82.750  76.025  1.00 43.93           N
ATOM   4499  CA  ASP M  29      43.660 -82.156  77.363  1.00 45.76           C
ATOM   4500  C   ASP M  29      42.993 -83.068  78.388  1.00 46.08           C
ATOM   4501  O   ASP M  29      43.473 -83.177  79.523  1.00 45.90           O
ATOM   4502  CB  ASP M  29      42.971 -80.799  77.339  1.00 50.01           C
ATOM   4503  CG  ASP M  29      43.674 -79.812  76.420  1.00 60.02           C
ATOM   4504  OD1 ASP M  29      44.919 -79.866  76.329  1.00 64.74           O
ATOM   4505  OD2 ASP M  29      42.989 -78.970  75.799  1.00 70.61           O
ATOM   4506  N   VAL M  30      41.896 -83.736  78.010  1.00 40.77           N
ATOM   4507  CA  VAL M  30      41.232 -84.651  78.936  1.00 40.87           C
ATOM   4508  C   VAL M  30      42.125 -85.855  79.257  1.00 41.47           C
ATOM   4509  O   VAL M  30      42.244 -86.259  80.421  1.00 38.35           O
ATOM   4510  CB  VAL M  30      39.866 -85.087  78.378  1.00 42.10           C
ATOM   4511  CG1 VAL M  30      39.185 -86.006  79.371  1.00 43.41           C
ATOM   4512  CG2 VAL M  30      39.000 -83.886  78.143  1.00 41.62           C
ATOM   4513  N   LEU M  31      42.757 -86.449  78.239  1.00 38.62           N
ATOM   4514  CA  LEU M  31      43.700 -87.535  78.498  1.00 40.80           C
ATOM   4515  C   LEU M  31      44.728 -87.128  79.541  1.00 42.71           C
ATOM   4516  O   LEU M  31      45.017 -87.896  80.465  1.00 39.37           O
ATOM   4517  CB  LEU M  31      44.396 -87.960  77.204  1.00 38.31           C
ATOM   4518  CG  LEU M  31      43.427 -88.605  76.208  1.00 41.86           C
ATOM   4519  CD1 LEU M  31      44.048 -88.850  74.844  1.00 37.47           C
ATOM   4520  CD2 LEU M  31      42.792 -89.881  76.777  1.00 38.89           C
ATOM   4521  N   SER M  32      45.260 -85.903  79.429  1.00 42.79           N
ATOM   4522  CA  SER M  32      46.300 -85.468  80.358  1.00 50.29           C
ATOM   4523  C   SER M  32      45.758 -85.340  81.773  1.00 45.03           C
ATOM   4524  O   SER M  32      46.469 -85.621  82.741  1.00 44.20           O
ATOM   4525  CB  SER M  32      46.917 -84.144  79.906  1.00 46.89           C
ATOM   4526  OG  SER M  32      47.617 -84.319  78.690  1.00 47.54           O
ATOM   4527  N   LYS M  33      44.505 -84.944  81.913  1.00 41.99           N
ATOM   4528  CA  LYS M  33      43.911 -84.864  83.268  1.00 47.09           C
ATOM   4529  C   LYS M  33      43.729 -86.275  83.823  1.00 44.89           C
ATOM   4530  O   LYS M  33      43.825 -86.429  85.041  1.00 49.40           O
ATOM   4531  CB  LYS M  33      42.609 -84.067  83.236  1.00 48.91           C
ATOM   4532  CG  LYS M  33      42.757 -82.587  83.555  1.00 60.93           C
ATOM   4533  CD  LYS M  33      42.882 -81.720  82.321  1.00 71.65           C
ATOM   4534  CE  LYS M  33      41.544 -81.283  81.763  1.00 69.74           C
ATOM   4535  NZ  LYS M  33      41.166 -79.935  82.247  1.00 77.48           N
ATOM   4536  N   ALA M  34      43.460 -87.252  82.966  1.00 39.46           N
ATOM   4537  CA  ALA M  34      43.397 -88.628  83.436  1.00 44.26           C
ATOM   4538  C   ALA M  34      44.738 -89.052  84.011  1.00 46.16           C
ATOM   4539  O   ALA M  34      44.814 -89.548  85.143  1.00 47.78           O
ATOM   4540  CB  ALA M  34      42.980 -89.564  82.301  1.00 43.31           C
ATOM   4541  N   ILE M  35      45.812 -88.846  83.241  1.00 46.29           N
ATOM   4542  CA  ILE M  35      47.149 -89.224  83.692  1.00 45.59           C
ATOM   4543  C   ILE M  35      47.459 -88.557  85.025  1.00 45.60           C
ATOM   4544  O   ILE M  35      47.902 -89.205  85.979  1.00 46.06           O
ATOM   4545  CB  ILE M  35      48.195 -88.854  82.626  1.00 43.40           C
ATOM   4546  CG1 ILE M  35      48.144 -89.846  81.465  1.00 47.71           C
ATOM   4547  CG2 ILE M  35      49.590 -88.925  83.219  1.00 41.43           C
ATOM   4548  CD1 ILE M  35      48.269 -91.321  81.876  1.00 50.35           C
ATOM   4549  N   GLU M  36      47.203 -87.251  85.111  1.00 48.02           N
ATOM   4550  CA  GLU M  36      47.389 -86.500  86.348  1.00 49.80           C
ATOM   4551  C   GLU M  36      46.674 -87.160  87.520  1.00 54.74           C
ATOM   4552  O   GLU M  36      47.278 -87.398  88.572  1.00 55.21           O
ATOM   4553  CB  GLU M  36      46.889 -85.069  86.153  1.00 49.09           C
ATOM   4554  CG  GLU M  36      47.285 -84.095  87.239  1.00 61.72           C
ATOM   4555  CD  GLU M  36      47.104 -82.631  86.812  1.00 78.62           C
ATOM   4556  OE1 GLU M  36      47.903 -82.140  85.975  1.00 81.37           O
ATOM   4557  OE2 GLU M  36      46.170 -81.969  87.325  1.00 79.22           O
ATOM   4558  N   GLN M  37      45.382 -87.467  87.359  1.00 48.63           N
ATOM   4559  CA  GLN M  37      44.645 -88.086  88.460  1.00 55.24           C
ATOM   4560  C   GLN M  37      45.189 -89.476  88.773  1.00 52.13           C
ATOM   4561  O   GLN M  37      45.367 -89.829  89.943  1.00 55.43           O
ATOM   4562  CB  GLN M  37      43.144 -88.134  88.147  1.00 57.04           C
ATOM   4563  CG  GLN M  37      42.424 -86.826  88.496  1.00 61.61           C
ATOM   4564  CD  GLN M  37      41.139 -86.587  87.699  1.00 74.67           C
ATOM   4565  OE1 GLN M  37      40.744 -87.391  86.846  1.00 70.00           O
ATOM   4566  NE2 GLN M  37      40.472 -85.472  87.991  1.00 77.27           N
ATOM   4567  N   LEU M  38      45.502 -90.264  87.743  1.00 46.51           N
ATOM   4568  CA  LEU M  38      46.139 -91.559  87.979  1.00 52.51           C
ATOM   4569  C   LEU M  38      47.424 -91.400  88.779  1.00 49.70           C
ATOM   4570  O   LEU M  38      47.728 -92.219  89.653  1.00 51.59           O
ATOM   4571  CB  LEU M  38      46.429 -92.260  86.649  1.00 43.02           C
ATOM   4572  CG  LEU M  38      45.246 -92.956  85.985  1.00 51.46           C
ATOM   4573  CD1 LEU M  38      45.668 -93.569  84.649  1.00 44.41           C
ATOM   4574  CD2 LEU M  38      44.610 -93.989  86.927  1.00 49.47           C
ATOM   4575  N   CYS M  39      48.190 -90.344  88.496  1.00 51.72           N
ATOM   4576  CA  CYS M  39      49.452 -90.126  89.197  1.00 52.89           C
ATOM   4577  C   CYS M  39      49.229 -89.733  90.655  1.00 51.84           C
ATOM   4578  O   CYS M  39      49.943 -90.202  91.546  1.00 51.72           O
ATOM   4579  CB  CYS M  39      50.277 -89.057  88.473  1.00 55.51           C
ATOM   4580  SG  CYS M  39      51.218 -89.658  87.042  1.00 61.13           S
ATOM   4581  N   LEU M  40      48.260 -88.863  90.927  1.00 53.19           N
ATOM   4582  CA  LEU M  40      48.017 -88.495  92.315  1.00 57.08           C
ATOM   4583  C   LEU M  40      47.549 -89.697  93.121  1.00 62.34           C
ATOM   4584  O   LEU M  40      48.035 -89.930  94.235  1.00 64.41           O
ATOM   4585  CB  LEU M  40      47.007 -87.359  92.403  1.00 57.38           C
ATOM   4586  CG  LEU M  40      47.519 -85.937  92.120  1.00 68.43           C
ATOM   4587  CD1 LEU M  40      48.250 -85.427  93.352  1.00 71.33           C
ATOM   4588  CD2 LEU M  40      48.405 -85.779  90.884  1.00 61.21           C
ATOM   4589  N   LYS M  41      46.625 -90.489  92.560  1.00 61.73           N
ATOM   4590  CA  LYS M  41      46.167 -91.705  93.229  1.00 60.30           C
ATOM   4591  C   LYS M  41      47.340 -92.633  93.538  1.00 61.48           C
ATOM   4592  O   LYS M  41      47.409 -93.220  94.625  1.00 61.13           O
ATOM   4593  CB  LYS M  41      45.128 -92.415  92.361  1.00 59.99           C
ATOM   4594  CG  LYS M  41      43.722 -91.876  92.505  1.00 66.38           C
ATOM   4595  CD  LYS M  41      42.676 -92.989  92.549  1.00 75.76           C
ATOM   4596  CE  LYS M  41      42.330 -93.520  91.153  1.00 82.81           C
ATOM   4597  NZ  LYS M  41      41.245 -92.734  90.480  1.00 82.40           N
ATOM   4598  N   GLY M  42      48.284 -92.760  92.601  1.00 57.54           N
ATOM   4599  CA  GLY M  42      49.453 -93.587  92.852  1.00 58.72           C
ATOM   4600  C   GLY M  42      50.303 -93.078  94.005  1.00 65.59           C
ATOM   4601  O   GLY M  42      50.799 -93.863  94.818  1.00 66.09           O
ATOM   4602  N   VAL M  43      50.487 -91.758  94.092  1.00 64.18           N
ATOM   4603  CA  VAL M  43      51.289 -91.201  95.178  1.00 66.45           C
ATOM   4604  C   VAL M  43      50.654 -91.524  96.522  1.00 67.87           C
ATOM   4605  O   VAL M  43      51.338 -91.943  97.463  1.00 68.26           O
ATOM   4606  CB  VAL M  43      51.473 -89.687  94.980  1.00 67.07           C
ATOM   4607  CG1 VAL M  43      51.661 -88.989  96.312  1.00 70.87           C
ATOM   4608  CG2 VAL M  43      52.659 -89.430  94.074  1.00 66.10           C
ATOM   4609  N   GLU M  44      49.335 -91.354  96.627  1.00 70.37           N
ATOM   4610  CA  GLU M  44      48.646 -91.666  97.873  1.00 71.44           C
ATOM   4611  C   GLU M  44      48.828 -93.130  98.236  1.00 70.14           C
ATOM   4612  O   GLU M  44      49.204 -93.464  99.364  1.00 72.45           O
ATOM   4613  CB  GLU M  44      47.160 -91.325  97.752  1.00 66.92           C
ATOM   4614  CG  GLU M  44      46.855 -89.884  97.321  1.00 75.86           C
ATOM   4615  CD  GLU M  44      47.985 -88.889  97.611  1.00 85.49           C
ATOM   4616  OE1 GLU M  44      48.437 -88.794  98.781  1.00 86.77           O
ATOM   4617  OE2 GLU M  44      48.434 -88.213  96.652  1.00 84.18           O
ATOM   4618  N   SER M  45      48.598 -94.016  97.269  1.00 68.23           N
ATOM   4619  CA  SER M  45      48.631 -95.445  97.541  1.00 68.20           C
ATOM   4620  C   SER M  45      50.032 -95.915  97.937  1.00 71.84           C
ATOM   4621  O   SER M  45      50.166 -96.866  98.715  1.00 76.27           O
ATOM   4622  CB  SER M  45      48.092 -96.200  96.319  1.00 63.65           C
ATOM   4623  OG  SER M  45      48.668 -97.484  96.175  1.00 71.26           O
ATOM   4624  N   ALA M  46      51.077 -95.249  97.450  1.00 65.85           N
ATOM   4625  CA  ALA M  46      52.442 -95.564  97.864  1.00 70.98           C
ATOM   4626  C   ALA M  46      52.861 -94.854  99.149  1.00 74.08           C
ATOM   4627  O   ALA M  46      53.725 -95.365  99.869  1.00 72.46           O
ATOM   4628  CB  ALA M  46      53.430 -95.212  96.749  1.00 68.66           C
ATOM   4629  N   LYS M  47      52.284 -93.683  99.448  1.00 76.28           N
ATOM   4630  CA  LYS M  47      52.575 -92.999 100.705  1.00 75.74           C
ATOM   4631  C   LYS M  47      51.907 -93.691 101.887  1.00 79.39           C
ATOM   4632  O   LYS M  47      52.485 -93.746 102.978  1.00 80.63           O
ATOM   4633  CB  LYS M  47      52.131 -91.531 100.640  1.00 77.12           C
ATOM   4634  CG  LYS M  47      53.243 -90.537 100.265  1.00 84.56           C
ATOM   4635  CD  LYS M  47      54.352 -90.486 101.319  1.00 88.72           C
ATOM   4636  CE  LYS M  47      54.646 -89.067 101.790  1.00 86.94           C
ATOM   4637  NZ  LYS M  47      55.607 -89.062 102.932  1.00 84.74           N
ATOM   4638  N   ALA M  48      50.701 -94.228 101.690  1.00 78.98           N
ATOM   4639  CA  ALA M  48      50.056 -95.056 102.700  1.00 77.41           C
ATOM   4640  C   ALA M  48      50.730 -96.407 102.865  1.00 78.44           C
ATOM   4641  O   ALA M  48      50.320 -97.181 103.732  1.00 81.52           O
ATOM   4642  CB  ALA M  48      48.578 -95.259 102.354  1.00 72.15           C
ATOM   4643  N   ASP M  49      51.729 -96.712 102.040  1.00 78.60           N
ATOM   4644  CA  ASP M  49      52.558 -97.900 102.187  1.00 77.43           C
ATOM   4645  C   ASP M  49      53.971 -97.563 102.646  1.00 79.22           C
ATOM   4646  O   ASP M  49      54.807 -98.466 102.747  1.00 79.61           O
ATOM   4647  CB  ASP M  49      52.619 -98.672 100.859  1.00 77.70           C
ATOM   4648  CG  ASP M  49      52.999-100.140 101.037  1.00 86.11           C
ATOM   4649  OD1 ASP M  49      52.850-100.678 102.161  1.00 84.50           O
ATOM   4650  OD2 ASP M  49      53.458-100.753 100.043  1.00 85.20           O
ATOM   4651  N   GLY M  50      54.262 -96.290 102.911  1.00 78.54           N
ATOM   4652  CA  GLY M  50      55.595 -95.879 103.308  1.00 78.70           C
ATOM   4653  C   GLY M  50      56.671 -96.256 102.310  1.00 79.19           C
ATOM   4654  O   GLY M  50      57.702 -96.819 102.686  1.00 81.57           O
ATOM   4655  N   ARG M  51      56.443 -95.960 101.034  1.00 78.63           N
ATOM   4656  CA  ARG M  51      57.408 -96.252  99.988  1.00 73.79           C
ATOM   4657  C   ARG M  51      57.797 -94.972  99.265  1.00 73.40           C
ATOM   4658  O   ARG M  51      57.097 -93.960  99.334  1.00 72.82           O
ATOM   4659  CB  ARG M  51      56.850 -97.258  98.994  1.00 75.47           C
ATOM   4660  CG  ARG M  51      57.625 -98.548  98.934  1.00 78.32           C
ATOM   4661  CD  ARG M  51      57.076 -99.420  97.831  1.00 75.60           C
ATOM   4662  NE  ARG M  51      55.631 -99.565  97.945  1.00 77.10           N
ATOM   4663  CZ  ARG M  51      54.744 -99.021  97.119  1.00 78.69           C
ATOM   4664  NH1 ARG M  51      55.117 -98.230  96.123  1.00 68.66           N
ATOM   4665  NH2 ARG M  51      53.450 -99.279  97.296  1.00 79.00           N
ATOM   4666  N   LYS M  52      58.936 -95.029  98.574  1.00 76.60           N
ATOM   4667  CA  LYS M  52      59.518 -93.871  97.905  1.00 78.81           C
ATOM   4668  C   LYS M  52      59.474 -93.992  96.387  1.00 73.52           C
ATOM   4669  O   LYS M  52      60.005 -93.122  95.685  1.00 70.30           O
ATOM   4670  CB  LYS M  52      60.964 -93.662  98.365  1.00 75.51           C
ATOM   4671  CG  LYS M  52      61.171 -93.636  99.879  1.00 80.63           C
ATOM   4672  CD  LYS M  52      60.100 -92.830 100.614  1.00 80.74           C
ATOM   4673  CE  LYS M  52      60.250 -92.995 102.125  1.00 81.07           C
ATOM   4674  NZ  LYS M  52      60.200 -91.692 102.852  1.00 82.83           N
ATOM   4675  N   THR M  53      58.880 -95.060  95.867  1.00 68.70           N
ATOM   4676  CA  THR M  53      58.743 -95.275  94.434  1.00 67.25           C
ATOM   4677  C   THR M  53      57.291 -95.596  94.136  1.00 68.35           C
ATOM   4678  O   THR M  53      56.718 -96.515  94.732  1.00 70.51           O
ATOM   4679  CB  THR M  53      59.641 -96.422  93.931  1.00 67.95           C
ATOM   4680  OG1 THR M  53      60.875 -96.443  94.663  1.00 74.68           O
ATOM   4681  CG2 THR M  53      59.936 -96.273  92.436  1.00 62.71           C
ATOM   4682  N   VAL M  54      56.694 -94.836  93.222  1.00 66.93           N
ATOM   4683  CA  VAL M  54      55.410 -95.221  92.657  1.00 59.25           C
ATOM   4684  C   VAL M  54      55.625 -96.381  91.690  1.00 54.58           C
ATOM   4685  O   VAL M  54      56.472 -96.310  90.793  1.00 57.02           O
ATOM   4686  CB  VAL M  54      54.754 -94.015  91.975  1.00 59.28           C
ATOM   4687  CG1 VAL M  54      53.445 -94.415  91.344  1.00 53.98           C
ATOM   4688  CG2 VAL M  54      54.542 -92.889  92.989  1.00 58.16           C
ATOM   4689  N   MET M  55      54.873 -97.463  91.881  1.00 52.63           N
ATOM   4690  CA  MET M  55      55.047 -98.698  91.125  1.00 56.20           C
ATOM   4691  C   MET M  55      53.744 -99.072  90.426  1.00 50.49           C
ATOM   4692  O   MET M  55      52.673 -98.558  90.750  1.00 50.35           O
ATOM   4693  CB  MET M  55      55.500 -99.837  92.047  1.00 57.74           C
ATOM   4694  CG  MET M  55      56.507 -99.382  93.083  1.00 64.63           C
ATOM   4695  SD  MET M  55      57.889-100.496  93.366  1.00 91.46           S
ATOM   4696  CE  MET M  55      58.636-100.579  91.755  1.00 66.62           C
ATOM   4697  N   ALA M  56      53.854 -99.996  89.466  1.00 46.13           N
ATOM   4698  CA  ALA M  56      52.695-100.408  88.675  1.00 50.96           C
ATOM   4699  C   ALA M  56      51.490-100.673  89.561  1.00 52.72           C
ATOM   4700  O   ALA M  56      50.389-100.154  89.326  1.00 48.95           O
ATOM   4701  CB  ALA M  56      53.022-101.659  87.864  1.00 49.03           C
ATOM   4702  N   ARG M  57      51.742-101.390  90.655  1.00 53.90           N
ATOM   4703  CA  ARG M  57      50.669-101.782  91.604  1.00 52.49           C
ATOM   4704  C   ARG M  57      49.972-100.567  92.207  1.00 53.10           C
ATOM   4705  O   ARG M  57      48.892-100.731  92.777  1.00 55.29           O
ATOM   4706  CB  ARG M  57      51.296-102.584  92.745  1.00 55.79           C
ATOM   4707  CG  ARG M  57      52.078-101.737  93.738  1.00 64.57           C
ATOM   4708  CD  ARG M  57      51.785-102.117  95.175  1.00 66.28           C
ATOM   4709  NE  ARG M  57      52.035-103.531  95.414  1.00 86.03           N
ATOM   4710  CZ  ARG M  57      51.247-104.329  96.124  1.00 88.60           C
ATOM   4711  NH1 ARG M  57      50.145-103.851  96.675  1.00 78.62           N
ATOM   4712  NH2 ARG M  57      51.562-105.601  96.280  1.00 86.47           N
ATOM   4713  N   ASP M  58      50.586 -99.401  92.103  1.00 50.88           N
ATOM   4714  CA  ASP M  58      49.939 -98.228  92.653  1.00 53.43           C
ATOM   4715  C   ASP M  58      48.961 -97.602  91.681  1.00 51.30           C
ATOM   4716  O   ASP M  58      48.194 -96.727  92.081  1.00 55.48           O
ATOM   4717  CB  ASP M  58      50.982 -97.194  93.083  1.00 59.58           C
[truncated: 951,962 more chars]
