# Supplementary material for: Histones with an unconventional DNA-binding mode in vitro are major chromatin constituents in the bacterium Bdellovibrio bacteriovorus
Source: Nat Microbiol. 2023 Oct 9;8(11):2006–19. doi: 10.1038/s41564-023-01492-x (PMC10627809; doi:10.1038/s41564-023-01492-x)
Supplement: Supplementary file 9 — Statistical source data for Fig. 1a,b and alignments underlying Fig. 1c. [file 41564_2023_1492_MOESM9_ESM.zip]

Archive with 6 entries (6 files):
- SourceData_Fig_1AB.xlsx
- __MACOSX/._SourceData_Fig_1AB.xlsx
- SourceData_F_1C_archaea.fa
- __MACOSX/._SourceData_F_1C_archaea.fa
- SourceData_F_1C_bacteria.fa
- __MACOSX/._SourceData_F_1C_bacteria.fa
