# Supplementary material for: Histones with an unconventional DNA-binding mode in vitro are major chromatin constituents in the bacterium Bdellovibrio bacteriovorus
Source: Nat Microbiol. 2023 Oct 9;8(11):2006–19. doi: 10.1038/s41564-023-01492-x (PMC10627809; doi:10.1038/s41564-023-01492-x)
Supplement: Supplementary file 9 — Statistical source data for Fig. 1a,b and alignments underlying Fig. 1c. [file 41564_2023_1492_MOESM9_ESM.zip › SourceData_Fig_1AB.xlsx]

## Sheet: SourceData_F_1A
Frequency* (a.u.)	Length in amino acids*	Domain		*note that x/y coordinates are extracted from kernel density smoothed graph and therefore not integers
0	0	Bacteria
0	0.389432	Bacteria
0	0.778865	Bacteria
0	1.1683	Bacteria
0	1.55773	Bacteria
0	1.94716	Bacteria
0	2.33659	Bacteria
0	2.72603	Bacteria
0	3.11546	Bacteria
0	3.50489	Bacteria
1.60184e-18	3.89432	Bacteria
5.07283e-19	4.28376	Bacteria
0	4.67319	Bacteria
0	5.06262	Bacteria
0	5.45205	Bacteria
0	5.84149	Bacteria
0	6.23092	Bacteria
0	6.62035	Bacteria
0	7.00978	Bacteria
0	7.39922	Bacteria
0	7.78865	Bacteria
0	8.17808	Bacteria
0	8.56751	Bacteria
0	8.95695	Bacteria
0	9.34638	Bacteria
0	9.73581	Bacteria
5.73561e-20	10.1252	Bacteria
2.05625e-19	10.5147	Bacteria
2.05713e-19	10.9041	Bacteria
0	11.2935	Bacteria
0	11.683	Bacteria
0	12.0724	Bacteria
0	12.4618	Bacteria
0	12.8513	Bacteria
0	13.2407	Bacteria
0	13.6301	Bacteria
9.389e-19	14.0196	Bacteria
1.16207e-18	14.409	Bacteria
7.19794e-19	14.7984	Bacteria
6.41606e-19	15.1879	Bacteria
9.53817e-19	15.5773	Bacteria
1.80816e-18	15.9667	Bacteria
5.88167e-18	16.3562	Bacteria
2.09937e-17	16.7456	Bacteria
7.31792e-17	17.135	Bacteria
2.48094e-16	17.5245	Bacteria
9.71877e-16	17.9139	Bacteria
3.67841e-15	18.3033	Bacteria
1.33781e-14	18.6928	Bacteria
4.67545e-14	19.0822	Bacteria
1.56981e-13	19.4716	Bacteria
5.06267e-13	19.8611	Bacteria
1.56798e-12	20.2505	Bacteria
4.66297e-12	20.6399	Bacteria
1.33133e-11	21.0294	Bacteria
3.64889e-11	21.4188	Bacteria
9.59982e-11	21.8082	Bacteria
2.42442e-10	22.1977	Bacteria
6.25119e-10	22.5871	Bacteria
1.5985e-09	22.9765	Bacteria
3.93886e-09	23.3659	Bacteria
9.35539e-09	23.7554	Bacteria
2.14258e-08	24.1448	Bacteria
4.7335e-08	24.5342	Bacteria
1.00928e-07	24.9237	Bacteria
2.07817e-07	25.3131	Bacteria
4.13511e-07	25.7025	Bacteria
7.95728e-07	26.092	Bacteria
1.48213e-06	26.4814	Bacteria
2.6746e-06	26.8708	Bacteria
4.71861e-06	27.2603	Bacteria
8.21715e-06	27.6497	Bacteria
1.38324e-05	28.0391	Bacteria
2.25203e-05	28.4286	Bacteria
3.54813e-05	28.818	Bacteria
5.41291e-05	29.2074	Bacteria
8.00071e-05	29.5969	Bacteria
0.000114643	29.9863	Bacteria
0.000159345	30.3757	Bacteria
0.000214937	30.7652	Bacteria
0.000281488	31.1546	Bacteria
0.000358034	31.544	Bacteria
0.000442383	31.9335	Bacteria
0.000530895	32.3229	Bacteria
0.000617823	32.7123	Bacteria
0.000697462	33.1018	Bacteria
0.000764089	33.4912	Bacteria
0.000812576	33.8806	Bacteria
0.000839022	34.2701	Bacteria
0.000841236	34.6595	Bacteria
0.000819026	35.0489	Bacteria
0.000774222	35.4384	Bacteria
0.000710446	35.8278	Bacteria
0.000632649	36.2172	Bacteria
0.000546512	36.6067	Bacteria
0.000457935	36.9961	Bacteria
0.000372717	37.3855	Bacteria
0.000294693	37.775	Bacteria
0.000226298	38.1644	Bacteria
0.00016872	38.5538	Bacteria
0.00012208	38.9432	Bacteria
8.56843e-05	39.3327	Bacteria
5.83033e-05	39.7221	Bacteria
3.84389e-05	40.1115	Bacteria
2.45404e-05	40.501	Bacteria
1.51627e-05	40.8904	Bacteria
9.06211e-06	41.2798	Bacteria
5.2552e-06	41.6693	Bacteria
3.0234e-06	42.0587	Bacteria
1.69202e-06	42.4481	Bacteria
9.29671e-07	42.8376	Bacteria
5.21963e-07	43.227	Bacteria
3.42259e-07	43.6164	Bacteria
3.31916e-07	44.0059	Bacteria
4.90928e-07	44.3953	Bacteria
8.79663e-07	44.7847	Bacteria
1.63233e-06	45.1742	Bacteria
2.98285e-06	45.5636	Bacteria
5.30369e-06	45.953	Bacteria
9.15743e-06	46.3425	Bacteria
1.56329e-05	46.7319	Bacteria
2.60042e-05	47.1213	Bacteria
4.1914e-05	47.5108	Bacteria
6.55349e-05	47.9002	Bacteria
9.95244e-05	48.2896	Bacteria
0.000147004	48.6791	Bacteria
0.000211507	49.0685	Bacteria
0.000296901	49.4579	Bacteria
0.000407311	49.8474	Bacteria
0.000547064	50.2368	Bacteria
0.000720682	50.6262	Bacteria
0.000932942	51.0157	Bacteria
0.00119077	51.4051	Bacteria
0.00150235	51.7945	Bacteria
0.00187212	52.184	Bacteria
0.00230867	52.5734	Bacteria
0.0028224	52.9628	Bacteria
0.00342596	53.3523	Bacteria
0.00413461	53.7417	Bacteria
0.00496664	54.1311	Bacteria
0.00594346	54.5205	Bacteria
0.0070893	54.91	Bacteria
0.00843032	55.2994	Bacteria
0.0099928	55.6888	Bacteria
0.0118004	56.0783	Bacteria
0.0138956	56.4677	Bacteria
0.016258	56.8571	Bacteria
0.018873	57.2466	Bacteria
0.0217096	57.636	Bacteria
0.0247196	58.0254	Bacteria
0.0278414	58.4149	Bacteria
0.0310045	58.8043	Bacteria
0.0341355	59.1937	Bacteria
0.0371639	59.5832	Bacteria
0.0400265	59.9726	Bacteria
0.0426703	60.362	Bacteria
0.045052	60.7515	Bacteria
0.0471168	61.1409	Bacteria
0.0488324	61.5303	Bacteria
0.0501775	61.9198	Bacteria
0.0511169	62.3092	Bacteria
0.0516162	62.6986	Bacteria
0.0516462	63.0881	Bacteria
0.0511887	63.4775	Bacteria
0.0502427	63.8669	Bacteria
0.0488281	64.2564	Bacteria
0.046987	64.6458	Bacteria
0.044782	65.0352	Bacteria
0.0422915	65.4247	Bacteria
0.039601	65.8141	Bacteria
0.0368039	66.2035	Bacteria
0.0339953	66.593	Bacteria
0.0312434	66.9824	Bacteria
0.0286037	67.3718	Bacteria
0.026118	67.7613	Bacteria
0.0238158	68.1507	Bacteria
0.021715	68.5401	Bacteria
0.0198226	68.9295	Bacteria
0.018136	69.319	Bacteria
0.0166435	69.7084	Bacteria
0.0153262	70.0978	Bacteria
0.0141598	70.4873	Bacteria
0.0131245	70.8767	Bacteria
0.0121836	71.2661	Bacteria
0.0113134	71.6556	Bacteria
0.0104985	72.045	Bacteria
0.00973021	72.4344	Bacteria
0.00900638	72.8239	Bacteria
0.00832992	73.2133	Bacteria
0.00770726	73.6027	Bacteria
0.00714645	73.9922	Bacteria
0.00665534	74.3816	Bacteria
0.00624023	74.771	Bacteria
0.00590479	75.1605	Bacteria
0.00565255	75.5499	Bacteria
0.00548013	75.9393	Bacteria
0.00537485	76.3288	Bacteria
0.0053248	76.7182	Bacteria
0.00531492	77.1076	Bacteria
0.00532787	77.4971	Bacteria
0.00534534	77.8865	Bacteria
0.00534971	78.2759	Bacteria
0.00532597	78.6654	Bacteria
0.00526348	79.0548	Bacteria
0.00515733	79.4442	Bacteria
0.00500903	79.8337	Bacteria
0.00482611	80.2231	Bacteria
0.00462099	80.6125	Bacteria
0.00441221	81.002	Bacteria
0.00421408	81.3914	Bacteria
0.00403764	81.7808	Bacteria
0.00388923	82.1703	Bacteria
0.00376989	82.5597	Bacteria
0.00367571	82.9491	Bacteria
0.00359899	83.3386	Bacteria
0.00352983	83.728	Bacteria
0.00345807	84.1174	Bacteria
0.003375	84.5068	Bacteria
0.00327474	84.8963	Bacteria
0.00315409	85.2857	Bacteria
0.00301629	85.6751	Bacteria
0.0028679	86.0646	Bacteria
0.00271678	86.454	Bacteria
0.00257153	86.8434	Bacteria
0.0024404	87.2329	Bacteria
0.00233034	87.6223	Bacteria
0.00224643	88.0117	Bacteria
0.00219156	88.4012	Bacteria
0.00216649	88.7906	Bacteria
0.00217006	89.18	Bacteria
0.00219972	89.5695	Bacteria
0.00225246	89.9589	Bacteria
0.00232456	90.3483	Bacteria
0.00241028	90.7378	Bacteria
0.00250538	91.1272	Bacteria
0.00260544	91.5166	Bacteria
0.00270574	91.9061	Bacteria
0.00280131	92.2955	Bacteria
0.00288708	92.6849	Bacteria
0.00295836	93.0744	Bacteria
0.00301149	93.4638	Bacteria
0.00304468	93.8532	Bacteria
0.00305886	94.2427	Bacteria
0.00305836	94.6321	Bacteria
0.00305177	95.0215	Bacteria
0.00305259	95.411	Bacteria
0.00307427	95.8004	Bacteria
0.00312937	96.1898	Bacteria
0.00322729	96.5793	Bacteria
0.00337198	96.9687	Bacteria
0.00356038	97.3581	Bacteria
0.00378165	97.7476	Bacteria
0.00401774	98.137	Bacteria
0.00424513	98.5264	Bacteria
0.00443767	98.9159	Bacteria
0.00457015	99.3053	Bacteria
0.00461754	99.6947	Bacteria
0.00456722	100.084	Bacteria
0.00442385	100.474	Bacteria
0.00419776	100.863	Bacteria
0.00390676	101.252	Bacteria
0.00357332	101.642	Bacteria
0.00322126	102.031	Bacteria
0.00287287	102.421	Bacteria
0.00254659	102.81	Bacteria
0.00225582	103.2	Bacteria
0.00200859	103.589	Bacteria
0.00180823	103.978	Bacteria
0.00165493	104.368	Bacteria
0.00154882	104.757	Bacteria
0.00148185	105.147	Bacteria
0.00144949	105.536	Bacteria
0.00144682	105.926	Bacteria
0.00146848	106.315	Bacteria
0.00150866	106.705	Bacteria
0.00156126	107.094	Bacteria
0.00162023	107.483	Bacteria
0.00168018	107.873	Bacteria
0.00173689	108.262	Bacteria
0.00178785	108.652	Bacteria
0.00183239	109.041	Bacteria
0.00187143	109.431	Bacteria
0.00190777	109.82	Bacteria
0.00194384	110.209	Bacteria
0.00198097	110.599	Bacteria
0.00201894	110.988	Bacteria
0.00205572	111.378	Bacteria
0.00208766	111.767	Bacteria
0.00211007	112.157	Bacteria
0.00211791	112.546	Bacteria
0.00210672	112.935	Bacteria
0.00207333	113.325	Bacteria
0.00201639	113.714	Bacteria
0.00193588	114.104	Bacteria
0.00183426	114.493	Bacteria
0.00171706	114.883	Bacteria
0.00158884	115.272	Bacteria
0.00145405	115.661	Bacteria
0.00131674	116.051	Bacteria
0.00118033	116.44	Bacteria
0.00104772	116.83	Bacteria
0.000921336	117.219	Bacteria
0.000803391	117.609	Bacteria
0.00069598	117.998	Bacteria
0.000601165	118.387	Bacteria
0.000520901	118.777	Bacteria
0.000458449	119.166	Bacteria
0.000413376	119.556	Bacteria
0.000385469	119.945	Bacteria
0.000373458	120.335	Bacteria
0.000374918	120.724	Bacteria
0.000386406	121.114	Bacteria
0.00040374	121.503	Bacteria
0.000422413	121.892	Bacteria
0.000438072	122.282	Bacteria
0.000447012	122.671	Bacteria
0.000446623	123.061	Bacteria
0.00043572	123.45	Bacteria
0.000414311	123.84	Bacteria
0.00038517	124.229	Bacteria
0.000352619	124.618	Bacteria
0.000321647	125.008	Bacteria
0.000298046	125.397	Bacteria
0.000288171	125.787	Bacteria
0.000298702	126.176	Bacteria
0.000336412	126.566	Bacteria
0.000407854	126.955	Bacteria
0.000518945	127.344	Bacteria
0.000674384	127.734	Bacteria
0.000876932	128.123	Bacteria
0.00112732	128.513	Bacteria
0.00142336	128.902	Bacteria
0.00175193	129.292	Bacteria
0.00209933	129.681	Bacteria
0.0024483	130.07	Bacteria
0.0027794	130.46	Bacteria
0.00307279	130.849	Bacteria
0.00331032	131.239	Bacteria
0.00347748	131.628	Bacteria
0.00356508	132.018	Bacteria
0.00357035	132.407	Bacteria
0.00349718	132.796	Bacteria
0.00335563	133.186	Bacteria
0.0031582	133.575	Bacteria
0.0029282	133.965	Bacteria
0.00268487	134.354	Bacteria
0.00244453	134.744	Bacteria
0.00222014	135.133	Bacteria
0.00202057	135.523	Bacteria
0.00185035	135.912	Bacteria
0.00170998	136.301	Bacteria
0.00159663	136.691	Bacteria
0.00150514	137.08	Bacteria
0.00142908	137.47	Bacteria
0.00136188	137.859	Bacteria
0.00129771	138.249	Bacteria
0.0012321	138.638	Bacteria
0.00116359	139.027	Bacteria
0.00109335	139.417	Bacteria
0.0010252	139.806	Bacteria
0.000965696	140.196	Bacteria
0.000924323	140.585	Bacteria
0.000913722	140.975	Bacteria
0.000950026	141.364	Bacteria
0.00105324	141.753	Bacteria
0.00124765	142.143	Bacteria
0.00156207	142.532	Bacteria
0.00203035	142.922	Bacteria
0.00271205	143.311	Bacteria
0.00363275	143.701	Bacteria
0.00483054	144.09	Bacteria
0.00633687	144.479	Bacteria
0.00817077	144.869	Bacteria
0.0103325	145.258	Bacteria
0.0127973	145.648	Bacteria
0.015511	146.037	Bacteria
0.0183875	146.427	Bacteria
0.02131	146.816	Bacteria
0.0241367	147.205	Bacteria
0.0267102	147.595	Bacteria
0.0288358	147.984	Bacteria
0.0303668	148.374	Bacteria
0.0312208	148.763	Bacteria
0.0313498	149.153	Bacteria
0.0307599	149.542	Bacteria
0.0295105	149.932	Bacteria
0.0277061	150.321	Bacteria
0.0254843	150.71	Bacteria
0.0230002	151.1	Bacteria
0.0204096	151.489	Bacteria
0.0178544	151.879	Bacteria
0.0154507	152.268	Bacteria
0.0132882	152.658	Bacteria
0.0114291	153.047	Bacteria
0.00986226	153.436	Bacteria
0.00857068	153.826	Bacteria
0.0075226	154.215	Bacteria
0.00667902	154.605	Bacteria
0.0059998	154.994	Bacteria
0.00544799	155.384	Bacteria
0.00499243	155.773	Bacteria
0.00460858	156.162	Bacteria
0.00427831	156.552	Bacteria
0.00398872	156.941	Bacteria
0.00373085	157.331	Bacteria
0.00350004	157.72	Bacteria
0.00328967	158.11	Bacteria
0.00309648	158.499	Bacteria
0.00291874	158.888	Bacteria
0.00275598	159.278	Bacteria
0.00260899	159.667	Bacteria
0.00247957	160.057	Bacteria
0.00237011	160.446	Bacteria
0.002283	160.836	Bacteria
0.00221993	161.225	Bacteria
0.00218136	161.614	Bacteria
0.00216608	162.004	Bacteria
0.00217187	162.393	Bacteria
0.00219356	162.783	Bacteria
0.00222484	163.172	Bacteria
0.00226049	163.562	Bacteria
0.00229598	163.951	Bacteria
0.0023278	164.341	Bacteria
0.00235354	164.73	Bacteria
0.00237185	165.119	Bacteria
0.00238221	165.509	Bacteria
0.0023847	165.898	Bacteria
0.00237994	166.288	Bacteria
0.00236897	166.677	Bacteria
0.00235337	167.067	Bacteria
0.00233553	167.456	Bacteria
0.0023188	167.845	Bacteria
0.00230627	168.235	Bacteria
0.00230068	168.624	Bacteria
0.00230369	169.014	Bacteria
0.00231536	169.403	Bacteria
0.00233369	169.793	Bacteria
0.00235453	170.182	Bacteria
0.00237193	170.571	Bacteria
0.00237875	170.961	Bacteria
0.00236765	171.35	Bacteria
0.00233222	171.74	Bacteria
0.00226609	172.129	Bacteria
0.00216969	172.519	Bacteria
0.0020472	172.908	Bacteria
0.00190522	173.297	Bacteria
0.00175288	173.687	Bacteria
0.00160066	174.076	Bacteria
0.00145916	174.466	Bacteria
0.00133776	174.855	Bacteria
0.00124345	175.245	Bacteria
0.00117999	175.634	Bacteria
0.00114748	176.023	Bacteria
0.00114243	176.413	Bacteria
0.00115858	176.802	Bacteria
0.00118616	177.192	Bacteria
0.00121419	177.581	Bacteria
0.00123384	177.971	Bacteria
0.00123807	178.36	Bacteria
0.0012223	178.75	Bacteria
0.00118473	179.139	Bacteria
0.00112634	179.528	Bacteria
0.00105059	179.918	Bacteria
0.00096293	180.307	Bacteria
0.000870116	180.697	Bacteria
0.000779514	181.086	Bacteria
0.000698364	181.476	Bacteria
0.000635045	181.865	Bacteria
0.000593273	182.254	Bacteria
0.000575266	182.644	Bacteria
0.000581029	183.033	Bacteria
0.000608202	183.423	Bacteria
0.000652229	183.812	Bacteria
0.00070676	184.202	Bacteria
0.000764271	184.591	Bacteria
0.000816852	184.98	Bacteria
0.00085709	185.37	Bacteria
0.00087894	185.759	Bacteria
0.000878467	186.149	Bacteria
0.00085319	186.538	Bacteria
0.000805496	186.928	Bacteria
0.000741006	187.317	Bacteria
0.000665899	187.706	Bacteria
0.000587098	188.096	Bacteria
0.000511425	188.485	Bacteria
0.000444858	188.875	Bacteria
0.000391956	189.264	Bacteria
0.000355489	189.654	Bacteria
0.000336298	190.043	Bacteria
0.000333352	190.432	Bacteria
0.000343997	190.822	Bacteria
0.000364405	191.211	Bacteria
0.000389625	191.601	Bacteria
0.000414176	191.99	Bacteria
0.000433982	192.38	Bacteria
0.000446052	192.769	Bacteria
0.000448788	193.159	Bacteria
0.000442117	193.548	Bacteria
0.000427434	193.937	Bacteria
0.000407342	194.327	Bacteria
0.000385243	194.716	Bacteria
0.000364819	195.106	Bacteria
0.000349472	195.495	Bacteria
0.000341805	195.885	Bacteria
0.000343859	196.274	Bacteria
0.000354737	196.663	Bacteria
0.000372292	197.053	Bacteria
0.000393486	197.442	Bacteria
0.000414653	197.832	Bacteria
0.000432013	198.221	Bacteria
0.000442186	198.611	Bacteria
0.000442642	199	Bacteria
2.6192e-18	0	Archaea
1.74858e-18	0.389432	Archaea
1.94503e-18	0.778865	Archaea
2.00577e-18	1.1683	Archaea
1.22344e-18	1.55773	Archaea
2.23862e-19	1.94716	Archaea
0	2.33659	Archaea
0	2.72603	Archaea
0	3.11546	Archaea
0	3.50489	Archaea
0	3.89432	Archaea
0	4.28376	Archaea
0	4.67319	Archaea
0	5.06262	Archaea
0	5.45205	Archaea
8.9818e-19	5.84149	Archaea
6.48683e-19	6.23092	Archaea
9.30243e-19	6.62035	Archaea
2.50624e-18	7.00978	Archaea
2.54102e-18	7.39922	Archaea
9.55754e-19	7.78865	Archaea
6.85498e-19	8.17808	Archaea
9.89577e-19	8.56751	Archaea
5.91674e-19	8.95695	Archaea
2.14747e-18	9.34638	Archaea
3.6312e-18	9.73581	Archaea
2.98156e-18	10.1252	Archaea
2.62772e-18	10.5147	Archaea
1.31673e-18	10.9041	Archaea
2.63817e-20	11.2935	Archaea
5.6486e-20	11.683	Archaea
6.3623e-19	12.0724	Archaea
1.87503e-18	12.4618	Archaea
6.92959e-19	12.8513	Archaea
0	13.2407	Archaea
1.47911e-19	13.6301	Archaea
5.70275e-19	14.0196	Archaea
0	14.409	Archaea
2.64729e-19	14.7984	Archaea
1.50311e-18	15.1879	Archaea
6.45088e-19	15.5773	Archaea
5.1004e-18	15.9667	Archaea
4.46339e-19	16.3562	Archaea
5.58209e-18	16.7456	Archaea
1.04295e-18	17.135	Archaea
2.05551e-20	17.5245	Archaea
1.08406e-18	17.9139	Archaea
2.0845e-20	18.3033	Archaea
7.2986e-19	18.6928	Archaea
8.61137e-19	19.0822	Archaea
3.87113e-18	19.4716	Archaea
4.26705e-18	19.8611	Archaea
3.32218e-16	20.2505	Archaea
9.69603e-14	20.6399	Archaea
1.45774e-11	21.0294	Archaea
1.12229e-09	21.4188	Archaea
4.43476e-08	21.8082	Archaea
9.03625e-07	22.1977	Archaea
9.58055e-06	22.5871	Archaea
5.37535e-05	22.9765	Archaea
0.000164286	23.3659	Archaea
0.00028548	23.7554	Archaea
0.00029757	24.1448	Archaea
0.000206913	24.5342	Archaea
0.000170387	24.9237	Archaea
0.000315442	25.3131	Archaea
0.000558767	25.7025	Archaea
0.000676917	26.092	Archaea
0.000617778	26.4814	Archaea
0.000490482	26.8708	Archaea
0.000334047	27.2603	Archaea
0.000176603	27.6497	Archaea
0.000114014	28.0391	Archaea
0.000188558	28.4286	Archaea
0.000300711	28.818	Archaea
0.000300629	29.2074	Archaea
0.000194327	29.5969	Archaea
0.000161928	29.9863	Archaea
0.000330057	30.3757	Archaea
0.00058228	30.7652	Archaea
0.000626761	31.1546	Archaea
0.000395223	31.544	Archaea
0.000174014	31.9335	Archaea
0.000163821	32.3229	Archaea
0.000282423	32.7123	Archaea
0.000327801	33.1018	Archaea
0.00021959	33.4912	Archaea
0.000108564	33.8806	Archaea
0.000137046	34.2701	Archaea
0.000282435	34.6595	Archaea
0.000404055	35.0489	Archaea
0.000426846	35.4384	Archaea
0.000461082	35.8278	Archaea
0.000620762	36.2172	Archaea
0.000920909	36.6067	Archaea
0.00107669	36.9961	Archaea
0.000776767	37.3855	Archaea
0.000376029	37.775	Archaea
0.000407686	38.1644	Archaea
0.000939853	38.5538	Archaea
0.00135472	38.9432	Archaea
0.00107305	39.3327	Archaea
0.000511127	39.7221	Archaea
0.000283292	40.1115	Archaea
0.000454498	40.501	Archaea
0.000688568	40.8904	Archaea
0.000687119	41.2798	Archaea
0.00055704	41.6693	Archaea
0.000469031	42.0587	Archaea
0.000434752	42.4481	Archaea
0.000408341	42.8376	Archaea
0.00031298	43.227	Archaea
0.000175524	43.6164	Archaea
0.000116599	44.0059	Archaea
0.000203289	44.3953	Archaea
0.000402698	44.7847	Archaea
0.000697525	45.1742	Archaea
0.00109608	45.5636	Archaea
0.00135562	45.953	Archaea
0.001207	46.3425	Archaea
0.000845259	46.7319	Archaea
0.000630951	47.1213	Archaea
0.000657029	47.5108	Archaea
0.000779656	47.9002	Archaea
0.00084402	48.2896	Archaea
0.000824014	48.6791	Archaea
0.000702648	49.0685	Archaea
0.000470565	49.4579	Archaea
0.000302542	49.8474	Archaea
0.000419829	50.2368	Archaea
0.000773497	50.6262	Archaea
0.00104443	51.0157	Archaea
0.00106683	51.4051	Archaea
0.00103384	51.7945	Archaea
0.00113603	52.184	Archaea
0.00142806	52.5734	Archaea
0.00210178	52.9628	Archaea
0.00459805	53.3523	Archaea
0.0152991	53.7417	Archaea
0.0481009	54.1311	Archaea
0.107307	54.5205	Archaea
0.15376	54.91	Archaea
0.136397	55.2994	Archaea
0.0749447	55.6888	Archaea
0.0274392	56.0783	Archaea
0.00884235	56.4677	Archaea
0.00433085	56.8571	Archaea
0.00431231	57.2466	Archaea
0.00637612	57.636	Archaea
0.00932777	58.0254	Archaea
0.0125868	58.4149	Archaea
0.0157093	58.8043	Archaea
0.0148427	59.1937	Archaea
0.00992818	59.5832	Archaea
0.00568714	59.9726	Archaea
0.00386885	60.362	Archaea
0.00362117	60.7515	Archaea
0.0039874	61.1409	Archaea
0.00477232	61.5303	Archaea
0.0055241	61.9198	Archaea
0.00543915	62.3092	Archaea
0.00514313	62.6986	Archaea
0.00519865	63.0881	Archaea
0.00590606	63.4775	Archaea
0.00812328	63.8669	Archaea
0.0131005	64.2564	Archaea
0.0208258	64.6458	Archaea
0.0286627	65.0352	Archaea
0.0369982	65.4247	Archaea
0.0473887	65.8141	Archaea
0.0595563	66.2035	Archaea
0.0751799	66.593	Archaea
0.0889116	66.9824	Archaea
0.094894	67.3718	Archaea
0.0952724	67.7613	Archaea
0.0884012	68.1507	Archaea
0.0760178	68.5401	Archaea
0.0648757	68.9295	Archaea
0.0539479	69.319	Archaea
0.0419268	69.7084	Archaea
0.0311569	70.0978	Archaea
0.0220473	70.4873	Archaea
0.0161465	70.8767	Archaea
0.0148469	71.2661	Archaea
0.0169598	71.6556	Archaea
0.0207921	72.045	Archaea
0.0258322	72.4344	Archaea
0.0308284	72.8239	Archaea
0.0303907	73.2133	Archaea
0.0235057	73.6027	Archaea
0.0169759	73.9922	Archaea
0.0140648	74.3816	Archaea
0.0138166	74.771	Archaea
0.0144619	75.1605	Archaea
0.0147927	75.5499	Archaea
0.0145982	75.9393	Archaea
0.0126037	76.3288	Archaea
0.00993812	76.7182	Archaea
0.00856088	77.1076	Archaea
0.00825197	77.4971	Archaea
0.00833755	77.8865	Archaea
0.00760542	78.2759	Archaea
0.00639803	78.6654	Archaea
0.00554943	79.0548	Archaea
0.00465356	79.4442	Archaea
0.00388099	79.8337	Archaea
0.00296324	80.2231	Archaea
0.0017841	80.6125	Archaea
0.00101033	81.002	Archaea
0.000873871	81.3914	Archaea
0.00104062	81.7808	Archaea
0.00110717	82.1703	Archaea
0.00110933	82.5597	Archaea
0.0014074	82.9491	Archaea
0.00227241	83.3386	Archaea
0.00332514	83.728	Archaea
0.0034551	84.1174	Archaea
0.00246912	84.5068	Archaea
0.00145911	84.8963	Archaea
0.00120643	85.2857	Archaea
0.00149655	85.6751	Archaea
0.00162406	86.0646	Archaea
0.00129386	86.454	Archaea
0.00080849	86.8434	Archaea
0.00043245	87.2329	Archaea
0.000213899	87.6223	Archaea
0.000225241	88.0117	Archaea
0.000538313	88.4012	Archaea
0.000956615	88.7906	Archaea
0.00112779	89.18	Archaea
0.00109838	89.5695	Archaea
0.00137687	89.9589	Archaea
0.00240329	90.3483	Archaea
0.00374105	90.7378	Archaea
0.00407537	91.1272	Archaea
0.00306329	91.5166	Archaea
0.00189338	91.9061	Archaea
0.00129144	92.2955	Archaea
0.00108113	92.6849	Archaea
0.00108223	93.0744	Archaea
0.00122488	93.4638	Archaea
0.00136592	93.8532	Archaea
0.00120103	94.2427	Archaea
0.000768179	94.6321	Archaea
0.000661746	95.0215	Archaea
0.00126761	95.411	Archaea
0.00224397	95.8004	Archaea
0.00291628	96.1898	Archaea
0.0031781	96.5793	Archaea
0.00308496	96.9687	Archaea
0.00231357	97.3581	Archaea
0.00141323	97.7476	Archaea
0.00139852	98.137	Archaea
0.0024385	98.5264	Archaea
0.00338415	98.9159	Archaea
0.00289862	99.3053	Archaea
0.00161101	99.6947	Archaea
0.000777253	100.084	Archaea
0.000488918	100.474	Archaea
0.000409068	100.863	Archaea
0.000313028	101.252	Archaea
0.000254694	101.642	Archaea
0.000604702	102.031	Archaea
0.00165519	102.421	Archaea
0.00271824	102.81	Archaea
0.00261918	103.2	Archaea
0.00155009	103.589	Archaea
0.000623553	103.978	Archaea
0.000297661	104.368	Archaea
0.000305325	104.757	Archaea
0.000300786	105.147	Archaea
0.00022271	105.536	Archaea
0.000263866	105.926	Archaea
0.000617314	106.315	Archaea
0.00114898	106.705	Archaea
0.00150411	107.094	Archaea
0.00164415	107.483	Archaea
0.00164427	107.873	Archaea
0.00136232	108.262	Archaea
0.000884366	108.652	Archaea
0.000498278	109.041	Archaea
0.000271552	109.431	Archaea
0.00017577	109.82	Archaea
0.000260877	110.209	Archaea
0.000496147	110.599	Archaea
0.000710444	110.988	Archaea
0.000814788	111.378	Archaea
0.00085538	111.767	Archaea
0.000796525	112.157	Archaea
0.000616284	112.546	Archaea
0.000435637	112.935	Archaea
0.000288694	113.325	Archaea
0.000161295	113.714	Archaea
0.000126226	114.104	Archaea
0.000208119	114.493	Archaea
0.000302086	114.883	Archaea
0.000287658	115.272	Archaea
0.000220479	115.661	Archaea
0.000330014	116.051	Archaea
0.000765985	116.44	Archaea
0.00137251	116.83	Archaea
0.00191531	117.219	Archaea
0.00246054	117.609	Archaea
0.00274171	117.998	Archaea
0.00228951	118.387	Archaea
0.00162285	118.777	Archaea
0.00118446	119.166	Archaea
0.000821078	119.556	Archaea
0.000532282	119.945	Archaea
0.000306215	120.335	Archaea
0.000138542	120.724	Archaea
0.000108814	121.114	Archaea
0.00022482	121.503	Archaea
0.000362386	121.892	Archaea
0.000407294	122.282	Archaea
0.000404494	122.671	Archaea
0.000360633	123.061	Archaea
0.00023759	123.45	Archaea
0.000127547	123.84	Archaea
0.000139277	124.229	Archaea
0.000250091	124.618	Archaea
0.000315936	125.008	Archaea
0.000256484	125.397	Archaea
0.000216331	125.787	Archaea
0.000432423	126.176	Archaea
0.000917001	126.566	Archaea
0.00124447	126.955	Archaea
0.00102778	127.344	Archaea
0.000514892	127.734	Archaea
0.000153828	128.123	Archaea
3.34755e-05	128.513	Archaea
4.59238e-05	128.902	Archaea
0.000141957	129.292	Archaea
0.00028004	129.681	Archaea
0.000376594	130.07	Archaea
0.000413363	130.46	Archaea
0.000433157	130.849	Archaea
0.000436989	131.239	Archaea
0.000415352	131.628	Archaea
0.000359498	132.018	Archaea
0.000244784	132.407	Archaea
0.000112233	132.796	Archaea
3.26259e-05	133.186	Archaea
1.47629e-05	133.575	Archaea
4.92961e-05	133.965	Archaea
0.000150639	134.354	Archaea
0.000283554	134.744	Archaea
0.000318064	135.133	Archaea
0.000203413	135.523	Archaea
7.10132e-05	135.912	Archaea
1.31257e-05	136.301	Archaea
1.26196e-06	136.691	Archaea
6.25313e-08	137.08	Archaea
1.58968e-09	137.47	Archaea
2.37882e-11	137.859	Archaea
2.17352e-10	138.249	Archaea
8.11537e-09	138.638	Archaea
1.72497e-07	139.027	Archaea
2.25686e-06	139.417	Archaea
1.86699e-05	139.806	Archaea
9.3177e-05	140.196	Archaea
0.000271285	140.585	Archaea
0.00051065	140.975	Archaea
0.0010442	141.364	Archaea
0.00416367	141.753	Archaea
0.0179775	142.143	Archaea
0.048026	142.532	Archaea
0.0708055	142.922	Archaea
0.0588084	143.311	Archaea
0.0303315	143.701	Archaea
0.0139709	144.09	Archaea
0.0129043	144.479	Archaea
0.0166414	144.869	Archaea
0.0167526	145.258	Archaea
0.014117	145.648	Archaea
0.0113813	146.037	Archaea
0.00835367	146.427	Archaea
0.00542819	146.816	Archaea
0.00315317	147.205	Archaea
0.00149913	147.595	Archaea
0.000554701	147.984	Archaea
0.000286244	148.374	Archaea
0.000380529	148.763	Archaea
0.000590993	149.153	Archaea
0.000859548	149.542	Archaea
0.00107836	149.932	Archaea
0.00110398	150.321	Archaea
0.000985601	150.71	Archaea
0.000835663	151.1	Archaea
0.0008042	151.489	Archaea
0.00145226	151.879	Archaea
0.00358269	152.268	Archaea
0.00663657	152.658	Archaea
0.00798123	153.047	Archaea
0.00622766	153.436	Archaea
0.00346403	153.826	Archaea
0.00177765	154.215	Archaea
0.00111919	154.605	Archaea
0.000863715	154.994	Archaea
0.000682628	155.384	Archaea
0.000519856	155.773	Archaea
0.000373439	156.162	Archaea
0.000203322	156.552	Archaea
6.7354e-05	156.941	Archaea
1.2222e-05	157.331	Archaea
1.16622e-06	157.72	Archaea
5.7574e-08	158.11	Archaea
1.46099e-09	158.499	Archaea
5.31899e-11	158.888	Archaea
1.40415e-09	159.278	Archaea
3.45737e-08	159.667	Archaea
5.55077e-07	160.057	Archaea
6.08499e-06	160.446	Archaea
4.53121e-05	160.836	Archaea
0.000203998	161.225	Archaea
0.000505648	161.614	Archaea
0.000680232	162.004	Archaea
0.000500607	162.393	Archaea
0.000223053	162.783	Archaea
0.000137921	163.172	Archaea
0.000241005	163.562	Archaea
0.000335061	163.951	Archaea
0.000264967	164.341	Archaea
0.000120625	164.73	Archaea
3.3133e-05	165.119	Archaea
1.23175e-05	165.509	Archaea
4.24483e-05	165.898	Archaea
0.000137367	166.288	Archaea
0.000262107	166.677	Archaea
0.000303466	167.067	Archaea
0.000218355	167.456	Archaea
9.80608e-05	167.845	Archaea
2.69371e-05	168.235	Archaea
4.3375e-06	168.624	Archaea
3.90035e-07	169.014	Archaea
1.88477e-08	169.403	Archaea
4.77704e-10	169.793	Archaea
6.2656e-12	170.182	Archaea
4.22271e-14	170.571	Archaea
1.42359e-16	170.961	Archaea
0	171.35	Archaea
0	171.74	Archaea
0	172.129	Archaea
0	172.519	Archaea
1.21757e-18	172.908	Archaea
1.87616e-18	173.297	Archaea
4.72135e-19	173.687	Archaea
8.53747e-19	174.076	Archaea
0	174.466	Archaea
0	174.855	Archaea
4.97033e-19	175.245	Archaea
1.38679e-18	175.634	Archaea
3.25983e-19	176.023	Archaea
0	176.413	Archaea
0	176.802	Archaea
0	177.192	Archaea
0	177.581	Archaea
0	177.971	Archaea
0	178.36	Archaea
1.14149e-17	178.75	Archaea
2.98667e-15	179.139	Archaea
3.88676e-13	179.528	Archaea
2.62563e-11	179.918	Archaea
9.79682e-10	180.307	Archaea
2.26577e-08	180.697	Archaea
3.61217e-07	181.086	Archaea
4.36006e-06	181.476	Archaea
2.96699e-05	181.865	Archaea
0.000115773	182.254	Archaea
0.00025903	182.644	Archaea
0.00032885	183.033	Archaea
0.000236449	183.423	Archaea
9.81975e-05	183.812	Archaea
2.51642e-05	184.202	Archaea
1.31931e-05	184.591	Archaea
5.42205e-05	184.98	Archaea
0.000165115	185.37	Archaea
0.000286878	185.759	Archaea
0.000296496	186.149	Archaea
0.00018946	186.538	Archaea
7.62031e-05	186.928	Archaea
1.9132e-05	187.317	Archaea
2.89506e-06	187.706	Archaea
2.51176e-07	188.096	Archaea
1.19337e-08	188.485	Archaea
3.00719e-10	188.875	Archaea
3.94451e-12	189.264	Archaea
2.66627e-14	189.654	Archaea
9.19622e-17	190.043	Archaea
7.19743e-19	190.432	Archaea
6.33762e-19	190.822	Archaea
0	191.211	Archaea
0	191.601	Archaea
0	191.99	Archaea
0	192.38	Archaea
2.31673e-20	192.769	Archaea
3.20779e-20	193.159	Archaea
2.75319e-18	193.548	Archaea
5.3591e-18	193.937	Archaea
1.58323e-18	194.327	Archaea
0	194.716	Archaea
1.8229e-19	195.106	Archaea
5.78778e-19	195.495	Archaea
1.02327e-18	195.885	Archaea
1.65467e-18	196.274	Archaea
4.42194e-19	196.663	Archaea
1.46376e-18	197.053	Archaea
0	197.442	Archaea
0	197.832	Archaea
0	198.221	Archaea
0	198.611	Archaea
9.58045e-20	199	Archaea

## Sheet: SourceData_F_1B
Domain	Length of predicted a2 in amino acids
archaea	30
archaea	28
archaea	28
archaea	28
archaea	29
archaea	33
archaea	30
archaea	28
archaea	28
archaea	30
archaea	29
archaea	29
archaea	30
archaea	30
archaea	28
archaea	30
archaea	28
archaea	28
archaea	30
archaea	29
archaea	30
archaea	28
archaea	30
archaea	30
archaea	28
archaea	28
archaea	28
archaea	28
archaea	29
archaea	30
archaea	30
archaea	30
archaea	28
archaea	28
archaea	28
archaea	28
archaea	29
archaea	30
archaea	28
archaea	29
archaea	30
archaea	29
archaea	30
archaea	28
archaea	30
archaea	29
archaea	29
archaea	28
archaea	30
archaea	28
archaea	28
archaea	30
archaea	31
archaea	28
archaea	28
archaea	30
archaea	30
archaea	28
archaea	30
archaea	29
archaea	30
archaea	30
archaea	29
archaea	28
archaea	32
archaea	28
archaea	28
archaea	30
archaea	28
archaea	29
archaea	28
archaea	28
archaea	28
archaea	30
archaea	28
archaea	28
archaea	30
archaea	31
archaea	28
archaea	28
archaea	28
archaea	28
archaea	30
archaea	29
archaea	29
archaea	28
archaea	28
archaea	28
archaea	30
archaea	28
archaea	29
archaea	28
archaea	30
archaea	30
archaea	28
archaea	29
archaea	28
archaea	28
archaea	29
archaea	29
archaea	28
archaea	28
archaea	28
archaea	30
archaea	28
archaea	30
archaea	28
archaea	30
archaea	28
archaea	29
archaea	28
archaea	28
archaea	28
archaea	29
archaea	28
archaea	28
archaea	29
archaea	30
archaea	31
archaea	28
archaea	30
archaea	30
archaea	30
archaea	30
archaea	30
archaea	29
archaea	28
archaea	30
archaea	29
archaea	30
archaea	30
archaea	28
archaea	29
archaea	29
archaea	28
archaea	30
archaea	29
archaea	29
archaea	28
archaea	28
archaea	28
archaea	30
archaea	30
archaea	28
archaea	28
archaea	28
archaea	28
archaea	28
archaea	30
archaea	28
archaea	28
archaea	30
archaea	28
archaea	28
archaea	28
archaea	30
archaea	30
archaea	30
archaea	28
archaea	29
archaea	30
archaea	30
archaea	28
archaea	30
archaea	28
archaea	29
archaea	29
archaea	28
archaea	30
archaea	30
archaea	29
archaea	28
archaea	28
archaea	28
archaea	28
archaea	29
archaea	29
archaea	NA
archaea	30
archaea	28
archaea	30
archaea	28
archaea	28
archaea	28
archaea	28
archaea	28
archaea	28
archaea	30
archaea	29
archaea	32
archaea	30
archaea	30
archaea	30
archaea	28
archaea	30
archaea	29
archaea	28
archaea	28
archaea	29
archaea	30
archaea	30
archaea	28
archaea	28
archaea	28
archaea	33
archaea	NA
archaea	28
archaea	30
archaea	29
archaea	28
archaea	30
archaea	28
archaea	28
archaea	28
archaea	30
archaea	28
archaea	28
archaea	31
archaea	31
archaea	29
archaea	31
archaea	30
archaea	28
archaea	28
archaea	29
archaea	30
archaea	28
archaea	28
archaea	29
archaea	28
archaea	28
archaea	30
archaea	30
archaea	32
archaea	28
archaea	30
archaea	28
archaea	31
archaea	31
archaea	30
archaea	30
archaea	28
archaea	33
archaea	30
archaea	43
archaea	29
archaea	30
archaea	31
archaea	28
archaea	29
archaea	28
archaea	28
archaea	28
archaea	28
archaea	31
archaea	30
archaea	30
archaea	30
archaea	28
archaea	30
archaea	30
archaea	28
archaea	28
archaea	28
archaea	28
archaea	30
archaea	28
archaea	28
archaea	29
archaea	28
archaea	31
archaea	30
archaea	31
archaea	28
archaea	33
archaea	30
archaea	28
archaea	28
archaea	28
archaea	30
archaea	29
archaea	29
archaea	28
archaea	28
archaea	28
archaea	28
archaea	31
archaea	28
archaea	30
archaea	28
archaea	29
archaea	28
archaea	31
archaea	28
archaea	28
archaea	30
archaea	31
archaea	28
archaea	30
archaea	29
archaea	30
archaea	28
archaea	28
archaea	31
archaea	31
archaea	28
archaea	28
archaea	30
archaea	28
archaea	31
archaea	28
archaea	30
archaea	30
archaea	30
archaea	28
archaea	30
archaea	30
archaea	28
archaea	31
archaea	28
archaea	28
archaea	31
archaea	28
archaea	30
archaea	28
archaea	28
archaea	31
archaea	28
archaea	30
archaea	30
archaea	28
archaea	29
archaea	31
archaea	29
archaea	28
archaea	33
archaea	30
archaea	29
archaea	29
archaea	28
archaea	30
archaea	30
archaea	28
archaea	28
archaea	30
archaea	30
archaea	28
archaea	28
archaea	30
archaea	28
archaea	30
archaea	28
archaea	28
archaea	32
archaea	28
archaea	28
archaea	28
archaea	28
archaea	28
archaea	28
archaea	28
archaea	28
archaea	28
archaea	29
archaea	30
archaea	28
archaea	32
archaea	29
archaea	28
archaea	30
archaea	31
archaea	28
archaea	29
archaea	28
archaea	29
archaea	30
archaea	28
archaea	28
archaea	28
archaea	29
archaea	33
archaea	28
archaea	28
archaea	28
archaea	29
archaea	30
archaea	28
archaea	30
archaea	28
archaea	32
archaea	28
archaea	28
archaea	28
archaea	30
archaea	29
archaea	30
archaea	28
archaea	28
archaea	30
archaea	28
archaea	29
archaea	28
archaea	30
archaea	30
archaea	30
archaea	30
archaea	30
archaea	29
archaea	28
archaea	29
archaea	29
archaea	30
archaea	30
archaea	29
archaea	29
archaea	30
archaea	32
archaea	28
archaea	28
archaea	28
archaea	30
archaea	28
archaea	30
archaea	31
archaea	31
archaea	28
archaea	29
archaea	28
archaea	28
archaea	28
archaea	29
archaea	30
archaea	28
archaea	28
archaea	29
archaea	28
archaea	28
archaea	30
archaea	30
archaea	28
archaea	28
archaea	28
archaea	28
archaea	30
archaea	28
archaea	28
archaea	29
archaea	28
archaea	29
archaea	30
archaea	30
archaea	30
archaea	28
archaea	30
archaea	28
archaea	30
archaea	NA
archaea	30
archaea	28
archaea	28
archaea	30
archaea	29
archaea	30
archaea	28
archaea	28
archaea	29
archaea	28
archaea	28
archaea	29
archaea	29
archaea	28
archaea	30
archaea	28
archaea	28
archaea	31
archaea	29
archaea	30
archaea	30
archaea	28
archaea	31
archaea	30
archaea	30
archaea	28
archaea	30
archaea	30
archaea	28
archaea	30
archaea	29
archaea	28
archaea	28
archaea	29
archaea	29
archaea	30
archaea	30
archaea	30
archaea	30
archaea	31
archaea	29
archaea	28
archaea	28
archaea	28
archaea	29
archaea	30
archaea	28
archaea	28
archaea	29
archaea	25
archaea	30
archaea	29
archaea	28
archaea	29
archaea	29
archaea	29
archaea	30
archaea	30
archaea	30
archaea	28
archaea	28
archaea	29
archaea	28
archaea	30
archaea	28
archaea	30
archaea	30
archaea	30
archaea	30
archaea	30
archaea	28
archaea	29
archaea	30
archaea	30
archaea	28
archaea	30
archaea	30
archaea	28
archaea	28
archaea	28
archaea	30
archaea	29
archaea	30
archaea	29
archaea	31
archaea	30
archaea	29
archaea	29
archaea	28
archaea	30
archaea	28
archaea	28
archaea	28
archaea	28
archaea	30
archaea	28
archaea	30
archaea	30
archaea	30
archaea	29
archaea	28
archaea	28
archaea	29
archaea	28
archaea	28
archaea	30
archaea	28
archaea	30
archaea	30
archaea	29
archaea	30
archaea	28
archaea	28
archaea	30
archaea	29
archaea	30
archaea	29
archaea	30
archaea	29
archaea	30
archaea	28
archaea	30
archaea	28
archaea	30
archaea	28
archaea	30
archaea	28
archaea	30
archaea	30
archaea	30
archaea	29
archaea	28
archaea	30
archaea	30
archaea	28
archaea	30
archaea	30
archaea	28
archaea	29
archaea	28
archaea	28
archaea	28
archaea	28
archaea	30
archaea	30
archaea	30
archaea	30
archaea	28
archaea	31
archaea	30
archaea	30
archaea	30
archaea	28
archaea	28
archaea	28
archaea	30
archaea	31
archaea	30
archaea	30
archaea	29
archaea	28
archaea	32
archaea	29
archaea	31
archaea	31
archaea	30
archaea	28
archaea	28
archaea	31
archaea	29
archaea	28
archaea	30
archaea	28
archaea	29
archaea	29
archaea	30
archaea	28
archaea	30
archaea	31
archaea	30
archaea	28
archaea	29
archaea	32
archaea	30
archaea	30
archaea	29
archaea	28
archaea	28
archaea	30
archaea	29
archaea	29
archaea	29
archaea	29
archaea	32
archaea	28
archaea	28
archaea	31
archaea	29
archaea	30
archaea	29
archaea	30
archaea	31
archaea	29
archaea	30
archaea	28
archaea	29
archaea	29
archaea	28
archaea	30
archaea	28
archaea	30
archaea	30
archaea	28
archaea	28
archaea	30
archaea	28
archaea	29
archaea	30
archaea	30
archaea	28
archaea	28
archaea	30
archaea	31
archaea	28
archaea	26
archaea	28
archaea	31
archaea	31
archaea	29
archaea	28
archaea	30
archaea	NA
archaea	29
archaea	30
archaea	30
archaea	29
archaea	30
archaea	31
archaea	28
archaea	30
archaea	NA
archaea	30
archaea	28
archaea	29
archaea	30
archaea	29
archaea	30
archaea	28
archaea	30
archaea	30
archaea	30
archaea	29
archaea	28
archaea	28
archaea	29
archaea	29
archaea	30
archaea	29
archaea	28
archaea	30
archaea	30
archaea	30
archaea	30
archaea	28
archaea	30
archaea	29
archaea	29
archaea	28
archaea	30
archaea	31
archaea	31
archaea	34
archaea	30
archaea	29
archaea	30
archaea	33
archaea	30
archaea	29
archaea	28
archaea	30
archaea	28
archaea	28
archaea	30
archaea	29
archaea	30
archaea	28
archaea	30
archaea	28
archaea	30
archaea	28
archaea	29
archaea	30
archaea	30
archaea	27
archaea	30
archaea	30
archaea	31
archaea	30
archaea	34
archaea	30
archaea	30
archaea	30
archaea	30
archaea	30
archaea	30
archaea	28
archaea	29
archaea	29
archaea	28
archaea	29
archaea	27
archaea	30
archaea	30
archaea	29
archaea	30
archaea	30
archaea	31
archaea	28
archaea	30
archaea	31
archaea	29
archaea	28
archaea	30
archaea	29
archaea	28
archaea	28
archaea	29
archaea	29
archaea	29
archaea	32
archaea	30
archaea	30
archaea	30
archaea	31
archaea	29
archaea	30
archaea	26
archaea	28
archaea	28
archaea	30
archaea	29
archaea	28
archaea	28
archaea	30
archaea	30
archaea	28
archaea	28
archaea	30
archaea	26
archaea	29
archaea	30
archaea	29
archaea	28
archaea	30
archaea	30
archaea	30
archaea	28
archaea	28
archaea	28
archaea	29
archaea	29
archaea	28
archaea	29
archaea	28
archaea	29
archaea	28
archaea	29
archaea	29
archaea	28
archaea	29
archaea	30
archaea	30
archaea	28
archaea	30
archaea	28
archaea	30
archaea	33
archaea	28
archaea	28
archaea	30
archaea	30
archaea	30
archaea	30
archaea	30
archaea	30
archaea	26
archaea	28
archaea	30
archaea	28
archaea	28
archaea	30
archaea	30
archaea	28
archaea	28
archaea	30
archaea	30
archaea	30
archaea	30
archaea	28
archaea	26
archaea	28
archaea	28
archaea	28
archaea	30
archaea	28
archaea	28
archaea	28
archaea	28
archaea	28
archaea	28
archaea	28
archaea	30
archaea	28
archaea	30
archaea	28
archaea	29
archaea	30
archaea	28
archaea	28
archaea	30
archaea	29
archaea	28
archaea	30
archaea	30
archaea	30
archaea	30
archaea	28
archaea	30
archaea	30
archaea	30
archaea	28
archaea	26
archaea	31
archaea	30
archaea	28
archaea	29
archaea	33
archaea	28
archaea	33
archaea	29
archaea	28
archaea	30
archaea	30
archaea	28
archaea	30
archaea	28
archaea	28
archaea	28
archaea	28
archaea	28
archaea	29
archaea	28
archaea	30
archaea	29
archaea	30
archaea	28
archaea	30
archaea	23
archaea	28
archaea	28
archaea	30
archaea	28
archaea	30
archaea	28
archaea	29
archaea	30
archaea	30
archaea	30
archaea	28
archaea	30
archaea	28
archaea	30
archaea	30
archaea	30
archaea	30
archaea	30
archaea	28
archaea	32
archaea	31
archaea	28
archaea	30
archaea	30
archaea	28
archaea	29
archaea	30
archaea	29
archaea	30
archaea	30
archaea	31
archaea	28
archaea	29
archaea	29
archaea	30
archaea	28
archaea	31
archaea	28
archaea	30
archaea	26
archaea	30
archaea	28
archaea	29
archaea	31
archaea	30
archaea	30
archaea	29
archaea	28
archaea	30
archaea	28
archaea	30
archaea	30
archaea	30
archaea	30
archaea	30
archaea	30
archaea	28
archaea	29
archaea	29
archaea	28
archaea	28
archaea	30
archaea	30
archaea	30
archaea	28
archaea	30
archaea	30
archaea	29
archaea	30
archaea	30
archaea	30
archaea	30
archaea	28
archaea	30
archaea	28
archaea	31
archaea	30
archaea	30
archaea	28
archaea	29
archaea	31
archaea	30
archaea	31
archaea	30
archaea	28
archaea	30
archaea	30
archaea	29
archaea	29
archaea	30
archaea	28
archaea	32
archaea	30
archaea	30
archaea	31
archaea	31
archaea	30
archaea	29
archaea	30
archaea	30
archaea	29
archaea	28
archaea	29
archaea	29
archaea	30
archaea	28
archaea	30
archaea	30
archaea	30
archaea	28
archaea	29
archaea	30
archaea	28
archaea	25
archaea	28
archaea	30
archaea	30
archaea	30
archaea	28
archaea	30
archaea	30
archaea	29
archaea	30
archaea	30
archaea	30
archaea	28
archaea	31
archaea	28
archaea	33
archaea	30
archaea	30
archaea	30
archaea	28
archaea	30
archaea	31
archaea	52
archaea	31
archaea	29
archaea	28
archaea	31
archaea	30
archaea	31
archaea	29
archaea	30
archaea	30
archaea	30
archaea	30
archaea	30
archaea	28
archaea	28
archaea	29
archaea	30
archaea	29
archaea	29
archaea	31
archaea	31
archaea	29
archaea	29
archaea	28
archaea	30
archaea	30
archaea	30
archaea	28
archaea	29
archaea	28
archaea	30
archaea	30
archaea	30
archaea	28
archaea	31
archaea	30
archaea	28
archaea	30
archaea	30
archaea	30
archaea	31
archaea	28
archaea	31
archaea	31
archaea	28
archaea	30
archaea	28
archaea	28
archaea	28
archaea	31
archaea	NA
archaea	30
archaea	28
archaea	30
archaea	29
archaea	28
archaea	30
archaea	28
archaea	28
archaea	28
archaea	30
archaea	28
archaea	29
archaea	11
archaea	28
archaea	28
archaea	30
archaea	30
archaea	28
archaea	30
archaea	30
archaea	28
archaea	28
archaea	29
archaea	31
archaea	29
archaea	29
archaea	28
archaea	33
archaea	32
archaea	28
archaea	28
archaea	28
archaea	30
archaea	31
archaea	28
archaea	30
archaea	29
archaea	29
archaea	28
archaea	28
archaea	29
archaea	30
archaea	31
archaea	28
archaea	29
archaea	30
archaea	30
archaea	29
archaea	29
archaea	29
archaea	31
archaea	28
archaea	31
archaea	30
archaea	28
archaea	30
archaea	28
archaea	28
archaea	30
archaea	28
archaea	30
archaea	30
archaea	28
archaea	31
archaea	32
archaea	28
archaea	28
archaea	30
archaea	32
archaea	28
archaea	31
archaea	30
archaea	17
archaea	15
archaea	33
archaea	28
archaea	28
archaea	28
archaea	15
archaea	30
archaea	30
archaea	31
archaea	30
archaea	28
archaea	30
archaea	NA
archaea	28
archaea	30
archaea	31
archaea	28
archaea	30
archaea	30
archaea	30
archaea	13
archaea	30
archaea	30
archaea	29
archaea	33
archaea	30
archaea	31
archaea	30
archaea	28
archaea	28
archaea	28
archaea	29
archaea	28
archaea	28
archaea	29
archaea	30
archaea	29
archaea	29
archaea	28
archaea	30
archaea	30
archaea	28
archaea	28
archaea	29
archaea	28
archaea	30
archaea	28
archaea	28
archaea	29
archaea	30
archaea	30
archaea	28
archaea	28
archaea	30
archaea	31
archaea	28
archaea	28
archaea	28
archaea	29
archaea	28
archaea	28
archaea	28
archaea	28
archaea	29
archaea	28
archaea	28
archaea	28
archaea	28
archaea	28
archaea	28
archaea	30
archaea	31
archaea	28
archaea	29
archaea	29
archaea	31
archaea	28
archaea	28
archaea	29
archaea	29
archaea	28
archaea	28
archaea	28
archaea	30
archaea	28
archaea	28
archaea	30
archaea	29
archaea	28
archaea	31
archaea	28
archaea	29
archaea	30
archaea	28
archaea	30
archaea	28
archaea	28
archaea	28
archaea	31
archaea	28
archaea	30
archaea	28
archaea	28
archaea	30
bacteria	24
bacteria	26
bacteria	24
bacteria	24
bacteria	26
bacteria	24
bacteria	24
bacteria	24
bacteria	24
bacteria	24
bacteria	24
bacteria	24
bacteria	24
bacteria	23
bacteria	21
bacteria	24
bacteria	24
bacteria	24
bacteria	24
bacteria	24
bacteria	24
bacteria	24
bacteria	24
bacteria	24
bacteria	26
bacteria	24
bacteria	24
bacteria	25
bacteria	24
bacteria	24
bacteria	24
bacteria	24
bacteria	24
bacteria	24
bacteria	24
bacteria	24
bacteria	24
bacteria	25
bacteria	6
bacteria	23
bacteria	24
bacteria	24
bacteria	24
bacteria	24
bacteria	24
bacteria	7
bacteria	24
bacteria	24
bacteria	24
bacteria	24
bacteria	24
bacteria	24
bacteria	7
bacteria	24
bacteria	24
bacteria	25
bacteria	24
bacteria	24
bacteria	24
bacteria	24
bacteria	24
bacteria	24
bacteria	24
bacteria	24
bacteria	25
bacteria	24
bacteria	24
bacteria	24
bacteria	25
bacteria	24
bacteria	25
bacteria	24
bacteria	24
bacteria	24
bacteria	24
bacteria	24
bacteria	24
bacteria	24
bacteria	25
bacteria	24
bacteria	24
bacteria	24
bacteria	24
bacteria	24
bacteria	24
bacteria	24
bacteria	25
bacteria	24
bacteria	24
bacteria	24
bacteria	25
bacteria	24
bacteria	24
bacteria	17
bacteria	NA
bacteria	24
bacteria	24
bacteria	24
bacteria	24
bacteria	24
bacteria	24
bacteria	24
bacteria	23
bacteria	24
bacteria	24
bacteria	24
bacteria	24
bacteria	25
bacteria	NA
bacteria	24
bacteria	24
bacteria	24
bacteria	24
bacteria	25
bacteria	23
bacteria	24
bacteria	24
bacteria	27
bacteria	24
bacteria	24
bacteria	24
bacteria	24
bacteria	NA
bacteria	24
bacteria	24
bacteria	26
bacteria	24
bacteria	24
bacteria	24
bacteria	24
bacteria	24
bacteria	24
bacteria	24
bacteria	10
bacteria	24
bacteria	14
bacteria	24
bacteria	24
bacteria	24
bacteria	24
bacteria	25
bacteria	25
bacteria	24
bacteria	24
bacteria	24
bacteria	24
bacteria	24
bacteria	24
bacteria	25
bacteria	24
bacteria	24
bacteria	24
bacteria	24
bacteria	24
bacteria	24
bacteria	24
bacteria	24
bacteria	24
bacteria	24
bacteria	24
bacteria	NA
bacteria	24
bacteria	24
bacteria	24
bacteria	NA
bacteria	24
bacteria	24
bacteria	24
bacteria	24
bacteria	24
bacteria	25
bacteria	24
bacteria	24
bacteria	25
bacteria	25
bacteria	24
bacteria	24
bacteria	7
bacteria	24
bacteria	24
