# Supplementary material for: Histones with an unconventional DNA-binding mode in vitro are major chromatin constituents in the bacterium Bdellovibrio bacteriovorus
Source: Nat Microbiol. 2023 Oct 9;8(11):2006–19. doi: 10.1038/s41564-023-01492-x (PMC10627809; doi:10.1038/s41564-023-01492-x)
Supplement: Supplementary file 9 — Statistical source data for Fig. 1a,b and alignments underlying Fig. 1c. [file 41564_2023_1492_MOESM9_ESM.zip › SourceData_F_1C_archaea.fa]

>1789762_Methanosphaera^sp.^BMS@AWX33472.1$GCA_003268005.1
m----aelpiapikriikdagaarvsddaakvladaleeyaeeiaiqanklakhagrktvtaedielalq------
>1915620_Methanobacteriaceae^archaeon^UBA237@DAKT01000191.1-3$GCA_002509125.1
m----aelpiapvkriikasgaarvsddaavelasyleehgeavavqavklakhagrktvtaedvqlalq------
>1935121_Candidatus^Geothermarchaeota^archaeon^JdFR-14@MTMB01000004.1-81$GCA_002011085.1
m-----aipkftvyklmkeagakkvsedaaallakylekvakdvtlqamkvaeqskrvtvkekdirtvleirgekl
>1935120_Candidatus^Geothermarchaeota^archaeon^JdFR-13@MTMA01000001.1-366$GCA_002011075.1
m----velprapvyrimkragaervseeavdamieyleeviedltlkaikaaekagrktvrrddvefivdilkg--
>2317_Methanosphaera^stadtmanae^DSM^3091@ABC56917.1$GCA_000012545.1
m----selphapisriiknagaarvsddavvalaeelevigeeiasqaillakhagrktvkaedialamk------
>1945579_Methanosphaera^sp.^rholeuAM74@RAP45999.1$GCA_003266075.1
m----seipiapvkrllknagaervsddaaaaltdvledigtdiafsaiklaehagrktvnvediklase------
>1945580_Methanosphaera^sp.^rholeuAM6@RAP46909.1$GCA_003266105.1
m----aelpiapikrllknagasrisdeaavklaevleeigedlardatklakhagrktvkaedielaar------
>1945577_Methanosphaera^sp.^rholeuAM270@RAP51754.1$GCA_003266165.1
m----selpiapikrilknagaarisddaavalaevleefgedlamqatklakhagrktikaedvalaake-----
>49547_Methanobrevibacter^curvatus@KZX13186.1$GCA_001639295.1
ma-ktneiplapvtriiknagaarvsedaaealleaieeygaaiatksiqlakhagrktvkdadiklavk------
>1945631_Methanosphaera^sp.^SHI613@RAP51671.1$GCA_003266145.1
m----ailpkapvkrilsnsgvsrvsddavdalidvleeygeeiakksiklakhadrktikasdillasd------
>1945578_Methanosphaera^sp.^rholeuAM130@RAP54286.1$GCA_003266065.1
m----ailpkapvkrilsnsgvsrvsddavdelinileeygeeiskrsiklakhadrktikasdillake------
>1789762_Methanosphaera^sp.^BMS@AWX32353.1$GCA_003268005.1
m----avlpkapvkrilsnsgvsrvsdeavdalinvleeygeeisrksiklakhadrktikasdillase------
>1945578_Methanosphaera^sp.^rholeuAM130@RAP53588.1$GCA_003266065.1
m----atlpkapvkriiesagaarvsdeatvaladvleeyaveiaeraiklakhagrktikaedielaq-------
>1945631_Methanosphaera^sp.^SHI613@RAP50719.1$GCA_003266145.1
m----ailpkapvkriiesagaarvsdeatvalaqvledeamiiaeraiklakhagrktikaedielaa-------
>1789762_Methanosphaera^sp.^BMS@AWX33002.1$GCA_003268005.1
m----atlpkapvkriiesagaarvsdeatialanvledaaadiaeraiklakhagrktikaedielav-------
>1945631_Methanosphaera^sp.^SHI613@RAP52148.1$GCA_003266145.1
m----aelpiapikrilkeagaqrvsddaaaqlakvleeygeqisedanrlakhagrktvkaedielavrd-----
>1789762_Methanosphaera^sp.^BMS@AWX32163.1$GCA_003268005.1
m----aelpiapikrilkdagaqrvsddaaaalakelesygeeiseaanrlakhagrktvkaedielavrd-----
>1945578_Methanosphaera^sp.^rholeuAM130@RAP54459.1$GCA_003266065.1
m----aelpiapikrilkdagaqrvsddaaaalakvleeygeqisedanrlakhagrktvkaedielavrd-----
>1945632_Methanosphaera^sp.^SHI1033@RAP43478.1$GCA_003266175.1
m----teipvapvgrviknagaervsdeakialtevleeigtdisedaikvakhagrktvkavdidvvtkiky---
>2317_Methanosphaera^stadtmanae^DSM^3091@ABC56586.1$GCA_000012545.1
-----melpiapvgriiknagadrisddakaeltqileqigeeiskdaiqvakhagrktvtaadidlvskikl---
>1945579_Methanosphaera^sp.^rholeuAM74@RAP49193.1$GCA_003266075.1
m----teipvapvgrilknagasrtsdeakaeltailedyglaiaedainiakhagrktvkaedielatklky---
>1945631_Methanosphaera^sp.^SHI613@RAP50856.1$GCA_003266145.1
m----selpiapvgriiknagaerisddakeeltavlesigleisedaikvakhagrktvkaedidlvaniky---
>1789762_Methanosphaera^sp.^BMS@AWX32727.1$GCA_003268005.1
m----selpiapvgrlikkagaerisddakeeltavlesigleisedaikaakhagrktvkaedidlvarikf---
>1945578_Methanosphaera^sp.^rholeuAM130@RAP53921.1$GCA_003266065.1
m----relpiapvgrliknagaerisddakeeltvileeigleisedaikaakhagrktvkaedidlvakiky---
>1561964_Methanosphaera^sp.^WGK6@OED30417.1$GCA_001729965.1
m----aelplapigriikdagaarvsedakealakiledigtdiaadavqyakhagrktvkaedielaee------
>1561964_Methanosphaera^sp.^WGK6@OED30333.1$GCA_001729965.1
m----telpkatmgkllkeagatrisdeakielakvleeideevgkqaipyakhagrktikardiklvigke----
>1077256_Methanosphaera^cuniculi@PAV06619.1$GCA_002287195.1
m----telpkstmgkilkdagatrvgedakielaiileeigeevgrravpfarhagrktvkaediklair------
>2317_Methanosphaera^stadtmanae^DSM^3091@ABC57162.1$GCA_000012545.1
m----telpkatmgrllkkagatrvsedakieltrvleeigeqigrdavpfakhagrktvkaediklainse----
>1945632_Methanosphaera^sp.^SHI1033@RAP44398.1$GCA_003266175.1
m----telpiapvarilknagaarvsedakvalaeileaygeeisqdavalakhagrktvkaedielal-------
>1561964_Methanosphaera^sp.^WGK6@OED29760.1$GCA_001729965.1
m----aelplapiariiknagaarvsddakvelakvleeygdeiskqavalakhagrktvkaedielai-------
>1077256_Methanosphaera^cuniculi@PAV06868.1$GCA_002287195.1
m----selpiapvgriiknagairvsedakvelanileeigekistdavalakhagrktvkasdielai-------
>1077256_Methanosphaera^cuniculi@PAV06641.1$GCA_002287195.1
m----telpiapvgrllkdagaervsneakvvlaealeeigetisaeaveyakhagrktvnaddillamr------
>1915425_Methanobacterium^sp.^UBA279@DAQK01000002.1-6$GCA_002502855.1
m-----elpiapvgriiknagapriskdakvalakiledqglkiardairlakysgrktvmkrdvdsavndifyty
>1915458_Methanobacterium^sp.^UBA391@DATA01000007.1-186$GCA_002504505.1
m-----elpiapvgriiknagapriskdakvalakiledkglevatdairlakhsgrktvmkrdvdsavndifyty
>1915463_Methanobacterium^sp.^UBA419@DAGY01000010.1-23$GCA_002495805.1
m-----elpvapvgriikkagaqrisksakesltkiledkgleiakdavrlakhsgrktvmkrdvdsavndiyyty
>2180_Methanothermus^fervidus^DSM^2088@ADP77717.1$GCA_000166095.1
m----gelpiapigriiknagaervsddarialakvleemgeeiaseavklakhagrktikaedielarkmfk---
>2180_Methanothermus^fervidus^DSM^2088@ADP77985.1$GCA_000166095.1
-----melpiapigriikdagaervsddaritlakileemgrdiaseaiklarhagrktikaedielavrrfkk--
>386456_Methanobacterium^arcticum@JQKN01000001.1-188$GCA_000746075.1
m----aelpiapigriiknagaervsddarealakaleekgeviaseavklakhagrktvkasdvelavkrl----
>2161_Methanobacterium^bryantii@PAV03521.1$GCA_002287175.1
m----aelpiapigriiknagaervsddarealakaleekgeviaseavklakhagrktvkasdvelavkrl----
>1915471_Methanobacterium^sp.^UBA8@DADN01000306.1-20$GCA_002509665.1
m----aelpiapigriiknagaervsddarealakaleekgeviaseavklakhagrktvkasdvelavkrl----
>1915458_Methanobacterium^sp.^UBA391@DATA01000007.1-32$GCA_002504505.1
m----aelpiapigriiknagaervsddarealakaleeqgeviageavklakhagrktvkasdvelsvkrl----
>1915425_Methanobacterium^sp.^UBA279@DAQK01000001.1-121$GCA_002502855.1
m----aelpiapigriiknagaervsddarealakaleeqgeiiageavklakhagrktvkasdvelsvkrl----
>1915463_Methanobacterium^sp.^UBA419@DAGY01000004.1-166$GCA_002495805.1
m----aelpiapigriiknagaervsddarealakaleeqgeiiageavklakhagrktvkasdvelsvkrl----
>2162_Methanobacterium^formicicum@AIS31421.1$GCA_000762265.1
-----melpiapigriiknagaervsddarealakaleekgetiateavklakhagrktvkasdvelavkrl----
>2025351_Methanobacterium^sp.^BAmetb5@AXV40822.1$GCA_003491305.1
-----melpiapigriiknagaervsddarealakaleekgetiateavklakhagrktvkasdvelavkrl----
>2162_Methanobacterium^formicicum^DSM^3637@EKF85494.1$GCA_000302455.1
-----melpiapigriiknagaervsddarealakaleekgetiateavklakhagrktvkasdvelavkrl----
>1379702_Methanobacterium^sp.^MB1@CDG65471.1$GCA_000499765.1
-----melpiapigriiknagaervsddarealakaleekgetiaseavklakhagrktvkasdvelavkrl----
>1911685_Methanobacterium^sp.^MZ-A1@AUB57108.1$GCA_002813675.1
-----melpiapigriiknagaervsddarealakaleekgetiateavklakhagrktvkasdvelavkrl----
>1220534_Methanobacterium^sp.^Maddingley^MBC34@EKQ54952.1$GCA_000309865.1
-----melpiapigriiknagaervsddarealakaleekgetiateavklakhagrktvkasdvelavkrl----
>1915446_Methanobacterium^sp.^UBA353@DALO01000029.1-1$GCA_002496805.1
-----melpiapigriiknagaervsddarealakaleekgeaiateavklakhagrktvkssdvelavkri----
>1811674_Methanobacterium^sp.^PtaB.Bin024@OPX57713.1$GCA_002067065.1
-----melpiapigriiknagaervsddarealakaleekgetiateavklakhagrktvkssdvelavkrl----
>2164_Methanobacterium^sp.@PLAP01000020.1-24$GCA_003134315.1
-----melpiapigriiknagaervsddarealakaleekgemiaseavklakhagrktvkasdvdlavkri----
>1495336_Methanobacterium^sp.^SMA-27@JQLY01000001.1-1941$GCA_000744455.1
-----melpiapigriiknagaervsddarealakaleekgemiaseavklakhagrktvkasdvdlavkrl----
>877455_Methanobacterium^lacus@ADZ08863.1$GCA_000191585.1
-----melpiapigriiknagaervsddarealakaleekgetiaseavklakhagrktvkasdvdlavkrl----
>1811676_Methanobacterium^sp.^PtaU1.Bin242@OPY24675.1$GCA_002067565.1
-----melpiapigriiknagaervsddarealakaleetgeniaseavklakhagrktvkasdvelavkrm----
>2099680_Methanobacteriaceae^archaeon@PWMT01000013.1-12$GCA_003558085.1
-----melpiapigriiknagaervsddareelakaleakgemiateavklakhagrktvkssdvelavkrl----
>1915625_Methanobacteriaceae^archaeon^UBA588@DATS01000049.1-1$GCA_002509085.1
-----melpiapigriiknagaervsddareelakaleekgevlaseavklakhagrktvkasdielavkrl----
>1915624_Methanobacteriaceae^archaeon^UBA587@DATN01000009.1-164$GCA_002504725.1
-----melpiapigriiknagaervsddareelakaleakgeaiaaeavklakhagrktvkasdielavkrl----
>2013815_Methanobacteriales^archaeon^HGW-Methanobacteriales-1@PKL68918.1$GCA_002839705.1
-----melpiapigriiknagaervsddareelakaleakgeaiaaeavklakhagrktvkasdielavkrl----
>1915622_Methanobacteriaceae^archaeon^UBA349@DAWK01000024.1-20$GCA_002509745.1
-----melpiapigriiknagaervsddareelakaleakgeaiaaeavklakhagrktvkasdielavkrl----
>2025350_Methanobacterium^sp.^BRmetb2@AXV38571.1$GCA_003491285.1
-----melpiapigriiknagaervsddareelaktleemgeeiaseavklakhagrktikasdvemvvkkf----
>1915460_Methanobacterium^sp.^UBA405@DAES01000007.1-71$GCA_002495365.1
-----melpvapigriiknagaervsddaraalakvleekgeeissqavklakhagrktikasdiemavkgr----
>868131_Methanobacterium^paludis@AEG18760.1$GCA_000214725.1
-----melpvapigriiknagaervsddaraalakvleekgeeissqavklakhagrktikasdiemavkgr----
>118062_Methanobacterium^congolense@SCG86168.1$GCA_900095295.1
-----melpiapigriiknagaervsddarealakvleekgeeiasqavklakhagrktikasdiemavkgr----
>1915463_Methanobacterium^sp.^UBA419@DAGY01000012.1-49$GCA_002495805.1
m----selpiapvgriiknagaqrisddakealakaieecgediatravklakhagrktvnasdielaikeld---
>1915463_Methanobacterium^sp.^UBA419@DAGY01000012.1-98$GCA_002495805.1
m----gelpkapvgrliknagaqrvsmdaeealdkaleqwaedvsmqavkfakhagrktvkasdiemavknkg---
>1915425_Methanobacterium^sp.^UBA279@DAQK01000029.1-95$GCA_002502855.1
m----gelpkapvgrliknagaqrvsmdaeealdkaleawaedvsiqavkfakhagrktvkasdiemavknlg---
>1915458_Methanobacterium^sp.^UBA391@DATA01000002.1-385$GCA_002504505.1
m----gelpkapvgrliknagaqrvsmdaeealdkaleawaedvsiqavkfakhagrktvkasdiemavknlg---
>2164_Methanobacterium^sp.@PLAP01000049.1-2$GCA_003134315.1
-------mylnkmkii-----txrvsedakealgkvleelgedisrqalllakhakrttvkavdielavkevi---
>1495336_Methanobacterium^sp.^SMA-27@JQLY01000001.1-171$GCA_000744455.1
m----nelpiapigriikhadanrisedakealgkvleqfgediskqalllakhagrttvkavdielaikeig---
>1495336_Methanobacterium^sp.^SMA-27@JQLY01000001.1-2413$GCA_000744455.1
m----nelpiapigriikhadanrisedakealgkvleecgediskqalllakhagrvtvkavdielaikeig---
>1495336_Methanobacterium^sp.^SMA-27@JQLY01000001.1-1295$GCA_000744455.1
m----selpiatigriikhadanrisedakkalakvleqcgediskqalllakhagrvtvkasdielavkale---
>1495336_Methanobacterium^sp.^SMA-27@JQLY01000001.1-750$GCA_000744455.1
m----seipiapigriiknaggqrisegskealgkvleqcgediskqalllakhagrvtvnasdielavkele---
>2164_Methanobacterium^sp.@PLAP01000166.1-3$GCA_003134315.1
m----geipiapigriiknaggqrvsedaevaldkvleewaetvsrqxxqrnrla---------------------
>1495336_Methanobacterium^sp.^SMA-27@JQLY01000001.1-1427$GCA_000744455.1
m----gelpiapigriiknagglrvsegaeitldkyleeygenisrqavklakhagrvtvnasdielavkemq---
>2164_Methanobacterium^sp.@PLAP01000194.1-7$GCA_003134315.1
m----gelpinpigrilknggsprisedakgtlakvlaeygeniskhavllaknakratlkafdielalvllnqdl
>2164_Methanobacterium^sp.@PLAP01000191.1-4$GCA_003134315.1
m----tklpiapigriiksagaprvsedakealakaleqrgedistkavlfakhagrvtvhavdiemalkqie---
>2164_Methanobacterium^sp.@PLAP01000189.1-5$GCA_003134315.1
m----telpiapigriiknagaprvsedakealvtvleqcgediskqavllakhagrktvyasdiemavkqir---
>2164_Methanobacterium^sp.@PLAP01000060.1-10$GCA_003134315.1
v----yklyngdxgriiknagaprvsedakealanvleqcgediskkavllakhagrktvhasdiemavkqig---
>2164_Methanobacterium^sp.@PLAP01000065.1-8$GCA_003134315.1
m----telpiapigriiknagaprvsddakeslakvleelgediskqaillakhagrktvhaadiemavkqikii-
>2164_Methanobacterium^sp.@PLAP01000178.1-4$GCA_003134315.1
m----sglpiapigriiknagakrvggdakeslakaleergenisisavllakhagrvtvyasdiemavkqig---
>1915467_Methanobacterium^sp.^UBA44@DACV01000002.1-111$GCA_002494885.1
-----melpiapigriiknagaervsddarealakaleeqgediavqavklakhagrktvkasdiemavkrl----
>1915424_Methanobacterium^sp.^UBA176@DAVZ01000040.1-60$GCA_002505765.1
-----melpiapigriiknagaervsddarealakaleeqgediavqavklakhagrktvkasdiemavkrl----
>680118_Methanothermobacter^tenebrarum@RAO79143.1$GCA_003264935.1
m----gelpiapvgriiknagaqrisddarealakaleeigeevaaaavklakhagrktvkaedidlafkkly---
>1635284_Methanobacteriaceae^archaeon^41_258@KUK00930.1$GCA_001507955.1
m----gqlpiapvgriiknagaqrisddarealakaleeigeeiaasavklakhagrktvkaedidlafkkly---
>1898379_Methanothermobacter^sp.^MT-2@BAW32228.1$GCA_003584625.1
m----gelpiapvgriiknagaqrisddarealakaleeigeeiaeeavklakhagrktvkaedidlafkkkel--
>680118_Methanothermobacter^tenebrarum@RAO78746.1$GCA_003264935.1
-----melpiapigriiknagaervsddarealakaleakgeeiaaaaikfakhagrktvkaedielavkri----
>1898379_Methanothermobacter^sp.^MT-2@BAW31402.1$GCA_003584625.1
-----melpiapigriiknagaervsddarealakaleaegekiaaaaikfakhagrktvkaedielavkka----
>1635284_Methanobacteriaceae^archaeon^41_258@KUK01880.1$GCA_001507955.1
-----melpiapigriiknagaervsddarealakaleakgeeiaaaaikfakhagrktvkaedielavkri----
>145263_Methanothermobacter^marburgensis^str.^Marburg@ADL58299.1$GCA_000145295.1
-----melpiapigriiknagaervsddarealakvleakgeeialnavklakhagrktvkasdielaakrm----
>866790_Methanothermobacter^sp.^CaT2@BAM69466.1$GCA_000828575.1
-----melpiapigriiknagaervsddarealakvleakgeeialnavklakhagrktvkasdielaakrm----
>145262_Methanothermobacter^thermautotrophicus^str.^Delta^H@AAB84760.1$GCA_000008645.1
i----melpiapigriiknagaeivsddarealakvleakgeeiaenavklakhagrktvkasdielavkrm----
>145261_Methanothermobacter^wolfeii@SCM56729.1$GCA_900095815.1
-----melpiapigriiknagaervsddarealaealeergekiaveavklakhagrktvkkddiklavkkmel--
>680118_Methanothermobacter^tenebrarum@RAO79430.1$GCA_003264935.1
m----velpiapvgriiknagaerisndarealakalekmgeeiavsavkfakhagrktvkaedvelavktmk---
>1635284_Methanobacteriaceae^archaeon^41_258@KUK00359.1$GCA_001507955.1
m----velpiapvgriiknagaerisndareelakalekmgeeiaasavklakhagrktvkaedvelavktmk---
>1898379_Methanothermobacter^sp.^MT-2@BAW31588.1$GCA_003584625.1
m----velpiapvgriiknagaerisndarealakaleakgekiaeaavklakhagrktvkaedvelavktmk---
>145261_Methanothermobacter^wolfeii@SCM55940.1$GCA_900095815.1
m----aelpitpvgriiknagaqrisddareelaraleeegmkiareavklakhagrktvkksdielavkkv----
>145262_Methanothermobacter^thermautotrophicus^str.^Delta^H@AAB86168.1$GCA_000008645.1
m----aelpiapvgriiknagaqrisddarealakileekgeeiakeavklakhagrktvkasdielaakkl----
>866790_Methanothermobacter^sp.^CaT2@BAM70796.1$GCA_000828575.1
m----aelpiapvgriiknagaqrisddarealakileekgeeiakeavklakhagrktvkssdielaakkl----
>145263_Methanothermobacter^marburgensis^str.^Marburg@ADL57882.1$GCA_000145295.1
m----aelpiapvgriiknagaqrisddaretlakiledkgeeiaaeavklakhagrktvkasdielavkkl----
>1915467_Methanobacterium^sp.^UBA44@DACV01000007.1-179$GCA_002494885.1
m----aelpiapvgriiknagaqrisddakealaksleekgeeiakkavelakhagrktvkaediemavkta----
>1915424_Methanobacterium^sp.^UBA176@DAVZ01000060.1-53$GCA_002505765.1
m----aelpiapvgriiknagaqrisddakealaksleekgeeiakkavelakhagrktvkaediemavkta----
>1915463_Methanobacterium^sp.^UBA419@DAGY01000008.1-30$GCA_002495805.1
m----aelpiapvgriiknagaqrisddakealaksleekgeeiakkavelakhagrktvkaddielavkaa----
>1915425_Methanobacterium^sp.^UBA279@DAQK01000020.1-3$GCA_002502855.1
m----aelpiapvgriiknagaqrisddakealaksleekgeeiakkavelakhagrktvkaddxxxxxxxxxxxx
>1915458_Methanobacterium^sp.^UBA391@DATA01000002.1-545$GCA_002504505.1
m----aelpiapvgriiknagaqrisddakealaksleekgeeiakkavelakhagrktvkaddielavkaa----
>145263_Methanothermobacter^marburgensis^str.^Marburg@ADL58808.1$GCA_000145295.1
m----aelpiapvgriiknagaqrisddakealakaledmgeeisrkavelakhagrktvkatdiemaakql----
>145262_Methanothermobacter^thermautotrophicus^str.^Delta^H@AAB85321.1$GCA_000008645.1
m----aelpiapvgriiknagaqrisddakealakaleemgeeisrkavelakhagrktvkatdiemaakql----
>866790_Methanothermobacter^sp.^CaT2@BAM69986.1$GCA_000828575.1
m----aelpiapvgriiknagaqrisddakealakaleemgeeisrkavelakhagrktvkatdiemaakql----
>145261_Methanothermobacter^wolfeii@SCM57675.1$GCA_900095815.1
m----aelpiapvgriiknagaqrisddakealaealektgeeisrkavelakhagrktvkaadikmaaeql----
>1915624_Methanobacteriaceae^archaeon^UBA587@DATN01000002.1-391$GCA_002504725.1
m----aelpiapvgriiknagaqrisddakealakaleekgeeisrkavelakhagrktvkandiemaakq-----
>2013815_Methanobacteriales^archaeon^HGW-Methanobacteriales-1@PKL67764.1$GCA_002839705.1
m----aelpiapvgriiknagaqrisddakealakaleekgeeisrkavelakhagrktvkandiemaakq-----
>1915625_Methanobacteriaceae^archaeon^UBA588@DATS01000106.1-2$GCA_002509085.1
m----aelpiapvgriiknagaqrisddakealakaleekgeeisrkavelakhagrktvkasdiemaakq-----
>2099680_Methanobacteriaceae^archaeon@PWMT01000022.1-4$GCA_003558085.1
m----aelpiapvgriiknagaqrisddakealakaledkgedisrkavqlakhagrktvkasdvemaakq-----
>2162_Methanobacterium^formicicum^DSM^3637@EKF84855.1$GCA_000302455.1
m----aelpiapvgriiknagaqrisddakealakaleengeelakkavelakhagrktvkaediemavksa----
>1911685_Methanobacterium^sp.^MZ-A1@AUB59159.1$GCA_002813675.1
m----aelpiapvgriiknagaqrisddakealakaleengeelakkavelakhagrktvkaediemavksa----
>1220534_Methanobacterium^sp.^Maddingley^MBC34@EKQ55831.1$GCA_000309865.1
m----aelpiapvgriiknagaqrisddakealakaleesgeelakkavelakhagrktvkaediemavksa----
>1379702_Methanobacterium^sp.^MB1@CDG64810.1$GCA_000499765.1
m----aelpiapvgriiknagaqrisddakealakaleekgeelakkavelakhagrktvkaediemavksa----
>2162_Methanobacterium^formicicum@AIS32303.1$GCA_000762265.1
m----aelpiapvgriiknagaqrisddakealakaleengeelakkavelakhagrktvkaediemavksa----
>2025351_Methanobacterium^sp.^BAmetb5@AXV41012.1$GCA_003491305.1
m----aelpiapvgriiknagaqrisddakealakaleengeelakkavelakhagrktvkaediemavksa----
>1915446_Methanobacterium^sp.^UBA353@DALO01000002.1-398$GCA_002496805.1
m----aelpiapvgriiknagaqrisddakealakaleengeelakkavelakhagrktvkaddiemavksa----
>1811674_Methanobacterium^sp.^PtaB.Bin024@OPX59320.1$GCA_002067065.1
m----aelpiapvgriiknagaqrisddakealakaleesgeelakkavelakhagrktvksediemavksa----
>118062_Methanobacterium^congolense@SCG85292.1$GCA_900095295.1
m----aelpiapvgriiknagaqrisddakealaksleekgeeiakkavelakhagrktvkaediemavkta----
>1915460_Methanobacterium^sp.^UBA405@DAES01000006.1-135$GCA_002495365.1
m----aelpiapvgriiknagaqrisddakealaksleekgeeiakkavelakhagrktvksediemavkta----
>877455_Methanobacterium^lacus@ADZ10152.1$GCA_000191585.1
m----aelpiapvgriiknagaqrisddakealaksleekgeeiakkavelakhagrktvkaddidmavkta----
>2164_Methanobacterium^sp.@PLAP01000158.1-5$GCA_003134315.1
m----aelpiapvgriiknagaqrisddakealaksleekgeeiakkavelakhagrktvkaddidmavkta----
>1495336_Methanobacterium^sp.^SMA-27@JQLY01000001.1-550$GCA_000744455.1
m----aelpiapvgriiknagaqrisddakealaksleekgeeiakkavelakhagrktvkaddidmavkta----
>868131_Methanobacterium^paludis@AEG17722.1$GCA_000214725.1
m----aelpiapvgriiknagaqrisddakealaksleeqgeeiakkavelakhagrktvkaddiemavkta----
>386456_Methanobacterium^arcticum@JQKN01000002.1-171$GCA_000746075.1
m----aelpiapvgriiknagaqrisddakealaksleekgdeiakkavelakhagrktvkaediemavkta----
>2161_Methanobacterium^bryantii@PAV06119.1$GCA_002287175.1
m----aelpiapvgriiknagaqrisddakealaksleekgdeiakkavelakhagrktvkaediemavkta----
>1915471_Methanobacterium^sp.^UBA8@DADN01000036.1-38$GCA_002509665.1
m----aelpiapvgriiknagaqrisddakealaksleekgdeiakkavelakhagrktvkaediemavkta----
>2025350_Methanobacterium^sp.^BRmetb2@AXV37047.1$GCA_003491285.1
m----aelpiapvgriiknagaqrisddakeelakaleekgeeiarkavalakhagrktvkaddiemavksa----
>1609968_Methanobrevibacter^sp.^YE315@AMD17630.1$GCA_001548675.1
m----selpiapvgrilknagaqrvsddakvalteaiedygneiaakavgfarhagrktvkaedvklaik------
>190974_Methanobrevibacter^gottschalkii^DSM^11977@RPF50862.1$GCA_003814835.1
m----aelpfapvgrilknagaqrvsddakvalaeaiedygndiaakaigfarhagrktvkaedvklaik------
>1915473_Methanobrevibacter^sp.^UBA188@DAVC01000058.1-8$GCA_002509015.1
m----selpiapvgrvlknagaqrvsddakialteaiedygneiaakavgfarhagrktvxxrc------------
>190975_Methanobrevibacter^thaueri@PWB88263.1$GCA_003111625.1
m----selpiapvgrilknagaqrvsddakialteaiedcgneiaqkavgfarhagrktvkaediklaik------
>2173_Methanobrevibacter^smithii^TS96A@AEMB01000002.1-42$GCA_000190135.2
-----melpiapvgrilknagaqrvsddakialteaieecgneiaqkavgfarhagrktvkaediklaik------
>2173_Methanobrevibacter^smithii^ATCC^35061@ABQ86418.1$GCA_000016525.1
-----melpiapvgrilknagaqrvsddakialteaieecgneiaqkavgfarhagrktvkaediklaik------
>387957_Methanobrevibacter^sp.^87.7@OWT33289.1$GCA_002208625.1
-----melpiapigrilknagadrvsddaknelamaiedcgheisrkavgyakhagrktvkaediklacknlmd--
>190977_Methanobrevibacter^wolinii^SH@JHWX01000022.1-15$GCA_000621965.1
-----melpiapigrilknagadrvsddakielanaiedcgheisrkavgyakhagrktvkaediklacknl----
>224719_Methanobrevibacter^sp.^AbM4@AGN16601.1$GCA_000404165.1
-----melpiapigrilknagadrvsddakialaeaiedygneiaakavqlakhagrktvkvedvrlavksf----
>55758_Methanobrevibacter^filiformis@KZX10691.1$GCA_001639265.1
-----melpiaplgrilknvgaervsdnakealaevvedygteiarkavefsrhagrktvkaediklavkpik---
>66852_Methanobrevibacter^sp.@WRCI01000036.1-2$GCA_009784145.1
-----melpiapigrilknagadrvsdgakealaeaieecgndiaakavgfarhagrktikvediklatk------
>39441_Methanobrevibacter^arboriphilus^ANOR1@HG794426.1-1464$GCA_000513315.1
-----melpiapigrilknagadrvsdgakealaeaieecgndiaakavgfarhagrktvkvediklatktcs---
>47311_Methanobrevibacter^cuticularis@KZX17147.1$GCA_001639285.1
-----melpiapigrilknagadrvsdgakealaeaieecgnaiakkavgfakhagrktvklediklatktcs---
>2006182_Methanobrevibacter^sp.^NOE@RBQ24609.1$GCA_003315655.1
-----melpiapigrilknagadrvsddakktlaeaieecgneiavkavgfarhtgrktvkvediklatktcs---
>190976_Methanobrevibacter^woesei@PWB86180.1$GCA_003111605.1
-----melpiapvgrilknagagrvsddaklalaeaieecgneiaakavgfarhagrktvkaediklatktc----
>230361_Methanobrevibacter^millerae@ALT68631.1$GCA_001477655.1
-----melpiapvgrilknagaarvsddakealaeaiedygneiaakavgfarhagrktvkaediklaik------
>49547_Methanobrevibacter^curvatus@KZX13141.1$GCA_001639295.1
m----selpnaplqrifkkageakisgdakttyaeaveeyalelakksiaeansnkrktvkpediksvi-------
>1915485_Methanobrevibacter^sp.^UBA403@DAYX01000047.1-48$GCA_002508855.1
m----selpiapigrilkkagaervsddakialaevieecgegisqkavgyarhagrktvkaediklatktc----
>83816_Methanobrevibacter^ruminantium^M1@ADC47341.1$GCA_000024185.1
-----melpiapigrilknagaervadaakeelaeaieeygneiaqkavnfarhagrktvkaediklaik------
>294671_Methanobrevibacter^olleyae@AMK15548.1$GCA_001563245.1
-----melpiapigrilknagaervadaakeelaeaieeygndiaqkavnfarhagrktvkaediklaik------
>83816_Methanobrevibacter^ruminantium@SFKZ01000011.1-146$GCA_004553595.1
-----melpiapigrilknagaervadaakaelaeaieeygneiaqkavnfarhagrktvkaediklaik------
>1915475_Methanobrevibacter^sp.^UBA190@DAUX01000018.1-20$GCA_002508965.1
-----melpiaplgrilknagaervsdsakvelaeaieeygneiakkavnlarhagrktvkaediklalk------
>66851_Methanobrevibacter^oralis^JMR01@HG796200.1-351$GCA_000529525.1
-----melpvapvgrilknagaqrvsddakialteaiedcgneiaikavgfarhagrktvkaedvklaik------
>2173_Methanobrevibacter^smithii^TS96A@AEMB01000011.1-40$GCA_000190135.2
m----selpiapvgrilknagaqrisddakialaealeekgdaiaqkavnfarhagrktvkaediklaik------
>2173_Methanobrevibacter^smithii^ATCC^35061@ABQ87049.1$GCA_000016525.1
m----selpiapvgrilknagaqrisddakialaealeekgdaiaqkavnfarhagrktvkaediklaik------
>1609968_Methanobrevibacter^sp.^YE315@AMD17955.1$GCA_001548675.1
m----selpiapvgrilknagaqrisddakialaealeekgdeiaqkavnfarhagrktvkaediklaik------
>190975_Methanobrevibacter^thaueri@PWB86818.1$GCA_003111625.1
m----selpiapvgrilknagaqrisddakialaealeekgdeiaqkavnfarhagrktvkaediklaik------
>1915475_Methanobrevibacter^sp.^UBA190@DAUX01000037.1-18$GCA_002508965.1
m----selpiapvgrilknagaprvsddakvalaealeekgdelakkavnfarhagrktvkaediklaik------
>55758_Methanobrevibacter^filiformis@KZX14592.1$GCA_001639265.1
m----selpiapvgrilknagaqrisddakvalaealeeqgealakkavdyarhagrktvkaediklaik------
>47311_Methanobrevibacter^cuticularis@KZX17367.1$GCA_001639285.1
m----selpiapvgrilknagaqrisddakialaealeeqgealakkavdyarhagrktvkaediklaik------
>39441_Methanobrevibacter^arboriphilus^ANOR1@HG794426.1-1321$GCA_000513315.1
m----selpiapvgrilknagaqrisddakialaealeeqgealaksavsyarhagrktvkaediklaik------
>2006182_Methanobrevibacter^sp.^NOE@RBQ24447.1$GCA_003315655.1
m----selpiapvgrilknagaqrisddakialaealeeqgealaksavsyarhagrktvkaediklaik------
>66852_Methanobrevibacter^sp.@WRCI01000023.1-8$GCA_009784145.1
m----selpiapvgrilknagaqrisddakvalaealeekgealaksavqyarhagrktvkaediklaik------
>49547_Methanobrevibacter^curvatus@KZX11742.1$GCA_001639295.1
m----selpiapvgrilknagaqrisddakyelaavleekgeeiaktavtyakhagrktikaddiklaik------
>83816_Methanobrevibacter^ruminantium^M1@ADC47536.1$GCA_000024185.1
m----selpiapvgrilknagaqrisddakvalaealeekgdelakkavnfarhagrktvkaediklaik------
>83816_Methanobrevibacter^ruminantium@SFKZ01000004.1-11$GCA_004553595.1
m----selpiapvgrilknagaqrisddakvalaealeekgdelakkavnfarhagrktvkaediklaik------
>294671_Methanobrevibacter^olleyae@AMK15711.1$GCA_001563245.1
m----selpiapvgrilknagaqrisddakialaealeekgdelakkavnfarhagrktvkaediklaik------
>1915475_Methanobrevibacter^sp.^UBA190@DAUX01000062.1-11$GCA_002508965.1
m----selpiapvgrilknagaprvaddakvalaealeecgneiaqkavgfarhagrktvkasdvklalk------
>224719_Methanobrevibacter^sp.^AbM4@AGN16427.1$GCA_000404165.1
m----selpiapvgrilknagaqrisdeakialaealeeqgeelarksvdfarhagrktvkatdvklaik------
>1915485_Methanobrevibacter^sp.^UBA403@DAYX01000029.1-26$GCA_002508855.1
m----selpiapvgrilknagaqrisddakialaealeeqgdaiaqkavnfarhagrktvkaediklaik------
>190977_Methanobrevibacter^wolinii^SH@JHWX01000007.1-64$GCA_000621965.1
m----selpiapvgrilknagaqrisddakvalaealeeqgdeiaqkavnfarhagrktvkaediklaik------
>387957_Methanobrevibacter^sp.^87.7@OWT32665.1$GCA_002208625.1
m----selpiapvgrilknagaqrisddakvalaealeeqgdeiaqkavnfarhagrktvkaediklaik------
>1915489_Methanobrevibacter^sp.^UBA586@DAII01000066.1-8$GCA_002496065.1
m----selpiapvgrilknagaqrisddakvalaealeekgneiaqkavnfarhagrktvkaediklaik------
>1915476_Methanobrevibacter^sp.^UBA212@DAHN01000051.1-78$GCA_002498445.1
m----selpiapvgrilknagaqrisddakialaealeekgdeiaqkavnfarhagrktvkaediklaik------
>190974_Methanobrevibacter^gottschalkii^DSM^11977@RPF51541.1$GCA_003814835.1
m----selpiapvgrilknagaqrisddakialaealeekgdeiaqkavnfarhagrktvkaediklaik------
>1915473_Methanobrevibacter^sp.^UBA188@DAVC01000001.1-55$GCA_002509015.1
m----selpiapvgrilknagaqrisddakialaealeekgdeiaqkavnfarhagrktvkaediklaik------
>66851_Methanobrevibacter^oralis^JMR01@HG796199.1-69$GCA_000529525.1
m----selpiapvgrilknagaqrisddakialaealeekgdeiaqkavnfarhagrktvkaediklaik------
>1915475_Methanobrevibacter^sp.^UBA190@DAUX01000062.1-10$GCA_002508965.1
m----seipvapvvrilkaagaerisddakkafadaveasaevlakkaikaaahagrktvteedikfice------
>83816_Methanobrevibacter^ruminantium^M1@ADC46625.1$GCA_000024185.1
m----seipvapvvrilkeagaeritddakkafadaveasaeelakkvikaaahagrktvtvddikfvce------
>230361_Methanobrevibacter^millerae@ALT69537.1$GCA_001477655.1
m----selpiapvgrilknagaqrisdeakialaealeekgdeiakkavnfarhagrktvkaediklvik------
>190976_Methanobrevibacter^woesei@PWB86628.1$GCA_003111605.1
m----selpiapvgrilknagaqrisddakialaealeekgeeiakkavdfarhtgrktvkaediklaik------
>2025350_Methanobacterium^sp.^BRmetb2@AXV37993.1$GCA_003491285.1
m----aelpiapvgriiknagaqrisddareelakaleekgeeialqavklakhagrktvkasdiemavksa----
>1811674_Methanobacterium^sp.^PtaB.Bin024@OPX57733.1$GCA_002067065.1
m----aelpiapvgriiknagaprvsddardalakvleekgesiaseavklakhagrktvkasdiemavkaa----
>1915446_Methanobacterium^sp.^UBA353@DALO01000027.1-6$GCA_002496805.1
m----aelpiapvgriiknagaprvsddardalakvleekgesiaveavklakhagrktvkasdiemavkaa----
>1220534_Methanobacterium^sp.^Maddingley^MBC34@EKQ54972.1$GCA_000309865.1
m----aelpiapvgriiknagaprvsddardalakvleemgegiaveavklakhagrktvkasdiemavkaa----
>1911685_Methanobacterium^sp.^MZ-A1@AUB59031.1$GCA_002813675.1
m----aelpiapvgriiknagaprvsddardalakvleemgegiaveavklakhagrktvkasdiemavkaa----
>1379702_Methanobacterium^sp.^MB1@CDG65490.1$GCA_000499765.1
m----aelpiapvgriiknagaprvsddardalakvleemgediaaeavklakhagrktvkasdiemavkaa----
>2025351_Methanobacterium^sp.^BAmetb5@AXV41097.1$GCA_003491305.1
m----aelpiapvgriiknagaprvsddardalakvleemgegiaaeavklakhagrktvkasdiemavkaa----
>2162_Methanobacterium^formicicum@AIS31443.1$GCA_000762265.1
m----aelpiapvgriiknagaprvsddardalakvleemgegiaaeavklakhagrktvkasdiemavkaa----
>2162_Methanobacterium^formicicum^DSM^3637@EKF85472.1$GCA_000302455.1
m----aelpiapvgriiknagaprvsddardalakvleemgegiaveavklakhagrktvkasdiemavkaa----
>1811676_Methanobacterium^sp.^PtaU1.Bin242@OPY26499.1$GCA_002067565.1
m----selpiapigriiknagakrvsddardelakvleekgemiaseavklakhagrktvnasdiemavkta----
>1705564_Candidatus^Methanofastidiosum^methylthiophilus@KYC49354.1$GCA_001587575.1
m----aelpiapvgriiknagaqrisddakealaksleeqgekialeavklakhagrktvkasdialavtdqrgka
>1915624_Methanobacteriaceae^archaeon^UBA587@DATN01000001.1-61$GCA_002504725.1
m----aelpiapvgriiknagaprisddarealakaleemgeelaleavklakhagrktvkasdielavkkv----
>1915625_Methanobacteriaceae^archaeon^UBA588@DATS01000079.1-6$GCA_002509085.1
m----aelpiapvgriiknagamrisddarealakaleemgenlaleavklakhagrktvkasdielavkkv----
>2099680_Methanobacteriaceae^archaeon@PWMT01000127.1-37$GCA_003558085.1
m----aelpiapvgriiknagamrisddarealakaleemgenlaleavklakhagrktvkasdvelavkkm----
>1915622_Methanobacteriaceae^archaeon^UBA349@DAWK01000187.1-32$GCA_002509745.1
m----aelpvapvgriiknagaqrisddarealakaleetgetlaleavklakhagrktvkasdielavkki----
>2013815_Methanobacteriales^archaeon^HGW-Methanobacteriales-1@PKL67344.1$GCA_002839705.1
m----aelpvapvgriiknagaqrisddarealakaleetgetlaleavklakhagrktvkasdielavkki----
>1945579_Methanosphaera^sp.^rholeuAM74@RAP50195.1$GCA_003266075.1
m----enlpiapigriisnagasratkgakvelskkltaigediakeavaisrhsgrktvkasdvelavelkn---
>1945631_Methanosphaera^sp.^SHI613@RAP51588.1$GCA_003266145.1
m----eqlpiapmgrilsnagasratkdakielskklselgeaisveavaiaehagrktvkvsdielavklkf---
>1945578_Methanosphaera^sp.^rholeuAM130@RAP54253.1$GCA_003266065.1
m----eqlpiapmgrilsnagasratkdakielskrlselgeaisaeavaiaehagrktvkvsdielavklkf---
>1789762_Methanosphaera^sp.^BMS@AWX32394.1$GCA_003268005.1
m----eqlpiapmgrilsnagasratkdakielskklselgeaisveavaiaehagrktvkvsdielavklkf---
>2317_Methanosphaera^stadtmanae^DSM^3091@ABC57012.1$GCA_000012545.1
m----etlpiapigrilsnagapratkdakvelsqqltelgeiiadeavaiakhsgrktvkasdvelavklkf---
>1945632_Methanosphaera^sp.^SHI1033@RAP45065.1$GCA_003266175.1
m----etlpiapigrilsnagapratkdakielsekltdlgeeiakeaveiakhsgrktvkasdvelavklkf---
>1915620_Methanobacteriaceae^archaeon^UBA237@DAKT01000122.1-9$GCA_002509125.1
m----etlpiapigrilsnggapratkdakielsailteqgeaiaeeavkiathsgrktvkasdvqlaiklkf---
>1945580_Methanosphaera^sp.^rholeuAM6@RAP44877.1$GCA_003266105.1
m----etlpiapigrilsnggapratkdakielsnilteygeaiaeeavkianhsgrktvkasdvqlaiklkf---
>1945577_Methanosphaera^sp.^rholeuAM270@RAP53391.1$GCA_003266165.1
m----etlpiapigrilsnggapratkdakielsnilsehgeeiaaeavkiashsgrktvkasdvqlalklkf---
>1561964_Methanosphaera^sp.^WGK6@OED30104.1$GCA_001729965.1
m----etlpiapigrilsnagapratknakielskvltelgndiaaeavkiakhsgrktvkasdielvvklkf---
>1077256_Methanosphaera^cuniculi@PAV06893.1$GCA_002287195.1
m----etlpiapigrilsnsgasratkdakielskcltelgdeiakesveiakysgrktvkasdielalklkf---
>1945631_Methanosphaera^sp.^SHI613@RAP50801.1$GCA_003266145.1
m----aelplapvgrllknaganrisddakeelanvleeigteiaadavklakhagrktvkasdielayrs-----
>2317_Methanosphaera^stadtmanae^DSM^3091@ABC56541.1$GCA_000012545.1
m----aelpiapvgrllknagasrisddakeelaevletfgtsiaedavklakhagrktvkasdielacrdl----
>1945632_Methanosphaera^sp.^SHI1033@RAP44245.1$GCA_003266175.1
m----aelpiapvgrllknagaarisddakaeladvlesigtdiaedavklakhagrktvkas-------------
>1077256_Methanosphaera^cuniculi@PAV07629.1$GCA_002287195.1
m----teipiapvmrmikntsnvrvskdagieltkilesigteiskdavmlakhagrktvksldillayeny----
>1077256_Methanosphaera^cuniculi@PAV07344.1$GCA_002287195.1
m----gelpiapvgrllknvganrisddakielaevlesigteisedavklakhagrktvkasdiilacrdl----
>1915620_Methanobacteriaceae^archaeon^UBA237@DAKT01000156.1-6$GCA_002509125.1
m----aelpiapvgrllknaganrisddakveladvletigmdiaeeavklakhagrktvkasdielacrdl----
>1789762_Methanosphaera^sp.^BMS@AWX32771.1$GCA_003268005.1
m----telplatvgrllknagatrisddakvelanvleeigmdiaadavklakhagrktvkasdialarkn-----
>1945578_Methanosphaera^sp.^rholeuAM130@RAP53893.1$GCA_003266065.1
m----aelplapvgrilknagatrvsddakaelasvleeigtdiaadavklanhagrktvkasdielavkn-----
>386456_Methanobacterium^arcticum@JQKN01000001.1-161$GCA_000746075.1
m----telpiapvgriiknagaqrisddardeltkvleemgeeiateavklakhagrktvkasdielavrtrvkm-
>1915467_Methanobacterium^sp.^UBA44@DACV01000002.1-131$GCA_002494885.1
m----telpiapvgriiknagaqrisddardeltkvleemgeeiaseavklakhagrktvkasditlavrskkta-
>1915424_Methanobacterium^sp.^UBA176@DAVZ01000040.1-36$GCA_002505765.1
m----telpiapvgriiknagaqrisddardeltkvleemgeeiateavrlarhagrktvkasditlavrskkts-
>1915471_Methanobacterium^sp.^UBA8@DADN01000281.1-1$GCA_002509665.1
m----telpiapvgriiknagaqrisddardeltkvleemgeeiaseavklakhagrk------------------
>2161_Methanobacterium^bryantii@PAV03496.1$GCA_002287175.1
m----telpiapvgriiknagaqrisddardeltkvleemgeeiaseavklakhagrktvkasdielavrtrvkm-
>386456_Methanobacterium^arcticum@KN050802.1-112$GCA_000746075.1
m----telpvapvgriiknagaqrvsddardeltkvleemgeeiaaeavklakhagrktvkasdielvvkkl----
>2161_Methanobacterium^bryantii@PAV06353.1$GCA_002287175.1
m----telpvapvgriiknagaqrvsddardeltkvleemgeeiaaeavklakhagrktvkasdielvvkkl----
>1495336_Methanobacterium^sp.^SMA-27@JQLY01000001.1-1960$GCA_000744455.1
m----telpvapvgriiknagaqrisddardelakvleeagekiaveavklakhagrktvkasdielavkaa----
>2164_Methanobacterium^sp.@PLAP01000020.1-5$GCA_003134315.1
m----telpvapvgriiknagaqrisddardelakvleekgeiiaieavklakhagrktvkasdielalkav----
>877455_Methanobacterium^lacus@ADZ08844.1$GCA_000191585.1
m----telpvapvgriiknagaqrisddardelakvleeageeialeavklakhagrktvkasdidlavkaks---
>868131_Methanobacterium^paludis@AEG18782.1$GCA_000214725.1
m----telpiapvgriiknagaqrvsddardelakvleeagekiaadavklakhagrktvkasdielavkaaq---
>1915460_Methanobacterium^sp.^UBA405@DAES01000007.1-93$GCA_002495365.1
m----telpiapvgriiknagaqrvsddardelakvleeagekiaadavklakhagrktvkasdielavksav---
>118062_Methanobacterium^congolense@SCG86189.1$GCA_900095295.1
m----telpiapvgriiknagaprvsddardelakvleetgekiaadavklakhagrktvkasdiemalkal----
>1915471_Methanobacterium^sp.^UBA8@DADN01000180.1-2$GCA_002509665.1
m----telpfapvsriiknagaqrvsedatesltkvleekgeeialaavklakhagrktvkasdielvvkkl----
>2161_Methanobacterium^bryantii@PAV03381.1$GCA_002287175.1
m----telpfapvsriiknagaqrvsedatesltkvleekgeeialaavklakhagrktvkasdielaiksl----
>386456_Methanobacterium^arcticum@JQKN01000001.1-30$GCA_000746075.1
m----telpfapvsriiknagaqrvsedatetltkvleekgeeialaavklakhagrktvkasdielaiksl----
>386456_Methanobacterium^arcticum@JQKN01000001.1-264$GCA_000746075.1
m----selplapvgriiknegrlrvsedatetltkaleekgeqiaaeavklakhagrktvkasdielaakil----
>2161_Methanobacterium^bryantii@PAV05411.1$GCA_002287175.1
m----selplapvgriiknegrlrvsedatetlakaletkgeeiaveavklakhagrktvkasdielaakil----
>1915471_Methanobacterium^sp.^UBA8@DADN01000111.1-15$GCA_002509665.1
m----aelplapvgriiknagaqrvsedatealakaleakgeviaaeavklakhagrktvkasdielavknl----
>2161_Methanobacterium^bryantii@PAV06348.1$GCA_002287175.1
m----aelplapvgriiknagaqrvsedatealakaleakgeeiaaeavklakhagrktvkasdielavknl----
>386456_Methanobacterium^arcticum@KN050802.1-107$GCA_000746075.1
m----aelplapvgriiknagaqrvsedatealakaleakgeeiaaeavklakhagrktvkasdielavknl----
>1915463_Methanobacterium^sp.^UBA419@DAGY01000009.1-169$GCA_002495805.1
m----aelpiapvgriiknagaervsedavnalakfleekgeeisreavkvakhagrktvkaadieisv-------
>1915458_Methanobacterium^sp.^UBA391@DATA01000002.1-742$GCA_002504505.1
m----aelpiapvgrilknagaervsedavnalakfleekgeeisreavkvakhagrktvkaadieisv-------
>1915425_Methanobacterium^sp.^UBA279@DAQK01000028.1-2$GCA_002502855.1
m----aelpiapvgrilknagaervsedavnalakfleekgenisreavkvakhagrktvkaadieisa-------
>1915475_Methanobrevibacter^sp.^UBA190@DAUX01000004.1-14$GCA_002508965.1
m----aripiapvgriikesgaervsedakvaleayleekaeevsresiklaalakrktvkaedielaiknl----
>83816_Methanobrevibacter^ruminantium^M1@ADC45863.1$GCA_000024185.1
m-----sipvapigriikdagaervsedakkelnayvtaqaeavakkaiefaamakrktvkaedielaiknl----
>83816_Methanobrevibacter^ruminantium@SFKZ01000001.1-194$GCA_004553595.1
m-----aipvapigriikdagaervsedakkelnayveaqvakiakkaikfaelakrktvkaedielaisel----
>1915474_Methanobrevibacter^sp.^UBA189@DAEC01000152.1-6$GCA_002508985.1
m-----aipvapigriikdagaervsedakkelnayveaqaakvakkaikfaelakrktvkaedielaisel----
>294671_Methanobrevibacter^olleyae@AMK16160.1$GCA_001563245.1
m-----sipvapigriikeagaervsedakkelnayveaqateiakkaikfaelakrktikaedielaikel----
>224719_Methanobrevibacter^sp.^AbM4@AGN16739.1$GCA_000404165.1
m----g-iakapinriikeagaervsgdatdalvkyleeeaeaiatkaieyakiakrqtvkaddielaikdq----
>190977_Methanobrevibacter^wolinii^SH@KK211375.1-204$GCA_000621965.1
m----g-iakapinriikesgaervssdatdalvnyleeeaadiakkaieyaklakrqtvkaedielaikne----
>387957_Methanobrevibacter^sp.^87.7@OWT33197.1$GCA_002208625.1
m----g-iakapinriikesgaervssdatdtlvkyleeeaadiakkaigyaklakrqtvkaedielaikne----
>1915473_Methanobrevibacter^sp.^UBA188@DAVC01000005.1-71$GCA_002509015.1
m----a-ipkapvkriiqeagaervsadavdalvefledyaedvskkavvytkyanrktvkaedidlavgssktse
>190975_Methanobrevibacter^thaueri@PWB87986.1$GCA_003111625.1
m----a-ipkapvkriiqnagaervssdavdalaeyleeyaeevskdavtyakyakrktvkeedvslavnssksse
>83816_Methanobrevibacter^ruminantium^M1@ADC47610.1$GCA_000024185.1
m----a-ipkapvkrimkeegaervsaeavdalvdyletdadaiarkaidyaklakrqtvkaedialaigrpetse
>83816_Methanobrevibacter^ruminantium@SFKZ01000004.1-41$GCA_004553595.1
m----a-ipkapvnriikdagaervsdaavvalveyleadatavakkaieyakiakrqtvkaddialaidke----
>294671_Methanobrevibacter^olleyae@AMK15744.1$GCA_001563245.1
m----a-ipkapinriikeagaervsaeavdalvayleadaaavskkaieyakiakrqtvkaddialaidke----
>83816_Methanobrevibacter^ruminantium^M1@ADC47581.1$GCA_000024185.1
m----a-ipkapvnriikdagaervsaeavdalvayleedaaaiskkaieyakiakrqtvkaddialaikne----
>2014257_Candidatus^Huberiarchaeum^crystalense@PIV13942.1$GCA_002780595.1
maiknliipesvairlfkvagaprvskeardallnliakygrdvaeravkfskhakrqtitsedirlale------
>2594042_anaerobic^archaeon^MK-D1@QEE14984.1$GCA_008000775.1
makrsayiakapirrlmknegaglvaedavillieeltkaakevtkeavklvkgdkrkrvtaadiaace-------
>2053489_Candidatus^Lokiarchaeota^archaeon@RLI67065.1$GCA_003662865.1
maksgghiakapmrrlmkaegaklvaedavsmlieqleklgtkvtkdalkivkaekrkritaadilaae-------
>2012490_Candidatus^Lokiarchaeota^archaeon^Loki_b31@TKJ26377.1$GCA_005222975.1
maksdsyiakapirrlmkkegadlvaadaldkligflektaadatkeaikitkadkrkrvtaadirkatr------
>2594042_anaerobic^archaeon^MK-D1@QEE15648.1$GCA_008000775.1
makqtnfmskapikrfmkeqgaslvsdgaiellieqlemqakrttkkalslvkdekrkrlsaddivwasre-----
>2053489_Candidatus^Lokiarchaeota^archaeon@RLI65659.1$GCA_003662865.1
makkknfiskapirrlmreegaslisddalallintlekhavettkkaleivkddkrkritskdinwatra-----
>2218537_Candidatus^Helarchaeota^ASGARD^archaeon^Hel_GB_B@SUPR01000005.1-52$GCA_005191425.1
mskkskvitktalrrlmkneaadivsadavlrlldhlqdlaidttkkaikiaenakrktvtkddiklairtp----
>2218537_Candidatus^Helarchaeota^ASGARD^archaeon^Hel_GB_B@SUPR01000079.1-11$GCA_005191425.1
makapkvitktalrrlmkqeaanivaadavltlmdylqdlavditkkalelakhakrktitksdvklaika-----
>2218537_Candidatus^Helarchaeota^ASGARD^archaeon^Hel_GB_B@SUPR01000008.1-2$GCA_005191425.1
makapkvitktalrrlmkeeganivaadavlalmdylqdlatditkkslelakhakrktiskediklaika-----
>2218536_Candidatus^Helarchaeota^ASGARD^archaeon^Hel_GB_A@SUPS01000078.1-4$GCA_005191415.1
makagqvitktalrrlmknegativaldavlalqeylndtaieitkkalalakhakrktitkadiklav-------
>2012491_Candidatus^Lokiarchaeota^archaeon^Loki_b32@TKJ20380.1$GCA_005223125.1
ma---eyiswspirrlmkhngavivardavnelvdwmsksaekltktaltltkhakrkkitrddillaikyf----
>1538547_Lokiarchaeum^sp.^GC14_75@KKK41688.1$GCA_000986845.1
ma-gseyiswspirrlmkhngalivardavnelvdwmgrsaekltktaltltkhskrkkitrndillsikyfksv-
>2012490_Candidatus^Lokiarchaeota^archaeon^Loki_b31@TKJ24702.1$GCA_005222975.1
ms---eyiswspirrlmkhngavivardavnelvdwmgasaekitksaltltkhskrkkitrddillaikyfk---
>1849166_Candidatus^Lokiarchaeota^archaeon^CR_4@OLS15537.1$GCA_001940655.1
mqsqlhqfiwsplralmkrkganivardavdvliaqqeeeataltkqafnfaehakhkkitkdnillafk------
>1849166_Candidatus^Lokiarchaeota^archaeon^CR_4@OLS15545.1$GCA_001940655.1
----------------mkrqganivardavdvliaqleeeataltkqalsfaehakrkkitkddmllaikym----
>1849166_Candidatus^Lokiarchaeota^archaeon^CR_4@OLS12771.1$GCA_001940655.1
makkkrsfawsplralmkrqganivardavdvliaqleeeataltkqalsfaehakrkkitkddmllaikym----
>2012491_Candidatus^Lokiarchaeota^archaeon^Loki_b32@TKJ19766.1$GCA_005223125.1
makkkhsfawspirrlmkqqgasivarnavdllidhlektatalteqartftmhanrkkitkndlllsikyk----
>1538547_Lokiarchaeum^sp.^GC14_75@KKK40642.1$GCA_000986845.1
makkkhsfawspirrlmkqqgasivarnavdllidhlektatalttqartftmhanrkisnk-pltaci-------
>1538547_Lokiarchaeum^sp.^GC14_75@KKK44894.1$GCA_000986845.1
----mwnfawspirrlmkqqgasivarnavdllidhlektatglteqartftmhanrkkitkndlllsikyk----
>1538547_Lokiarchaeum^sp.^GC14_75@KKK41979.1$GCA_000986845.1
mak--kvfawspvrklmkdngaemvardavdalidylqklaklmtnkalemtrhagrknfqnhsf-----------
>2012491_Candidatus^Lokiarchaeota^archaeon^Loki_b32@TKJ23008.1$GCA_005223125.1
mak--kvfawspvrklmkdngaemvardavdalidyleklakvmtnkalemtrhagrkkltlndmdlamkil----
>2012490_Candidatus^Lokiarchaeota^archaeon^Loki_b31@TKJ27470.1$GCA_005222975.1
mak--kvfawspvrklmkdngaemvareavdalidylekaargvtnkalemtrhagrkki--------fsi-----
>2053489_Candidatus^Lokiarchaeota^archaeon@RLI65460.1$GCA_003662865.1
ma---kifawspirelmkesgaemvskdavdrmieflekeakkitnkalemtrhsgrkkliaddiklalell----
>1849166_Candidatus^Lokiarchaeota^archaeon^CR_4@OLS15619.1$GCA_001940655.1
msk--kifawspiremmkangaemvardavdelisvlerqakeltnralefsrhagrkkvtaedmnmalklkk---
>2053489_Candidatus^Lokiarchaeota^archaeon@RLI65461.1$GCA_003662865.1
m----kvfawspirelmkesgaemvskdavdelisylekyakaltnkalemtrhsgrkkltkadmemalelme---
>1538547_Lokiarchaeum^sp.^GC14_75@KKK45508.1$GCA_000986845.1
ma----afawsplralmkkagaeivsraavdklmdyleeyaksltgcaldiakhsgrkkvtaadislslsmmd---
>2012491_Candidatus^Lokiarchaeota^archaeon^Loki_b32@TKJ21261.1$GCA_005223125.1
ma----afawsplralmkkagaeivsraavdklmdyleeyaktltgcaldiakhsgrkkvtatdmkiaitlv----
>2594042_anaerobic^archaeon^MK-D1@QEE15114.1$GCA_008000775.1
m----kvfawspirelmkksgaemvsrdavdelivylekvaknltnkalemsrhsgrkkltkadmemaislv----
>2218537_Candidatus^Helarchaeota^ASGARD^archaeon^Hel_GB_B@SUPR01000015.1-8$GCA_005191425.1
mar--kyiawspiralmaengakivareavdylvsyftdicieitqramilakhagrkkvnkadillaiknm----
>2218537_Candidatus^Helarchaeota^ASGARD^archaeon^Hel_GB_B@SUPR01000027.1-30$GCA_005191425.1
mkvkrrffawspiravmadvgakivardavdylieylseytidltkrslvlakhanrkkitkddillavkgf----
>2218537_Candidatus^Helarchaeota^ASGARD^archaeon^Hel_GB_B@SUPR01000010.1-49$GCA_005191425.1
ma-kkryfawsplraimagvgakivardavdylidylqkttvdltkqaivyarhagrkkvttsdidlainl-----
>2218536_Candidatus^Helarchaeota^ASGARD^archaeon^Hel_GB_A@SUPS01000326.1-3$GCA_005191415.1
ma-kkryfawsplralmasvgakivardavgylidwlqekaidltqralvlarhakrkkvtksdinlaikgy----
>2218536_Candidatus^Helarchaeota^ASGARD^archaeon^Hel_GB_A@SUPS01000143.1-2$GCA_005191415.1
ma-krryfawsplralmasvgakivsrdavdylidwleekaidmtkraltfahhakrkkitkadislvikgi----
>2053489_Candidatus^Lokiarchaeota^archaeon@RLI66759.1$GCA_003662865.1
makkkrlfawsplralmasagaeivsrdavevlldylekrakmltesaivfakhskrkkvskgdmelaienl----
>2594042_anaerobic^archaeon^MK-D1@QEE15216.1$GCA_008000775.1
makkrrifawsplralmkkagaeivsrdavelllnylearsrkltetalvfakhskrkkiskgdmglaienyh---
>2053489_Candidatus^Lokiarchaeota^archaeon@RLI61269.1$GCA_003662865.1
makkkrifawsplralmksagaeivsrdavelllnylearsrkltesalvfakhskrkkiskadmalaienyh---
>2053489_Candidatus^Lokiarchaeota^archaeon@RLI66760.1$GCA_003662865.1
makkrrifawsplralmksagaeivsreavesllfyledrakkltemslkfakhakrkkitkddmglaieyyh---
>2594042_anaerobic^archaeon^MK-D1@QEE16701.1$GCA_008000775.1
makkrrafawsplralmkksgaqivsrdaveallnylenrskkltamalnfakhskrkkiskgdmalaiefy----
>2594042_anaerobic^archaeon^MK-D1@QEE15215.1$GCA_008000775.1
makkrrifawsplralmkrsgaeivsreaveallyyledrskklttmalkfakhakrkkitkgdmglaieyl----
>2053489_Candidatus^Lokiarchaeota^archaeon@RLI67079.1$GCA_003662865.1
makkkrsfawspvrklmkksganivardavealiidlektatkltkkalgfakhakrkkiakedmdlaikyl----
>2594042_anaerobic^archaeon^MK-D1@QEE17327.1$GCA_008000775.1
makkkrsfawspvrklmkksganivardavelliidlektattltkkalgfarhakrkkiakedmdlaikyl----
>1849166_Candidatus^Lokiarchaeota^archaeon^CR_4@OLS16336.1$GCA_001940655.1
mpekn-yfsktplrrlmkqagagpvsedaiqslitqlekrgreitqvaikiadhagrktvtandialamdyveqhg
>66851_Methanobrevibacter^oralis^JMR01@HG796206.1-15$GCA_000529525.1
m----seipkapiariikdagaervsedakdaladyveevarnvaieaknvakiakrktvkaddiklaiknle---
>1609968_Methanobrevibacter^sp.^YE315@AMD16577.1$GCA_001548675.1
m----a-ipkapiariikesgaervsedakaelaayleevardvakeannvakiakrktvkaddiklaiknl----
>1915476_Methanobrevibacter^sp.^UBA212@DAHN01000029.1-25$GCA_002498445.1
m----seipkapiariikesgaervsedakaaladyleevardvakeannvakiakrktvkaddiklaiknl----
>190974_Methanobrevibacter^gottschalkii^DSM^11977@RPF52850.1$GCA_003814835.1
m----seipkapvariikesgaervsedakaelaayledvarnvakeanavakiakrktvkaediklaiknl----
>190975_Methanobrevibacter^thaueri@PWB84901.1$GCA_003111625.1
m----seipkapiariikesgaervsedakaelaayleevardvakeansvakiakrktvkaediklaiknl----
>1915473_Methanobrevibacter^sp.^UBA188@DAVC01000082.1-25$GCA_002509015.1
m----seipkapiariikeagaervsedakaelaayveevarnvakeatqvakiakrktikaddiklaiknl----
>2173_Methanobrevibacter^smithii^ATCC^35061@ABQ87465.1$GCA_000016525.1
m----seipkapiariikdtgaervsedakaelaeyleevardvaieannvakiakrktikpediklaiknle---
>2173_Methanobrevibacter^smithii^TS96A@AEMB01000019.1-21$GCA_000190135.2
m----seipkapiariikdtgaervsedakaelaayleevarnvaieannvakiakrktikpediklaiknle---
>1915489_Methanobrevibacter^sp.^UBA586@DAII01000080.1-1$GCA_002496065.1
m----seipkapiarimkqsgaerisedakdevtkhleqftrdltveankvakiakrxxxxxxxxxxxxxxxxi--
>55758_Methanobrevibacter^filiformis@KZX11250.1$GCA_001639265.1
m-----slpkapvkrimkevddmmisedalnkvieettnyikkltaesfknaqiakrktikpddikiavnnl----
>39441_Methanobrevibacter^arboriphilus^ANOR1@HG794426.1-1247$GCA_000513315.1
m----tdlpkatvkrmikevnellisndglnqiieettefikklteesfksaksnkrktiktkditnakkhfyyis
>190976_Methanobrevibacter^woesei@PWB84793.1$GCA_003111605.1
m----velpkapierimknagaerisddakvelieyleqlifditvesnkkakiakrktikaddiklaikdl----
>230361_Methanobrevibacter^millerae@ALT67815.1$GCA_001477655.1
m----aeipkapiariikdtgaervsedakvelaealeeiarniaikaneaarlakrktikaedikfavneldl--
>2317_Methanosphaera^stadtmanae^DSM^3091@ABC56784.1$GCA_000012545.1
m----selpltplgriiknggaervsedakvelsafledtaeelaklalnnaeengrktlkaedisiaykel----
>1561964_Methanosphaera^sp.^WGK6@OED30073.1$GCA_001729965.1
m----tklpltplgrimknggaervsedakeelssfledqaselakialnnakeegrktlkaedivmaykel----
>1945632_Methanosphaera^sp.^SHI1033@RAP44639.1$GCA_003266175.1
-------------griiknggaervsedakvelsefledqaaelaklaldnakensrktlkaediavaykkl----
>1945580_Methanosphaera^sp.^rholeuAM6@RAP47010.1$GCA_003266105.1
m----aklpltplgriiknggaervsenakvalseyledvsvditkyalknaekegrktlkaedidvafrnlf---
>1915620_Methanobacteriaceae^archaeon^UBA237@DAKT01000172.1-6$GCA_002509125.1
m----aklpltplgriiknggaervsedakialselfedvsaditqvalqnaesegrktlkaedievaykyly---
>1789762_Methanosphaera^sp.^BMS@AWX32523.1$GCA_003268005.1
m----gelpltplgriikkggaervsedakeelsdfleeeaetiaklaldnakengrktlkaediavaykkl----
>1945631_Methanosphaera^sp.^SHI613@RAP51258.1$GCA_003266145.1
m----gelpltplgriikkggaervsedakqelsvfleqeagviaklaldnakengrktlkaediavaykkl----
>1945578_Methanosphaera^sp.^rholeuAM130@RAP54124.1$GCA_003266065.1
m----gelpltplgriikkggaervsedakeelsefleqeaeviaklaldnakesgrktlkaediavaykkl----
>1077256_Methanosphaera^cuniculi@PAV07855.1$GCA_002287195.1
m----trlpltplgrilkhggaervsesakeelakyleeqaaaiteialesakangrktlksediiyaykil----
>1915620_Methanobacteriaceae^archaeon^UBA237@DAKT01000148.1-5$GCA_002509125.1
m----teipkapvtrivknagaeriskdaeekiveaveaytaklaaavidvakhagrktiqpddveivlkhfn---
>1945632_Methanosphaera^sp.^SHI1033@RAP45776.1$GCA_003266175.1
m----teipkapitrivknagaeriskeaeqkiveaveqytnklalvvidlakhadrktiqvedvelslkhf----
>1945632_Methanosphaera^sp.^SHI1033@RAP45480.1$GCA_003266175.1
m----teipkapvtrivknagaeriskdaeekiveaveayteklasavidlakhadrktiqaedvelalkhfy---
>1561964_Methanosphaera^sp.^WGK6@OED29812.1$GCA_001729965.1
m----teipkapvtrivknagaeriskdaeekivaavedyaaklaatvidlakhadrktiqaedvelalkhf----
>1789762_Methanosphaera^sp.^BMS@AWX32096.1$GCA_003268005.1
m----teipkapitrivknagaeriskdaeekfveaveaytaklaeaaidlakhadrktiqpddvelalkhf----
>1945579_Methanosphaera^sp.^rholeuAM74@RAP50668.1$GCA_003266075.1
m----seipkapisrivksvgaeriskeaeekfveaveaytmklaettidlakhadrktiqpedvdlalkhfy---
>1945578_Methanosphaera^sp.^rholeuAM130@RAP54481.1$GCA_003266065.1
m----teipkapitrivknagaeriskdaeekfveaveaytaklaeaaidlakhadrktiqpddvelalkhf----
>1945631_Methanosphaera^sp.^SHI613@RAP52332.1$GCA_003266145.1
m----teipkapitrivknagaeriskdaeekfveaveayttklaeaaidlakhadrktvqpddvelalkhf----
>1077256_Methanosphaera^cuniculi@PAV07521.1$GCA_002287195.1
m----tqipkapvtrivktagaeriskdaeeklveaieaytnklaeatidlakhagrktiqaedvelatkhymrg-
>1077256_Methanosphaera^cuniculi@PAV06688.1$GCA_002287195.1
m----teipkapvtriakaagaeriskdaeeklveaveayanklseaaidlakhadrktiqpedielalkhfy---
>1945580_Methanosphaera^sp.^rholeuAM6@RAP47890.1$GCA_003266105.1
m----teipkapvtrivkkagaeriskeaeekiveaveayacrlgkkvfdnanhagrktiqpedvelatkkyc---
>190977_Methanobrevibacter^wolinii^SH@KK211377.1-130$GCA_000621965.1
m---knelplapvgrivknagaervsedakealaekleecatelakqavayakhagrktvkaediklakksce---
>387957_Methanobrevibacter^sp.^87.7@OWT32445.1$GCA_002208625.1
m---knelplapvgrivknagaervsedakealaekleecatilakqavtyakhagrktvkaediklakksce---
>66852_Methanobrevibacter^sp.@WRCI01000073.1-5$GCA_009784145.1
m--kktelplapvarivknagatrvseaakevlaealeesatklaqkavayakhagrktvkaediklavnsctc--
>47311_Methanobrevibacter^cuticularis@KZX14734.1$GCA_001639285.1
m--knselpiapvarivknagaerisedakealaealeecatqvaqkavsyakhagrktvkaddvklavssckc--
>55758_Methanobrevibacter^filiformis@KZX11542.1$GCA_001639265.1
m--vkselplapvarivknagadriseeakealaealeecantvarqavsfakhagrktvkaedvklavsskl---
>39441_Methanobrevibacter^arboriphilus^ANOR1@HG794426.1-1036$GCA_000513315.1
m--kktelpiapvarivknagadrisedakealaealeecatsvaqkavsyakhagrktvkaedvklavssckc--
>2006182_Methanobrevibacter^sp.^NOE@RBQ23116.1$GCA_003315655.1
m--kktelpiapvarivknagadrisenakealaealeecattvaqkavsyakhagrktvkaedvklavnsckc--
>49547_Methanobrevibacter^curvatus@KZX13853.1$GCA_001639295.1
mak--nelplasvarllknvgaqrisdkavvayaevleeaatklsieavdiaknsgrktikdtdiklalasictck
>1841598_Candidatus^Heimdallarchaeota^archaeon^LC_3@OLS24624.1$GCA_001940645.1
mar--vkfansqieklirdagafrvsadavtrfneimtekglsiaryaveiarhsgrktvkaddiklaser-----
>1841598_Candidatus^Heimdallarchaeota^archaeon^LC_3@OLS24625.1$GCA_001940645.1
mvk--vkfansqieklirdagafrvsakavtkfndimtekgltiaryaveiarhsgrktvkaddvklaser-----
>2012493_Candidatus^Heimdallarchaeota^archaeon^B3_Heim@PWI46740.1$GCA_003144275.1
makkkagfasarverlirdagafrvsadavdalntvltehslkmskyaveicnnsgrktvksddirlaaskm----
>2012493_Candidatus^Heimdallarchaeota^archaeon^B3_Heim@PWI49027.1$GCA_003144275.1
m----agfasarieklirtagarrvsakaisrlnevlteysmdlakyaveiarhsgrktvkendvklaadk-----
>2012493_Candidatus^Heimdallarchaeota^archaeon^B3_Heim@PWI48864.1$GCA_003144275.1
m----vgfasarveklirnagarrvsadaisrlnevltdygmelakyaveiarhsgrktvkendvklaatk-----
>2012493_Candidatus^Heimdallarchaeota^archaeon^B3_Heim@PWI47547.1$GCA_003144275.1
m----agfarariekvirdagahrvsagaidrlneivtnkgmeiakyaveiarhsgrktvkesdiklaatk-----
>2012493_Candidatus^Heimdallarchaeota^archaeon^B3_Heim@PWI47058.1$GCA_003144275.1
m----agfararvenlirtagafrvsagaidrlnevltdyamsmakyavdiakhsgrktvkesdiklaatk-----
>1841598_Candidatus^Heimdallarchaeota^archaeon^LC_3@OLS22332.1$GCA_001940645.1
mskkgqafasakveklireagafrvssgaikalndllgerglevarysveiarnsgrrtiketdvtlsask-----
>1841598_Candidatus^Heimdallarchaeota^archaeon^LC_3@OLS22328.1$GCA_001940645.1
mskkgqafasakveklireagafrvssgaikalndllgerglevarysveiarnsgrrtiketdvalsssk-----
>2012493_Candidatus^Heimdallarchaeota^archaeon^B3_Heim@PWI47037.1$GCA_003144275.1
m----tgfararveklirtagafrvsagainrlneiltdygmnlakysveiarhngrktvkendvklaaek-----
>1841598_Candidatus^Heimdallarchaeota^archaeon^LC_3@OLS24873.1$GCA_001940645.1
m----anfanarveklirqagaqrvsadavdkmneiltdwgkniakyaveiarhsgrktvkendiklaaqk-----
>1841598_Candidatus^Heimdallarchaeota^archaeon^LC_3@OLS26110.1$GCA_001940645.1
m----anfanarveklirqagarrvsanaidkmnefltdwgkniakyaveiarhsgrktvkendiklaaqk-----
>1841598_Candidatus^Heimdallarchaeota^archaeon^LC_3@OLS19133.1$GCA_001940645.1
m----anfanarieklirqagaqrvsadavekmnevltdwgkniakfaveiarhsgrktvkendiklasqk-----
>1841598_Candidatus^Heimdallarchaeota^archaeon^LC_3@OLS16801.1$GCA_001940645.1
m----anfanarieklirqagaqrvsadavekmnevltdwgkniakfaveiarhsgrktvkendiklasqk-----
>1974460_Candidatus^Woesearchaeota^archaeon^CG10_big_fil_rev_8_21_14_0_10_34_12@PIN77635.1$GCA_002762835.1
m------fsdnsikkvlksagairisqkavkklknivkeraliiakkavknaeysgrksvkekdieeatktee---
>1974435_Candidatus^Pacearchaeota^archaeon^CG06_land_8_20_14_3_00_35_12@PIU76047.1$GCA_002780285.1
m------fsdssikkimkkagalrisenavkklkaltedyaliiarkavknaqysgrksvkaedieeaikaee---
>1915696_Methanomicrobia^archaeon^UBA590@DAEI01000093.1-27$GCA_002509385.1
m----telpiapvdriirkagaervsqeaaealvnvmenyvidlteralilaqhagrktirvddvrlaasrs----
>2012484_Hadesarchaea^archaeon^B3_Hades@TKJ26172.1$GCA_005222995.1
m----velpvaaidriirksgakrvsegaavalaevleeraitianeaaklaehagrrtvrdvdvrlaakri----
>1775754_Hadesarchaea^archaeon^DG-33@KUO40711.1$GCA_001515185.1
m----velpvaaidriirksgarrvsesaavalaevleeraitisneaaklaehagrrtvrdvdirlaakri----
>1776334_Hadesarchaea^archaeon^YNP_45@KUO40780.1$GCA_001515205.2
m----velpiaaidrvirksgakrvseeaaialaevleeramqiaseaaklaehagrrtvrdvdirlaakrv----
>1975561_Hadesarchaea^archaeon^CG08_land_8_20_14_0_20_51_8@PIU14698.1$GCA_002779005.1
m----veiplttvarimrkagakrvgqdaaramaelveeralviageavklaehagrrtvrdvdirlatkkhi---
>1775755_Hadesarchaea^archaeon^DG-33-1@KUO40594.1$GCA_001515195.1
m----veiplatvdrlmrragakrvsvdaaramaevveeralviateavklaehagrrtvrdvdvrlaskrs----
>2250276_Hadesarchaea^archaeon@RLG57009.1$GCA_003661465.1
m----velpvaavdrvirksgakrvsegaalalaevleeraleiaaeaaklaehagrrtvrdvdirlaakrv----
>1775755_Hadesarchaea^archaeon^DG-33-1@KUO40316.1$GCA_001515195.1
m----velpvaavdriirksgarrvseeaaaalaevleeralviageatklaehagrrtvrdvdirlaakri----
>1698274_candidate^division^MSBL1^archaeon^SCGC-AAA261F17@KXB02097.1$GCA_001549195.1
m----telpvaavdriirkagarrvsegaaealaevleeralsiageasrlaehagrktvrdvdirlasrrspel-
>1698257_candidate^division^MSBL1^archaeon^SCGC-AAA833F18@KXB09519.1$GCA_001549395.1
m----telpvaavdriirkagarrvsegaaealaevleeralsiageasrlaehagrktvrdvdirlasrrssel-
>1698267_candidate^division^MSBL1^archaeon^SCGC-AAA259I09@KXA98274.1$GCA_001548995.1
m----selpiaavdriirkagarrvsesaarelaevleeyaleiaeeaaeladhagrktvrdtdirlagk------
>1698260_candidate^division^MSBL1^archaeon^SCGC-AAA259B11@KXA88990.1$GCA_001549035.1
m----selpiaavdriirkagarrvsesaarelaevleeyaleiaeeaaeladhagrktvrdtdirlagk------
>1698269_candidate^division^MSBL1^archaeon^SCGC-AAA259J03@KXA96099.1$GCA_001549045.1
m----selpiaavdriirkagarrvsesaarelaevleeyaleiaeeaaeladhagrktvrdtdirlagk------
>1698270_candidate^division^MSBL1^archaeon^SCGC-AAA259M10@KXB00835.1$GCA_001549115.1
m----selpiaavdriirkagarrvsesaarelaevleeyaleiaeeaaeladhagrktvrdtdirlagk------
>1698264_candidate^division^MSBL1^archaeon^SCGC-AAA259E19@KXA95773.1$GCA_001549095.1
m----selpiaavdriirkagaqrvsesaarelsemleehalelaseaaelaehagrktvrdsdirlaak------
>1698263_candidate^division^MSBL1^archaeon^SCGC-AAA259E17@KXA93084.1$GCA_001548935.1
m----selpiaavdriirkagaqrvsesaarelsemleehalelaseaaelaehagrktvrdsdirlaak------
>1698271_candidate^division^MSBL1^archaeon^SCGC-AAA259O05@KXB01781.1$GCA_001549135.1
m----selpiaavdriirkagaqrvsesaarelsemleehalelaseaaelaehagrktvrdsdirlaak------
>1698279_candidate^division^MSBL1^archaeon^SCGC-AAA382A13@KXB05014.1$GCA_001549435.1
m----aelpvaavdriirkaggqrvsesaaeelaeileeyaleiageatelsehagrktvrdtdirlahtr-----
>1698281_candidate^division^MSBL1^archaeon^SCGC-AAA382C18@KXB06236.1$GCA_001549445.1
m----velptaavdriirrsggqrvsekaaeklaelleekgleiakeavkltdhagrktvrdtdiilankr-----
>1698260_candidate^division^MSBL1^archaeon^SCGC-AAA259B11@KXA88511.1$GCA_001549035.1
m----aelplaavdrvirkagadrvsesasvrlskvlekkaleiaseatkarlrvhrsfia---------------
>1698267_candidate^division^MSBL1^archaeon^SCGC-AAA259I09@KXA97352.1$GCA_001548995.1
m----aelplaavervirragaervsksaaeelskvleekaleiaseantltehagrktvrdedirlairkd----
>1698270_candidate^division^MSBL1^archaeon^SCGC-AAA259M10@KXA99969.1$GCA_001549115.1
m----aelplaavdriirraggqrvsegaavelaevleekaleiakeattlsehagrktvrdtdirlairkd----
>1698268_candidate^division^MSBL1^archaeon^SCGC-AAA259I14@KXA97095.1$GCA_001549015.1
m----aelplaavdriirkaggqrvsegaaielaeileekaleiaseattlsehagrktvrdtdirlavre-----
>1698269_candidate^division^MSBL1^archaeon^SCGC-AAA259J03@KXA98750.1$GCA_001549045.1
---------maavnriirrsggqrdsesaaeelaevfeeksleivsevttmaehagrktvrdedvrlavre-----
>1698261_candidate^division^MSBL1^archaeon^SCGC-AAA259D14@KXA89487.1$GCA_001548915.1
m----aelpiaavdriirkaggqrvsesaaeeladvleekglelareaveltehagrktvrdedirlamrkte---
>1698270_candidate^division^MSBL1^archaeon^SCGC-AAA259M10@KXA98255.1$GCA_001549115.1
m----aelpiaavdriirkaggqrvsesaaeeladvleekglelareaveltehagrktvrdedirlamrkte---
>1698267_candidate^division^MSBL1^archaeon^SCGC-AAA259I09@KXA95610.1$GCA_001548995.1
m----aelpiaavdriirrvggqrvgesaarelaevleekgmeiageattlaehagrktvrdedirlamrkrg---
>1698261_candidate^division^MSBL1^archaeon^SCGC-AAA259D14@KXA88718.1$GCA_001548915.1
m----velpiaavdriirrvggqrvsesaarelaevleekgmeiageattlaehagrktvrdedirlamrkre---
>1698270_candidate^division^MSBL1^archaeon^SCGC-AAA259M10@KXA98816.1$GCA_001549115.1
m----velpiaavdriirrvggqrvsesaarelaevleekgmeiaseattlaehagrktvrdedirlamrkre---
>1698265_candidate^division^MSBL1^archaeon^SCGC-AAA259E22@KXA93191.1$GCA_001548955.1
m----velpiaavdriirrvggqrvsesaarelaevleekgmeiaseattlaehagrktvrdedirlamrktk---
>1698270_candidate^division^MSBL1^archaeon^SCGC-AAA259M10@KXA99299.1$GCA_001549115.1
m----velpiasvdriirrvggqrvsesaarelaevleekgmeianeattlaehagrktvrdedirlamrktk---
>1698262_candidate^division^MSBL1^archaeon^SCGC-AAA259D18@KXA91906.1$GCA_001549075.1
m----aelpiaavdriirkaggrrvsesaaeelaeiledkgvkiageavelsehagrktvrdedvrlavrre----
>1698271_candidate^division^MSBL1^archaeon^SCGC-AAA259O05@KXB01188.1$GCA_001549135.1
m----aelpiaavdriirkaggqrvsksaaeelaeiledkgakiageaaelsehagrktvrdedirlavrre----
>1698280_candidate^division^MSBL1^archaeon^SCGC-AAA382A20@KXB06722.1$GCA_001549275.1
m----velpiaavdriirkaggqrvsenaaeelaeileekgleiaseaaelsehagrktvrdedirladrrk----
>1698264_candidate^division^MSBL1^archaeon^SCGC-AAA259E19@KXA92314.1$GCA_001549095.1
m----selplaaveriirnaggqrvsetaaeelieileergeeiaseaaelaehagrktvrdedirmatr------
>1698279_candidate^division^MSBL1^archaeon^SCGC-AAA382A13@KXB04524.1$GCA_001549435.1
m----telplaaveriirkagaqrvsetaaeelmeileekgmeiageatelaehagrktvrdedirlatrkrr---
>2099668_candidate^division^MSBL1^archaeon@PWGK01000007.1-12$GCA_003555245.1
m----selpiaaldriirkaggqrvsesaaeelaeileekgmeiaseaaelsehagrktvrdedirlavrre----
>2099668_candidate^division^MSBL1^archaeon@PWGK01000034.1-1$GCA_003555245.1
m----telpitavdriirkaggqrvsesaarelaeileekgieiaseaveltehagrktvrde-------------
>1104575_Diapherotrites^archaeon^SCGC^AAA011-K09@ASMR01000014.1-12$GCA_000404545.1
mhwqkvelplaavdriirkagaervsedaaqalaeileekgveiakqanqfalhanrkt-----------------
>1698285_candidate^division^MSBL1^archaeon^SCGC-AAA382N08@KXB08655.1$GCA_001549325.1
m----selpiaavdriirkagadrgsegaakelaeileekgieigseaanlaehagrktvrdedvrlaar------
>1974406_Candidatus^Diapherotrites^archaeon^CG10_big_fil_rev_8_21_14_0_10_31_34@PIN98305.1$GCA_002763225.1
m----aeiplaaldriirkssglrvsetaskelglflesegekiartaaeyarhagrktivdadiklavkk-----
>1698268_candidate^division^MSBL1^archaeon^SCGC-AAA259I14@KXA97300.1$GCA_001549015.1
m----gelpvaavdriirraggqrvsegaavelaevleekglgiakeavklsehagrktvrdtdvrlalerk----
>1698265_candidate^division^MSBL1^archaeon^SCGC-AAA259E22@KXA93486.1$GCA_001548955.1
m----gelpvaavdriirraggqrvsegaavelaevleekgleiakeaaklsehagrktvrdtdvrlalerk----
>1698269_candidate^division^MSBL1^archaeon^SCGC-AAA259J03@KXA97366.1$GCA_001549045.1
m----gelpvaavdriirraggqrvsegaavelaevleekgleiakeaaklsehagrktvrdtdvrlalerk----
>1698260_candidate^division^MSBL1^archaeon^SCGC-AAA259B11@KXA90661.1$GCA_001549035.1
m----lelpetsvdriirraggirvsktaakelteiiekyaleiateattlakhagrktvrdvdirlalkr-----
>1698260_candidate^division^MSBL1^archaeon^SCGC-AAA259B11@KXA90683.1$GCA_001549035.1
m----telpvaavdriirrsggqrvsesaakelaevleeyaldiakeatslaehagrktvrdtdvrlalrrke---
>1698266_candidate^division^MSBL1^archaeon^SCGC-AAA259I07@KXA95527.1$GCA_001548965.1
m----telpvaavdriirrsggqrvsesaakelaevleeyaldiakeatslaehagrktvrdtdvrlalrrke---
>1903181_Candidatus^Methanohalarchaeum^thermophilum@OKY78445.1$GCA_001914405.1
m----aelplapvdriirkggaervseeareeladvlekygtevseeavrlaehagrktvkaedielaserv----
>1935138_Euryarchaeota^archaeon^JdFR-20@MTMH01000200.1-8$GCA_002011155.1
mnerepriplslirriarrygvervsrealetmrdlteaylallssesskiaehakrrtimkedvelaferl----
>1903181_Candidatus^Methanohalarchaeum^thermophilum@OKY77861.1$GCA_001914405.1
m----seiplapvdriirscgadrvseeakeelsivmeeygkklseqasklaehadrktvksediklasdrl----
>2099682_Methanonatronarchaeia^archaeon@PWHS01000035.1-4$GCA_003555005.1
m----telplapvdriirnggaervseearealaevlekhgvevskeavklaehanrktvkaediklaserlk---
>1927129_Methanonatronarchaeum^thermophilum@OUJ18396.1$GCA_002153915.1
m----telplapvdriirnggaervseearealaevlekygvevskeavklaehanrktvkaediklasdrl----
>2137776_archaeon^SCG-AAA382B04@PTD93906.1$GCA_003034855.1
m----telplapvdriirnggaqrvseearealakvledygeevseeavklarhanrktvkaedidlaaerl----
>1935138_Euryarchaeota^archaeon^JdFR-20@MTMH01000171.1-14$GCA_002011155.1
m----aelpiapvdriirkagadrvsedarqalaeileeyglkvageavklsrhagrktvkaediklaaqrv----
>570267_Methanocella^paludicola^SANAE@BAI62733.1$GCA_000011005.1
m----kelpvasvdriirnagadrvsedakealasiledygmkvsveaiklckhagrktvkeediklasqrli---
>1175445_Methanocella^arvoryzae^MRE50@CAJ37424.1$GCA_000063445.1
m----kelpvasvdriirnagadrvsedakealaaileeygtkvsaeaiklckhagrktvkeedirlasqrlh---
>1811677_Methanocella^sp.^PtaU1.Bin125@OPY29418.1$GCA_002067315.1
m----kelpvasvdriirnagadrvsedakealavileeygtkvsaeaiklckhagrktvkeediklasqrlh---
>1175444_Methanocella^conradii^HZ254@AFC98862.1$GCA_000251105.1
m----kelpvasvdriirnagadrvsedakealaailedygmkvsveaiklckhagrktvkeediklasqrlh---
>1915626_Methanocellaceae^archaeon^UBA148@DAHG01000007.1-6$GCA_002495885.1
-----mdipiapvgriirnaganrvsedacealaevleeyglnisaeaiklakhagrktvkavdiklaaqrl----
>1935016_Archaeoglobi^archaeon^JdFR-42@MTND01000026.1-156$GCA_002010305.1
m----aelpiapvdriirkagadrvsedarealaeileeyglkvsaeavklakhagrktvkaedvklavarv----
>2491083_Candidatus^Methanoliparum^thermophilum@RZN64201.1$GCA_004212075.1
m----velpiapieriakksgaerisedakvelakiledygskiaseavklakhagrktiktediklarekv----
>2491083_Candidatus^Methanoliparum^thermophilum@RZN64999.1$GCA_004212075.1
m----tdlpiapidriirksgaervsndarkdlaeileergktivqeavklakhagrktiktedielavtrv----
>2588691_Candidatus^Methanolliviera^sp.^GoM_oil@VUT23556.1$GCA_902158735.1
m----velpiapvdriirnagaervsddarmalaevleeigtkmaveavklakhagrktvkaediklavert----
>2491085_Candidatus^Methanolliviera^hydrocarbonicum@RZN73171.1$GCA_004212085.1
m----velpiapvdriirnagaervsddarmalaevleeigtkmaveavklakhagrktvkaediklavert----
>2588692_Candidatus^Methanolliviera^sp.^GoM_asphalt@VUT26500.1$GCA_902158745.1
m----velpiapvdriirnagaervsddarvalakvleeqgakiaveavklakhagrktvkdediklavert----
>2588691_Candidatus^Methanolliviera^sp.^GoM_oil@VUT24142.1$GCA_902158735.1
m----velpiapvdriirnagaervsddarvalakvleeqgakiaveavklakhagrktvkdediklavert----
>2012518_Desulfurococcales^archaeon^ex4484_217_1@OYT58847.1$GCA_002254745.1
m-----ilakapidkiirkagaervgegaimamaeyledfgisvakeaaalakhagrktiraeditlaleri----
>1838285_Candidatus^Syntrophoarchaeum^caldarius@OFV67413.1$GCA_001766815.1
m----ailpiapvdrlvreagaervsegarealakileeegmkvakeaiklaehagrktvkvedielaaerv----
>2588693_Candidatus^Syntrophoarchaeum^sp.^GoM_oil@VUT27968.1$GCA_902158755.1
m----ailpiapvdrlvreagadrvsegarealakiledqgmkiakeaiklaehagrktvkiedielassrv----
>1839936_Candidatus^Syntrophoarchaeum^butanivorans@OFV66632.1$GCA_001766825.1
m----gilpiapvdrlvreagaervsegarealakileeegmkiakeaiklaehagrktvkvedielaaarm----
>2224_Methanothrix^thermoacetophila^PT@ABK13826.1$GCA_000014945.1
m----avlpvapvarlirmagakrvsedasielasilenygieiakeaidwanhakrktvraedikeaakrvrplk
>1915556_Methanosaeta^sp.^UBA204@DAOG01000100.1-5$GCA_002501765.1
m----giipvapvsrlireagakrvsegardtlaeilenygldiakeavvwanhakrktvkaedimeavkrvkppk
>1915555_Methanosaeta^sp.^UBA114@DAXJ01000038.1-62$GCA_002506335.1
m----pilpvapvsrlirdagakrvsegardaladilesygleiareavgwanhakrktvktedireavkrvkppv
>90426_Methanothrix^sp.@PMIM01000124.1-7$GCA_003157115.1
m----pilpvapvsrlireagakrvsegardalaeiletyglevakeavgwanhakrktvkaedikeavkrvkppg
>1915564_Methanosaeta^sp.^UBA80@DAWB01000082.1-11$GCA_002505805.1
m----pilpvapvsrlireagaervsegardalaeilesyglevareaagwahhakrktvksedireavkrvkppa
>1917473_Methanosaeta^sp.^NSM2@OYV14193.1$GCA_002256575.1
m----pilpvapvsrlireagadrvsegardalaeilesyglevareaagwarhakrktvksedireavkrvkppa
>1811689_Methanosaeta^sp.^PtaU1.Bin112@OPY54940.1$GCA_002067705.1
m----pilpvapvsrlireaganrvsegardalaevlesyglevareavgwanhakrktvksedireavkrvkppl
>2223_Methanothrix^soehngenii^GP6@AEB68168.1$GCA_000204415.1
m----pilpvapvsrlireagakrvsegardalaevlesyglevareaagwanhakrktvkaedireavkrvkppa
>1811684_Methanosaeta^sp.^PtaB.Bin018@OPX76823.1$GCA_002067755.1
m----pilpvapvsrlireagakrvsegardalaevlesyglevareavgwanhakrktvkaedikeavkrvkppa
>301375_Methanosaeta^harundinacea^6Ac@AET63785.1$GCA_000235565.1
m----pilpvapvsrlireagakrvsegardalaevlesygmevaeeavewanhakrktvkaedireavkrvrppr
>1674798_Methanosarcinales^archaeon^Methan_01@LUYE01000015.1-67$GCA_001602645.1
m----pilpvapvsrlireagakrvsegardalaevlesygmevaeeavewanhakrktvkaedireavkrvrppr
>2608793_Candidatus^Argoarchaeum^ethanivorans@RZB29343.1$GCA_004193545.1
ma-kinilsfapvgriikragatrvsetgrealaehleeygtkiarravdlakhakrvtvtaedikqalkdkl---
>1968520_ANME-2^cluster^archaeon^HR1@PPA79526.1$GCA_002926195.1
m--kdkiiptapierliraagaervsvsgsealakhleeygidiaarairlanhakrttvkgvdieealqqmeq--
>1935140_Methanomicrobia^archaeon^JdFR-19@MTMG01000008.1-62$GCA_002010075.1
makrktiiplasverlirevggvrvsesgratlakilemyardvaeeaiklahhakrktvrgedvelayervyrgi
>660064_Methermicoccus^shengliensis^DSM^18856@JONQ01000008.1-32$GCA_000711905.1
mt-kkriipsapverlirdagavrvskagkealadilesygreialeaiklarhakrktvkgedielayervyrgr
>1719120_Candidatus^Methanoperedens^sp.^BLZ1@KPQ42730.1$GCA_001317315.1
msnvqpilplapveriirkagadrvaedagvelakvleeygieisreaitlakhakrttvkeedirlavarlkkps
>2072416_Candidatus^Methanoperedenaceae^archaeon@PWB54550.1$GCA_003104905.1
msnvqpilplapveriirkagadrvaedagvelakvleeygieisreaitlakhakrttvkeedirlavarikksa
>1392998_Candidatus^Methanoperedens^nitroreducens@KCZ72620.1$GCA_000685155.1
mtqippilplapvervirkagadrvsegagielakvleeyglevsreaitlakhagrttvkeedirlavarirrgn
>2013824_Candidatus^Methanoperedenaceae^archaeon^HGW-Methanoperedenaceae-1@PKL54612.1$GCA_002839545.1
mtgvppvlplapveriirnagagrvsegagmelsnvleeigleiareaivlakhagrttvkeedirlavsrtrk--
>1915704_Methanosarcinales^archaeon^UBA261@DAWR01000082.1-5$GCA_002506015.1
mak--kiiplapverlirtagdirvsesarsaltevlerigitiskeaiietkhagrktvkaedinralailkld-
>2250255_Methanosarcinales^archaeon@RLG25250.1$GCA_003661005.1
mak--kilplapverlirsagdirvsesarsaltevlekigtkiareaiietkhagrktvkaedinraldilkle-
>1915703_Methanosarcinales^archaeon^UBA203@DASC01000056.1-9$GCA_002503595.1
mak--kilplapverliraagdirvsesarsalteeleaigmkiakeaiietkhagrktvkaedinraldilkld-
>2056317_ANME-2^cluster^archaeon@PXF62135.1$GCA_003194445.1
mak--kilplapverliraagdirvsesarsaltdelekigmkiakeaiietkhagrktvkaedisraldilkld-
>2161923_marine^archaeum^AG-341-O08@QCAO01000002.1-50$GCA_003279245.1
mprkraeipvapfnrlvagvgglrfkssaytalhaaseeflidvfqnankcaihdnretvqskdlhlarelmtta-
>1353158_Methanococcoides^vulcani@SES64178.1$GCA_900111645.1
m----pilplasverlirsagservsesaasalleiledygikiskeaiiyanhagrktvkaediklaydmltkpr
>2226_Methanococcoides^methylutens@KGK98166.1$GCA_000765475.1
m----pilplasverlirsadservsesaasalldiledygvkiskeaiiyanhagrktvkaediklaydmltkpr
>1201011_Methanococcoides^sp.^AM1@CAAGSW010000001.1-166$GCA_900774055.1
m----pilplasverlirsadservsesaasalldiledygvkiskeaiiyanhagrktvkaediklaydmltkpr
>29291_Methanococcoides^burtonii^DSM^6242@ABE52291.1$GCA_000013725.1
m----tilplasverlirsadaervsepaasalleiieaygtkiskeaiiyanhagrktvkeediklayemltkpr
>2226_Methanococcoides^methylutens^MM1@AKB85919.1$GCA_000970325.1
m----pilplasverlirsanaervsesaasalldiledygvkiakeaiiyanhagrktvkdediklafdmltkpr
>2322_Methanohalobium^evestigatum^Z-7303@ADI74788.1$GCA_000196655.1
m----tilplapvervirsagaervsesagnalteileeygqdiskeavklaehagrktvkeedirlakeml----
>2208_Methanosarcina^barkeri^str.^Fusaro@AAZ70531.1$GCA_000195895.1
a----kvipfapierlirtagahrvsesagmalteileeygleisreaiklaehagrktvkaediklakeml----
>1434099_Methanosarcina^sp.^Kolksee@AKB48527.1$GCA_000969945.1
a----kvipfapierlirtagahrvsesagmalteileeygleisreaiklaehagrktvkaediklakeml----
>2208_Methanosarcina^barkeri^MS@AKB55873.1$GCA_000970025.1
a----kvipfapierlirtagahrvsesagmalteileeygleisreaiklaehagrktvkaediklakeml----
>1915595_Methanosarcina^sp.^UBA7@DAQQ01000109.1-6$GCA_002508465.1
a----kvipfapierlirtagahrvsesagmalteileeygleisreaiklaehagrktvkaediklakeml----
>2208_Methanosarcina^barkeri^3@AKB82451.1$GCA_000970305.1
a----kvipfapierlirtagahrvsesagmalteileeygleisreaiklaehagrktvkaediklakeml----
>1915593_Methanosarcina^sp.^UBA5@DAVG01000053.1-38$GCA_002505485.1
a----kvipfapierlirtagahrvsesagmalteileeygleisreaiklaehagrktvkaediklakeml----
>1915582_Methanosarcina^sp.^UBA363@DABZ01000125.1-8$GCA_002494545.1
a----kvipfapierlirtagahrvsesagmalteileeygleisreaiklaehagrktvkaediklakeml----
>2213_Methanosarcina^sp.@PMJC01000182.1-2$GCA_003157235.1
y----ixipfapierlirtagaprvsegagialteiledyglgiskeaiklaehagrktikaediklakeml----
>1882735_Methanosarcina^sp.^Ant1@OEU43361.1$GCA_001714685.2
a----kvipfapierlvrtagahrvsesagmalteileeyglaiskeaiklaehagrktvkaediklakeml----
>2507075_Methanosarcina^sp.^MSH10X1@RXA20530.1$GCA_004099695.1
a----kvipfapierlirtagahrvsesagmalteileeygleisreaiklaehagrktvkaediklakeml----
>1915581_Methanosarcina^sp.^UBA361@DANU01000156.1-10$GCA_002501645.1
a----kvipfapierlirtagahrvsesagialteileeygleisreaiklaehagrktvkaediklakeml----
>1915588_Methanosarcina^sp.^UBA402@DADO01000231.1-3$GCA_002509325.1
a----kvipfapierlirtagahrvsesagmalteileeygleisreaiklaehagrktvkaediklakeml----
>1715806_Methanosarcina^flavescens@AYK16313.1$GCA_001304615.2
a----kvipfapierlirtagahrvsesagvtlteileeygleisreaiklaehagrktvkaediklakeml----
>2210_Methanosarcina^thermophila^TM-1@AKB13989.1$GCA_000969885.1
a----kvipfapierlirtagahrvsesvgialteileeygleisreaiklaehagrktvkaedirlakeml----
>170861_Methanosarcina^lacustris^Z-7289@AKB73702.1$GCA_000970265.1
a----kvipfapierlirtagahrvsesagmalteileeyglqiskeaiklaehagrktvkaediklakeml----
>2214_Methanosarcina^acetivorans@QKJI01000018.1-2$GCA_003249335.1
a----kvipfapierlirtagahrvsesagmalteileeyglqiskeaiklaehagrktvkaediklakeml----
>2214_Methanosarcina^acetivorans^C2A@AAM04112.1$GCA_000007345.1
a----kvipfapierlirtagahrvsesagmalteileeyglqiskeaiklaehagrktvkaediklakeml----
>38027_Methanosarcina^siciliae^T4/M@AKB27310.1$GCA_000970085.1
a----kvipfapierlirtagahrvsesagmalteileeyglqiskeaiklaehagrktvkaediklakeml----
>1483601_Methanosarcina^sp.^1.H.A.2.2@KKH47972.1$GCA_000979975.1
a----kvipfapierlirtagahrvsesagmalteileeyglqiskeaiklaehagrktvkaediklateml----
>1434102_Methanosarcina^sp.^WH1@AKB20694.1$GCA_000970005.1
a----kvipfapierlirtagahrvsesagmalteileeyglqiskeaiklaehagrktvkaediklakeml----
>418008_Methanosarcina^horonobensis^HB-1^=^JCM^15518@AKB80033.1$GCA_000970285.1
a----kvipfapierlirtagahrvsesagmalteiledyglqiskeaiklaehagrktvkaediklakeml----
>2209_Methanosarcina^mazei^Go1@AAM31521.1$GCA_000007065.1
a----kvipfapierlirtagahrvsesagmalteileeyglqiskeaiklaehagrktvkaediklakeml----
>1434100_Methanosarcina^sp.^MTP4@AKB26219.1$GCA_000970045.1
a----kvipfapierlvrtagaqrvsesagmalteileeygleisreaiklaehagrktvkaediklakeml----
>1918501_Methanococcoides^sp.^EBM-47@MPPA01000052.1-121$GCA_001896725.1
m----tiiplapierlirsagsqrvsesaaialseileeygldisreaiklaehagrktvksedialakdmlskkm
>101192_Methanomethylovorans^hollandica^DSM^15978@AGB48690.1$GCA_000328665.1
m----tiiplapierlirsagshrvsesaaialseiledygldisreaiklaehagrktvksedialakdmlskkm
>1915682_Methanosarcinaceae^archaeon^UBA470@DAKU01000153.1-6$GCA_002508425.1
m----tiiplapierlirsagsqrvsesaamalseileeygldisreaiklaehagrktvksedialakdmlskkm
>1811678_Methanomethylovorans^sp.^PtaU1.Bin073@OPY17159.1$GCA_002067265.1
m----tiiplapierlirsagsqrvsesaamalseileeygldisreaiklaehagrktvksedialakdmlskkm
>1811679_Methanomethylovorans^sp.^PtaU1.Bin093@OPY20681.1$GCA_002067275.1
m----tiiplapierlirsagsqrvsesaamalseiledygldisreaiklaehagrktvksedialakdmlskkm
>1915527_Methanolobus^sp.^UBA32@DAZF01000045.1-23$GCA_002507205.1
m----tiipfapiervirnagaqrvsesagmalteileefgleisreaiklaehagrktvkaediklakdmlgk--
>1874706_Methanolobus^psychrotolerans@MBKP01000008.1-69$GCA_002243045.1
m----tiipfapiervirnagaqrvsesagmaltdileeygleiareaiklaehagrktvkaediklaknmlgk--
>1915526_Methanolobus^sp.^UBA118@DACO01000152.1-7$GCA_002508635.1
m----tiipfapiervirnagaqrvsesaaialtemlesygleisreaiklaehagrktvkaediklakemldk--
>1794908_Methanolobus^sp.^T82-4@KXS45181.1$GCA_001577565.1
m----tiipfapiervirnagaqrvsesaaialtemlesygleisreaiklaehagrktvkaediklakemldk--
>2052935_Methanolobus^sp.^SY-01@TGC09655.1$GCA_004745425.1
m----tiipfapiervirnagaqrvsesaaialteilesygleisreaikladhagrktvksediklakemldk--
>1915528_Methanolobus^sp.^UBA474@DANZ01000024.1-4$GCA_002501695.1
m----tiipfapiervirnagaqrvsesaamaltemlesyglevsreaiklaehagrktvkaediklaremlgk--
>420950_Methanolobus^psychrophilus^R15@AFV23417.1$GCA_000306725.1
m----tiipfapiervirnagaqrvsesaamaltemlesyglevsreaiklaehagrktvkaediklaremlgk--
>2221_Methanolobus^tindarius^DSM^2278@ETA68583.1$GCA_000504205.1
m----tiipfapiervirnagaqrvsesagmeltaileeygleisreaiklaehagrktvkaeditlakemlgk--
>487685_Methanolobus^profundi@SFM85894.1$GCA_900114835.1
m----tiipfapiervirnagaqrvsesagialteileefgleisreaiklaehagrktvkaedialakemlgk--
>39669_Methanosalsum^zhilinae^DSM^4017@AEH60310.1$GCA_000217995.1
------mipfapverlirsagaervsetaaialtdmleeygleiskeaiklahhagrktvkaediklakeml----
>768733_Methanosalsum^natronophilum@RQD90118.1$GCA_003838235.1
t----tiipfapverlirhagaervsesaaieltdileehgleiakeaiklahhagrktvkaediklaieml----
>1975556_archaeon^CG10_big_fil_rev_8_21_14_0_10_43_11@PIO00105.1$GCA_002763265.1
m-----ilprapierlakiagvsrvsaeavkalaeileekgksvskeayklakhakrqtvkeedillakie-----
>1849261_Candidatus^Altiarchaeales^archaeon^WOR_SM1_SCG@ODS40431.1$GCA_001723845.1
m----tilptatverlirsagayrvseaaarelaevldeigknlskdamalakhdkrrtikaediklavklkevki
>1794907_Methanohalophilus^sp.^T328-1@KXS40292.1$GCA_001577555.1
m----tiipvapvgrvireagaerisesaseelarileeygmkisteaialarhagrktvkevdikmavdiarktr
>2138083_Methanohalophilus^sp.^SLHTYRO@QBKB01000002.1-1630$GCA_004137855.1
m----tiipvapvgrvireagaerisesaseelarileeygmkisneaialarhagrktvkeedikmavdiarktr
>2176_Methanohalophilus^mahii^DSM^5219@ADE37181.1$GCA_000025865.1
m----tiipvapvgrvirkagaerisesasaelamileeygmkisneaialarhagrktvkeedikmavdiarktr
>2177_Methanohalophilus^halophilus@APH38961.1$GCA_001889405.1
m----tiipvapvgrvireagaerisesaseelarileeygmkisseaialarhagrktvkeedikmafdiarktr
>39664_Methanohalophilus^portucalensis^FDF-1@OJH48981.1$GCA_001888095.1
m----tiipvapvgrvireagaerisenasaelarileeygikisneaialarhagrktvkeedikmavdiarktr
>2485783_Methanohalophilus^sp.^RSK@RNI13911.1$GCA_003722075.1
m----tiipvapvgrvireagaerisenasaelarileeygikisneaialarhagrktvkeedikmavdiarktr
>2491082_Methanophagales^archaeon^ANME-1-THS@RZN42470.1$GCA_004212135.1
m----aelpiapvtrlirnagadrvsedagealvevleaegmkiakkavslakhagrktvkaedikqave------
>2491082_Methanophagales^archaeon^ANME-1-THS@RZN38064.1$GCA_004212135.1
m----aelplapvtrllkkagaerisedagqelvrlleaegagiaskavsiakhagrttvqaqdirkavkhpllff
>2491082_Methanophagales^archaeon^ANME-1-THS@RZN44126.1$GCA_004212135.1
m----aelpiapvtrlikkagaervsedageamvkyleaegmkiakkavsfakhagrktvkaedikqavv------
>2184052_Methanomicrobiales^archaeon@QEXZ01000026.1-8$GCA_003160755.1
m----aeiptapvtrlmrnagaervsedasqalvevleeygekvaaksvslarhagrktvkaedvleava------
>2184052_Methanomicrobiales^archaeon@QEXZ01000110.1-6$GCA_003160755.1
m----aeiptapvtrlmrnagaervsedasqalvevleeygeqvaaksvslakhagrktvkaedvleava------
>2250275_Candidatus^Hydrothermarchaeota^archaeon@RLG58736.1$GCA_003661405.1
m----gdipvaaadriirkatkmrvgtdaakelvkvleeigteiaeragkyakhagrktvkaediklase------
>1935129_Candidatus^Hydrothermarchaeota^archaeon^JdFR-18@MTMF01000004.1-42$GCA_002011125.1
m----adipvaaadriirkatglrvgndaamelaavleeigseisieagklakhagrktvkakdiklatr------
>2005740_archaeon^BMS3Abin16@GBE18640.1$GCA_002923215.1
m----peipnaaadriirnatglrvgadaaellaeeldeigkeiaegagklarhagrktvkasdiklalss-----
>2005738_archaeon^BMS3Bbin15@GBE55500.1$GCA_002897955.1
m----aelsiaaceriirnatglrvgkdaaellaeiledigkdvareagdlakhakrktvkaediklaak------
>2005738_archaeon^BMS3Bbin15@GBE55348.1$GCA_002897955.1
m----aelsiaaceriirnatglrvgkdaaellaeileeigtdiaresgdmakhakrktvkasdiklvakny----
>1935129_Candidatus^Hydrothermarchaeota^archaeon^JdFR-18@MTMF01000007.1-28$GCA_002011125.1
m----gelpiaacdriirkatglrvgndaaealaeyleevgkeiareagvlaehagrktvkasdiklate------
>1935127_Candidatus^Hydrothermarchaeota^archaeon^JdFR-16@MTMD01000113.1-4$GCA_002010065.1
m----gelpvaacgriirkatnmrvgrdaavvlaelleeigteiaseagklakhakrktvkasdiklasr------
>1935128_Candidatus^Hydrothermarchaeota^archaeon^JdFR-17@MTME01000193.1-5$GCA_002011115.1
m----gelpvaacgriirkatnmrvgrdaavvlaelleeigteiaseagklakhakrktvkasdiklasr------
>1935128_Candidatus^Hydrothermarchaeota^archaeon^JdFR-17@MTME01000200.1-6$GCA_002011115.1
m----gelpvaacgriirkatnmrvgrdaavvlaelleeigteiateagklakhakxktvkasdiklasr------
>1935128_Candidatus^Hydrothermarchaeota^archaeon^JdFR-17@MTME01000009.1-15$GCA_002011115.1
m----gelpisacdriirnatglrvgrdaaeylaeileeigteiareagalakhagrktvkasdiklaak------
>1935127_Candidatus^Hydrothermarchaeota^archaeon^JdFR-16@MTMD01000047.1-6$GCA_002010065.1
m----gelpisacdriirnatglrvgrdaaeylaeileeigteiskeagalakhagrktvkasdiklaak------
>1935128_Candidatus^Hydrothermarchaeota^archaeon^JdFR-17@MTME01000046.1-2$GCA_002011115.1
m----gelpisacdriirnatglrvgrdaaeylaeileeigteisreaxalakhagrktvkasdiklaak------
>1915629_Methanocorpusculaceae^archaeon^UBA456@DAJQ01000033.1-18$GCA_002496395.1
m----adlpiaavvriakkngaervgsdaaealvakaeayiaeltkkanqyalhagrktikeedielaaksea---
>1641394_Methanomicrobiales^archaeon^53_19@KUL04693.1$GCA_001508695.1
m----adlpiaavvriakkngaervgsdaaealvakaeayiaeltrkanqyalhagrktikeedielaaksea---
>2293854_Methanocalculus^sp.^MSAO_Arc1@RQD80700.1$GCA_003838185.1
m----sdlpiaavvriakkngaervgsdaaealvvkaeayiadltkkanqyavhagrktikeedidlaakgea---
>2293855_Methanocalculus^sp.^MSAO_Arc2@RQD85119.1$GCA_003838065.1
m----adlpiaavvriakkngaervgsdaaealvvkaeayiadltkkanqyalhagrktikeedielaaksev---
>2293854_Methanocalculus^sp.^MSAO_Arc1@RQD81724.1$GCA_003838185.1
m----adlpiaavvriakkngaervgndaaealvakaeayiadltrkanqyavhagrktikaedidlaa-------
>1915694_Methanoregulaceae^archaeon^UBA467@DASP01000003.1-24$GCA_002503825.1
m----adlpiaavvriakkngaervgsdaaealvaktedyianlvkeanrlamhagrktikeedvdlaaksa----
>1915520_Methanolinea^sp.^UBA277@DANP01000024.1-2$GCA_002499905.1
m----adlpiaavvriakksgaervgsdaaasllaeaeryiaqlakesnklamhagrktikeedvylaaksv----
>1811720_Methanoregulaceae^archaeon^PtaB.Bin009@OPX65861.1$GCA_002067115.1
m----adlpiaaviriakksgaervgsdaavalvaqtedyiaclvkeantlaihagrktikkedidlaeksm----
>1915522_Methanolinea^sp.^UBA437@DAJA01000088.1-2$GCA_002498825.1
m----aelpiaavvriakkngaervgsdaavalvaqtedyiaglvkeanklamhagrktikeedielavksl----
>1735327_Methanolinea^sp.^SDB@KQC06677.1$GCA_001412335.1
m----adlpiaavvriakksgaervgsdaaaalvaktedyianlikeanrlakhagrktlkeediflaiksv----
>1915525_Methanolinea^sp.^UBA477@DAWO01000020.1-3$GCA_002509485.1
v----aelpiaavvriakksgaervgsdaaaalvvktedyianlvkeanrlaihagrktlkeedidlagkaf----
>1915522_Methanolinea^sp.^UBA437@DAJA01000106.1-36$GCA_002498825.1
m----aelpiaavariakkngaervgqdaavalvgkaedyiaclvkeankfaihagrktvkeedvelaaksv----
>1915522_Methanolinea^sp.^UBA437@DAJA01000008.1-3$GCA_002498825.1
m----aelplaavarlakkngaervgsdatlalvakaedylaclvkesnklaihagrktikeedvelaarsv----
>1811722_Methanoregulaceae^archaeon^PtaB.Bin108@OPX70785.1$GCA_002067485.1
m----aelpvaamiriakksgaervgrdaavalvgkaedyiaclvkeanklaihagrktikeedvelaiksl----
>1915524_Methanolinea^sp.^UBA473@DAEV01000124.1-1$GCA_002509495.1
v----adlpiaaivriakqsgaervgsdaaaalvakseeylanlvkesnrlamhagrktikeedvnlaaksr----
>1915522_Methanolinea^sp.^UBA437@DAJA01000041.1-38$GCA_002498825.1
m----adlpiaavvriakqsgaervgsdaaaalvaksedyianlvkeanklaihagrktikeedvvlaaksa----
>1811722_Methanoregulaceae^archaeon^PtaB.Bin108@OPX72660.1$GCA_002067485.1
m----adlpiaavvriakqsgaervgsdaaaalvaksedyianlvkeanklaihagrktikeedvvlaaksa----
>263906_Methanolinea^tarda^NOBI-1@AGIY02000001.1-176$GCA_000235685.3
v----adlplaavvriakksgaervgsdavaalvaqseeyiaelvkkankfamhagrktikeedvelaakev----
>1130318_euryarchaeote^SCGC^AAA261-G15@AQVL01000030.1-5$GCA_000376025.1
m----adlplaavvriakksgaervgsdaaaalvaqseeyiaalvkkanmfamhagrktikeedvelaakev----
>1915525_Methanolinea^sp.^UBA477@DAWO01000090.1-3$GCA_002509485.1
v----adlpiaavvriakkngaervgsdaaaalvaksedyiadlvrkgseianhagrktlkkediylaaekk----
>1735327_Methanolinea^sp.^SDB@KQC08987.1$GCA_001412335.1
m----adlpiaavvriakksgaervgsdaaaalvaksedyiadlvrkgseianhagrktlkkediylaaekk----
>1811720_Methanoregulaceae^archaeon^PtaB.Bin009@OPX70996.1$GCA_002067115.1
v----adlpiaavvriakqsgaervgsdgaaalvakaedyiaglvkeankfalhagrktikeedialaaks-----
>1811721_Methanoregulaceae^archaeon^PtaB.Bin056@OPX66662.1$GCA_002067095.1
v----adlpiaavvriakqsgaervgsdgaaalvakaedyiahlvkeankfavhagrktikeedvalavksl----
>1915521_Methanolinea^sp.^UBA286@DAOT01000158.1-1$GCA_002501965.1
------dlpiaavvriakqsgaervgsdgaaalvakaedyiahlvkeankfavhagrktikeedialavksl----
>1811723_Methanoregulaceae^archaeon^PtaB.Bin152@OPX74589.1$GCA_002067155.1
m----adlpiaavvriakqsgaervgsdgaaalvakaedyiaelvkeankfavhagrktikkedialavksl----
>1915521_Methanolinea^sp.^UBA286@DAOT01000053.1-10$GCA_002501965.1
mvdkgreifwgnvtaiykyysevkvdxxxxxxxxxmaedyigkivreanklamhagrktikeedvvlaaksm----
>1811723_Methanoregulaceae^archaeon^PtaB.Bin152@OPX74952.1$GCA_002067155.1
m----adlpiaavvriakqsgaervgsdaaaalvakaedyiaelvkeanklamhagrktikeedvilatksm----
>1811721_Methanoregulaceae^archaeon^PtaB.Bin056@OPX66742.1$GCA_002067095.1
v----adlpiaavvriakqsgaervgsdaaaalvaksedyiaelvkeanklamhagrktikeedvilaaksm----
>1811720_Methanoregulaceae^archaeon^PtaB.Bin009@OPX69668.1$GCA_002067115.1
m----adlpiaavvriakqsgaervgsdaaaalvakaedyiaelvkeanklamhagrktikeedvelaaksv----
>1915694_Methanoregulaceae^archaeon^UBA467@DASP01000014.1-19$GCA_002503825.1
m----adlpiaaviriaknngaervgsdaaaalvakaeeyiadltreanklalhagrktikeedielaaksa----
>1915694_Methanoregulaceae^archaeon^UBA467@DASP01000015.1-48$GCA_002503825.1
m----adlpiaavvriakkngaervgsdaaaalvakaedyianltkeanrlalhagrktikeedvelaaksa----
>1735327_Methanolinea^sp.^SDB@KQC11232.1$GCA_001412335.1
m----adlpiaavvriakkngaervgsdaaaalvakaedyianltkeanrlalhagrktikeedvelaaksa----
>1915520_Methanolinea^sp.^UBA277@DANP01000028.1-88$GCA_002499905.1
m----adlpiaavvriakkngaervgsdaaaalvakaedyianltkeanrlalhagrktikeedvelaaksa----
>1811723_Methanoregulaceae^archaeon^PtaB.Bin152@OPX71822.1$GCA_002067155.1
m----adlpiaavvriakkngaervgsdaaaalvakaeeyianltkeanrlalhagrktikeedvelaaksa----
>1811721_Methanoregulaceae^archaeon^PtaB.Bin056@OPX69142.1$GCA_002067095.1
m----adlpiaavvriakkngaervgsdaaaalvakaeeyianltkeanrlalhagrktikeedvelaaksa----
>1915522_Methanolinea^sp.^UBA437@DAJA01000025.1-23$GCA_002498825.1
m----adlpiaavvriakkngaervgsdaaavlvtkaeeyianltkeanrlalhagrktikeedvelaaksa----
>1811722_Methanoregulaceae^archaeon^PtaB.Bin108@OPX68488.1$GCA_002067485.1
m----adlpiaavvriakkngaervgsdaaaalvakaedyisnltkeanrlalhagrktikeedvelaaksa----
>263906_Methanolinea^tarda^NOBI-1@AGIY02000001.1-739$GCA_000235685.3
m----adlpiaavvriakkngaervgsdaaaalvakaeeyianltkeanrlalhagrktikeedvelaaksa----
>1811720_Methanoregulaceae^archaeon^PtaB.Bin009@OPX65950.1$GCA_002067115.1
m----adlpiaavvriakkngaervgsdaaaalvakaeeyianltkeanrlalhagrktikeedvelaaksa----
>488124_Methanofollis^ethanolicus@BCNW01000001.1-1852$GCA_001571385.1
m----adlpiaavvriakkngaervgsdaaaalvakaeayianltkeanrlaqhagrktikeedvelaaksa----
>1915514_Methanofollis^sp.^UBA420@DAGX01000002.1-310$GCA_002498315.1
m----adlpiaavvriakkngaervgsdaaaalvakaeayianltkeanrlaqhagrktikeedvelaaksa----
>2052832_Methanofollis^sp.^FWC-SCC2@TAJ44606.1$GCA_004297185.1
m----adlpiaavvriakkngaervgsdaaaalvakaevyiasltkeanrlaqhagrktikeedvelaaksa----
>2201_Methanofollis^liminatans^DSM^4140@EJG07072.1$GCA_000275865.1
m----adlpiaavvriakkngaervgsdaaaalvakaevyianltkeanrlaqhagrktikeedvelaaksa----
>1915689_Methanomicrobiaceae^archaeon^UBA2@DAQH01000029.1-14$GCA_002502815.1
m----adlpiaavvriakkngaervgsdaagalvakaeayisnltreanrlaqhagrktikkedvelaaksa----
>1915692_Methanomicrobiaceae^archaeon^UBA436@DAFR01000133.1-15$GCA_002497965.1
m----adlpiaavvriakkngaervgsdaaaalvakaeayiaeltreanrlaqhagrktikaedvelavksa----
>1671625_Candidatus^Methanoculleus^thermohydrogenotrophicum@LFRN01000178.1-20$GCA_001512375.1
m----adlpiaavvriakkngaervgsdaaaalvakaeayiaeltkeanrlaqhagrktikaedvelavksa----
>1915513_Methanoculleus^sp.^UBA77@DALN01000049.1-6$GCA_002499455.1
m----adlpiaavvriakkngaervgsdaaaalvvkaeayiaeltkeanrlaqhagrktikaedvdlavksa----
>1915690_Methanomicrobiaceae^archaeon^UBA206@DAQY01000080.1-31$GCA_002503105.1
m----adlpiaavvriakksgaervgsdaaaalvakaeayiaeltkeanrlaqhagrktikaedvelavksa----
>1671626_Methanoculleus^sp.^DTU007@LFRO01000033.1-33$GCA_001512385.1
m----adlpiaavvriakkngaervgsdaaaalvtkaeayiaeltkeanrlaqhagrktikaedvelavksa----
>1915497_Methanoculleus^sp.^UBA303@DANY01000004.1-1$GCA_002501655.1
m----adlpiaavvriakkngaervgsdaaaalvtkaeayiaeltkeanrlaqhagrktikaedvelavksa----
>2013822_Methanomicrobiales^archaeon^HGW-Methanomicrobiales-6@PKL55789.1$GCA_002839575.1
m----adlpiaavvriakkngaervgsdaaaalvtkaeayiaeltkeanrlaqhagrktikaedvdlavksa----
>1915494_Methanoculleus^sp.^UBA208@DAFZ01000097.1-21$GCA_002498065.1
m----adlpiaavvriakkngaervgsdaaaalvtkaeayiaeltkkanrlaqhagrktikaedvdvavksa----
>2198_Methanoculleus^marisnigri^JR1@ABN56767.1$GCA_000015825.1
m----adlpiaavvriakkngaervgsdaaaalvtkaeayiaeltkeanrlaqhagrktikaedvdlavksa----
>1495314_Methanoculleus^sp.^MH98A@KDE55212.1$GCA_000691865.1
m----adlpiaavvriakkngaervgsdaaaalvtkaeayiaeltkeanrlaqhagrktikaedvdlavksa----
>1550565_Methanoculleus^taiwanensis@RXE56545.1$GCA_004102725.1
m----adlpiaavvriakkngaervgsdaaaalvtkaeayiaeltkeanrlaqhagrktikaedvdlavksa----
>118126_Methanoculleus^chikugoensis^JCM^10825@BBBH01000179.1-3$GCA_001315965.1
m----adlpiaavvriakkngaervgsdaaaalvtkaeayiaeltkeanrlaqhagrktikaedvdlavksa----
>118126_Methanoculleus^chikugoensis@SCL75094.1$GCA_900095385.1
m----adlpiaavvriakkngaervgsdaaaalvtkaeayiaeltkeanrlaqhagrktikaedvdlavksa----
>1550566_Methanoculleus^sediminis@KLK87290.1$GCA_001017125.1
m----adlpiaavvriakkngaervgsdaaaalvtkaeayiaeltkeanrlaqhagrktikaedvdlavksa----
>528314_Methanoculleus^horonobensis@BCNY01000014.1-264$GCA_001602375.1
m----adlpiaavvriakkngaervgsdaaaalvtkaeayiaeltkeanrlaqhagrktikaedvdlavksa----
>2013818_Methanomicrobiales^archaeon^HGW-Methanomicrobiales-2@PKL62542.1$GCA_002839645.1
m----adlpiaavvriakkngaervgsdaaaalvtkaeayiaeltkeanrlaqhagrktikaedvdlavksa----
>2198_Methanoculleus^marisnigri@KUL04574.1$GCA_001508665.1
m----adlpiaavvriakkngaervgsdaaaalvtkaeayiaeltkeanrlaqhagrktikaedvdlavksa----
>1915495_Methanoculleus^sp.^UBA291@DANC01000052.1-52$GCA_002499755.1
m----adlpiaavvriakkngaervgsdaaaalvtkaeayiaeltkeanrlaqhagrktikaedvelavksa----
>1915511_Methanoculleus^sp.^UBA430@DAXW01000009.1-290$GCA_002506585.1
m----adlpiaavvriakkngaervgsdaaaalvtkaeayiaeltkeanrlaqhagrktikaedvelavksa----
>1674804_Methanomicrobiales^archaeon^Methan_07@LUYK01000056.1-2$GCA_001603255.1
m----adlpiaavvriakkngaervgsdaaaalvlkaeayiaeltkeanrlaqhagrktikaedvelavksa----
>83986_Methanoculleus^bourgensis^MS2@CCJ35808.1$GCA_000304355.2
m----adlpiaavvriakkngaervgsdaaaalvakaeayiaeltkeanrlaqhagrktikaedvelavksa----
>2576309_Methanoregulaceae^archaeon^UXB-2016@SISS01000014.1-54$GCA_004332335.1
m----adlpiaavvriakksgaervgsdaaaaivakaedyigaltkeanrlaqhagrktikeedvelaaksa----
>1915693_Methanoregulaceae^archaeon^UBA288@DAEF01000176.1-8$GCA_002495225.1
m----adlpiaavvriakksgaervgsdaaaaivskaeeyigsltkeanrlaqhagrktikeedvelaaksa----
>475088_Methanosphaerula^palustris^E1-9c@ACL17055.1$GCA_000021965.1
m----adlpiaavvriakksgaervgsdaagaivakaeayianltkeanrlaqhagrktikeedvelaaksa----
>2203_Methanospirillum^hungatei^JF-1@ABD40669.1$GCA_000013445.1
m----adlpiaavvriakkngaervgsdaaaalvakaedyianltreanrlaqhagrktikeedvkmaaena----
>1277351_Methanospirillum^stamsii@PWR75280.1$GCA_003173335.1
m----adlpiaavvriakkngaervgsdaaaalvakaedyianltreanrlaqhagrktikeedvkmaaena----
>668570_Methanospirillum^lacunae@PWR74115.1$GCA_003173355.1
m----adlpiaavvriakkngaervgsdaatalvekaeeyiatltkeanrlalhagrktikeedvkmavena----
>2203_Methanospirillum^hungatei^JF-1@ABD42158.1$GCA_000013445.1
m----adlplaavarvaknngaervgadatqalvehaenylaklvkeanklsihagrktlkaediemaaekfa---
>2203_Methanospirillum^hungatei^JF-1@ABD40336.1$GCA_000013445.1
m----adlpiaavtrvaknagaervgadaseilvqkteeflgelvreavklanhagrktlkeediemaaekfa---
>1277351_Methanospirillum^stamsii@PWR74771.1$GCA_003173335.1
m----tdlpiaaitrvaknsgaervgsdasalivqktedylgklvkeavklaahagrktlkeediemaaenla---
>1277351_Methanospirillum^stamsii@PWR75548.1$GCA_003173335.1
m----adlpiaavvrvaknsgaervgsdaseilvaktedylgklvkeavklaahagrktlkeediemaaekia---
>2203_Methanospirillum^hungatei^JF-1@ABD39941.1$GCA_000013445.1
m----adlpiaavvrvakssgaervgsdaseilvakteeylgklvkeavklaahagrktlkeediemaaekia---
>2203_Methanospirillum^hungatei^JF-1@ABD40133.1$GCA_000013445.1
m----tdlpiaavvriaksngaervgsdaaavlvekaenyigylakeanklamhagrktikeedvemaanka----
>1277351_Methanospirillum^stamsii@PWR75933.1$GCA_003173335.1
m----tdlpiaavvriakangaervgsdaaavlvqkaeeyignlakeanklalhagrktikeedvemavksa----
>2013820_Methanomicrobiales^archaeon^HGW-Methanomicrobiales-4@PKL59746.1$GCA_002839625.1
m----adlpiaaviriakangaervgsdaaemlvkmaeeyigdltkeatrlashagrktikaedvemaaeke----
>2013820_Methanomicrobiales^archaeon^HGW-Methanomicrobiales-4@PKL60685.1$GCA_002839625.1
m----adlpiaaviriakangaervgsdaaeilvkkaeayigelateanrlaahagrktikaedvemaaeka----
>668570_Methanospirillum^lacunae@PWR74311.1$GCA_003173355.1
makkktdlptaaimriakasgaervgadgaasilllaeeyigklvreatnfaseagrktlkgedvenasqii----
>1277351_Methanospirillum^stamsii@PWR70804.1$GCA_003173335.1
mvsratdlpiaavvriakangaervgsdgaelivqmteaylgrltkeankmashggrktikeedvelasqni----
>2013820_Methanomicrobiales^archaeon^HGW-Methanomicrobiales-4@PKL60262.1$GCA_002839625.1
m----adlpiaavnriakangaervgsdaaemlvkmteefignlakdanklaihagrktikaedvemafqni----
>2013820_Methanomicrobiales^archaeon^HGW-Methanomicrobiales-4@PKL59233.1$GCA_002839625.1
m----adlpiaaviriakangaervgsdaaemlvkkaeeyigqltkdaeklashagrktlkeediemaskkn----
>668570_Methanospirillum^lacunae@PWR73253.1$GCA_003173355.1
m----adlpiaavsriakangaervgadaaellvkkaeayigkvakeanklashagrktikaediemaleni----
>2205_Methanomicrobium^mobile^BP@JOMF01000009.1-67$GCA_000711215.1
m---ssdlpiaavvriakksgaervgndaaealvaaaeayvakisaeanklashagrktikkedidmvvka-----
>2205_Methanomicrobium^mobile^BP@JOMF01000010.1-26$GCA_000711215.1
m---andlpiaavvriakkngaervgsdaaqaivdatesyiakltkeatkyavhagrktikkedvdmavna-----
>2197_Methanogenium^cariaci^JCM^10550@BBBG01000016.1-37$GCA_001315945.1
m---andlpiaavvriaknngaervgsdaaqaiadaaqeyiaeltreaskyakhagrktikkedvdlavnelnl--
>54120_Methanolacinia^petrolearia^DSM^11571@ADN37009.1$GCA_000147875.1
m---andlpiaavvriakkngaervgsdaaqaivdaaeayianltkeaskyaqhagrktikkedvdmavna-----
>230356_Methanolacinia^paynteri@KN360930.1-13$GCA_000784355.1
m---andlpiaavvriakkngaervgsdaaqaivdaaeayianltkeaskyaqhagrktikkedvdmavna-----
>2315_Methanoplanus^limicola^DSM^2279@EHQ36742.1$GCA_000243255.1
m---andlpiaavvriakkhgaervgsdaaqaivdaaeeyiatltteaakyaqhagrktikkedvdmavna-----
>1735326_Methanoculleus^sp.^SDB@KQC04074.1$GCA_001412355.1
m----adlpiaavvriakkngaervgsdaaealvkaaesyianltkeanklamhagrktikeedvamavesa----
>668570_Methanospirillum^lacunae@PWR72125.1$GCA_003173355.1
m----adlpiaavtriaknngaervgsdaaealvkmaedyiaqlareanklaqhagrktikeedvemasqsl----
>1811682_Methanoregula^sp.^PtaU1.Bin051@OPY37929.1$GCA_002067895.1
m----adlpiaavvriakkngaervgsdaaealvikaekyiaqltkesnklaehagrktikkedvdlaaks-----
>1915545_Methanoregula^sp.^UBA247@DADR01000048.1-46$GCA_002495055.1
m----adlpiaavvriakkngaervgsdaaealvvkaekyiaqltkeanklaehagrktikkedvdlaskp-----
>1915553_Methanoregula^sp.^UBA471@DADT01000028.1-21$GCA_002495065.1
m----adlpiaavvriakkngaervgsdaaealvvkaekyiaqltkeanklaehagrktikkedvdlasks-----
>358766_Methanoregula^boonei^6A8@ABS55589.1$GCA_000017625.1
m----adlpiaavvriakkngaervgsdaaealvvkaekyiaqltkeanklaehagrktikkedvdlasksn----
>1915554_Methanoregula^sp.^UBA64@DAQC01000001.1-764$GCA_002502735.1
m----adlpiaavvriakkngaervgsdaaealvikaekyiaqltkeanklaehagrktikkedvdlasksn----
>1915543_Methanoregula^sp.^UBA154@DAPW01000027.1-41$GCA_002502245.1
m----adlpiaavvriakkngaervgsdaaealvvkaekyiaqltkeanklaehagrktikkedvdlaaks-----
>1915548_Methanoregula^sp.^UBA278@DADH01000024.1-26$GCA_002497485.1
m----adlpiaavvriakkngaervgsdaaealvvkaekyiaqltkeanklaehagrktikkedvdlaaks-----
>2485498_Methanoregulaceae^archaeon@RPI39347.1$GCA_003819845.1
m----adlpiaavvriakkngaervgsdaaealvvkaekyiaqltkeanklaehagrktikkedvdlaakp-----
>882104_Methanoregula^formicica^SMSP@AGB03314.1$GCA_000327485.1
m----adlpiaavvriakkngaervgsdaaealvakaekyiaqltkeanklaehagrktikkedvdlasksn----
>2013819_Methanomicrobiales^archaeon^HGW-Methanomicrobiales-3@PKL65334.1$GCA_002839605.1
m----adlpiaavvriakkngaervgsdaaealvakaekyiaqltkeanklaehagrktikkedvdlaaksn----
>1811680_Methanoregula^sp.^PtaB.Bin085@OPX62503.1$GCA_002067035.1
m----adlpiaavvriakkngaervgsdaaealvikaekyiaqltkeanklaehagrktikkedvdlaakp-----
>2013817_Methanomicrobiales^archaeon^HGW-Methanomicrobiales-1@PKL68260.1$GCA_002839675.1
m----adlpiaavvriakkngaervgsdaaealvikaekyiasltkeanklaehagrktikkedvdlaakp-----
>2013821_Methanomicrobiales^archaeon^HGW-Methanomicrobiales-5@PKL58353.1$GCA_002839585.1
m----adlpiaavvriakkngaervgsdaaealvikaekyiaaltkeanklaehagrktikkedvdlaakp-----
>263906_Methanolinea^tarda^NOBI-1@AGIY02000001.1-1227$GCA_000235685.3
mpkkksdlpiapvvriaknsgaerismdgtraivartekyiaeiarkaanaaasegrktikaedvekf--------
>1811720_Methanoregulaceae^archaeon^PtaB.Bin009@OPX70556.1$GCA_002067115.1
mpkkktdlplapviriakrsgavrismggtraivvsteeyiaaiareaahsaasdgrktiraedieky--------
>1915524_Methanolinea^sp.^UBA473@DAEV01000094.1-11$GCA_002509495.1
mtkkkkdlpiapvvriaknsgaerisssgtraivarteryiatlakeaaksasadgrktikaedvekf--------
>1915522_Methanolinea^sp.^UBA437@DAJA01000009.1-42$GCA_002498825.1
mtkkksdlpiapvmriaknsgaerisldgtraivaktetyiasvargaadaaasegrktiraediqkf--------
>1811722_Methanoregulaceae^archaeon^PtaB.Bin108@OPX72423.1$GCA_002067485.1
mkmkksdlpiapvmriaknsgaerismdgtkaivartemyiasvargaadaaasegrktiraediqky--------
>1811723_Methanoregulaceae^archaeon^PtaB.Bin152@OPX73899.1$GCA_002067155.1
mpkkkselpiapviriaknngakrlsiqgtraivarteeyianvariasnaaaaegrktiraedvekceknhlflp
>1915521_Methanolinea^sp.^UBA286@DAOT01000047.1-24$GCA_002501965.1
mpkkqsalpiapviriaknsgaerismdgtraivarteeyianvariasnaaasegrktiraediekc--------
>1930022_Methanocorpusculaceae^archaeon^Phil4@MSGU01000020.1-2$GCA_001940805.1
m----adlpkaavvrlakkagaervgedaadalvakaeayieeiakkayeyaqhagrktikaedidlatke-----
>83984_Methanocorpusculum^labreanum^Z@ABN06668.1$GCA_000015765.1
m----adlpkaavvrlakkagavrvgedaadalvakaeayieaiakqafelaqhagrktikaedidlatke-----
>1915628_Methanocorpusculaceae^archaeon^UBA425@DAWV01000005.1-195$GCA_002506085.1
m----adlakasvvrlakkagavrvgedaadalvakaeayieeiakqafdlaqhagrktikaedielatke-----
>1915491_Methanocorpusculum^sp.^UBA362@DAIH01000020.1-35$GCA_002498705.1
m----adlpkaavvrlakkagavrvgedaadalvakaeayieaiakqafelaqhagrktikaedidlatke-----
>71518_Methanocorpusculum^bavaricum^DSM^4179@AUMX01000006.1-67$GCA_000430905.1
m----adlpkaavvrlakkagavrvgedaadalvakaeayieaiakqafelaqhagrktikaedidlatke-----
>1915628_Methanocorpusculaceae^archaeon^UBA425@DAWV01000021.1-102$GCA_002506085.1
m----telpkaaivriakkagaervgedaadalvkvaeayiadlsrkaaefaahagrktikaedvklae-------
>2012484_Hadesarchaea^archaeon^B3_Hades@TKJ26349.1$GCA_005222995.1
m----vklpkatviklfkdagaarvsgdvaevvnkiv----veiakgavksakaagrktvsaddlrlvvvs-----
>1776333_Hadesarchaea^archaeon^YNP_N21@KUO43356.1$GCA_001515215.1
maa--tklpkatvlrifkdmgaervsgdvadavnkiv----veiakgaiksakasgrktvsaddlkmvvvvt----
>1698257_candidate^division^MSBL1^archaeon^SCGC-AAA833F18@KXB09675.1$GCA_001549395.1
m----adlpkatikrvfkdagaervsgdvpdavnkiv----kemargairscaasgrktvsaddlrlvvvvq----
>1698282_candidate^division^MSBL1^archaeon^SCGC-AAA382F02@KXB06501.1$GCA_001549285.1
m----aelpkatikrvfkdagaervggdvpdavneiv----kaiakgaiksceadgrktvsaddlrlvtvvk----
>1698271_candidate^division^MSBL1^archaeon^SCGC-AAA259O05@KXA99006.1$GCA_001549135.1
m----aelpkatikrvfkdvgaervagdvpdavnkiv----eevakgavksceadgrktvsaddlrlvvvvq----
>1698263_candidate^division^MSBL1^archaeon^SCGC-AAA259E17@KXA92862.1$GCA_001548935.1
m----aelpkatikrvfkdvgaervagdvpdavnkiv----eevakgavksceadgrktvsaddlrlvvvvq----
>1698260_candidate^division^MSBL1^archaeon^SCGC-AAA259B11@KXA89359.1$GCA_001549035.1
mkkkptelpkatikrvfkdagadrvsgdvpervneiv----temakaavesaeedgrktvsprdlklvvvs-----
>1698261_candidate^division^MSBL1^archaeon^SCGC-AAA259D14@KXA88638.1$GCA_001548915.1
m----aelpkatikkifkeagadrvsgdvpdrvneiv----meiakgakksaeedgrktvkgrdlrlvvvs-----
>1698265_candidate^division^MSBL1^archaeon^SCGC-AAA259E22@KXA93729.1$GCA_001548955.1
m----aelpkatikkifkeagadrvsgdvpdrvneiv----meiakgakksaeedgrktvkgrdlrlvvvs-----
>1915696_Methanomicrobia^archaeon^UBA590@DAEI01000074.1-96$GCA_002509385.1
m----aeiplavvlrimkvagaeranrkavkmiaekaedygsdvareavsltkraerktisandvklatervnr--
>1945579_Methanosphaera^sp.^rholeuAM74@RAP43830.1$GCA_003266075.1
mie--triktgtikniikettdkrvsdeaaelladllsdeavtiarvasklcthagrntitaedikvtvi------
>1915696_Methanomicrobia^archaeon^UBA590@DAEI01000082.1-64$GCA_002509385.1
m----aelqaagvsriirkagaervsaeateqfreyletygkelaeeaiemakhagrktvkaediklawtrlnr--
>1579379_archaeon^GW2011_AR21@KHO54529.1$GCA_000806035.1
m----selpiaavdrlirkadssrvsddasaalvelleehgvkvakqaaefakhanrktvtesdiklaaknv----
>1579370_archaeon^GW2011_AR10@AJF59894.1$GCA_000830275.1
m----aelplaavdriirkggaarvsedaaaalaeiledygvkisqkaaefaghakrktivgadirlaeksr----
>2250274_Candidatus^Micrarchaeota^archaeon@RLG19899.1$GCA_003660965.1
makegrilprapmerlirrvgadrvsksavealaevleerglsiaarasliaqhagrktvtptdieiakg------
>1867261_Candidatus^Methanosuratus^petracarbonis@MAGV01000072.1-9$GCA_001717015.1
m----tdlaisamdrlmrkagaervsdeasealrevletlaleisrdaialakhagrktvnsddikmasrkllamt
>2593994_Candidatus^Methanosuratus^subterraneum@RWX73982.1$GCA_004028775.1
m----tdlaisaidrlmrkagaervsdeasealrevletlaleiardavalakhagrktvnsddikmasrkllamt
>1867258_Candidatus^Methanomethylicus^mesodigestum@MAGS01000041.1-17$GCA_001717005.1
l----pdiaispidrimrkagaervseegaealrevmeslaldisresialakhagrktvnaedvkmasrklialt
>1867260_Candidatus^Methanomethylicus^oleusabulum@MAGU01000040.1-12$GCA_001717025.1
m----pdiaispidrimrkagaervseegaealrevmeslaldisreaiamakhagrktvnaedvkmasrklialt
>2012507_Candidatus^Altiarchaeales^archaeon^ex4484_43@OYT42498.1$GCA_002254945.1
m----adiplapieriirragggrvsedatrelrelleemaeqiseraaklakhagrktvnaediklark------
>2012506_Candidatus^Altiarchaeales^archaeon^ex4484_2@OYT54869.1$GCA_002254565.1
m----aeiplapvdrimrrtgvdrvseravedlrdelesfavelstraavfakhagrktithedvklageqk----
>2012508_Candidatus^Altiarchaeales^archaeon^ex4484_96@OYT27399.1$GCA_002254405.1
m----aelplapverimrkigvdrvseravqelrdelesiavelskksaiyskhagrktithedvrlareqk----
>1779368_Candidatus^Bathyarchaeota^archaeon^B24@KYH37304.1$GCA_001593865.1
------------mhrllkkagaervsetaaeelrrtleevalkvgreacilaahagrktvraedvrlaarrmire-
>1805019_archaeon^13_2_20CM_2_52_21@OLB70924.1$GCA_001915075.1
ma--eteistaavhrlikkggagrigddaaeelrkvveevavrvgkealelathagrktvraedirlavkriwke-
>1805017_archaeon^13_1_40CM_4_53_4@OLC60746.1$GCA_001918315.1
ma--eteistaavhrlikkggagrigddaaeelrkvveevavrvgkealelathagrktvraedirlavkriwke-
>1915989_Candidatus^Bathyarchaeota^archaeon^UBA185@DAFH01000089.1-2$GCA_002495485.1
ma--eseistaavhrlikkggagrigddaaeelrkvveevavrvgkealelathagrktvraedirlavkriwke-
>1805098_Crenarchaeota^archaeon^13_1_40CM_3_53_5@OLD03780.1$GCA_001918715.1
ma--egeistaavhrlikrggagrigddaaeelrkvmeetairvgkealelathagrktvraedirlavkriqke-
>1805095_Crenarchaeota^archaeon^13_1_40CM_3_52_10@OLD10524.1$GCA_001918765.1
mg--eseistaavhrlikrggagrigddaaeelrkvveefairvgkealelathagrktvrsedirlavkriqke-
>1805096_Crenarchaeota^archaeon^13_1_40CM_3_52_17@OLD11582.1$GCA_001918745.1
mg--eseistaavhrlikrggagrigddaaeelrkvveefairvgkealelathagrktvrsedirlavkriqke-
>1797377_Candidatus^Bathyarchaeota^archaeon^RBG_13_38_9@OGD54221.1$GCA_001775955.1
mt--eselstaaihrliekagaarvgdgavealreileniaiqiskdaidfatharrrtvrgediklaakrfhqn-
>1685135_miscellaneous^Crenarchaeota^group^archaeon^SMTZ-80@KON27866.1$GCA_001273495.1
mk--dnclsnpavhrlielagaervgddaveelkkvleevaffiskdaielashagrrtvklddirlatkrfklnt
>2012510_Candidatus^Bathyarchaeota^archaeon^ex4484_205@OYT66546.1$GCA_002255045.1
ms---eeisssaihriikksgaervgedaveelgmvleeigikigreavdlaahagrktvkavdirkatksvlrlg
>1915754_Thaumarchaeota^archaeon^UBA160@DAXX01000066.1-1$GCA_002506605.1
m---eselsyaqiyrifkksgaervsdeavkelarffevygekiarqanelanhagrktikasdvklaikniinid
>2012493_Candidatus^Heimdallarchaeota^archaeon^B3_Heim@PWI48254.1$GCA_003144275.1
mavkskafakarvervirdagaervsgdavdylnkqleaycytlaksavdiarhakrktikdtdi-----------
>1841598_Candidatus^Heimdallarchaeota^archaeon^LC_3@OLS18443.1$GCA_001940645.1
madnktvfskthvkkvllmagaervsadaieemekalveygktvggkaielakmakrktlqgsdiktarkd-----
>1915755_Thaumarchaeota^archaeon^UBA164@DAJU01000010.1-286$GCA_002499005.1
ms--epefssaavyrifkkagaervsddavmelskffelygervaqqaaalaqhagrktvkasdvklaiknifnie
>1802371_Thaumarchaeota^archaeon^RBG_16_49_8@OHE55411.1$GCA_001830115.1
ma--etefglaalyriikkagaervgddaaqelrvtleqigdrvakqavefadhagrktvkaadiklavkslnl--
>1915753_Thaumarchaeota^archaeon^UBA141@DAEN01000084.1-2$GCA_002495315.1
mv--dsefglaaayriikkagadrvgddaadelrnaleeigvdiakqavqfsahagrktvkasdvklaaksllrg-
>2035442_archaeon^HR06@GBC75011.1$GCA_002898815.1
m----pefglapayriikkagaervsddaaeelrkvleeiaehiskqavefaihakrktvkaedirlaaksilnrf
>1915708_Nitrososphaerales^archaeon^UBA213@DACA01000115.1-4$GCA_002494485.1
ms--esefglasmyriikksggdrvgddaadelrivlegigisiskqavefashagrktiraqdiklaaksalkis
>1915684_Nitrososphaeraceae^archaeon^UBA273@DAOR01000147.1-15$GCA_002501935.1
ms-snpelglasmyrvikksgadrvsddaadalrkvleevaekiarqavelslhagrktvksedvhlasknilkl-
>2169593_Nitrososphaeraceae^archaeon@MPZ06675.1$GCA_009377575.1
mfssgpelglagmqriirksgaervsddaanelrivleqlaekiaksavelslhagrktikpedirlatrnvlrm-
>1034015_Nitrososphaera^viennensis^EN76@AIC15241.1$GCA_000698785.1
ms-sgpefglaamyrimkksgaervsddaadelrkvleevaeriakqaaelsmhagrktikpedirlasknvirl-
>1459637_Candidatus^Nitrososphaera^evergladensis^SR1@AIF84426.1$GCA_000730285.1
------------myrimkksgaervsddaadelrkvleeaaeriakqaaefsihagrktikpedirlasknvirl-
>1915599_Nitrososphaera^sp.^UBA210@DADA01000077.1-16$GCA_002494895.1
ms-sgpefglaamyrvmkksgaervsddaadelrkvleevagriskqavelsvhagrktikpedirfaaknvirl-
>497727_Candidatus^Nitrososphaera^gargensis^Ga9.2@AFU59009.1$GCA_000303155.1
msssgpefglaamyrvmkksgaervsddaadelrkvleevaeriakqavdlsvhagrktikpedirfaaknvirl-
>1078905_Candidatus^Nitrosotalea^devanaterra@CUR52490.1$GCA_900065925.1
mv--tsefglsvmyrilkkagaervsdesanelrrileeigvsiaknavemsthagrktiksedirlaskqfskf-
>1499975_Candidatus^Nitrosotalea^sinensis@SHO44976.1$GCA_900143675.1
mt--tsefglsvmyrilkkagaervsdesanelrrileeigiaiaknavemsthagrktiksedirlaakqfskf-
>1903277_Candidatus^Nitrosotalea^bavarica@FUYK01000001.1-149$GCA_900167955.1
m---ttefglsvmyrilkkagaervsdesanelrrileeiggsiaknavemsvhagrktiksedirlaakqfskf-
>1903276_Candidatus^Nitrosotalea^okcheonensis@SMH71659.1$GCA_900177045.1
mv--tsefglsvmyrilkkagaervsdesanelrrileeigvsiaknavemsihagrktiksedirlaakqfskf-
>1407055_Candidatus^Nitrosotenuis^uzonensis@CDI06137.1$GCA_000723185.1
mk--sselglsamyrilkkagaervsdesaeelrriieeiattiaksavdmsehagrktiraedvklasktfiks-
>1603555_Candidatus^Nitrosotenuis^cloacae@AJZ76394.1$GCA_000955905.3
mk--sselglsamyrilkkagadrvsdesadelrrvleeiattiaksavdmsnhagrktirgedvklasktfik--
>1846278_Candidatus^Nitrosotenuis^aquarius@CP024808.1-2009$GCA_002787055.1
mk--sselglsamyrilkkagadrvsdesadelrrvleeiattiaksavdmsnhagrktirgedvklasktfik--
>1353246_Candidatus^Nitrosotenuis^chungbukensis@AVSQ01000023.1-41$GCA_000685395.1
mk--sselglsamyrilkkagaervsdesadelrrvlediattiaasavdmsnhagrktirgedvklaskafvks-
>2507556_Candidatus^Nitrosotenuis^sp.@TBR10608.1$GCA_004322465.1
mk--sselglsamyrilkkagaervsdesadelrrvlediattiaasavdmsnhagrktirgedvklaskafvks-
>1915705_Nitrosopumilales^archaeon^UBA218@DAMC01000043.1-2$GCA_002499525.1
mk--sselglsamyrilkkagadrvsdesadelrrvleeiattiaksavdmsnhagrktirgddvklaskaflk--
>2479206_Cenarchaeum^sp.@RKSK01000047.1-2$GCA_007570915.1
ma--preigvspmyrilkkagaervssesaeelrratedyalalarrsvelagharrktvkaedvrlsarpa----
>2604881_Cenarchaeum^sp.^SB0673_bin_9@MYI51787.1$GCA_009844325.1
matkstefglspmyrilkksgagrisdesaaelrqiiedvaesvakgavelathagrktikaedirlaskmvgki-
>2604882_Cenarchaeum^sp.^SB0675_bin_21@MYH03842.1$GCA_009843815.1
mttkstefglspmyrilkksgagrisdesatelrriiedmaesvakgavelathagrktikaediilaskmvgki-
>2478556_Nitrosopumilus^sp.^H13@RNJ76765.1$GCA_003724285.1
mk--sselglsamhrilkkagagrisdesanelrrviegvaesvardavdmaahagrktvkgedvrmaskslgkv-
>46770_Cenarchaeum^symbiosum^A@ABK76703.1$GCA_000200715.1
mg--sselglaamyrilkksgaqrvsdesadelrrtieeialsiarnavdmsshagrrtvkaedvrlasrqytrh-
>2056631_Crenarchaeota^archaeon@RDJ39063.1$GCA_003352245.1
mk--stelglsamyrilkksgaervsdesadelrrviediagqiaknaidmsnhagrktvkaedvklaskqffks-
>1298895_Euryarchaeota^archaeum^SCGC^AAA287-E17@AXWJ01000014.1-1$GCA_000484935.1
mk--sselglsamyrilkksgaqrvsdesavelrrvieeiaeaiaknavemsshagrktvkaedvklaskqlnky-
>913333_Thaumarchaeota^archaeon^SCGC^AAA007-O23@ARWO01000002.1-23$GCA_000402075.1
mk--sselglsamyrilkksgaqrvsdesaselrrvieeiaeviaknavddanhagrktvkaddvklaskqfskf-
>1298894_Euryarchaeota^archaeum^SCGC^AAA287-N16@AXWK01000001.1-13$GCA_000484955.1
------------myrilkksgahrvsdesavelrrvieeiaeviaknavdmsshagrktvkaedvklasksfsky-
>1502294_Marine^Group^I^thaumarchaeote^SCGC^AAA799-O18@KFM15319.1$GCA_000746705.1
mk--sselglsamyrilkksgaervsdesanelrrvieeiaevvaknavdmanhagrktvkaedvklaskqfnky-
>1640512_Thaumarchaeota^archaeon^CSP1-1@KRT61567.1$GCA_001443365.1
mk--sselglsamyrilkksgahrvsdesadelrriieevalaiaksavdmsshagrktvrgediklaakpftkf-
>2202732_Nitrosopumilaceae^archaeon@QIDA01000004.1-24$GCA_003229255.1
mk--sselglsamyrilkksgahrvsdesadelrriiedvaiaiaksavdmsthagrktvrgedvklaakpftkf-
>2080451_archaeon^MnTg01@GBF24135.1$GCA_008974855.1
mk--sselglsamyrilkksgahrvsdesadelrriiediaiaiaksavdmsthagrktvrgedvklaakpftkf-
>360837_uncultured^marine^group^I^thaumarchaeote@CACLNC010000001.1-85$GCA_902608175.1
mk--sselglsamyrilkksgaervsdesadelrrivediateiaknavdmskhakrktvkaedvklaskpfvk--
>2026808_Candidatus^Nitrosopelagicus^sp.@MBO48666.1$GCA_002724795.1
mk--tsdlgvsamyrilkxagadrvsdesadelrrviediatxiaknavdmskhagrktvkaedvklasktsgki-
>1811587_Nitrosopelagicus^sp.^REDSEA-S32_B2@LUPC01000038.1-3$GCA_001627165.1
mk--tsdlgvsamyrilkkagadrvsdesadelrrviediatdiaknavdmskhagrktvkaedvklasktsgki-
>1803821_Euryarchaeota^archaeon^SM23-78@KYK24633.1$GCA_001595785.1
ma-gkkilslsamekilklagayrvseeskealrdvledvgdkisreaielsrhanrrtvkagdiklankqr----
>1410606_Candidatus^Nitrosopelagicus^brevis@AJA92158.1$GCA_000812185.1
mk--tsdlgvsamyrilkkagadrvsdesaeelrrvledigieiaknavdmgkhagrktvkaedvklaakssgki-
>1298885_Thaumarchaeota^archaeon^SCGC^AAA282-K18@AXWL01000016.1-3$GCA_000484975.1
mk--sselglsamyrilkkagakrvsdesanelrriieeladsiansavdmtshagrktvkaedvklaskpfnkf-
>1661713_Thaumarchaeota^archaeon^casp-thauma3@LFEY01000024.1-35$GCA_001510275.1
mk--sselglsamyrilkkagaervsdesadelrrvieeladgiaksavdmashagrktvkgediklaskpfnkf-
>1679446_Candidatus^Nitrosopumilus^sp.^DDS1@KV575205.1-168$GCA_001674955.1
mr--sselglsamyrilkkagaervsdesadelrrvieevadsiaksavdmashagrktvkgedvklaskpfnkf-
>1580092_Nitrosopumilus^adriaticus@AJW70143.1$GCA_000956175.1
mr--sselglsamyrilkkagaervsdesadelrrvieevadsiaksavdmashagrktvkgedvklaskpfnkf-
>718286_Candidatus^Nitrosopumilus^sp.^NM25@GBH34317.1$GCA_003175215.1
mr--sselglsamyrilkkagaervsdesadelrraieeiadsiaksavdmashagrktvkgedvklaskpfnkf-
>2026795_Thaumarchaeota^archaeon@PBO85737.1$GCA_002317795.1
mk--sselglsamyrilkkagaervsdesadelrrviedlansiaksavdmtshagrktvkgedvklaskpfsrf-
>1671876_Nitrosopumilus^sp.^LS_AOA@LFLC01000029.1-35$GCA_001543015.1
mk--sselglsamyrilkkagaervsdesadelrrviediangiaksavdmtshagrktvkgedvklaskpfsrf-
>1170320_Candidatus^Nitrosopumilus^salaria^BD31@EIJ65370.1$GCA_000242875.3
mr--sselglsamyrilkkagaervsdesadelrriieeiangvaksavdmashagrktvkgedvklaskpfnkf-
>1915597_Nitrosopumilus^sp.^UBA526@DAXZ01000024.1-62$GCA_002506665.1
mk--sselgmsamyrilkkagatrvsdesadelrriieeiadsiaksavdmalhagrktikgedvklaskpfks--
>1229909_Candidatus^Nitrosopumilus^sediminis@AFS83362.1$GCA_000299395.1
mk--sselglsamyrilkkagaervsdesadelrriieqiadsiaksavdmathasrktvkgedvklaskpfnkf-
>2022696_Nitrosopumilales^archaeon^CG_4_9_14_0_2_um_filter_34_16@PJC51187.1$GCA_002788515.1
mk--sselglsamyrilkkagaervsdesadelrriieevaegiaksavdmashagrktvkgedvklaskpfnkf-
>1655561_Nitrosopumilus^sp.^BACL13^MAG-121220-bin23@KRO29814.1$GCA_001437625.1
m--ksselglsamyrilkkaganrvsdesadelrrtieeiaeniaksavdlvsqtkrvtvtgedirnswlqkekes
>1089683_uncultured^marine^crenarchaeote^Gulf^of^Maine@JH165508.1-58$GCA_000230485.1
m--ksselglsamyrilkkaganrvsdesadelrrtieeiaeeiaksavdlvsqtkrvtvmgedirnswlqkekes
>338192_Nitrosopumilus^maritimus^SCM1@ABX13328.1$GCA_000018465.1
mk--sselglsamyrilkkagaervsdesadelrrvieevangiaksavdmashagrktvkgedvklaskpfnkf-
>1502292_Marine^Group^I^thaumarchaeote^SCGC^AAA799-E16@KER06285.1$GCA_000724145.1
mk--sselglsamyrilkkagaervsdesadelrrvieevangiaksavdmashagrktvkgedvklaskpfnkf-
>2508726_Candidatus^Nitrosopumilus^sp.^SW@QDI89253.1$GCA_006740685.1
mk--sselglsamyrilkkagaervsdesadelrrvieevangiaksavdmashagrktvkgedvklaskpfnkf-
>1582439_Nitrosopumilus^piranensis@AJM93308.1$GCA_000875775.1
mk--sselglsamyrilkkagaervsdesadelrrvieevangiaksavdmashagrktvkgedvklaskpfnkf-
>1661711_Thaumarchaeota^archaeon^casp-thauma1@LFEW01000013.1-40$GCA_001510225.1
mk--sselglsamyrilkkagaervsdesadelrrviediadniaknavdmashagrktvkgediklasksfskf-
>1089683_uncultured^marine^crenarchaeote^Gulf^of^Maine@JH165497.1-32$GCA_000230485.1
mk--sselglsamyrilkkagaervsdesadelrrviedvadniaknavdmashagrktikgedvklasksfnkf-
>2478979_Candidatus^Nitrosomarinus^sp.@RMW36295.1$GCA_003702465.1
mk--sselglsamyrilkksgaervsdesadelrriiediaediaknavdmashagrktikaedvklasksfnk--
>1898749_Candidatus^Nitrosomarinus^catalina@ARS63938.1$GCA_002156965.1
mk--sselglsamyrilkksgaervsdesadelrriiediaediaknavdmashagrktikaedvklasksfsk--
>1089683_uncultured^marine^crenarchaeote^Gulf^of^Maine@JH165371.1-6$GCA_000230485.1
mk--sselglsamyrilkksgaervsdesadelrriiediaediaknavdmashagrktikaedvklasksfsk--
>2024843_Nitrosopumilus^sp.@MAI01264.1$GCA_002690535.1
mk--sselglsamyrilkksgaervsdesadelrriiediaediaknavdmashagrktikaedvklasksftk--
>1776294_Nitrosopumilus^sp.^Nsub@LQMW01000017.1-206$GCA_001541925.1
mk--sselglsamyrilkksgaervsdesadelrriiediaediaknavdmashagrktikaedvklasksfnk--
>2022694_Nitrosopumilales^archaeon^CG15_BIG_FIL_POST_REV_8_21_14_020_37_12@PIW32393.1$GCA_002781805.1
mk--sselgisamyrilkkagaervsdesadelrriieelaegiaksavdmashagrktvkgediklaskpftkf-
>2026886_Nitrosarchaeum^sp.@PHY08478.1$GCA_002737445.1
mk--sselgisamyrilkksgadrvsdesaeelrdiienlankiaksavdmashagrktikaedvklaskpfi---
>1088740_Nitrosarchaeum^koreense^MY1@EGP94319.1$GCA_000220175.2
mk--sselgisamyrilkksgaervsdesaeelrgiieelankiaksavdmalhagrktikaediklaskpfi---
>1007084_Candidatus^Nitrosarchaeum^limnium^SFB1@EGG41350.1$GCA_000204585.1
mk--sselgisamyrilkkagaervsdesaeelrgiieelanniaksavdmashagrktikaediklaskpfi---
>1826872_Candidatus^Nitrosocosmicus^exaquare@CP017922.1-1248$GCA_001870125.1
miitnseialasvhriikkfgaervsdsaadelrkvlelvgenvarqavelarhahrktikpedislasksilky-
>2563600_Candidatus^Nitrosocosmicus^sp.^SS@KAF0868887.1$GCA_009861625.1
mg---seialasthriikkfgaervsdsaadelrkilellgenisrqavelafhahrktikpediilasknfik--
>1798806_Candidatus^Nitrosocosmicus^franklandus@VFJ13061.1$GCA_900696045.1
mtttgseialasahriikkfggervsdsaadelrkiievigeniakqavelakhahrktikpeditlasksilkq-
>1353260_Candidatus^Nitrosocosmicus^oleophilus@ALI37514.1$GCA_000802205.2
maiseseialasvhriikkygaervsdsaadelrrilealgeniakqavqlashahrktikseditlasknfik--
>2035267_Candidatus^Nitrosocosmicus^arcticus@TVP39522.1$GCA_007826885.1
maiseseialasihriikkygaervsdsaadelrrilealgeniakqavqlashahrktikseditlasknfik--
>2109671_Candidatus^Nitrosocosmicus^sp.@WHSX01000051.1-7$GCA_009379865.1
maisqseialasihriikkygaervsdsaadelrsilealgeniakqavqlashahrktiksedialasknfik--
>2035440_archaeon^HR04@GBC72737.1$GCA_002898655.1
mpeqdvelslapmyriikkagaervsddaadelrkvleevgiiiakhavelaghagrktvkaedvrlasksmlkig
>2058097_Candidatus^Nitrosocaldus^cavascurensis@SPC34117.1$GCA_900248165.1
mpeqdvelslapmyriikkagaervsddaadelrkvleevgiiiakhavdlaahagrktvkaedvrlasksmlkig
>1775754_Hadesarchaea^archaeon^DG-33@KUO39199.1$GCA_001515185.1
mp-kkgdlqlapmhrlikkagaarvsegaaielkkvleelgvriakealdftvhahrktvkdvdiriaatkiir--
>1797381_Candidatus^Bathyarchaeota^archaeon^RBG_16_48_13@OGD46276.1$GCA_001775995.1
mg--eedlqlapmhriikkagakrvsedgaeelrkvlervgikiskeaidfanhakrktvksedieiaakkvlke-
>1935119_Candidatus^Bathyarchaeota^archaeon^JdFR-11@MTLY01000007.1-169$GCA_002011035.1
ms--ekemslaplhrlikkagayrvsesaadelrrsledlavkiakeamdycahagrktvkredielalkkllre-
>1779369_Candidatus^Bathyarchaeota^archaeon^B25@KYH36351.1$GCA_001593855.1
ma--ekeislaplhrlikkagayrvseaaaeelrkaledlavkiakeamdycahakrktvkredvelavkkflke-
>1797382_Candidatus^Bathyarchaeota^archaeon^RBG_16_57_9@OGD48024.1$GCA_001776015.1
ms---eeikvapmhklikragadrvseesavalgaaleeigvkvareaidyarhagrktvkardveiaakkvler-
>2026714_Candidatus^Bathyarchaeota^archaeon@MBQ03745.1$GCA_002726865.1
mt---neikvapmhklikragaarvseesatalgraleeigvkvaqeaidyarhagrktvkardidiaankvlgr-
>1781242_Candidatus^Bathyarchaeota^archaeon^TCS64@LSCO01000065.1-6$GCA_001577155.1
ms---neikvapmhklikragadrvseesavslgltleeigvkvakeaidyarhagrktvkardikiavkkvlnr-
>1797379_Candidatus^Bathyarchaeota^archaeon^RBG_13_52_12@OGD56212.1$GCA_001774245.1
------------mhklikragadrvseesavalgkaleeigvkvakealdyakhagrktvkakdieiaaqkvmer-
>2320_Methanopyrus^kandleri^AV19@AAM02890.1$GCA_000007185.1
maekkaefgratvrrilkragierassdavdlynklicrateelgekaaeyadedgrktvqgedvekaitysmpkg
>1937004_Methanopyrus^sp.^KOL6@CP019470.1-194$GCA_002201915.1
maekkaefgratvrrilkragierassdavdlynklicrateelgetaaeyadedgrktvqgedvekaitysmpkg
>1781242_Candidatus^Bathyarchaeota^archaeon^TCS64@LSCO01000020.1-3$GCA_001577155.1
ma---eeftvapirrllkkagklriseesstimryyigeygkaiarvavknaesddrktvlerdikvaasriwepe
>1797382_Candidatus^Bathyarchaeota^archaeon^RBG_16_57_9@OGD44994.1$GCA_001776015.1
ma---eeftiapirrllkkagdlrispdateemrrliglygtrlaegamnnasqegrktvlerdikaaaakvrkle
>1685127_miscellaneous^Crenarchaeota^group-15^archaeon^DG-45@KON30096.1$GCA_001273415.1
------------mrrlikrhgdlriseeageelrrvvgdygsriaeaavahareedrrtvlavdirvaqrrvegav
>1779367_Candidatus^Bathyarchaeota^archaeon^B23@KYH36356.1$GCA_001593875.1
mepqkeeftlapmrrllkrfgelrvsveaseelrravgeygeriaraavahalregrrtvlardvkaareeveggr
>2026714_Candidatus^Bathyarchaeota^archaeon@MBQ03712.1$GCA_002726865.1
ms---eeftlasirrlfkkrgnlrvsegaaeelrralgkygstlaeaaianasgdsrktvterdvtaameklvfgg
>2041147_Candidatus^Bathyarchaeota^archaeon^B24-2@PDM26445.1$GCA_002490245.1
ms--eselalapmhrickkagaqrvsesaakelskvleevgiqiareaidfavhakrktikaediriaakkvlgkr
>1700836_Candidatus^Bathyarchaeota^archaeon^BA2@KPV63666.1$GCA_001399795.1
mv--dselavapmhrickkaganrvseaatkalakeledvgikiakeairlalhtgrktvkakdieeatrivmgk-
>1797378_Candidatus^Bathyarchaeota^archaeon^RBG_13_46_16b@OGD45227.1$GCA_001774235.1
mv--dldlavapmhrlckkagadrvseaaakelakaleeigvkiakealdfamhagrktiksedieiaakkimgr-
>1974385_Candidatus^Bathyarchaeota^archaeon^CG07_land_8_20_14_0_80_47_9@PIU59751.1$GCA_002779555.1
mv--dlelavapmhrlckkagadrvseaaakelakaleeigvkiakealdfamhagrktiksedieiavkkamgk-
>1974384_Candidatus^Bathyarchaeota^archaeon^CG_4_8_14_3_um_filter_42_8@PIX31574.1$GCA_002782745.1
mv--dlelavapmhrlckkagadrvseaaakelakaleeigtkiakealdfamhagrktikaedieiaakkvmsr-
>1685126_miscellaneous^Crenarchaeota^group-6^archaeon^AD8-1@KON33214.1$GCA_001273385.1
mt--nselavapmhrlckkagadrvseaaakelakalegigikiakealdfamhagrktikaedieiaskkvmek-
>1685125_miscellaneous^Crenarchaeota^group-1^archaeon^SG8-32-3@KON31263.1$GCA_001273335.1
mt--dlelavapmhrlckk-----------kelakalegigikiakealdfamhagrktvkaedieiatkkvmek-
>1915990_Candidatus^Bathyarchaeota^archaeon^UBA233@DAZI01000065.1-3$GCA_002507245.1
mv--qselhvapmhrickkagadrvseaaakklaealeeigikiakeaidyamhagrktvkaedieiavrkvmgr-
>1779370_Candidatus^Bathyarchaeota^archaeon^B26-1@KYH42563.1$GCA_001593925.1
-------maiaamhrickkagaervsesaavemarvleeigvkigkeavdfamhagrktvkaedikiaatkvigrg
>2012509_Candidatus^Bathyarchaeota^archaeon^ex4484_135@OYT50963.1$GCA_002255025.1
mp--raefsraaawrickragaervshaaarrlaeileqvglkiakealdyaqhagrktvkeediviaakklvglp
>1779370_Candidatus^Bathyarchaeota^archaeon^B26-1@KYH39920.1$GCA_001593925.1
mv-rkgsisvaamhkickkagaervsksaaaelaeiieevglkiakealdytmhagrktikakdiriaaekligss
>1779371_Candidatus^Bathyarchaeota^archaeon^B26-2@KYH40538.1$GCA_001593935.1
mv-rkgsisvaamhkickkagaervsksaaaelaeiieevgikiakealdytmhagrktikakdiriaaekligss
>1579367_archaeon^GW2011_AR5@KHO47529.1$GCA_000806115.1
m-----eltlqplrklikkagakrvsdkaaselgkeleertktllleakrlsehagrrtvmkrdvraarkiless-
>2035438_archaeon^HR02@GBC70264.1$GCA_002898395.1
m----selsnaplhrilrkagaarvseeaveelrkileeigmrvasqaielaqhagrrtvkkedvekaakivlksa
>311458_Candidatus^Caldiarchaeum^subterraneum@BAJ51262.1$GCA_000270325.1
msekeadipsapihrimkkagaarvsedaadelrkilenvgamiakeafelaqyagrrtvkkedveraaktvlrnl
>1937004_Methanopyrus^sp.^KOL6@CP019470.1-697$GCA_002201915.1
m----kklpvapfdralraaggvrvsrkasetlrdhvqrlaeeigkragkiaasrgsrfvertdverafaevvlgi
>2320_Methanopyrus^kandleri^AV19@AAM01721.1$GCA_000007185.1
m----kklpvapfdralravgevrvsrkasetlrdhvqrlaeeigkrageiaasrgsrfvervdverafaevvfgi
>2035437_archaeon^HR01@GBC68992.1$GCA_002898355.1
msirenelssapihrlikkagatrvsedaaeelrrvletvgqiiakeaiglaqyagrrtvkredidraaktvlrgi
>1980982_Aigarchaeota^archaeon^NZ13_MG1@PUA34171.1$GCA_003056285.1
mv--qselssapihriikkagaarvseeaaeelkrvleevglavakealglasyagrrtvkredieraartllkgi
>1130285_Aigarchaeota^archaeon^JGI^0000106-J15@ASPF01000017.1-39$GCA_000405685.1
ms--sselslapihrlikkagaarasedaaeelrrilediavaiakealslaqyagrrtvkredieraaktllrsf
>2012532_Thaumarchaeota^archaeon^ex4484_121@OYT66804.1$GCA_002255105.1
mg--pnelslapvhrlikkagaaraseeaaealrqileelglaiareayslaqyagrrtvrredieraartllrgy
>2250257_Candidatus^Verstraetearchaeota^archaeon@RLE49963.1$GCA_003649085.1
m----peialapfdrilrkagaervgedalealrdvveqialeiareavifakhagrktviaddvrlasrrymsfr
>2546571_Candidatus^Nezhaarchaeota^archaeon^WYZ-LMO8@TDA34773.1$GCA_004347965.1
m----aelplapidriirragaervgddavkalckiledvaldiareavelarhagrktvtaedinlavkhvlrwl
>1841598_Candidatus^Heimdallarchaeota^archaeon^LC_3@OLS21974.1$GCA_001940645.1
m----pdiplssidriirytgatrikpgateslrniteniiiiiakkalelthhrsqqtiseedikqafrlifpdl
>2012526_Thermofilum^sp.^ex4484_15@OYT62900.1$GCA_002254595.1
mggrdrelplapidrlihkagaervseeasqalrdilerlgeeiareaielakhagrktvtrgdieyaarritrvy
>2250277_Thermoprotei^archaeon@RLE57345.1$GCA_003649205.1
m----pelplapidrifhkagaervseeatyvlrdileaiayeiareaielarhagrktvmaedvklaarrlarwf
>1714261_Thermocladium^sp.^ECH_B@KUO90239.1$GCA_001516585.1
m----peiplapvdrifkkagaervgedavqalrdvlesiaydlanrsiemskhanrktitaedvraviriircvp
>1915605_Thermocladium^sp.^UBA166@DAHE01000002.1-1$GCA_002508315.1
m----peiplapvdrifkkagaervgedavqalrdilesiaydlanrsiemskhanrktitaedvravvriircvp
>62609_Thermocladium^modestius^JCM^10088@BBBF01000015.1-53$GCA_001315925.1
m----peiplapvdrifkkagaervgedavqalrdilesiaydlanrsiemskhanrktitaedvravvriircvp
>1714256_Caldivirga^sp.^MG_3@KUO85840.1$GCA_001516725.1
m----peiplapierifkkagaervgedaiialrdvlenvayevsvksielakhagrktvsaddvkavvrifkcin
>1915569_Caldivirga^sp.^UBA161@DAXS01000068.1-99$GCA_002506515.1
m----peiplapierifkkagaervgedavialrdvlenvayevsvksielakhagrktvsaddvkavvrifrcin
>76887_Caldivirga^maquilingensis^IC-167@ABW02527.1$GCA_000018305.1
m----peiplapierifkkagaervgedavialrdvlenvayevsvksielakhagrktvsaddvkavvrifrcin
>2012533_Thermoprotei^archaeon^ex4572_64@OYT25932.1$GCA_002254895.1
m----pelplapidrifhkagaervsedaitvlrdileyiaydiasksielakhagrktvtaddvkmairimrcip
>164451_Vulcanisaeta^distributa^JCM^11216@BBBI01000009.1-131$GCA_001315985.1
m----pelplapidrifhkagaervgedaiqalrdileyiafdiatksielarhagrktvtaddvktairilrcip
>1295371_Vulcanisaeta^sp.^JCM^16159@BBDN01000008.1-71$GCA_001316265.1
m----pelplapidrifhkagaervgedaiqalrdileyiafdiatksielarhagrktvtaddvktairilrcip
>1714253_Vulcanisaeta^sp.^JCHS_4@KUO82064.1$GCA_001516705.1
m----pelplapidrifhkagaervgedaiqalrdileyiafdiatksielarhagrktvtaddvktavrilrcip
>1915607_Vulcanisaeta^sp.^UBA163@DAJV01000135.1-4$GCA_002496475.1
m----pelplapidrifhkagaervgedaiqalrdvleyigfdiatksielarhagrktvtaddvktairilrcip
>164452_Vulcanisaeta^souniana^JCM^11219@BBBK01000018.1-28$GCA_001316025.1
---------------------mlkvgedaiqalrdileyigfdiatksielarhagrktvtaddvktairilrcip
>164451_Vulcanisaeta^distributa^DSM^14429@ADN51226.1$GCA_000148385.1
m----pelplapidrifhkagaervgedaiqalrdileyiafdiasksielarhagrktvtaddvktairilrcip
>164451_Vulcanisaeta^distributa^JCM^11213@BBCS01000001.1-20$GCA_001316125.1
m----pelplapidrifhkagaervgedaiqalrdileyiafdiasksielarhagrktvtaddvktairilrcip
>1295372_Vulcanisaeta^sp.^JCM^16161@BBDO01000001.1-103$GCA_001316285.1
m----pelplapidrifhkagaervgedaiqalrdileyiafdiasksielarhagrktvtaddvktairilrcip
>164451_Vulcanisaeta^distributa^JCM^11217@BBBJ01000004.1-219$GCA_001316005.1
m----pelplapidrifhkagaervgedaiqalrdileyiafdiasksielarhagrktvtaddvktairilrcip
>164451_Vulcanisaeta^distributa@DAXY01000035.1-11$GCA_002506645.1
m----pelplapidrifhkagaervgedaiqalrdileyiafdiasksielarhagrktvtaddvktairilrcip
>1295370_Vulcanisaeta^sp.^JCM^14467@BBDM01000020.1-29$GCA_001316245.1
m----pelplapidrifhkagae-vgedaiqalrdileyiafdiasksielarhagrktvtaddvktairilrcip
>985052_Vulcanisaeta^moutnovskia^768-28@ADY00505.1$GCA_000190315.1
m----pelplapidrifhkagaervgedaiqalrdileyiafdiatksielarhagrktvtaddvktairilrcip
>867917_Vulcanisaeta^thermophila@BCLI01000004.1-12$GCA_001748385.1
m----peiplapldrifhkagaervsedatqalrdileyiafdiasksielarhagrktvtaddvktairiikcvp
>1550241_Thermofilum^uzonense@AKG39450.1$GCA_000993805.1
mpvkeyeiplapidrilhrqgaervsedavillrnflekiaqeiareavdaskhaerktvseedikfaisrlqrii
>1980981_Thermofilum^sp.^NZ13@PLJ77232.1$GCA_002855745.1
msakeheiplapidrilhqegaervseeatvllrdfieklareiareaidaskhaerktvneedvkfaisrlqril
>1365176_Thermofilum^adornatus^1505@AJB42660.1$GCA_000813245.1
-----------------------------mallreylekvakeialeaveasrhanrktvtdedvkfaisrlqrty
>2269_Thermofilum^pendens^Hrk^5@ABL77757.1$GCA_000015225.1
mserqheiplaplrrifrsqgaerisddavvflreyleklareialeaieasrhanrrtvtdedvkfaisrlqrah
>2478471_Candidatus^Methanodesulfokores^washburnensis@RSN71457.1$GCA_003947435.1
ma---kylplaplyrvikdagaervsdaaretlayhlekfasevskyavdlarhakrktvteedielavaavwkk-
>2478471_Candidatus^Methanodesulfokores^washburnensis@RSN75922.1$GCA_003947435.1
mseaarylplapvyriikdsgaervsdgarerlayymeklatevakhaidiakhskrktvtssdielavsailkk-
>498846_Candidatus^Korarchaeum^cryptofilum^OPF8@ACB06807.1$GCA_000019605.1
mpqqtrylplapvyriiksagaervsddarermvyhlerfarevgaqavelakhakrktvtdrdiemaveavwkr-
>1868214_Candidatus^Korarchaeota^archaeon^NZ13-K@RDD52777.1$GCA_003344655.1
mpqqtrylplapvyriikdagaervsddarermvyhlerfarevglhavelakhakrktvtdrdiemaveavwkr-
>1868214_Candidatus^Korarchaeota^archaeon^NZ13-K@RDD53741.1$GCA_003344655.1
mp-rarylplapigriirdagaervsdaavetlerymekfalevgrqavslakhanrktvsgedidlavrtvwka-
>498846_Candidatus^Korarchaeum^cryptofilum^OPF8@ACB07883.1$GCA_000019605.1
mp-rvrylplapigriirdagaervsdaavealerymekfalevgrqavslakhanrktvsgedidlaiktvwka-
>2250273_Candidatus^Geothermarchaeota^archaeon@RLG59890.1$GCA_003661485.1
m----selplapidriirkagaervsedarralaelaeeyaykisreavalarhakrktvtaediklaartvk---
>1872626_Archaeoglobus^sp.@RUM32907.1$GCA_003978865.1
m----gelpiapidriirnagaervsedaretmaeileewatqvakraievakhagrktvkaediklalkt-----
>58290_Archaeoglobus^veneficus^SNP6@AEA47315.1$GCA_000194625.1
m----gelpiapidrlirkagaervsedareamaeileewatqiarkaievakhagrktvkaediklalrt-----
>1316941_Archaeoglobus^sulfaticallidus^PM70-1@AGK60296.1$GCA_000385565.1
m----gelpiapverlirnagaervsedakvvlaeyleewateiakkaveiakhvgrktvkaedinlalrt-----
>1915567_Archaeoglobus^sp.^UBA234@DACH01000005.1-190$GCA_002494625.1
m----gelpiapidrlmrnagamrvsedakevlaeyleewatevakkavevakhvgrktvkaedielaikt-----
>1934988_Archaeoglobus^sp.^JdFR-31@MTMS01000030.1-47$GCA_002010155.1
m----gelpiapidrlmrnagairvsedakevlaeyleewateiakkavevakhvgrktvkaedimlaikt-----
>1934981_Archaeoglobus^sp.^JdFR-24@MTML01000022.1-30$GCA_002011215.1
m----aelpiapidrlmrnagaervsenakellaevleewateiarkavevakhagrktvkaedislavrt-----
>1935016_Archaeoglobi^archaeon^JdFR-42@MTND01000001.1-2$GCA_002010305.1
m----aelplapvdrlikdagaqrvsidarqelanaieeyglelskkaveiakskgrktvraedikeaarqg----
>1903181_Candidatus^Methanohalarchaeum^thermophilum@OKY78017.1$GCA_001914405.1
m----sefptapvarliekggasrvsedakeymvkvleergieiskkakeialsdnrktirsddikkavesisekd
>1935138_Euryarchaeota^archaeon^JdFR-20@MTMH01000087.1-6$GCA_002011155.1
m----aelplapmeriiknaggkrvgedakqalaevieeygikvakkaieiansnkrktvraedikeavrsl----
>1915568_Archaeoglobus^sp.^UBA236@DACI01000017.1-9$GCA_002494665.1
-----melplapverllrkagatrvsenakvelakaiedyalklskkaselakhagrktvkaedikvalrel----
>2234_Archaeoglobus^fulgidus^DSM^4304@AAB90902.1$GCA_000008665.1
mevlrvelplapverllrkagasrvsedakvelakaieeyamqigkkaaelakhagrktvkvddiklalrel----
>1934998_Archaeoglobus^sp.^JdFR-41@MTNC01000065.1-3$GCA_002010285.1
-----melplapverllrkagarrvsedakvelakaieeyameiarkaaelakhsgrktxkledikvavrxl----
>84156_Archaeoglobus^profundus^DSM^5631@ADB57316.1$GCA_000025285.1
-----melplapverilrragaqrvseaaktelakaieemaikiakraselaknagrktvreedikmaaqeilkv-
>1872626_Archaeoglobus^sp.@RUM34953.1$GCA_003978865.1
m----selplapieriirnagaqrvsesakktladaiedyamkvakravelanhagrktvkaedikmaakem----
>58290_Archaeoglobus^veneficus^SNP6@AEA47234.1$GCA_000194625.1
-----melplapveriirnagaprvseaakkalaeaiedyalqvakkavelaahagrktvkaedikmaakel----
>1934994_Archaeoglobus^sp.^JdFR-37@MTMY01000015.1-10$GCA_002010215.1
-----melplapveriirnagaprvseaakkalaeaiedyalqvgkkavelanhagrktvkaedikmaakel----
>1915567_Archaeoglobus^sp.^UBA234@DACH01000010.1-2$GCA_002494625.1
-----melplapveriirnagaprvsedakkalaealeeyalkvskkavdlaahagrktvkaedvkmaakef----
>1934981_Archaeoglobus^sp.^JdFR-24@MTML01000143.1-19$GCA_002011215.1
-----melplapveriirnagaprvseeakkalaeaieeyamkiskkavdlanhagrktvkaedvkmaakef----
>1934988_Archaeoglobus^sp.^JdFR-31@MTMS01000038.1-27$GCA_002010155.1
-----melplapveriirnagaprvsedakkalaealeeyalriskkavdlashagrktvkaedikmaakef----
>1316941_Archaeoglobus^sulfaticallidus^PM70-1@AGK60764.1$GCA_000385565.1
-----melplapveriirnagasrvsedakkalaealeeyaltvarkavdlathagrktvkaedikmaakef----
>565033_Geoglobus^acetivorans@AIY90720.1$GCA_000789255.1
-----melplapveriirqagaqrvsedakkalaeaiedyalqvakkavelakhsgrktvkiediklatsql----
>113653_Geoglobus^ahangari@AKG92169.1$GCA_001006045.1
-----melplapveriirkagaqrvsedakkalaeaieeyalqvgkkavelakhsgrktvkvediklatsql----
>1915570_Geoglobus^sp.^UBA232@DAZK01000046.1-71$GCA_002507275.1
-----melplapveriirkagaqrvsedakkalaeaieeyamevgkkavelakhsgrktvkvedvklaisq-----
>58290_Archaeoglobus^veneficus^SNP6@AEA47379.1$GCA_000194625.1
m----selpfapvdrlirkagaervsadavekmteileeralevarkaveiarhagrttvkaediklamkm-----
>84156_Archaeoglobus^profundus^DSM^5631@ADB57261.1$GCA_000025285.1
m----aelplapidrlvrkagaervsaeaveklrevledyaiavakkavevakhagrktvkvddiklavemtk---
>2250258_Archaeoglobales^archaeon@RLI83582.1$GCA_003662925.1
m----telpvapvdrlirkagaervsaeavekmvavleekameiakkavsiarhagrktitaediklalkm-----
>1915567_Archaeoglobus^sp.^UBA234@DACH01000005.1-260$GCA_002494625.1
m----aelpaapverlirnaganrvsadavakmveiledkateiskkavevakhagrktvkaediklalkt-----
>1934988_Archaeoglobus^sp.^JdFR-31@MTMS01000011.1-64$GCA_002010155.1
m----aelpaapverlirnaganrvsadavakmveiledkateiskkavevakhagrktvkaediklalkt-----
>1316941_Archaeoglobus^sulfaticallidus^PM70-1@AGK60753.1$GCA_000385565.1
m----aelpaapverlirnagakrvsadavakmveiledkateiskkavevakhagrktvkaediklalkt-----
>1934981_Archaeoglobus^sp.^JdFR-24@MTML01000068.1-41$GCA_002011215.1
m----aelpaapverlirnagakrvsadavekmveiledkateiskkavevakhagrktvkaediklalkt-----
>2012510_Candidatus^Bathyarchaeota^archaeon^ex4484_205@OYT64926.1$GCA_002255045.1
---------masihrllelekvnrvsreaiitmhnalmkygrriarraveyaekskrktvteddvkraiadyi---
>54261_Ferroglobus^placidus^DSM^10642@ADC65068.1$GCA_000025505.1
m----aelplapvdrlirkagaervseeavkkmvealedyctkiakkaveiakhagrktvtaediklaasmvq---
>2234_Archaeoglobus^fulgidus^DSM^4304@AAB89751.1$GCA_000008665.1
m----aelpmapvdrlirkagaervsadavekmvevledyaitvakkaveiakhsgrktvtaddiklalsm-----
>1935152_Thermoplasmatales^archaeon^JdFR-43@MTNE01000151.1-38$GCA_002011355.1
m----aelpmapvdrlirkagaervsadavekmvevledyalqvakkavdiakhsgrktvtaddiklalsm-----
>2250258_Archaeoglobales^archaeon@RLI83728.1$GCA_003662925.1
m----aelpmapvdrlirkagaervsadavekmvevledyalqvakkaveiakhsgrktvtaddiklalsm-----
>1934990_Archaeoglobus^sp.^JdFR-33@MTMU01000011.1-4$GCA_002010205.1
m----aelpmapvdrlirkagaervsadavekmvevledyalqvakkaveiakhsgrktvtaddiklalsm-----
>1915568_Archaeoglobus^sp.^UBA236@DACI01000035.1-49$GCA_002494665.1
m----aelpmapvdrlirkagaervsadavekmvevledyalqvakkaveiakhsgrktvtaddiklalsm-----
>54261_Ferroglobus^placidus^DSM^10642@ADC65938.1$GCA_000025505.1
m----aelplapvdrlirkagaervseeavvkmveiledyalqvakkaveiarhskrktikaedikvalsm-----
>1915570_Geoglobus^sp.^UBA232@DAZK01000017.1-22$GCA_002507275.1
m----aelplapidrlirkagaervsedavekmaevleeyalqvakkaveiakhanrktvkaediklalsm-----
>113653_Geoglobus^ahangari@AKG91782.1$GCA_001006045.1
m----aelplapidrlirkagaervsedavekmaevleeyalqvakkaveiakhanrktvkaediklalsm-----
>565033_Geoglobus^acetivorans@AIY90774.1$GCA_000789255.1
m----aelplapidrlirkagaervsedavekmaevleeyalqvakkaveiakhanrktvkaediklalsm-----
>1934994_Archaeoglobus^sp.^JdFR-37@MTMY01000040.1-4$GCA_002010215.1
m----aelpaapvdrlirkagaervsedavevmrdlmeekaleiarkavqiakhagrktvteedirlaakm-----
>2250273_Candidatus^Geothermarchaeota^archaeon@RLG60650.1$GCA_003661485.1
m----aeiplapverlikkagaarvseeavkalrdylekkaievakkavdfaghagrktvkvsdvelaig------
>2012510_Candidatus^Bathyarchaeota^archaeon^ex4484_205@OYT64744.1$GCA_002255045.1
m----pelplapvgrlirkagavrvsaeaqqalaeyleeyagkvateavelarhagrktvkaidiklaikrisg--
>582419_Thermococcus^paralvinellae@AHF79684.1$GCA_000517445.1
m----aelpiapidrlirkagaervseeaakvlaeyleeyaielskkavefarhagrktvkaediklaika-----
>55802_Thermococcus^barophilus^MP@ADT83177.1$GCA_000151105.2
m----aelpiapidrlirkagaervseeaakvlaeyleeyaielskkavefarhagrktvkaediklaika-----
>342948_Thermococcus^onnurineus^NA1@ACJ15670.1$GCA_000018365.1
m----aelpiapidrlirkagaervseeaakvlaeyleeyamdlakraaefarhagrktvkaediklaikt-----
>2008440_Thermococcus^sp.^5-4@ASA77135.1$GCA_002197185.1
m----aelpiapidrlirkagaervseeaakilaeyleeyaievgkksvqfarhagrktvkaediklaika-----
>54077_Thermococcus^barossii@ASJ04222.1$GCA_002214465.1
m----aelpiapidrlirkagaervseeaakvlaeyleeyavelarksvqfarhagrktvkaediklaika-----
>1805247_Candidatus^Micrarchaeota^archaeon^CG1_02_47_40@OIO21262.1$GCA_001871475.1
m-----ilpiapverlirnsgaervsneaareladflekyamkvaakalkyakhagrktitgediylaigemkne-
>2053491_Candidatus^Thorarchaeota^archaeon@RDE15823.1$GCA_003345545.1
m------ipvapidklirragagrvsdkgaerlahiledvgeylaarafqitthtgrktitdkdielaykqwgkpt
>1969372_Candidatus^Thorarchaeota^archaeon^MP11T_1@PJET01000221.1-4$GCA_002825515.1
mprkeriipvapidrlirkagagrvsdkgaeklaqileevgetlarrafeitehtgrktitdkdielaykqwnr--
>2218536_Candidatus^Helarchaeota^ASGARD^archaeon^Hel_GB_A@SUPS01000199.1-10$GCA_005191415.1
mprvehvipiapidrlirkakaervsekaaialgeileevgleiasmarelaehahrktvngediklaykqwrrki
>1841599_Candidatus^Odinarchaeota^archaeon^LCB_4@OLS18261.1$GCA_001940665.1
mpkaeriiplapldrlirkakvervsekaaselgkileeigleiarragelslhskrktvtsrdiqlaysqwkrp-
>1974419_Candidatus^Micrarchaeota^archaeon^CG10_big_fil_rev_8_21_14_0_10_59_7@PIT85726.1$GCA_002778425.1
m----ailpvapverlirkagaervsmdaaealadiledvgvdisqkavqlskhagrktvtaedvklasrs-----
>1974414_Candidatus^Micrarchaeota^archaeon^CG08_land_8_20_14_0_20_59_11@PIO06233.1$GCA_002763345.1
m----ailpvapverlirkagaervsmdaaealadiledvgvdisqkavllskhagrktvtsedvklasrs-----
>1974416_Candidatus^Micrarchaeota^archaeon^CG09_land_8_20_14_0_10_60_16@PIO02415.1$GCA_002763255.1
m----vilpvapveriirkagaervsqdaaealadaleeigidisvkavqlakhagrktvvaediklasra-----
>1805250_Candidatus^Micrarchaeota^archaeon^CG1_02_55_22@OIO24765.1$GCA_001871595.1
m----tdlplapverlvrkagaervsedasealadvleevaidvcqkavhlakhagrktvtaddiklaars-----
>1805249_Candidatus^Micrarchaeota^archaeon^CG1_02_51_15@OIO24690.1$GCA_001871495.1
m----tdiplapverlirkagaervstdatealadvleevasdisqkavqlakhagrktvtaqdiklaar------
>2250274_Candidatus^Micrarchaeota^archaeon@RLG19849.1$GCA_003660965.1
m----peipkssverliraagakrvsgeaaislariledmasdislkavrlakhagrktvtaedirlsk-------
>2052832_Methanofollis^sp.^FWC-SCC2@TAJ44525.1$GCA_004297185.1
m----gelpiapvgriiknagaervsadgsealavlmeefgtamakeaikltrhagrktvksvdikmaaeilk---
>2201_Methanofollis^liminatans^DSM^4140@EJG07817.1$GCA_000275865.1
m----gelpiapvgriiknagaervsadgsealavlmeaygtamakeaikltrhagrktvkavdikmaneilk---
>488124_Methanofollis^ethanolicus@BCNW01000001.1-1185$GCA_001571385.1
m----selpiapvgriiknagaervsadgsealaalmedygtvlareaikltrhagrktvksvdikmaseilk---
>1915514_Methanofollis^sp.^UBA420@DAGX01000005.1-202$GCA_002498315.1
m----selpiapvgriiknagaervsadgsealaalmedygtvlareaikltrhagrktvksvdikmaseilk---
>1915692_Methanomicrobiaceae^archaeon^UBA436@DAFR01000114.1-4$GCA_002497965.1
m----teiplapvgrlikkagaervssdaseelarlmedyaarvakeaiklaghagrktvkaidirmatetlk---
>1550565_Methanoculleus^taiwanensis@RXE57306.1$GCA_004102725.1
m----tdlplapvgrivkksgaervssdaneelaklmeayasriakeaiklaghagrktvkatdvrmaaetlk---
>1915690_Methanomicrobiaceae^archaeon^UBA206@DAQY01000034.1-15$GCA_002503105.1
m----tdiplapvgrivkksgaervssdaneelaklmeayaariakeaiklaghagrktvkatdvrmaadtvk---
>528314_Methanoculleus^horonobensis@BCNY01000007.1-30$GCA_001602375.1
m----tdiplapvgrivkksgaervssdaneelaklmeqyasriakeaiklaghagrktvkatdvrmaaetvk---
>2013822_Methanomicrobiales^archaeon^HGW-Methanomicrobiales-6@PKL57438.1$GCA_002839575.1
m----tdiplapvgrivkksgaervssdaneelaklmeqyasriakeaiklaghagrktvkatdvrmaaetvk---
>1495314_Methanoculleus^sp.^MH98A@KDE55580.1$GCA_000691865.1
m----tdiplapvgrivkksgaervssdaneelaklmeqyasriakeaiklaghagrktvkatdvrmaaetvk---
>1915494_Methanoculleus^sp.^UBA208@DAFZ01000058.1-54$GCA_002498065.1
m----tdiplapvgrivkksgaervssdaneelaklmeqyasriakeaiklaghagrktvkatdvrmaaetvk---
>118126_Methanoculleus^chikugoensis@SCL74388.1$GCA_900095385.1
m----tdiplapvgrivkksgaervssdaneelaklmeqyasriakeaiklaghagrktvkatdvrmaaetvk---
>83986_Methanoculleus^bourgensis^MS2@CCJ36494.1$GCA_000304355.2
m----tdiplapvgrivkksgaervssdaneelaklmeqyasriakeaiklaghagrktvkatdvrmaaetvk---
>1671625_Candidatus^Methanoculleus^thermohydrogenotrophicum@LFRN01000027.1-47$GCA_001512375.1
m----tdiplapvgrivkksgaervssdaneelaklmeqyaariakeaiklaghagrktvkaadvrmaaetvk---
>1671626_Methanoculleus^sp.^DTU007@LFRO01000038.1-71$GCA_001512385.1
m----tdiplapvgrivkksgaervssdaneelaklmeqyasriakeaiklaghagrktvkatdvrmaaetvk---
>118126_Methanoculleus^chikugoensis^JCM^10825@BBBH01000058.1-14$GCA_001315965.1
m----tdiplapvgrivkksgaervssdaneelaklmeqyasriakeaiklaghagrktvkatdvrmaaetvk---
>1550566_Methanoculleus^sediminis@KLK88837.1$GCA_001017125.1
m----tdiplapvgrivkksgaervssdaneelaklmeqyasriakeaiklaghagrktvkatdvrmaaetvk---
>2198_Methanoculleus^marisnigri^JR1@ABN57847.1$GCA_000015825.1
m----tdiplapvgrivkksgaervssdaneelaklmeqyasriakeaiklaghagrktvkatdvrmaaetvk---
>1915511_Methanoculleus^sp.^UBA430@DAXW01000016.1-254$GCA_002506585.1
m----tdiplapvgrivkksgaervssdaneelaklmeqyasriakeaiklaghagrktvkatdvrmaaetvr---
>2198_Methanoculleus^marisnigri@KUL03367.1$GCA_001508665.1
m----tdiplapvgrivkksgaervssdaneelaklmeqyasriakeaiklaghagrktvkatdvrmaaetvr---
>2013818_Methanomicrobiales^archaeon^HGW-Methanomicrobiales-2@PKL63005.1$GCA_002839645.1
m----tdiplapvgrivkksgaervssdaneelaklmeqyasriakeaiklaghagrktvkatdvrmaaetvr---
>1915495_Methanoculleus^sp.^UBA291@DANC01000029.1-50$GCA_002499755.1
m----tdiplapvgrivkksgaervssdaneelaklmeqyasriakeaiklaghagrktvkatdvrmaaetvr---
>1915513_Methanoculleus^sp.^UBA77@DALN01000141.1-31$GCA_002499455.1
m----tdiplapvgrivkksgaervssdaneelaklmeqyasriakeaiklaghagrktvkatdvrmaaetvr---
>1915497_Methanoculleus^sp.^UBA303@DANY01000017.1-1$GCA_002501655.1
m----tdiplapigrivkksgaervssdaneelaklmeqyasriakeaiklaghagrktvkatdvrmaaesvk---
>1674804_Methanomicrobiales^archaeon^Methan_07@LUYK01000070.1-6$GCA_001603255.1
m----vdiplapvgrivkksgaervssdaneelaklmeqyasriakeaiklaghagrktvkatdvrmaaetvk---
>1915524_Methanolinea^sp.^UBA473@DAEV01000005.1-3$GCA_002509495.1
m----teiplasarriirksgairisadadaelaklmeehalvlarearklsahagrktvtghdirmaaeilk---
>1915694_Methanoregulaceae^archaeon^UBA467@DASP01000001.1-51$GCA_002503825.1
m----telpiapvkrlikaagaervgsdagqelavlmeeygmiiareahklsrhagrqtitahdirmaaeilk---
>1811680_Methanoregula^sp.^PtaB.Bin085@OPX64896.1$GCA_002067035.1
m----telsqaaveriikkagadrvsadatetlaqlmeeygmflakeakkmsdhagrktlrgadirmaaemfk---
>1915543_Methanoregula^sp.^UBA154@DAPW01000007.1-54$GCA_002502245.1
m----selsqaaveriikkagaervsadatetlaalmeeygafmakeakkmsdhagrktlrgadirmaaemfk---
>1915548_Methanoregula^sp.^UBA278@DADH01000160.1-3$GCA_002497485.1
m----telsqaaveriikkagaervsadatetlceimeeygafiareakkmadhagrktlrgadirmaaemfk---
>2485498_Methanoregulaceae^archaeon@RPI40669.1$GCA_003819845.1
m----telsqaaveriikkagaarvsadatemlstymeeygafiareakkmsdhagrktlrgadirmaaemfk---
>1915553_Methanoregula^sp.^UBA471@DADT01000005.1-7$GCA_002495065.1
m----telsqaaverimknagagrisadatetlaglmeeygvfitkeakkmsdhagrktlrgsdvriaaeifk---
>2013817_Methanomicrobiales^archaeon^HGW-Methanomicrobiales-1@PKL69964.1$GCA_002839675.1
m----telsqaaveriikktgaervsadacetlaelmeeygmflakeakkmsdhagrktmrgsdirmaadmfk---
>2013819_Methanomicrobiales^archaeon^HGW-Methanomicrobiales-3@PKL63933.1$GCA_002839605.1
m----telsqaaveriikkggaervsadatetlaelmeeygtllakeakkmsdhagrktlrgadirmaaemfk---
>2052170_Methanoregula^sp.@PKG32100.1$GCA_002835825.1
m----teisqaaveriikkagadrvsadatetlaglmeeygallakeakkmadhagrktlrgtdvrmaaemfk---
>882104_Methanoregula^formicica^SMSP@AGB01809.1$GCA_000327485.1
m----teisqaaveriikkagadrvsadatetlaglmeeygallakeakkmadhagrktlrgtdvrmaaemfk---
>1811682_Methanoregula^sp.^PtaU1.Bin051@OPY38686.1$GCA_002067895.1
m----telsraaverilknagagrvsadaittlsdlmeeygtflskeskkmaehagrktvrgadikmaaemfk---
>1916021_Candidatus^Woesearchaeota^archaeon^UBA119@DAWM01000058.1-11$GCA_002505945.1
mprnkriiplsplnrvfynekitrvsqkaterladwvedyarklskeavdisklsgrktlmdndfktalkiikkd-
>1915761_Euryarchaeota^archaeon^UBA186@DACJ01000039.1-2$GCA_002494765.1
m----aelplssitrivksagvercsreakeylremledyaravgeeaakiaelagrqtikgddvrfaakrvk---
>1975560_Euryarchaeota^archaeon^CG01_land_8_20_14_3_00_38_12@PIV67668.1$GCA_002781385.1
--------------riiksagaerissdakkylanlleeyakkvaaesvklceyagretvsaediklaakrv----
>1975560_Euryarchaeota^archaeon^CG01_land_8_20_14_3_00_38_12@PIV70084.1$GCA_002781385.1
m-----eislapvgriiksagaerissdakkylaslleeyagkvaseavklceyagretvsaddiklaakrvle--
>1579371_archaeon^GW2011_AR11@KHO49568.1$GCA_000806135.1
mprktliipkaplarlmehagaqrvgkdacvelsgflidyalavakkaseiaqhagrktvnagdvklaak------
>1916023_Candidatus^Woesearchaeota^archaeon^UBA153@DASH01000042.1-93$GCA_002503705.1
ma-kepilsllgmekllkragaprvgkdaqeafreileshadalavkavtlmqhagrrtvkaddvklagk------
>1805249_Candidatus^Micrarchaeota^archaeon^CG1_02_51_15@OIO24743.1$GCA_001871495.1
mvg--rvlslfdmdrflrnagaervgedasiklcqlledsaeeviakakvlarhagrnnviredivlaanllyal-
>1805250_Candidatus^Micrarchaeota^archaeon^CG1_02_55_22@OIO25272.1$GCA_001871595.1
mtk--aelslfdmddfirgagaervsecasrklreiledevnavvfkakilarhagrsrvtrqdiqlaanlihga-
>1974414_Candidatus^Micrarchaeota^archaeon^CG08_land_8_20_14_0_20_59_11@PIO05951.1$GCA_002763345.1
m------lslfdmdvllrnagaervgedasrklgdiledrakevvfrakiyarhagrkyvtredillaaqs-----
>1974418_Candidatus^Micrarchaeota^archaeon^CG10_big_fil_rev_8_21_14_0_10_54_18@PJD01290.1$GCA_002785565.1
m---krafqlfdvdalfratgaqrvaesaseklaevleesaedlifrakiysrhagrsevtrddvllaasdis---
>1974416_Candidatus^Micrarchaeota^archaeon^CG09_land_8_20_14_0_10_60_16@PIO02375.1$GCA_002763255.1
------------mdalirnagadrvgedasvklsqvleesgrkiaekamvcarhagrsqiqkedillamkl-----
>1916026_Candidatus^Woesearchaeota^archaeon^UBA525@DAGG01000034.1-44$GCA_002498125.1
m---khilplaamekllkaagadrvsedakealrdaleersmaighkanefaahanrktvkgadirlaskh-----
>1579371_archaeon^GW2011_AR11@KHO50482.1$GCA_000806135.1
------------mekllkqggcgrvgedakealkavleekagdiarkamvyaqhagrktikaediklaiks-----
>1878999_Candidatus^Altiarchaeales^archaeon^IMC4@ODS42356.1$GCA_001742785.1
m-----tlplatierlmkqvgkirvgadgagemqaildkklasvtekaavlakhagrktikaedvrlaneql----
>163003_Thermococcus^cleftensis@AFL95685.1$GCA_000265525.1
m----aelpiapvdrlirkagaarvsedaakllaehleekameiarkavdlahhagrktvkaediklaiks-----
>227598_Thermococcus^celericrescens@KUH33491.1$GCA_001484195.1
m----aelpiapvdrlirkagaarvsedaakllaehleekameiarkavdlahhagrktvkaediklaiks-----
>1042877_Thermococcus^sp.^4557@AEK73791.1$GCA_000221185.1
m----aelpiapvdrlirkagaarvsedaakllaehleekameiarkavdlahhagrktvkaediklaiks-----
>2586643_Thermococcus^sp.^IOH1@QDA31915.1$GCA_006274605.1
m----aelpiapvdrlirkagaarvsedaakllaehleekameiarkavdlahhagrktvkaediklaiks-----
>2008440_Thermococcus^sp.^5-4@ASA78009.1$GCA_002197185.1
m----aelpiapvdrlirkagaarvsedaakllaehleekameiaskavdlahhagrktvkaediklaiks-----
>277988_Thermococcus^thioreducens@KQH82909.1$GCA_001418715.1
m----aelpiapvdrlirkagaarvsedaakllaehleekaleiakkavdlahhagrktvkaediklaiks-----
>2264_Thermococcus^celer^Vu^13^=^JCM^8558@BBBB01000003.1-225$GCA_001315845.1
m----aelpiapvdrlirkagaarvseeaakllaehleekgieiakkavdlahhagrktvkaediklaiks-----
>1712654_Thermococcus^piezophilus@ANF22029.1$GCA_001647085.1
m----aelpiapvdrlirkagaarvsedaakllaehleekaieiakkavdlahhagrktvkaediklaika-----
>342948_Thermococcus^onnurineus^NA1@ACJ16723.1$GCA_000018365.1
m----aelpiapvdrlirkagaarvsedaakllaehleekaleiakkavdlahhagrktvkaediklaika-----
>122420_Thermococcus^sp.^P6@ASJ10074.1$GCA_002214525.1
m----aelpiapvdrlirkagaarvsedaarvlaehleehaieiarkavdfahhagrktvkaediklalka-----
>122420_Thermococcus^sp.^P6@ASJ11296.1$GCA_002214525.1
m----aelpiapvdrlirkagaarvsedaarvlaehleehaieiarkavdfahhagrktvkaediklalka-----
>72803_Thermococcus^siculi@ASJ07907.1$GCA_002214505.1
m----aelpiapvdrlirkagaarvsedaakllaehleekameiakkavdlahhagrktvkaediklaiks-----
>54077_Thermococcus^barossii@ASJ05087.1$GCA_002214465.1
m----aelpiapvdrlirkagaarvsedaakllaehleekaleiakkavdlahhagrktvkaediklaiks-----
>71998_Thermococcus^pacificus@ASJ05842.1$GCA_002214485.1
m----aelpiapvdrlirkagaarvsedaakllaehleekameiakkavdlahhagrktvkaediklaiks-----
>54076_Thermococcus^zilligii^AN1@AJLF01000003.1-63$GCA_000258515.1
m----aelpiapvdrlirkagaarvsedaakalaehleekaieiakkavdlahhagrktvkaediklalkg-----
>1505907_Thermococcus^eurythermalis@AIU68885.1$GCA_000769655.1
m----aelpiapvdrlirkagaarvseeaakvlaehleekaleiakkavalaqhagrktvkaediklaiks-----
>71997_Thermococcus^gorgonarius@ASJ01246.1$GCA_002214385.1
m----aelpiapvdrlirkagaarvseeaakvlaehleekaleiakkavalahhagrktvkaediklaiks-----
>53952_Thermococcus^peptonophilus^OG-1^=^JCM^9653@BBBE01000002.1-91$GCA_001315905.1
---------mppvdrlirkagaarvseeaakvlaehleekaieiakkavalaqhagrktvkaediklaiks-----
>311400_Thermococcus^kodakarensis^KOD1@BAD86478.1$GCA_000009965.1
m----aelpiapvdrlirkagaarvseeaakvlaehleekaleiakkavalaqhagrktvkaediklaiks-----
>2016361_Thermococcus^sp.^EXT12c@LT900021.1-2261$GCA_900198835.1
m----aelpiapvdrlirkagaarvseeaakvlaehleekaleiakkavalaqhagrktvkaediklaiks-----
>195522_Thermococcus^nautili@AHL23243.1$GCA_000585495.1
m----aelpiapvdrlirkagaarvseeaakvlaehleekaleiakkavalaqhagrktvkaediklaiks-----
>246969_Thermococcus^sp.^AM4@EEB74510.1$GCA_000151205.2
m----aelpiapvdrlirkagaarvseeaakvltehleekaieiakkavelahhagrktvkaediklairs-----
>187878_Thermococcus^gammatolerans^EJ3@ACS32979.1$GCA_000022365.1
m----aelpiapvdrlirkagaarvseeaakvlaehleekaieiakkavelahhagrktvkaediklairs-----
>49899_Thermococcus^profundus@ASJ03532.1$GCA_002214585.1
m----aelpiapvdrlirkagaprvseeaakvlaehleekaieiakkavelahhagrktvkaediklairs-----
>110164_Thermococcus^guaymasensis^DSM^11113@AJC71819.1$GCA_000816105.1
m----aelpiapvdrlirkagaarvseeaakvlaehleekgieiakkavelahhagrktvkaediklairs-----
>83868_Palaeococcus^ferrophilus^DSM^13482@LANF01000006.1-173$GCA_000966265.1
m----aelpiapidrlvrkagaarvseeaakvlaehleekavevakkavelahhagrktvkaediklaikq-----
>1008460_Pyrococcus^yayanosii^CH1@AEH23914.1$GCA_000215995.1
m----aelpiapvdrlirkagaqrvseeaakvlaehleekaleiakkavelakhagrktvkaediklaika-----
>1008460_Pyrococcus^yayanosii^CH1@AEH23840.1$GCA_000215995.1
m----aelpiapvdrlirkagaervseeaakilaeyleeyaieiskkavefarhagrktvkaediklaika-----
>195522_Thermococcus^nautili@AHL21670.1$GCA_000585495.1
m----aelpiapidrlirkagaervseeaakvlaeyleeyaielakkanefarhagrktvkaediklaika-----
>2016361_Thermococcus^sp.^EXT12c@LT900021.1-1083$GCA_900198835.1
m----aelpiapidrlirkagaervseeaakvlaeyleeyaielskkanefarhagrktvkaediklaika-----
>311400_Thermococcus^kodakarensis^KOD1@BAD85602.1$GCA_000009965.1
m----aelpiapvdrlirkagaervsedaakvlaeyleeyaielskkavdfarhagrktvkaediklaika-----
>53952_Thermococcus^peptonophilus^OG-1^=^JCM^9653@BBBE01000007.1-119$GCA_001315905.1
---------mppvdrlirkagaervsedaakilaeyleeyaielskkavefarhagrktvkaediklaika-----
>2264_Thermococcus^celer^Vu^13^=^JCM^8558@BBBB01000010.1-52$GCA_001315845.1
m----aelpiapidrlirkagaervseeaakvlaeyleeyaielsrrakdyamhagrktvkaediklaike-----
>163003_Thermococcus^cleftensis@AFL94617.1$GCA_000265525.1
m----aelpiapidrlirkagaervsedaakvlaeyleeyaielakkandfarhagrktvkaediklaika-----
>2586643_Thermococcus^sp.^IOH1@QDA30973.1$GCA_006274605.1
m----aelpiapidrlirkagaervsedaakvlaeyleeyaielarkstdfarhagrktvkaediklaika-----
>227598_Thermococcus^celericrescens@KUH31667.1$GCA_001484195.1
m----aelpiapidrlirkagaervsedaakvlaeyleeyaielarksadfarhagrktvkaediklaika-----
>1042877_Thermococcus^sp.^4557@AEK72656.1$GCA_000221185.1
m----aelpiapidrlirkagaervsedaakvlaeyleeyaielarksadfarhagrktvkaediklaika-----
>72803_Thermococcus^siculi@ASJ08794.1$GCA_002214505.1
m----aelpiapidrlirkagaervseeaakvlaeyleeyaieiarksndfarhagrktvkaediklaika-----
>1505907_Thermococcus^eurythermalis@AIU69875.1$GCA_000769655.1
m----aelpiapidrlirkagaervseeaakvlaeyleeyaielakrandfarhagrktvkaediklaika-----
>71998_Thermococcus^pacificus@ASJ06692.1$GCA_002214485.1
m----aelpiapidrlirkagaervseeaakvlaeyleeyaielakkandfarhagrktikaediklaika-----
>83868_Palaeococcus^ferrophilus^DSM^13482@LANF01000010.1-51$GCA_000966265.1
-----melpiapidrlirkagaervsedaakvlaeyledyamevagkaiafarhagrktvkaediklaika-----
>54076_Thermococcus^zilligii^AN1@AJLF01000001.1-104$GCA_000258515.1
m----aelpiapidrlirkagaervsedaakvlaeyleeyaievgkkaaefarhagrktvkaedvrlavka-----
>1811677_Methanocella^sp.^PtaU1.Bin125@OPY30054.1$GCA_002067315.1
m----teiskapisrllseaggerisaeavdemvkytedyvlkvgreasklcahagrktikaddiklaverlnl--
>1175445_Methanocella^arvoryzae^MRE50@CAJ36951.1$GCA_000063445.1
m----teiskapisrllseaggerisaeavdemvkytedyvlkigreasklcahagrktikaediklaverlnl--
>570267_Methanocella^paludicola^SANAE@BAI60563.1$GCA_000011005.1
m----teiskapiarllsqaggdrisaeavdemvkytedyvlkvgteasklcihagrktikaddiklaverlrl--
>1175444_Methanocella^conradii^HZ254@AFC99600.1$GCA_000251105.1
m----seiskapiarllsqaggervsaeavdemvkytedyvlkvgaeasklcahagrktikaddiklaverikl--
>71997_Thermococcus^gorgonarius@ASJ00192.1$GCA_002214385.1
m----aelpiapidrlirkagaervseeaakvlaeyleeyaieigkkatefarhagrktvkaediklaika-----
>246969_Thermococcus^sp.^AM4@EEB74307.1$GCA_000151205.2
m----aelpiapidrlirkagaervseeaakvlaeyleeyaieiarkanefarhagrktvkaediklairt-----
>187878_Thermococcus^gammatolerans^EJ3@ACS34282.1$GCA_000022365.1
m----aelpiapidrlirkagaervseeaakvlaeyleeyaieiarkandfarhagrktvkaediklairt-----
>110164_Thermococcus^guaymasensis^DSM^11113@AJC71056.1$GCA_000816105.1
m----aelpiapvdrlirkagaervseeaakvlaeyleeyaielarkatefarhagrktvkaediklairs-----
>49899_Thermococcus^profundus@ASJ02315.1$GCA_002214585.1
m----aelpiapidrlirkagaervseeaakvlaehleeyaievarkaaefarhagrktvkaediklairt-----
>971279_Palaeococcus^pacificus^DY20341@AIF68887.1$GCA_000725425.1
-----melpiapidrlirkagaervsedaakilaeyledyaielakkanefarhagrktvkaediklaika-----
>1712654_Thermococcus^piezophilus@ANF23023.1$GCA_001647085.1
m----aelpiapidrlirkagaervseeaakvlaeyleeyaielakkaveyarhagrktvkaediklaika-----
>913025_Thermococcus^sp.^PK@KE387149.1-73$GCA_000430485.1
m----aelpiapidrlirkagaervseeaakilaeyleeyaielgkkavefarhagrktvkaediklaika-----
>1674923_Thermococcus^sp.^2319x1@ALV63249.1$GCA_001484685.1
m----aelpiapidrlirkagaervseeaakilaeyleeyavelgkkavefarhagrktvkaediklaika-----
>2265_Thermococcus^litoralis^DSM^5473@EHR78220.1$GCA_000246985.3
m----aelpiapidrlirkagaervseeaakilaeyleeyavelgkkavefarhagrktvkaediklaika-----
>1935003_Thermococcus^sp.^JdFR-02@MTLP01000031.1-88$GCA_002009975.1
m----aelpiapidrlirkagaervseeaakilaeyledyavelakksveyarhagrktvkaediklaika-----
>1591054_Thermococcus^sp.^EP1@KPU62458.1$GCA_001317345.1
-------mpiapidrlirkagaervsedaakvlaeyleeyavelakksvefarhagrktvkaediklaika-----
>172049_Thermococcus^sibiricus^MM^739@ACS90532.1$GCA_000022545.1
m----aelpiapidrlirkagaervsedaakvlaeyleeyavevakksvefarhagrktvkaediklavka-----
>1183377_Pyrococcus^sp.^ST04@AFK23282.1$GCA_000263735.1
m----gelpiapvdrlirkagaervseeaakilaeyleeyaievskkavefarhagrktvkaediklaiks-----
>54262_Thermococcus^chitonophagus@ASJ17557.1$GCA_002214605.1
m----gelpiapvdrlirkagaervseeaakilaeyleeyaievskkavefarhagrktvkaediklaiks-----
>1609559_Pyrococcus^kukulkanii@AMM55009.1$GCA_001577775.1
m----gelpiapvdrlirkagaervseeaakilaeyleeyaievskkavefarhagrktvkaediklaiks-----
>342949_Pyrococcus^sp.^NA2@AEC51304.1$GCA_000211475.1
m----gelpiapvdrlirkagaervseqaakvlaeyleeyavevakkavefarhagrktvkvediklaiks-----
>2261_Pyrococcus^furiosus^DSM^3638@AAL81846.1$GCA_000007305.1
m----gelpiapvdrlirkagaqrvseqaakvlaehleekaieiakkavdlakhagrktvkvediklaiks-----
>2261_Pyrococcus^furiosus^DSM^3638@AAL81955.1$GCA_000007305.1
m----gelpiapvdrlirkagaervseqaakvlaeyleeyaievakkavefarhagrktvkvediklaiks-----
>53953_Pyrococcus^horikoshii^OT3@BAA30901.1$GCA_000011105.1
m----gelpiapvdrlirkagaervseqaakvlaeyleeyaieiakkavefarhagrktvkvediklaiks-----
>29292_Pyrococcus^abyssi^GE5@CAB49269.1$GCA_000195935.2
m----gelpiapvdrlirkagaervseqaakvlaeyleeyaievakkavefarhagrktvkvediklaiks-----
>1183377_Pyrococcus^sp.^ST04@AFK23164.1$GCA_000263735.1
m----gelpiapvdrlirkagaqrvseqaakllaehleekaleiarkavdlakhagrktvkaediklairs-----
>53953_Pyrococcus^horikoshii^OT3@BAA30815.1$GCA_000011105.1
m----aelpiapvdrlirkagaqrvsekaakllaehleekaleiarkavdlakhagrktvkvediklairs-----
>342949_Pyrococcus^sp.^NA2@AEC51213.1$GCA_000211475.1
m----gelpiapvdrlirkagaqrvsekaakllaehleekaleiarkavdlakhagrktvkvddiklairs-----
>29292_Pyrococcus^abyssi^GE5@CAB49394.1$GCA_000195935.2
m----aelpiapvdrlirkagaqrvsekaakllaehleekaleiakkavdlakhagrktvkvediklairs-----
>54262_Thermococcus^chitonophagus@ASJ17568.1$GCA_002214605.1
m----aelpiapvdrlirkagaqrvseqaakllaehleekaleiarkavdlakhagrktvkaedn-----------
>1609559_Pyrococcus^kukulkanii@AMM55014.1$GCA_001577775.1
m----aelpiapvdrlirkagaqrvseqaakllaehleekaleiarkavdlakhagrktvkaediklairs-----
>55802_Thermococcus^barophilus^MP@ADT83796.1$GCA_000151105.2
m----aelpiapvdrlirkagaqrvseeaakllaehleekaveiakkavdlakhagrktvkaediklaiks-----
>582419_Thermococcus^paralvinellae@AHF80071.1$GCA_000517445.1
m----aelpiapvdrlirkagaqrvseeaakllaehleekaieiakkavdlakhagrktvkaediklaiks-----
>1674923_Thermococcus^sp.^2319x1@ALV63354.1$GCA_001484685.1
m----aelpiapvdrlirkagaprvseeaakvlaehleekaieiakkavdfanhagrktvkaediklaiks-----
>2265_Thermococcus^litoralis^DSM^5473@EHR77909.1$GCA_000246985.3
m----aelpiapvdrlirkagaprvseeaakvlaehleekameiakkavdlakhagrktvkaediklaika-----
>971279_Palaeococcus^pacificus^DY20341@AIF69774.1$GCA_000725425.1
m----aelpiapvdrlirkagaprvseeaakvlaehledkameiakkavelahhagrktvkaediklaikq-----
>1591054_Thermococcus^sp.^EP1@KPU62412.1$GCA_001317345.1
-------mpiapidrlirkagaprvseeaakvmaehleekameiakkavdlakhagrktvkaediklaika-----
>913025_Thermococcus^sp.^PK@KE387150.1-180$GCA_000430485.1
m----aelpiapidrlirkagaprvseeaakvmaehleekaleiakkavdlakhagrktvkaddiklaika-----
>172049_Thermococcus^sibiricus^MM^739@ACS90646.1$GCA_000022545.1
m----aelpiapidrlvrkagaprvseeaakvlaehleekameiakkavdlakhagrktvkaediklaika-----
>1974404_Candidatus^Diapherotrites^archaeon^CG08_land_8_20_14_0_20_34_12@PIU21545.1$GCA_002779065.1
m----velptaavdrvirkggatrvsegaartlaeqleeegikiaqkavnfathakrrtvteedirlaiktkev--
>1935003_Thermococcus^sp.^JdFR-02@MTLP01000042.1-356$GCA_002009975.1
m----aelpiapvdrlirkagaarvseeaakvlaehleekaveiakkavelakhagrktvkaediklaika-----
>2478562_Nanoarchaeota^archaeon^Gua-46@RZUK01000093.1-1$GCA_004285905.1
mpagergiplaaveriikkvgvtrvsdkavrylkealeeiameiaeeavklaahakrttikpediklavkaklka-
>160232_Nanoarchaeum^equitans^Kin4-M@AAR39136.1$GCA_000008085.1
mpardrgiplaaverilkeegvtrvsdkavrllkekleqiyaeiakealklathakrktikkedvlnaakvvvknl
>1577684_Candidatus^Nanopusillus^acidilobi@AMD29733.1$GCA_001552015.1
margergipmavverilkqkgvtrvsdkairylkqeledialevakeavslanhgkrttvkrediqlatkqifkkm
>1294122_Candidatus^Nanobsidianus^stetteri@EOD42718.1$GCA_000387965.1
margergipmavverilkqkgvtrvsdkairylkqeledialeiakeavslanhgkrttvkrediqlatkqifkkm
>1940235_Candidatus^Nanoclepta^minutus@RIB35670.1$GCA_003568775.1
mvrgergipmaaverilkskgvervsdkavkflktaledvaydiaqranslakhgkrttvkpedvkiaakaftr--
>2107590_Candidatus^Forterrea^multitransposorum^CG_2015-17_Forterrea_25_41@CP045477.1-655$GCA_009392915.1
m----selpiaaidrlirkagaervsedaaeelgkilsevaidiskqaielarhakrktvtsediklatktmq---
>1803813_Theionarchaea^archaeon^DG-70@KYK38836.1$GCA_001595795.1
m----a-lplasvdklirkagahrvsegaarelsvhleemaidvareaitlanhagrktvkaedielakkrifs--
>1803813_Theionarchaea^archaeon^DG-70@KYK35102.1$GCA_001595795.1
m----p-lplasvdklirkagahrvsegaakelevhleetaikvareaitlaghagrktvkaediklawgggs---
>1803814_Theionarchaea^archaeon^DG-70-1@KYK29720.1$GCA_001595815.1
m----l-lplasveklirkagayrvskgaakelasyledvaveiareaiilsehagrktvkaedislaqkrtemtl
>1803814_Theionarchaea^archaeon^DG-70-1@KYK37601.1$GCA_001595815.1
m----p-lplssveklirkagayrvskgaskelashledvaveiarealilsehagrktvkvediklaqk------
>1803814_Theionarchaea^archaeon^DG-70-1@KYK36657.1$GCA_001595815.1
m----p-lplasveklirkagayrvsvtaskelashledvaveiareaitlaehagrktvkaediklalkrtm---
>1803814_Theionarchaea^archaeon^DG-70-1@KYK35577.1$GCA_001595815.1
m----p-lstasvdklirkagahrvsvgaskelashleeaaikvareaitlaehagrktvkaedvklalkrlhgf-
>1803814_Theionarchaea^archaeon^DG-70-1@KYK31004.1$GCA_001595815.1
m----p-lplasvdklirkagahrvsegaakelavhleetaievareaitlanhagrktvkaedislaqkrifg--
>1803813_Theionarchaea^archaeon^DG-70@KYK38613.1$GCA_001595795.1
m----seipiasvdklirkggaervseeaarllgehlenvateiareaislashakrktikaediklack------
>2012504_Candidatus^Aenigmarchaeota^archaeon^ex4484_52@OYT34844.1$GCA_002254415.1
m----seipaspferilrnngaervsfeaakyfaeeleeianivaedaisicnyskrktinkkdiefaiknfkkky
>2014257_Candidatus^Huberiarchaeum^crystalense@PIV13561.1$GCA_002780595.1
m----peilssqaerilrekgakrvskkgakmfalaiqdfgsgiadfvvfiakqakkktilkkdvesvvaqiekkk
>2013767_Euryarchaeota^archaeon^HGW-Euryarchaeota-1@PKM92202.1$GCA_002841675.1
m----reissnqaerilrdsgakrvskkgsnvfalaiqdfgasiaefvvfvakqakkktitkqdventvsqiqkkk
>1917433_archaeon^UBA55@DAFN01000016.1-21$GCA_002495465.1
m----aelpiapferllkkagagrvseeaaerlrdtieeqtldlarkavsyaihakrktvrkedvalagr------
>1917431_archaeon^UBA490@DACC01000004.1-27$GCA_002494525.1
m----aelpiapferllkkagagrvsedaaerlrdtveeqtleiarkavsyashakrktvrkedvvlakr------
>1705564_Candidatus^Methanofastidiosum^methylthiophilus@KYC54194.1$GCA_001587595.1
mr-epeelplaplerllrkegaervsedackvlgvaledysriiarkakdysahakrktikaedielalrdlni--
>2099674_Candidatus^Methanofastidiosa^archaeon@PWMA01000027.1-11$GCA_003558335.1
mr-epeelplaplerlirkegaervsedacrvlgvaledysriiarkakdysahakrktikaedielalrdlni--
>1705564_Candidatus^Methanofastidiosum^methylthiophilus@KYC53362.1$GCA_001587675.1
mr-epeelplaplerllrkegaervsedackvlgvaledyskiiarkardysahakrktikaedielalrdlni--
>1705564_Candidatus^Methanofastidiosum^methylthiophilus@KYC52417.1$GCA_001587715.1
mr-epeelplaplerllrkegaervsedackvlgvaledysriiarkakdysahakrktikaedielalrdlni--
>1705564_Candidatus^Methanofastidiosum^methylthiophilus@KYC50392.1$GCA_001587575.1
mr-epeelplaplerllrkegaervsedackvlgvaledysriiarkakdysahakrktikaedielalrdlni--
>1775754_Hadesarchaea^archaeon^DG-33@KUO39119.1$GCA_001515185.1
m----aelaiapfkrmlrkvadmkisdpakreirnmaerfamdvlrgaieitkiskrrtvmvgdiraakrqlvkti
>1775755_Hadesarchaea^archaeon^DG-33-1@KUO41575.1$GCA_001515195.1
m----aelsiapfkrmvrkinnmkisddakreirnmaerfamevlrgaveiatiakrktvlredlraakkqlvkti
>2099673_Candidatus^Nanohaloarchaeota^archaeon@PWFV01000110.1-7$GCA_003554305.1
m----aelplaplkrilknagaervsddavealrdeiedkahdlaekardyahhadrktvqredvkaarr------
>2099673_Candidatus^Nanohaloarchaeota^archaeon@PWFV01000188.1-4$GCA_003554305.1
m----aelplaplkrilkkagaervsddavealrdeiedkahdlakkardyahhadrktvqredvkaarr------
>1727665_Nanohaloarchaea^archaeon^PL-Br10_U2g16@LKMV01000001.1-2$GCA_001563995.1
m----aelplapvkriikqagahrvsedaveelrdevedfaeerardandlaghagrktvqaddvkasr-------
>1919220_Nanohaloarchaea^archaeon^SW_4_43_9@PSG99773.1$GCA_003009815.1
m----aelplapvkriikqagahrvsegaveelrdeledyaedrareakefashagrktvqaddvkasq-------
>1919219_Nanohaloarchaea^archaeon^SW_10_44_10@PSH01148.1$GCA_003009825.1
m----aelplapvkriikqagahrvsegaveelrdeledyaedrareakefashagrktvqaddvkasq-------
>1919221_Nanohaloarchaea^archaeon^SW_7_43_1@PSG98591.1$GCA_003009795.1
m----aelplapvkriikqagahrvsegaveelrdeledyaedrareakefashagrktvqaddvkasq-------
>889948_Candidatus^Nanosalina^sp.^J07AB43@EGQ43824.1$GCA_000220375.1
m----aelplapvkriikqagaervsedaveelrdeledhaserardskqmaehagrktvqeddvkasa-------
>1406378_Nanohaloarchaea^archaeon^AB578-D14@AYGT01000494.1-1$GCA_000740075.1
m----selplapfkriikqegakrvseeaaetlrdeieeharqravesrkyaehadrktvqaedveass-------
>889962_Candidatus^Nanosalinarum^sp.^J07AB56@EGQ40905.1$GCA_000220355.1
m----selplapfkriikqegatrvseeaaetlrdeieqharqravesrkyaehadrktvqaedveass-------
>1729454_Nanohaloarchaea^archaeon^B1-Br10_U2g19@LKMO01000002.1-20$GCA_001563905.1
m----aelplapvkriikqagahrvsedavqelrdelerhaeerardskqyaehagrktvqasdirasr-------
>1727664_Nanohaloarchaea^archaeon^PL-Br10_U2g19@LKMW01000012.1-11$GCA_001564195.1
m----aelplapvkriikqagahrvsedavqelrdelerhaeerardskqyaehagrktvqasdirasr-------
>2565781_DPANN^group^archaeon^LC1Nh@QGA79957.1$GCA_009617975.1
m----aelplapvkriikqsgasrvsedavrelrdeleshaeerardskqlaehadrktvqaddvrasr-------
>1737403_Nanohaloarchaea^archaeon^SG9@AOV94513.1$GCA_001761425.1
m----aelplapvkriikqagaarvsedaveelrdeleahaedrareakqyaehagrktvqaddvrtsq-------
>1729456_Nanohaloarchaea^archaeon^B1-Br10_U2g29@LKMQ01000003.1-33$GCA_001564145.1
m----aelplapvkrivkqsgaarvsedaveelrdeleahaedrardakqyaehagrktvqavdvrtsr-------
>1072681_Candidatus^Haloredivivus^sp.^G17@EHK02133.1$GCA_000236195.2
m----aelplapvkriikqsgaarvsedaveelrdeleshaedrareakqyaehagrktvqaadvrtsr-------
>1729455_Nanohaloarchaea^archaeon^B1-Br10_U2g21@LKMP01000003.1-63$GCA_001563915.1
m----aelplapvkrivkqsgaarvsedaveelrdeleahaedrarqakgyaehagrktvqaadvrtsrr------
>1974433_Candidatus^Pacearchaeota^archaeon^CG_4_9_14_3_um_filter_31_7@PJA70749.1$GCA_002790895.1
mkkkkrelyieplkriakksgitriskealeeianrlethakllsqrakgyarkskrdtikledvkkaekeaffir
>2093792_Candidatus^Aenigmarchaeota^archaeon@PUKU01000068.1-6$GCA_003550625.1
m----geiplaplkriaknsgadrisegaveelrdivediaedlakdavtatkhagrvtvkkedvdlvtr------
>1130284_Candidatus^Aenigmarchaeota^archaeon^JGI^0000106-F11@ASMO01000011.1-3$GCA_000404305.1
mv---refplspiekiakeagaeriavsatkalreamleladkiaadavaaahhagrvtvkasdikiasr------
>1974383_Candidatus^Aenigmarchaeota^archaeon^CG15_BIG_FIL_POST_REV_8_21_14_020_37_27@PIW40986.1$GCA_002781865.1
mv---rdfplapleniareagaervsvsavkalkesvldaaeaiakdavsashhagrvtvkssdikiacr------
>1801633_Candidatus^Micrarchaeota^archaeon^RBG_16_49_10@OGI15917.1$GCA_001784635.1
mv---rsfplaplekiareagaervaisavealkdavldvadviamdavaaskhagrvtvkasdiklavk------
>1727665_Nanohaloarchaea^archaeon^PL-Br10_U2g16@LKMV01000004.1-8$GCA_001563995.1
m-----tlpnapieriirkagaervsedaveelkdaiedlgeeiardavemadhadrktvkasdidiatn------
>1919221_Nanohaloarchaea^archaeon^SW_7_43_1@PSG99313.1$GCA_003009795.1
m-----slpnapieriirkagaervskdaieelknavedvgeeiardavemaehanrktvkasdvelstk------
>1919219_Nanohaloarchaea^archaeon^SW_10_44_10@PSH01784.1$GCA_003009825.1
m-----slpnapieriirkagaervskdaieelrnavedvgeeiardavemaehanrktvkasdvelstk------
>1919220_Nanohaloarchaea^archaeon^SW_4_43_9@PSG99604.1$GCA_003009815.1
m-----slpnapieriirkagaervskdaieelrnavedvgeeiardavemaehanrktvkasdvelstk------
>1729454_Nanohaloarchaea^archaeon^B1-Br10_U2g19@LKMO01000001.1-47$GCA_001563905.1
m-----slpnapieriirkagaervskdaveelkaaveeagediardavrvadhaerktvkrsdiematq------
>1727664_Nanohaloarchaea^archaeon^PL-Br10_U2g19@LKMW01000001.1-33$GCA_001564195.1
m-----slpnapieriirkagaervsqdaveelkeaveeagediareavrvadhaerktvkrsdvkmatq------
>2565781_DPANN^group^archaeon^LC1Nh@QGA80726.1$GCA_009617975.1
m-----slpnapverilrnagaervskdaveelrnaledlgeeisrdaiqmadhaerntvkkedidmatq------
>1919222_Nanohaloarchaea^archaeon^SW_7_46_7@PSH00924.1$GCA_003009775.1
m-----slpnapveriirkagaervsedaveelriavqeagdeiaqdaidlaehanrntvkkedvematq------
>1737403_Nanohaloarchaea^archaeon^SG9@AOV95264.1$GCA_001761425.1
m-----slpnapveriirkagaervsedaveelriavqeagdeiaqdaidlaehanrntvkkedvematq------
>889948_Candidatus^Nanosalina^sp.^J07AB43@EGQ42849.1$GCA_000220375.1
m-----dlpnapveriirkagaervsqdaveelrqaledlgqeiavdanqmaehadrntvkmedvklatr------
>1072681_Candidatus^Haloredivivus^sp.^G17@EHK00678.1$GCA_000236195.2
m-----slpkapveriirsagaervsedaveelrqaieelgdeiaedaaemadfadrntvkkedvemavkh-----
>1729455_Nanohaloarchaea^archaeon^B1-Br10_U2g21@LKMP01000002.1-126$GCA_001563915.1
m-----klpkaaveriirnagaervsseavedlkeaieelgmeiaedasemadyanrktierediemavty-----
>1727666_Nanohaloarchaea^archaeon^PL-Br10_U2g27@LKMX01000020.1-9$GCA_001564035.1
m-----klpkaaveriirnagaervsgeaveelrsaieelgaeiaadasemadyagrktiekedidmavrh-----
>1406378_Nanohaloarchaea^archaeon^AB578-D14@AYGT01000002.1-17$GCA_000740075.1
m----sriplapvdrimrkagaerisedakqrlrtaveelgdeiaedsdkaaehagrktvrkedidlavev-----
>889962_Candidatus^Nanosalinarum^sp.^J07AB56@EGQ39772.1$GCA_000220355.1
m----sriplapidrimrkagadrisedakqrlrtaveelgdeiaedsdraaehadrktirkedidlavev-----
>1729456_Nanohaloarchaea^archaeon^B1-Br10_U2g29@LKMQ01000001.1-34$GCA_001564145.1
m-----slpkaaieriirgagaervsgdaveelkdavedlaeevasdsakfadyadrntvkkedvdmavqh-----
>2012493_Candidatus^Heimdallarchaeota^archaeon^B3_Heim@PWI49724.1$GCA_003144275.1
m----veipnsaidriirksganrvsksaihvlqkeledygekiaslgteiashagkktvegeditlaihkvkfll
>1919221_Nanohaloarchaea^archaeon^SW_7_43_1@PSG98609.1$GCA_003009795.1
m-----efsiskmkemiksegdkrvsedaaeelgellelfagdlaeesvavteeedrktvrgedvkealr------
>1919220_Nanohaloarchaea^archaeon^SW_4_43_9@PSG99974.1$GCA_003009815.1
m-----elsiskmkemvknqgdkrvsedaaeelgqilelfagdlaeesvavaeedgrktvrgedvkkalk------
>1729456_Nanohaloarchaea^archaeon^B1-Br10_U2g29@LKMQ01000010.1-16$GCA_001564145.1
m-----gfttpkmketirkhtgkrvskdaadtlgelletfagdiseealaiakendrktvraedireale------
>1729455_Nanohaloarchaea^archaeon^B1-Br10_U2g21@LKMP01000010.1-12$GCA_001563915.1
m-----efsnakmksllktqtdkrvseeaaeelgeiletfagdvaeealaiteengrktlkpkdirealk------
>1727666_Nanohaloarchaea^archaeon^PL-Br10_U2g27@LKMX01000014.1-20$GCA_001564035.1
m-----efsnakmksllktqtnkrvsddaaeelghiletfagdvaeealaitkengrktlkpedirealk------
>1072681_Candidatus^Haloredivivus^sp.^G17@EHK02195.1$GCA_000236195.2
m-----efsiskmkevmkartgkrvsreaaeelsadleskgqeitasaieiaerkgrvtvraedirealqk-----
>1072681_Candidatus^Haloredivivus^sp.^G17@EHK01262.1$GCA_000236195.2
----------------mkartgkrvsreaaeelsadleskgqeitasaieiaerkgrvtvraedirealqk-----
>1072681_Candidatus^Haloredivivus^sp.^G17@EHK01841.1$GCA_000236195.2
----------------mkartgkrvsreaaeelsadleskgqeitasaieiaerkgrvtvraedirealqk-----
>1072681_Candidatus^Haloredivivus^sp.^G17@EHK01996.1$GCA_000236195.2
m-----efsiskmkevmkartgkrvsreaaeelsadleskgqeitasaieiaerqqrih-----------------
>1072681_Candidatus^Haloredivivus^sp.^G17@EHK01576.1$GCA_000236195.2
m-----efsiskmkevmkartgkrvsreaaeelsadleskgqeitasaieiaerkgrvtvraedirexxxxx----
>1072681_Candidatus^Haloredivivus^sp.^G17@EHK01428.1$GCA_000236195.2
------------mkevmkartgkrvsreaaeelsadleskgqeitasaieiaerkgrvtvraedirealtkirptl
>1729455_Nanohaloarchaea^archaeon^B1-Br10_U2g21@LKMP01000020.1-3$GCA_001563915.1
mlerkmefsiskmkevikgetdkrvsreaaeelsldleergkeiteealeiaerkgrvtvraedirevlh------
>1727666_Nanohaloarchaea^archaeon^PL-Br10_U2g27@LKMX01000001.1-10$GCA_001564035.1
mperkmefsiskmkevikaetdkrvsreaaeelsadleqrgkeitqealkaaeqkgrvtvraedikealn------
>1264579_Halococcus^sediminicola@BBMP01000006.1-48$GCA_000755245.1
mtn--tefstargrkllksetnkrvteeaadknaklmqeygteiaeraieiaehagrktvrggdvkeavrqlr---
>1919221_Nanohaloarchaea^archaeon^SW_7_43_1@PSG99378.1$GCA_003009795.1
m-----efsirsmrqvfksntgkrvsedaskelgefidnwanqiseeavkvasendratvraedirevlrsrkdrd
>1919220_Nanohaloarchaea^archaeon^SW_4_43_9@PSH00142.1$GCA_003009815.1
m-----efsirsmrqvfksntgkrvseeaskelgefidnwaeevgeeavkvaaendratvraedirevlrnrkdrd
>1727664_Nanohaloarchaea^archaeon^PL-Br10_U2g19@LKMW01000031.1-7$GCA_001564195.1
m-----efsirsmkglikentqkrvsedsaeglgefldewsqeisedavevaaeddrktvraedirkalnrrksrk
>1727665_Nanohaloarchaea^archaeon^PL-Br10_U2g16@LKMV01000047.1-3$GCA_001563995.1
m-----efstrsmklliqrstekrvsdeagdvlgenldqwgqdisedaneiakqkgrktvraedirealrnrtdre
>2093797_Halorubraceae^archaeon@PUNH01000174.1-10$GCA_003551725.1
m----eefsiramknllgsqtekriskpgaialgeeieekaervakksieiaedkdrktvrkedvrdavnsfksye
>1710538_Halosimplex^sp.^YPL4@QWGG01000016.1-5$GCA_003730195.1
m-----efstrsihnligdqgnkrvsqasanelgkllekyagdiaeeaitnaeeqgyqtikenhirnalng-----
>2217660_Natronomonas^sp.^F18-79@KAB7514600.1$GCA_009184575.1
m-----efstrsmsillkqetdkqvseaaanqlgealekfsedvakdaislaaedgyqtvksryikealtqirdre
>2073113_Halobaculum^sp.^WSA2@MXR40065.1$GCA_009831625.1
m-----efsirsmsillkqetdkrvsesaanqlgevlekfsediasdaislaaeegyqtvkqehiktaldqyldre
>1727664_Nanohaloarchaea^archaeon^PL-Br10_U2g19@LKMW01000019.1-16$GCA_001564195.1
m-----efstakmkeiiksqgdkrvsegsadelreilemfagdiaeesigvakdndrktvraedirealr------
>889948_Candidatus^Nanosalina^sp.^J07AB43@EGQ43804.1$GCA_000220375.1
m-----efstskmkemikdegdkrvseesaeelgqviemfagdvaeeataiagdndrktvraedvrealr------
>1727665_Nanohaloarchaea^archaeon^PL-Br10_U2g16@LKMV01000001.1-18$GCA_001563995.1
m-----elstakmkqmiksqgdkrvsdesaeklgeilemfagdiaeearaiaeedgrktvrredikaale------
>2565781_DPANN^group^archaeon^LC1Nh@QGA79930.1$GCA_009617975.1
m-----efsvskmkemiksqgskrvsedsaeeladvletfagdvseeaiavandkgrktvrgedirdalk------
>1919222_Nanohaloarchaea^archaeon^SW_7_46_7@PSH00434.1$GCA_003009775.1
m-----efsvakmkdmiktqgdkrvsedgaeelgqvlemfagdvaeetiaiaeekgrktvraedvrdaln------
>1737403_Nanohaloarchaea^archaeon^SG9@AOV94489.1$GCA_001761425.1
m-----efsvakmkdmiktqgdkrvsedgaeelgqvlemfagdvaeetiaiaeekgrktvraedvrdaln------
>73913_Methanocaldococcus^vulcanius^M7@ACX72446.1$GCA_000024625.1
m------ipkatlkrtmkeigdfrisneaveelnnylrkilieilvkarmnaqksgrktikkediieaiedngyla
>83171_Methanocaldococcus^fervens^AG86@ACV25369.1$GCA_000023985.1
m------ipkatlkrvmknigdfrisndaveelnnhlqkilveilvkarmnaqksgrktikkediieaiedngyla
>2190_Methanocaldococcus^jannaschii^DSM^2661@AAB99668.1$GCA_000091665.1
m------lpkatvkrimkqhtdfnisaeavdelcnmleeiikittevaeqnarkegrktikardikqcdderlkrk
>83171_Methanocaldococcus^fervens^AG86@ACV24102.1$GCA_000023985.1
m------lpkatvkrlmkqytdfnisaeavdelcnmleeiikittevaeqnarkdgrktikardikmcdderlkrk
>67760_Methanocaldococcus^infernus^ME@ADG14017.1$GCA_000092305.1
m------lpkttikrvmknytdlnisseavdelinlleemikvttevaeknakregrktilrrdikncdeerlkrk
>667126_Methanocaldococcus^villosus^KIN24-T80@ENN96015.1$GCA_000363885.1
m------lpktrikkimkqytklnisseavdelnnilleiikiitetaeknakregrktikgrdikecdderlkrk
>213185_Methanotorris^formicicus^Mc-S-70@EHP85979.1$GCA_000243455.2
m------ipkgtikrimkkhtdlnisseaveelanileeiiaittktaeenakaenrktikardikkcdeerlrek
>2189_Methanotorris^igneus^Kol^5@AEF97032.1$GCA_000214415.1
m------ipkgtikrimkkhtdmnisseaveelsnileeiivittktaeenaradnrktikardikkcdkerirek
>42879_Methanococcus^aeolicus^Nankai-3@ABR56263.1$GCA_000017185.1
m------ipkgtvkrimkqntdmnvsaesvvkiveilqeyivtttrlaeenaakdkrktikardvencdgervrqk
>155863_Methanothermococcus^okinawensis^IH1@AEH07426.1$GCA_000179575.2
m------ipkgtvkrlmkentdmnisaesveklveilqeyivtttkmaednarkdkrktikardiencdeerlrvk
>2186_Methanothermococcus^thermolithotrophicus^DSM^2095@AQXV01000045.1-11$GCA_000376965.1
m------ipkgtvkrlmkentdmnisaesvemlvgilqeiivtttklaeenarndkrktikardiercdeerlrvk
>2188_Methanococcus^voltae^A3@ADI36517.1$GCA_000006175.2
m------ipkgtvkrimkentdmyvstesvvalvdilqemiitttriaeenaakdkrktikardieecdaerlkek
>2187_Methanococcus^vannielii^SB@ABR54252.1$GCA_000017165.1
m------ipkgtvkrimkqhtemnvsaesveklvellqeiivtttqiaeqnagkdkrktlkardieqcdaerlrrk
>39152_Methanococcus^maripaludis^C5@ABO34893.1$GCA_000016125.1
m------ipkgtvkrimkentemnvsaesvaalveilqemvvtttkiaeenaandkrktlkardieqcdaerlrkk
>39152_Methanococcus^maripaludis^C7@ABR65327.1$GCA_000017225.1
m------ipkgtikrimkentdmnvsaesvaalveilqemvvtttkiaeenaekdkrktlkardieqcdaerlrkk
>39152_Methanococcus^maripaludis^C6@ABX02456.1$GCA_000018485.1
m------ipkgtvkrimkentdmnvsaesvaalveilqemvvtttkiaeenaekdkrktlkardieqcdaerlrkk
>39152_Methanococcus^maripaludis^S2@CAF30571.1$GCA_000011585.1
m------ipkgtvkrimkentdmnvsaesvvalveilqemvvtttkiaeenaakdkrktlkardieqcdaerlrkk
>73913_Methanocaldococcus^vulcanius^M7@ACX72105.1$GCA_000024625.1
m------lpkatikrimkehtdfnisseavdelcnmleeiikittevaeqnarkegrktikardikncdderlkrr
>644281_Methanocaldococcus^sp.^FS406-22@ADC69596.1$GCA_000025525.1
m------lpkatvkrimkqytnfnisaeavdelcnmleeiikittevaeqnarkegrktikardikqcdderlkrr
>1301915_Methanocaldococcus^bathoardescens@AIJ06296.1$GCA_000739065.1
----------------mkqhtnfnisaeavdelcnmleeiikittevaeqnarkegrktikardikqcdderlkrk
>2099673_Candidatus^Nanohaloarchaeota^archaeon@PWFV01000219.1-2$GCA_003554305.1
m-----klplatlerimrnagakkltedavkrlnieveeladeiareaievcnadgrkklsledirease------
>2012484_Hadesarchaea^archaeon^B3_Hades@TKJ26686.1$GCA_005222995.1
m----sefsastmnqlirkaakvrvsrsaalelsavleeyaielskeaikltkhrsaktvnesdiraaasrira--
>1776333_Hadesarchaea^archaeon^YNP_N21@KUO41911.1$GCA_001515215.1
------------mdriirkagrvrvsrgaalemsailetyiteltreaiklaehrgaktisgsdiktaatryefkl
>1775754_Hadesarchaea^archaeon^DG-33@KUO39113.1$GCA_001515185.1
m----sefsvstmdriirkaakvrvsrdaalelsaileeyatelsneaiklakhrgaktvnegdiraaalrih---
>1776334_Hadesarchaea^archaeon^YNP_45@KUO42435.1$GCA_001515205.2
m----tefliatmarlikkaakvrvsrdaalelsivledyavrvatealkltehrgaktlskedikaavsaisk--
>2250276_Hadesarchaea^archaeon@RLG58087.1$GCA_003661465.1
------------mkrliqrvskfrvsrgaalelsavleehglkissealklaqhrgaktvnekdiraaaggvqs--
>1698257_candidate^division^MSBL1^archaeon^SCGC-AAA833F18@KXB09243.1$GCA_001549395.1
m----pefplstmkrllrragnegvsrsaaielsavlesvgediaeqavrsadnrgvktvseedvraavktlnrpr
>1698274_candidate^division^MSBL1^archaeon^SCGC-AAA261F17@KXB02534.1$GCA_001549195.1
m----pefplstmkrllrragnervsrsaaielsavlesvgediaeqavrsadnrgvktvseedvrtavkalnrpr
>1698282_candidate^division^MSBL1^archaeon^SCGC-AAA382F02@KXB05872.1$GCA_001549285.1
m----sefslssmdrlirkagnnrvsedaavelnavleslgkeiakeairkakqeklktikkkhikaavkefek--
>1698259_candidate^division^MSBL1^archaeon^SCGC-AAA259A05@KXA91229.1$GCA_001548885.1
m----pefslasmerilrkagnervskdaslelsavlesfgkemgreavrkaeqegiktikkrhikaaarelei--
>1698264_candidate^division^MSBL1^archaeon^SCGC-AAA259E19@KXA94486.1$GCA_001549095.1
m----pefslaamerilrragnervskdaslelsavlesfgkkmgkeavrkaeqegvktvkrrhikaaakelei--
>1698271_candidate^division^MSBL1^archaeon^SCGC-AAA259O05@KXA98499.1$GCA_001549135.1
m----pefslaamerilrragnervskdaslelsavlesfgkkmgkeavrkaeqegvktvkrrhikaaakelei--
>1698263_candidate^division^MSBL1^archaeon^SCGC-AAA259E17@KXA92295.1$GCA_001548935.1
m----pefslaamerilrragnervskdaslelsavlesfgkkmgkeavrkaeqegvktvkrrhikaaakelei--
>2099668_candidate^division^MSBL1^archaeon@PWGK01000002.1-67$GCA_003555245.1
m----pelslasmerllrkagnervskdaslelqavlesigdkvskeairkaeqeglktvkrrhiraafkeigk--
>1698269_candidate^division^MSBL1^archaeon^SCGC-AAA259J03@KXA98951.1$GCA_001549045.1
m----pefslacmkriiqkagnervskdaslelsavlesvgeeiskeairkaeqediktvkkrhiraalrdlek--
>1698260_candidate^division^MSBL1^archaeon^SCGC-AAA259B11@KXA90238.1$GCA_001549035.1
m----pefslacmkriiqkagnervskdaslelsavlesvgeeiskeairkaeqediktvkkrhiraalrdlek--
>2565781_DPANN^group^archaeon^LC1Nh@QGA80430.1$GCA_009617975.1
m----nelsegrirrlmrer-dqtldgdvphvincvlsemldeiidetideaeymkkeslrnveikedysaqtref
>1698280_candidate^division^MSBL1^archaeon^SCGC-AAA382A20@KXB06633.1$GCA_001549275.1
------------mkrllqragnervskdaslelravletygnkiskeavrtaeqegvktidrkhirtavkelek--
>1974383_Candidatus^Aenigmarchaeota^archaeon^CG15_BIG_FIL_POST_REV_8_21_14_020_37_27@PIW41408.1$GCA_002781865.1
makakkelplaplerilrvagakrvsksavkefaavigdyafdlsseasilakhagrktiiesdvrmarrkma---
>1801633_Candidatus^Micrarchaeota^archaeon^RBG_16_49_10@OGI15890.1$GCA_001784635.1
makekvklplaplerilrkagakrvsksavrefsmvladyasdisgeaaklathagrktivesdvrmarkrls---
>2012505_Candidatus^Aenigmarchaeota^archaeon^ex4484_56@OYT42996.1$GCA_002254685.1
mlkekrelplaplerllkkcgakrvsengvkefasvlyeyayslsaeavalaehagrktvlesdirmarrkekf--
>1130284_Candidatus^Aenigmarchaeota^archaeon^JGI^0000106-F11@ASMO01000001.1-51$GCA_000404305.1
mprekeklplmpferilkkagakrvsreamrefaarmsdylyrlsaeaaalashagrktvlesdvrmarkkvpk--
>2093792_Candidatus^Aenigmarchaeota^archaeon@PUKU01000029.1-5$GCA_003550625.1
m----gelplapvdriirsqgakrvseeaarefaevleeiaadlaaesaaladhagrktvkasdvrlasrkgf---
>2250256_Candidatus^Altiarchaeales^archaeon@RLI88494.1$GCA_003663045.1
m----aglplapvervmrkagaerisndavkaiadkaeiliekltvesirlskhagrktitkedvelaskigq---
>2012507_Candidatus^Altiarchaeales^archaeon^ex4484_43@OYT42165.1$GCA_002254945.1
m--kmaelplapvervmrnagadrisidavkraadeaeltikrltesaqrianrdgrktitsrditlasrlirvae
>1917429_archaeon^UBA583@DAXK01000025.1-50$GCA_002506365.1
mvkrenilpfaplgaliqeatgkrvskdakqtaatiledvtekiikkavllaehsgrktvkskdvtlafnqvkgdl
>1917428_archaeon^UBA431@DAVJ01000065.1-11$GCA_002505525.1
mprrenllpysilgeiiqeaagkrvsrdaregaaqileelaakivrkavllsenagrktlkakdiqlayqqikeel
>1298898_Euryarchaeota^archaeon^SCGC^AAA286-E23@AXWI01000003.1-17$GCA_000484915.1
m----nklpfraikrlaetktkckisklavealqvilddeiyditikasrivsntsrktlkasdieiai-------
>2056630_Candidatus^Korarchaeota^archaeon@PMB76902.1$GCA_002878355.1
m----gelpktviermlkqksglrisseaveevsrlvegfidrvgeegavlakhagrlaraseeisrsvaqrkg--
>1915568_Archaeoglobus^sp.^UBA236@DACI01000073.1-85$GCA_002494665.1
mpritrsmplqtverilqengverisrkalevlsefleglirdigkeakalaehagrktvkerdvrfvlerlnq--
>662757_Candidatus^Micrarchaeum^acidiphilum^ARMAN-1@OJI07137.1$GCA_001889985.1
mvk--rsfslydieqflkeagaekinekavitleqeleqtvnelvgeasfyanyagrknikcsdlalvqpkrsasv
>1801881_Candidatus^Pacearchaeota^archaeon^RBG_13_36_9@OGJ20406.1$GCA_001786395.1
m------isakkikeiskkeg-kkiekraanklvamledklqdaikkaarnsdfagrntikeedivsd--------
>2012505_Candidatus^Aenigmarchaeota^archaeon^ex4484_56@OYT43056.1$GCA_002254685.1
mfrkdgkiplntilklskeygaeriskkaayliseiltsefekvikeanklakhakrktimeedillavekir---
>1916021_Candidatus^Woesearchaeota^archaeon^UBA119@DAWM01000069.1-10$GCA_002505945.1
mvy--gilplnalykiikeegaerisensvaelkyilekkikdvarisiliasnagrktimeddvkhaieqikge-
>1974449_Candidatus^Woesearchaeota^archaeon^CG_4_10_14_0_2_um_filter_33_13@PIZ52202.1$GCA_002792115.1
mn-kkkfislnamdkimresgalrvsddakealatvleqqavkisaeakkfaehagrktitekdillaske-----
>1974462_Candidatus^Woesearchaeota^archaeon^CG10_big_fil_rev_8_21_14_0_10_36_11@PIN75182.1$GCA_002762845.1
mt-kkrflshnamdkimreagatrvsddakaalaelleqkaieisaeakrfaehagrktvtekdirlsnk------
>1974457_Candidatus^Woesearchaeota^archaeon^CG10_big_fil_rev_8_21_14_0_10_32_24@PIN88015.1$GCA_002763025.1
mv-kkgflshnamdkimrevgaarvsddakaalaeelekkaveisteakklaehagrktitekdirlavk------
>1906665_archaeon@MAG72932.1$GCA_002686315.1
ma-kkrflslnamdkimreagaarvsddakaaladvlernameisreankfalhagrktvtekdillask------
>1974465_Candidatus^Woesearchaeota^archaeon^CG10_big_fil_rev_8_21_14_0_10_45_16@PIN73483.1$GCA_002762785.1
ma-kkrflslnamdkimreagaarvsddakaaladvlekkameisseakklaehagrktitdkdielavk------
>2014372_uncultured^Candidatus^Woesearchaeota^archaeon@CABZYC010000002.1-43$GCA_902529885.1
mt-kkralslnamdkilrecgahrvsdgakeelanvlenlarkfateagklaehagrktvtekdiqlated-----
>2012531_Candidatus^Woesearchaeota^archaeon^ex4484_78@OYT31260.1$GCA_002254705.1
mt--ekflplsamekimkrvgatrvsdksklalkrvlediadsisrmaidfarhagrktvkaedvklaikqfenkf
>1579365_archaeon^GW2011_AR3@KHO46143.1$GCA_000806075.1
------------mdkilkksgaervsdsakeelkvyleeiaetvsinavklaghagrktikasdvtlaiks-----
>2320_Methanopyrus^kandleri^AV19@AAM01957.1$GCA_000007185.1
mdp---dlptnvleeilkksgvlgvrmsakkeyyrvieslslalaelsvlaarhagrktvkaedvelaaatldvis
>1579374_archaeon^GW2011_AR16@KHO51162.1$GCA_000805925.1
md-akrllplaamekilkdsgaervsdtakvalkdalqelaeklaetavklaghagrktikaediklaaks-----
>1974468_Candidatus^Woesearchaeota^archaeon^CG11_big_fil_rev_8_21_14_0_20_43_8@PIN69415.1$GCA_002762705.1
mvkarkllplaamekilkthgaervadnakealrevlediaeriavdsvrlalharrktvkaedvklavrpkssl-
>2012492_Candidatus^Woesearchaeota^archaeon^B3_Woes@TKJ17097.1$GCA_005222965.1
ms--krllplaamgkvlkeagadrvsdkakvalknvveeitekiavnsvrlashagrktvkegdvklalkqr----
>1974451_Candidatus^Woesearchaeota^archaeon^CG_4_10_14_0_8_um_filter_47_5@PIY60545.1$GCA_002784405.1
ms--prgiplaamealmkkagaervsddaksalkqiletlteqitlraqdlashagrktvkkndielaaqqlgpfh
>1974455_Candidatus^Woesearchaeota^archaeon^CG08_land_8_20_14_0_20_47_9@PIO03956.1$GCA_002763335.1
mv--krliplaamekimkragadrvsdkakeamkdyleryaeevarsawllathagrktvkkedielavk------
>1974464_Candidatus^Woesearchaeota^archaeon^CG10_big_fil_rev_8_21_14_0_10_44_13@PIN86478.1$GCA_002762985.1
mtnskrllplaamekvlklagaervsdkakaalkdavedkaneiasqavklalhagrktvksgdvklaarqg----
>1579366_archaeon^GW2011_AR4@KHO47241.1$GCA_000806095.1
------------meklmkqagaervsekakdalkdvlediaediaiqavklashagrktvkgqdvklaak------
>1379391_Nanoarchaeota^archaeon^JGI^OTU-2@AWOH01000037.1-2$GCA_000494085.1
ms---kilplsameklikkaapgrigndaktalkdvledygeriaekasqaakhakrktikasdiklask------
>1579376_archaeon^GW2011_AR18@KHO53560.1$GCA_000806155.1
mnkdknllalaamekllkksgaprvsedakemmrvvledyaeeigekaariaqhsgrktvkagdiklavk------
>1975557_archaeon^CG_4_10_14_0_2_um_filter_Archaea_38_6@PJA22893.1$GCA_002793475.1
m----sgvslrsvekllklagckrissdacrelkdylesdgvrigklawkfakhagrrtvmaedvklavetmq---
>1974456_Candidatus^Woesearchaeota^archaeon^CG10_big_fil_rev_8_21_14_0_10_30_7@PIN81451.1$GCA_002762925.1
mt---rllplavmeqllkdagcarvsedakqalkeflereakkagqqawklaqhagrrtvqgediklavd------
>1974458_Candidatus^Woesearchaeota^archaeon^CG10_big_fil_rev_8_21_14_0_10_32_9@PIN81063.1$GCA_002762915.1
ma-nkkgiplaamerllkdagayrvaeqakvalkealetyalkigesavkysnhagrktiksediklatkvqgd--
>1579375_archaeon^GW2011_AR17@KHO52372.1$GCA_000805995.1
mnvrktilpaaamekllkkagaervaddakerlievleakaeeigqkairlanhagrktikasdireavk------
>1579378_archaeon^GW2011_AR20@AJF62532.1$GCA_000830315.1
mp--railplaamekllkkvgaervsdpakvalreelekmaeqigekavrfsrhskrktiksediklavr------
>1916027_Candidatus^Woesearchaeota^archaeon^UBA544@DAWZ01000017.1-33$GCA_002506165.1
ma-rsnilpvaamekllkkagaprvseeakealrevledkaaeigmqalkfanhsgrktikradiklask------
>2077317_uncultured^DHVE6^group^euryarchaeote@RZD31748.1$GCA_004195645.1
m----pklslaamsklmkdsgaqrvsdsakkklreileskaieitneaikfakyrgrstvqaediekalr------
>2077317_uncultured^DHVE6^group^euryarchaeote@RZD31824.1$GCA_004195645.1
m----pklslaamsklmkssgaqrvsdsakkklreilenesknitkkaikfakykgrltvkgediekalr------
>1917429_archaeon^UBA583@DAXK01000025.1-49$GCA_002506365.1
m----aklpllalerlmkdkgaervsedakeelkkilehylyelslkaskisthsgrktinggdlligre------
>1917428_archaeon^UBA431@DAVJ01000065.1-12$GCA_002505525.1
mk---aklpilaierlmrekgaqrvsddakeelreilevylsnlsvkaskitlhanrktitkgdlfiare------
>1974417_Candidatus^Micrarchaeota^archaeon^CG10_big_fil_rev_8_21_14_0_10_45_29@PIT84774.1$GCA_002778455.1
m------lpkapverlirssgaervandasmeltstlerigykiaeqakryahhagrktvvsgdiklaaeewvrnl
>2012503_Candidatus^Aenigmarchaeota^archaeon^ex4484_224@OYT42036.1$GCA_002254545.1
m----glftkknferilkeagaervsdsasealanyveekifeiaekavelakhvgrktilkndiilakkrvle--
>2012502_Candidatus^Aenigmarchaeota^archaeon^ex4484_14@OYT55959.1$GCA_002255055.1
m------ltkttvrrlieksgakhvsgdaaeelskilekkaleiskkaaalakysgrrtvmkkdikmaakefsyp-
>2012502_Candidatus^Aenigmarchaeota^archaeon^ex4484_14@OYT58058.1$GCA_002255055.1
m----geltiapvkrliekagakhvskdaakklaeileerakeiikcaadlanyagrrtvmkkdirlarkkllnst
>1462428_Candidatus^Aenigmarchaeum^subterraneum^SCGC^AAA011-O16@ASMQ01000010.1-14$GCA_000405245.1
iprkrsiiaaapmvdilkqagaervsdsaarafadilmekafevakdavkyakhagrktvkkedielarksi----
>1801632_Candidatus^Micrarchaeota^archaeon^RBG_16_36_9@OGI12590.1$GCA_001786585.1
mprkrsiiaaapmaeilkhagaervsepaaqalaavvkdisfeiakdavrfarhagrktikkedielarksv----
>1915761_Euryarchaeota^archaeon^UBA186@DACJ01000076.1-6$GCA_002494765.1
m------iqkapikrilkssgakrvsaesvealaqliedkgvemaakglkfmehgkrktmkkddleltrt------
>1975560_Euryarchaeota^archaeon^CG01_land_8_20_14_3_00_38_12@PIV70349.1$GCA_002781385.1
m-----tfakaqvkrlikksggkrvskdavntlsqlmedkalevtakalkfakyakrrtlkasdfemtql------
>1801632_Candidatus^Micrarchaeota^archaeon^RBG_16_36_9@OGI12432.1$GCA_001786585.1
m------iplapiervarkagvermsadaikelsitieelgcelaleaaqtarhakrktilkedirfiagka----
>1579367_archaeon^GW2011_AR5@KHO48101.1$GCA_000806115.1
m------lsllsieriakkngikriskealeearevieeigfdiaekavkvsrfagkktvmeedvkfvtkre----
>2012502_Candidatus^Aenigmarchaeota^archaeon^ex4484_14@OYT58286.1$GCA_002255055.1
m-----tlpifpfgliakkagakrvsadaieelrdtveeigldiarkavlisqhsgrrtvqkkdiefvikhkmv--
>1805422_Candidatus^Woesearchaeota^archaeon^CG1_02_33_12@OIO63043.1$GCA_001872765.1
m----siipkapfarilldsgakrvsaeaidaftdvitdiaeeistkaakiaqhsgrktihegdiklavk------
>2012492_Candidatus^Woesearchaeota^archaeon^B3_Woes@TKJ17662.1$GCA_005222965.1
mqrktstipkatvarimmnsgarrvsasavnalsdivkdisleiasraveiakhsgrktvhegdiklaakk-----
>1974464_Candidatus^Woesearchaeota^archaeon^CG10_big_fil_rev_8_21_14_0_10_44_13@PIN86025.1$GCA_002762985.1
mtrktstipkapvarilmnagakrvsadavdtfadvindiamkiaeqsskiakhsgrktvqegdikiaak------
>1579365_archaeon^GW2011_AR3@KHO46631.1$GCA_000806075.1
mprknriipgapvgrllmaagakrasagavqalaeyleakgveigaravemakhtgrktvhgediklaarkq----
>1974461_Candidatus^Woesearchaeota^archaeon^CG10_big_fil_rev_8_21_14_0_10_34_8@PIN79803.1$GCA_002762855.1
mpkrktilpkassariltkagaqrvsadaaesltihleniahgigieavkiarhsgrktvqksdielavkr-----
>1974455_Candidatus^Woesearchaeota^archaeon^CG08_land_8_20_14_0_20_47_9@PIO03705.1$GCA_002763335.1
makgetaipkapaarillsggakrvsasavdafvrvleerafhiseralqlakhsgrvtiqrediemavrr-----
>160232_Nanoarchaeum^equitans^Kin4-M@AAR39197.1$GCA_000008085.1
makrkypfpvaplyrimrqagakrvtkdakeafvevaveiakrvarraaelakhakrvtvkeqdvrlaleelrgl-
>1940235_Candidatus^Nanoclepta^minutus@RIB35615.1$GCA_003568775.1
makrvtpipiaplykilrkagasrvseeakkafveaiveiadrvseravdlakhagrrtvqeedvklawkevvrq-
>1294122_Candidatus^Nanobsidianus^stetteri@EOD42189.1$GCA_000387965.1
makrttpipvaplyrilrkagasrvgqdaklamvesvlqvaeaisaravelakhagrktvheddirlairelrgl-
>1577684_Candidatus^Nanopusillus^acidilobi@AMD29624.1$GCA_001552015.1
makrttpipvaplyrilrkagasrvgqdaklamvesvlqvaeaisaraielakhagrktvheddirlairelrgl-
>1975556_archaeon^CG10_big_fil_rev_8_21_14_0_10_43_11@PIO00554.1$GCA_002763265.1
msnsspvlplapieklirtggaprvsasateamekvlseigfkiseraahlskhagrktikeediklaakdv----
>1803813_Theionarchaea^archaeon^DG-70@KYK38338.1$GCA_001595795.1
m-----elssppverlirrggaervskaaaqklaalleehaveisrkaiefahkdnrktvrkediqkaikdwtg--
>1803814_Theionarchaea^archaeon^DG-70-1@KYK36719.1$GCA_001595815.1
m-----elsgpplerlirkggaervskaaarelanlmeeyaveiakkaleyayednrktvrredirkaikalt---
>1803814_Theionarchaea^archaeon^DG-70-1@KYK28015.1$GCA_001595815.1
m----mtlshrpidrimrkagaervseaaakalaaileeeaieiskmaveyaqhagrktvkaediklalr------
>1803813_Theionarchaea^archaeon^DG-70@KYK37965.1$GCA_001595795.1
m-----tlshrpvdrimrkagaervseaaarelaaileeeaieisklaveyahhagrktvkaediklalr------
>2218537_Candidatus^Helarchaeota^ASGARD^archaeon^Hel_GB_B@SUPR01000018.1-2$GCA_005191425.1
mvkkdrilpiapvdriirkadvdrvsesaaetlaeilekigieiskialemvkhrkhkiingediklawkifkek-
>42879_Methanococcus^aeolicus^Nankai-3@ABR56243.1$GCA_000017185.1
m----aeipvapmerilknagaervsreaaillaealeeiamdiaksaadlskhagrktvkaddiklalr------
>155863_Methanothermococcus^okinawensis^IH1@AEH07358.1$GCA_000179575.2
m----telpiapmerilkkagaervsreaavllaeqleeiamdiaqtsvelakhagrktvkaadvkmalk------
>2186_Methanothermococcus^thermolithotrophicus^DSM^2095@AQXV01000022.1-4$GCA_000376965.1
m----aelpvapmerilkkagaervsreaavllaealeeiamdfateavslakhagrktvkaddiklalk------
>2188_Methanococcus^voltae^A3@ADI35805.1$GCA_000006175.2
m----aelpiapmerilkkagaervsrdaaillseeleeiamefakeavelsvhagrktvkaedlklalk------
>213185_Methanotorris^formicicus^Mc-S-70@EHP82898.1$GCA_000243455.2
m----aelpvapierilkkagaervsraaavklaealediamdiakeavalakhagrktvkvediklalk------
>213185_Methanotorris^formicicus^Mc-S-70@EHP86815.1$GCA_000243455.2
m----aelpvapmerilkkagaervsraaavklaealediamdiakeavalakhakrktvkvediklalk------
>644281_Methanocaldococcus^sp.^FS406-22@ADC69861.1$GCA_000025525.1
m----aelpvapferilkkagaervsraaaeylaeaveeialeiakeavelakhakrktvkvediklalkq-----
>1301915_Methanocaldococcus^bathoardescens@AIJ06137.1$GCA_000739065.1
m----aelpvapferilkkagaervsraaaeylaeaveeialeiakeavelakhakrktvkvediklalkq-----
>1301915_Methanocaldococcus^bathoardescens@AIJ06475.1$GCA_000739065.1
m----aelpvapferilkkagaervsraaaeylaeaveeialeiakeavelakhakrktvkvediklalkk-----
>83171_Methanocaldococcus^fervens^AG86@ACV24027.1$GCA_000023985.1
m----aelpvapferilkkagaervsraaaeylaeaveeialeiareavdlakhakrktvkvediklalkk-----
>83171_Methanocaldococcus^fervens^AG86@ACV24677.1$GCA_000023985.1
m----aelpvapferilkkagaervsraaaeylaeaveeialeiareavdlakhakrktvkvediklalkq-----
>2190_Methanocaldococcus^jannaschii^DSM^2661@AAB98934.1$GCA_000091665.1
m----aelpvapferilkkagaervsraaaeylaeaveeialeiakeavelakhakrktvkvediklalkq-----
>73913_Methanocaldococcus^vulcanius^M7@ACX73513.1$GCA_000024625.1
m----aelpvapferilkkagaervsraaaeylaeaveeialeiakeavelakhakrktvkvediklalkk-----
>73913_Methanocaldococcus^vulcanius^M7@ACX73597.1$GCA_000024625.1
m----aelpvapferilkkagaervsraaaeylaeaveeialeiakeavelakhakrktvkvediklalkq-----
>2190_Methanocaldococcus^jannaschii^DSM^2661@AAB98153.1$GCA_000091665.1
m----aelpvapferilkkagaervsraaaeylaeaveeialeiakeavelakhakrktvkvediklalkk-----
>644281_Methanocaldococcus^sp.^FS406-22@ADC68804.1$GCA_000025525.1
m----aelpvapferilkkagaervsraaaeylaeaveeialeiakeavelakhakrktvkvediklalkk-----
>67760_Methanocaldococcus^infernus^ME@ADG13648.1$GCA_000092305.1
m----gelpvapferilkkagaervsraaaeylaeaieeialdiakeavelakhakrktvkvedvklalkk-----
>1920749_Candidatus^Mancarchaeum^acidiphilum@ASI13983.1$GCA_002214165.1
mga--vyfkkatikklfkdagasrvsnkalllfqdmiekqayktavksvnlskhakrktveesdiklaass-----
>1915999_Candidatus^Micrarchaeota^archaeon^UBA581@DAQD01000003.1-61$GCA_002502725.1
m-----yitkstvkkmlkgagatrvsesalsyfqeqlekialkaasnsvklskhakrktveesdvklsfq------
>662757_Candidatus^Micrarchaeum^acidiphilum^ARMAN-1@OJI06728.1$GCA_001889985.1
m-----yiskskikkmlkdagaervsdsaaksfqdslnkfafgvakksvkfcnhakrktveesdiklafq------
>2190_Methanocaldococcus^jannaschii^DSM^2661@AAC37073.1$GCA_000091665.1
m----telpvapferilkkvgaervsraaaeylaeafeeialeiakeavdlakhakrktvkvediklalkk-----
>667126_Methanocaldococcus^villosus^KIN24-T80@ENN96150.1$GCA_000363885.1
m----gelpiapferilkkagaervsraaaeylaeaieelaleiakeavelakhakrktvkvediklalkk-----
>2189_Methanotorris^igneus^Kol^5@AEF95593.1$GCA_000214415.1
m----aelpvapmerilkkagaervsraaavklaealediamdiakeavalakhakrktvkvediklalk------
>2189_Methanotorris^igneus^Kol^5@AEF96191.1$GCA_000214415.1
m----aelpvapmerilkkagaervsraaavklaealediamdiakeavalakhakrktvkvediklalk------
>39152_Methanococcus^maripaludis^C7@ABR65660.1$GCA_000017225.1
m----aelpvapmerilksagaervsrdaavmlaealeeiavdvakeavglakhagrktvkaddlklamk------
>39152_Methanococcus^maripaludis^S2@CAF30903.1$GCA_000011585.1
m----aelpvapmerilksagaervsrdaavmlaealeeiavdvakeavslakhagrktvkaddlklamk------
>39152_Methanococcus^maripaludis^C6@ABX02139.1$GCA_000018485.1
m----aelpvapmerilksagaervsrdaavmlaealeeiavdvakeavglakhagrktvkaddlklamk------
>39152_Methanococcus^maripaludis^C5@ABO34547.1$GCA_000016125.1
m----aelpvapmerilksagaervsrdaavmlaealeeiavdvakeavslakhagrktvkaddlklamk------
>2187_Methanococcus^vannielii^SB@ABR54564.1$GCA_000017165.1
m----aelpvapmerilksagadrvsrdaavmlaealeeiatdlareavilakhagrktvkaedlkyamk------
>213185_Methanotorris^formicicus^Mc-S-70@EHP85304.1$GCA_000243455.2
m----aelpvapvvrilkkagaervseeagkffaealeeiamniaqeaaalakhagrktvkvedikmalrg-----
>2189_Methanotorris^igneus^Kol^5@AEF97027.1$GCA_000214415.1
m----aelpvapvvrilkkagaervseeagkffaealeeiamniaqeaaalakhagrktvkvedikmalrg-----
>83171_Methanocaldococcus^fervens^AG86@ACV23875.1$GCA_000023985.1
m----aelpvapcvrilkkagakrvseeagkyfaealeqialdiskkavdlakhakrktvkvedvkaalrg-----
>1301915_Methanocaldococcus^bathoardescens@AIJ05317.1$GCA_000739065.1
m----aelpvapcvrilkkagaqrvseaagkyfaealeeialeiakksvdlakhakrktvkvedvktalrg-----
>644281_Methanocaldococcus^sp.^FS406-22@ADC69362.1$GCA_000025525.1
m----aelpvapcvrilkkagaqrvseaagkyfaealeeialeiakksvdlakhakrktvkvedvkaalrg-----
>2190_Methanocaldococcus^jannaschii^DSM^2661@AAB99261.1$GCA_000091665.1
m----aelpvapcvrilkkagaqrvseaagkyfaealeeialeiarksvdlakhakrktvkvedvkaalrg-----
>73913_Methanocaldococcus^vulcanius^M7@ACX72669.1$GCA_000024625.1
m----aelpvapcvrilkkagaervseeagkyfaevleeialeiakksvelakhakrktvkvedvkmalng-----
>667126_Methanocaldococcus^villosus^KIN24-T80@ENN95732.1$GCA_000363885.1
m----gelpiapcvrilkkagatrvseeaqkyfaeaieelaleiakkaveiakeagrktvkeedvkeavrqytl--
>2186_Methanothermococcus^thermolithotrophicus^DSM^2095@AQXV01000054.1-4$GCA_000376965.1
m----aelpvapvvrilkkagaervseeaakvfvealedialdiakeaaelskhagrktvkvedikmalkm-----
>39152_Methanococcus^maripaludis^C6@ABX01341.1$GCA_000018485.1
m----aelpvapvvrilkkagaervsedaakmfvealeeiamdiakeaadlskhagrktvkvedikmalkm-----
>39152_Methanococcus^maripaludis^C7@ABR66447.1$GCA_000017225.1
m----aelpvapvvrilkkagaervsedaakmfvealeeiamdiakeaadlskhagrktvkvedikmalkm-----
>39152_Methanococcus^maripaludis^C5@ABO35550.1$GCA_000016125.1
m----aelpvapvvrilkkagaervsedaakmfvealeeiamdiakeaadlskhagrktvkvedikmalkm-----
>2187_Methanococcus^vannielii^SB@ABR55270.1$GCA_000017165.1
m----aelpvapvvrilkkagaervsedaakmfvealeeiamdiakeaadlskhagrktvkvedikmalkm-----
>39152_Methanococcus^maripaludis^S2@CAF29942.1$GCA_000011585.1
m----aelpvapvvrilkkagaervsedaakmfvealeeiamdiakeaadlskhagrktvkvedikmalkm-----
>2188_Methanococcus^voltae^A3@ADI37342.1$GCA_000006175.2
m----aeipvapvvrilkkagaervsegaaklfveelesiamdiakeaaelsrhagrktvkvedikmvlkr-----
>2082189_Methanofervidicoccus^abyssi@GBF36925.1$GCA_004310395.1
m----selpvapvarilkragaervsekaakllvealediameiakgatelakhanrktvkaedvkmalkmvinkc
>2607662_Methanofervidicoccus^sp.^A16@AXI25822.1$GCA_003351865.1
m----aelpvapvarilkkagaervsekaakalvealeeiamdiakgavelakhanrktvkeddvkmalkmiinkc
>42879_Methanococcus^aeolicus^Nankai-3@ABR56881.1$GCA_000017185.1
m----aelpvapvvrilksagaervseeaakvlvevlediamdiakesvelakhagrktvkaddikmalkm-----
>155863_Methanothermococcus^okinawensis^IH1@AEH06552.1$GCA_000179575.2
m----aelpvapvvrilkkagaervseeaakvlvealediamdiakesaelakhagrktvkaedvkmalkm-----
>1945580_Methanosphaera^sp.^rholeuAM6@RAP48712.1$GCA_003266105.1
m----aelpiapvkrllknagaarisdsaaeelatvleeygeqvaadatklakhagrktvkaediklai-------
>1915620_Methanobacteriaceae^archaeon^UBA237@DAKT01000160.1-4$GCA_002509125.1
m----aelpiapvkrllknagaarisdsaaealaayleeygeeiaadatklakhagrktvkaediklal-------
>1945632_Methanosphaera^sp.^SHI1033@RAP45179.1$GCA_003266175.1
m----telplaplkrilknagatrisdeaveelakvleqigedvggeavkyakhanrktvkandikfvidnk----
>1945577_Methanosphaera^sp.^rholeuAM270@RAP51231.1$GCA_003266165.1
m----aelpiapvkrilknagaarisdsaaeelakvledegeaiaaeaiklakhagrktvkaediklaa-------
>1945580_Methanosphaera^sp.^rholeuAM6@RAP48522.1$GCA_003266105.1
m----aelpiapikriiknsgaarisddaaaelaavledygddiaiqavklakhagrktvtaddvklalq------
>1945631_Methanosphaera^sp.^SHI613@RAP53014.1$GCA_003266145.1
m----telplapikriikeaggkrisdeavielakvleeigeevavdanklanhagrktvtgadiklalk------
>1945578_Methanosphaera^sp.^rholeuAM130@RAP54547.1$GCA_003266065.1
m----aelpiapvkriikqaggkrisdeaavelanvleeygievaeranklanhagrktvtgadiklavq------
>1789762_Methanosphaera^sp.^BMS@AWX32048.1$GCA_003268005.1
m----telplapvkriiqkaggkrisdeavvelanvmeeygeevaevatkyanhagrktvtaadiklaiq------
>1945631_Methanosphaera^sp.^SHI613@RAP51060.1$GCA_003266145.1
m----selpmapvkriiqqaggkrvsdeavvelikvleeygveigaiatklanhagrktvtaediklaiq------
>1945580_Methanosphaera^sp.^rholeuAM6@RAP45846.1$GCA_003266105.1
m----aeipiapvkriiksagaarisddaavalaeameaeaeaismqavklakhagrktvtaddiklai-------
>1945631_Methanosphaera^sp.^SHI613@RAP53015.1$GCA_003266145.1
m----selpvapmkriiknagaerssddaavalaevleefaeeisvqavklakhagrktvtaddielaiq------
