# Supplementary material for: Histones with an unconventional DNA-binding mode in vitro are major chromatin constituents in the bacterium Bdellovibrio bacteriovorus
Source: Nat Microbiol. 2023 Oct 9;8(11):2006–19. doi: 10.1038/s41564-023-01492-x (PMC10627809; doi:10.1038/s41564-023-01492-x)
Supplement: Supplementary file 9 — Statistical source data for Fig. 1a,b and alignments underlying Fig. 1c. [file 41564_2023_1492_MOESM9_ESM.zip › SourceData_F_1C_bacteria.fa]

>1950265_Bacillales^bacterium^UBA3631@DFLA01000040.1-32$GCA_002374055.1
-------------------------------------------lfedtnlcaihak-rvtimpkdmqlarr
>1906242_Tenacibaculum^sp.@HAO14582.1$GCA_003455795.1
-------------------------------------------lfedtnlcaihak-rvtimpkdmqlarr
>2419984_Candidatus^Schekmanbacteria^bacterium@RMF98179.1$GCA_003695725.1
m--------alivrskvkefle----lniseefyaelekkveeilkkaeerakanm-rrtvfardi-----
>2211450_Homoserinimonas^sp.^OAct^916@QJHB01000127.1-1$GCA_003260275.1
---------------------------rfqshavlalqeaaealfedtnlcaihak-rvtimpkdiqlarr
>1973971_Deltaproteobacteria^bacterium^CG07_land_8_20_14_0_80_38_7@PIU58409.1$GCA_002779505.1
m-----skeilvvvskvkeyike-kglqtsetavdslsdavrelldkavkraqdng-rqtik---------
>1735162_Candidatus^Peribacter^riflensis@ALM10226.1$GCA_001430755.1
m--------syvvaskvkellka-admmtagdladaaskyledalkkaakraqeng-rktvracdl-----
>1974782_Candidatus^Peregrinibacteria^bacterium^CG_4_9_14_3_um_filter_49_12@PJA68061.1$GCA_002790955.1
m--------syvvasklkdlvkk-sgmmssgdlgdaasemleaavkkavarakeng-rktvrpcdl-----
>1948124_Planctomycetes^bacterium^UBA1135@DCAK01000080.1-7$GCA_002311925.1
m------sdliisksrtkaaa---tscnvsgdfygaldhyvrraiaqaesraaang-rktlrpadl-----
>1961371_Candidatus^Peribacter^sp.^UBA1555@DCPB01000009.1-73$GCA_002322595.1
m--------syvvaskvkellka-admmtagdladaaskyledalkkaakraqeng-rktvracdl-----
>1961479_Bacteriovoracaceae^bacterium^UBA2428@DDRA01000112.1-1$GCA_002343545.1
m-----saevlvvaskvktfikqngecntaaetieaiskavekilsnavasakaqg-rktvma--------
>1961374_Candidatus^Peribacter^sp.^UBA6535@DJKT01000041.1-13$GCA_002436205.1
m--------syvvasklkelvkk-hgmmssgdladavsaeleasvakacdrakang-rktvraedl-----
>1974796_Candidatus^Peregrinibacteria^bacterium^CG22_combo_CG10-13_8_21_14_all_49_11@PIP64944.1$GCA_002771435.1
-------msghvvvsklkelvna-eglrmagdfgdgvdeelvkmvkracwrakeng-rgtvqkrdi-----
>2049432_Chromatiaceae^bacterium@QIJH01000235.1-9$GCA_003232725.1
m------setlvviskikgyikekg-mstagnfapalsdlirtrcdaaienttkdr-rnd-----------
>2026742_Gemmatimonadetes^bacterium@MAF26434.1$GCA_002686915.1
------madtlvvqskirelike-qgcstsqdavdklssevtrvvmkavertkang-rktvkgsdi-----
>1703415_Planctomycetes^bacterium^DG_58@KPJ56806.1$GCA_001304355.1
m-----akdmlvvgskvkaylks-sgmktagdtlaavsdkvyamldaavertkank-ratvrpqdl-----
>1817870_Candidatus^Lindowbacteria^bacterium^RIFCSPLOWO2_12_FULL_62_27@OGH59253.1$GCA_001784175.1
------maevlvvtskikklike-qgmrtsadviealsqmveakakeaverakaag-kktvqasdla----
>1801607_Candidatus^Melainabacteria^bacterium^RIFCSPHIGHO2_02_FULL_34_12@OGI19965.1$GCA_001784555.1
m-----gketlvvgskvkdfikd-sdlrsdgdlvealsskveemlkcamsrckeng-rstvrpcdl-----
>1801608_Candidatus^Melainabacteria^bacterium^RIFCSPLOWO2_02_FULL_35_15@OGI13341.1$GCA_001784585.1
m-----snenlvvgskvkdfike-eelrtdgdlmealsakvaemlkcamkrckeng-rstvrpcdl-----
>1797862_Deltaproteobacteria^bacterium^RIFCSPHIGHO2_02_FULL_44_16@OGQ22999.1$GCA_001798185.1
m-----aaetlvvvskikdfvks-kgfrtsetavdalskaveellgkaierakdng-rqtvkdsdi-----
>1797869_Deltaproteobacteria^bacterium^RIFCSPLOWO2_01_44_7@OGQ40011.1$GCA_001799015.1
m-----aedvlvvqskvkeyikg-kgcqtsataiealskkvkdllneavdraksnn-ratvkdrdi-----
>1797927_Elusimicrobia^bacterium^GWA2_69_24@OGR57714.1$GCA_001799695.1
------msetlvvvskvkamvka-sgfrtggdfldalssrvnqivqaaiekvknegakktlgaedl-----
>1797945_Elusimicrobia^bacterium^RIFCSPLOWO2_01_FULL_54_10@OGR84132.1$GCA_001799975.1
------madtyvvvsrikkavke-agfrtgmdyitslsskvegivkesiekvktaggkktlgsedl-----
>1797947_Elusimicrobia^bacterium^RIFCSPLOWO2_01_FULL_60_11@OGR87431.1$GCA_001800085.1
------madtfvvvskikkvvke-agfrtgmdyvtslsakvegiikesiekvktagnkktlgsedl-----
>1797949_Elusimicrobia^bacterium^RIFCSPLOWO2_02_FULL_39_32@OGR91400.1$GCA_001800135.1
------maenyivvskikklvke-sgyrtgmdyinslsvkvetivkesiekvkaaggkktlgaedl-----
>1797960_Elusimicrobia^bacterium^RIFOXYA2_FULL_50_26@OGS19081.1$GCA_001800355.1
------maetfvvvskvkkmvke-agfrtgsdyittlsakieetvkasiekakqaankktlgaedi-----
>1797965_Elusimicrobia^bacterium^RIFOXYB12_FULL_50_12@OGS26817.1$GCA_001800455.1
------maeilvvvskvkkmvke-agfrtgadyiaslsgkieetvkasiekaklagdkktlgsedi-----
>1797280_Candidatus^Andersenbacteria^bacterium^RIFCSPHIGHO2_02_FULL_46_16@OGY33174.1$GCA_001817065.1
m-----egevlvvaskvraylkg-knvkmsgeligalneemkslldaaasraqrnk-ratvkpqdv-----
>2030800_Elusimicrobia^bacterium@PCI40461.1$GCA_002401485.1
------maeslvvaskvksmvke-qglrtggdfldglsarinqivsaacekvktegkrktlgsedl-----
>2030807_Candidatus^Aerophobetes^bacterium@PCI77297.1$GCA_002401865.1
m-------eklvveskvrkfvkeasgmntsasafealnklihdactsacekaksdg-rktvmdrdfs----
>2014312_Elusimicrobia^bacterium^CG22_combo_CG10-13_8_21_14_all_63_91@PIP82399.1$GCA_002770835.1
------maetlvvvskvksmvkd-qglrtggdfldalsarinqivsaacekvktegkrktlgaedl-----
>1974485_Candidatus^Andersenbacteria^bacterium^CG10_big_fil_rev_8_21_14_0_10_54_11@PIT98311.1$GCA_002778765.1
m-----egevlvvaskvrtylkg-rgvkmsseliealngrvkslldsaaerakgnk-ratvksqdv-----
>1973957_Deltaproteobacteria^bacterium^CG_4_10_14_0_2_um_filter_43_8@PJA20838.1$GCA_002793395.1
m-----aketlvvvskvkeylks-kgcstsdtavnalsdalrelcdkaaarakdng-rqtvkdrdi-----
>2093808_Nitriliruptoraceae^bacterium@PULK01000049.1-3$GCA_003550915.1
------maeslvvqskvkeavkg-lelrmdstlpealnekiaamladaaarakeng-rgtlrpydl-----
>2218524_Candidatus^Termititenax^aidoneus@GBR73491.1$GCA_003864455.1
m-----aeeilvvaskvkdyisg-kggrtsgeliealskkvqkkldralerakens-rqtvmpydl-----
>2218525_Candidatus^Termititenax^persephonae@GBR75376.1$GCA_003864475.1
m-----aedilivaskvkdyiks-kdcqtageviealskkvaclldkaiartkdng-rvtvkpydl-----
>1986661_bacterium^TMED88@OUV36695.1$GCA_002171515.1
m----------lpck-----------lplssfivnilqqaaealfedtnlcaihak-rvtimpkdiqlarr
>1797936_Elusimicrobia^bacterium^GWC2_65_9@OGR70947.1$GCA_001799875.1
------maetlvvvskikkmvke-sglrtggdymaalsakieavvkasvqkvqtegkkktlgaedlv----
>1797938_Elusimicrobia^bacterium^GWF2_52_66@OGR87496.1$GCA_001799915.1
------maetlvvvskvkkivke-agfrtsgeyvqalsdkisqivtasiekvkadgsrktlgqqdll----
>1797940_Elusimicrobia^bacterium^RBG_16_66_12@OGS00328.1$GCA_001800005.1
------maetlvvvskikkmvkd-agfrtggdyvdalsakieavvktsvqkvqtegkkktlgaedlv----
>1797943_Elusimicrobia^bacterium^RIFCSPHIGHO2_02_FULL_57_9@OGR89880.1$GCA_001800015.1
------mgetlvvvskvkkmvke-agfrtggdyidslssridsivkasiekvklnggkktlgaedls----
>1797946_Elusimicrobia^bacterium^RIFCSPLOWO2_01_FULL_59_12@OGR93324.1$GCA_001800075.1
------maetlvvvskikktvke-agfrtggdyidalssrvdslvqasiskvkadgskktlgaedlq----
>1797957_Elusimicrobia^bacterium^RIFOXYA2_FULL_39_19@OGS21531.1$GCA_001800285.1
------madilvvaskikkvvke-tglrsgsdyiealskrveemikastekvktegkkktlgaedli----
>1797958_Elusimicrobia^bacterium^RIFOXYA2_FULL_40_6@OGS20241.1$GCA_001800325.1
------maeilvvaskvkklvke-sglrtspsylevlskkvedmikastekvktdgkkktlgsedli----
>1797967_Elusimicrobia^bacterium^RIFOXYB2_FULL_48_7@OGS27876.1$GCA_001800495.1
------madilvvaskvkklvke-sglrtspsylealskkveemvkvstekvkneakkktlgsedli----
>1797972_Elusimicrobia^bacterium^RIFOXYD12_FULL_66_9@OGS42393.1$GCA_001800595.1
------maenlvvvskikkmvke-agyrtggdyiealsakidavvkasvlkvqtegkkktlgaedla----
>1797973_Elusimicrobia^bacterium^RIFOXYD2_FULL_34_15@OGS47010.1$GCA_001800605.1
------madtlvvvskikkmgke-aglrtgkdyiealsvkvdgiikasiekvkaegkkktvgaedla----
>1797974_Elusimicrobia^bacterium^RIFOXYD2_FULL_34_30@OGS37993.1$GCA_001800635.1
------maetlvvvskikkmgke-aglrtgkdyiealstkvdgiikasiekvkaegkkktigaedla----
>1801712_Nitrospirae^bacterium^RIFCSPHIGHO2_01_FULL_66_17@OGW62712.1$GCA_001803875.1
------msdmlvvsskikkfvrekagfntsaetlealsqrveklcaeaieraradg-rktvkardvv----
>2014305_Elusimicrobia^bacterium^CG02_land_8_20_14_3_00_37_13@PIV52941.1$GCA_002781045.1
------msdimvvaskvkkvvke-tglrsssgylealskkvgelikastdkvkqegkkktlgaedll----
>1973929_Bdellovibrionales^bacterium^CG12_big_fil_rev_8_21_14_0_65_38_15@PIQ54593.1$GCA_002787775.1
ma----ekemllvgsktkdaikg-tglnvasdaldklnevvhqlvkdaqvrceang-rktvrasdf-----
>1973976_Deltaproteobacteria^bacterium^CG11_big_fil_rev_8_21_14_0_20_49_13@PIR16540.1$GCA_002796305.1
ma----eketlvvvskvkdyvks-kgmmtsaeavpalsdkvyalideainrtkenr-rqtikpqdl-----
>2013763_Elusimicrobia^bacterium^HGW-Elusimicrobia-1@PKN00943.1$GCA_002841695.1
------maevlvvvskikkmvke-sdlrtggdyidklsekvdaivkasvekvkaeggkktlgaedii----
>1986661_bacterium^TMED88@OUV34946.1$GCA_002171515.1
m-------------------------------------------------caihak-rvtimpkdiqlarr
>1130331_Calescamantes^bacterium^JGI^0000106-I17@ASMX01000004.1-28$GCA_000404505.1
------madvlvvvskikkmvke-qglrtsegfiealskkveemvknavekvksegkkktlgaedlm----
>1703409_Phycisphaerae^bacterium^SG8_4@KPK45077.1$GCA_001303465.1
mak---kkeslvvaskvkayiks-kkmmtssdaieaisdnvysildaamtrtkanr-rstvkaqdv-----
>1703410_Phycisphaerae^bacterium^SM1_79@KPL22212.1$GCA_001304275.1
mak---qkeslvvaskvkayiks-knmmtssdaieaisekvysmldaaiartqanr-rstvkaqdl-----
>1797384_Bdellovibrionales^bacterium^GWA2_49_15@OFZ17649.1$GCA_001769855.1
m-----phdilvvasklknyikarhglntsadvierisdiirsrcdeaavwarsdg-rktlmdrdfk----
>1797869_Deltaproteobacteria^bacterium^RIFCSPLOWO2_01_44_7@OGQ38089.1$GCA_001799015.1
------msdllvvaskvekyikekadmntsanampaltavvakaldqaiehakqdg-rktvmdrdvaq---
>1797879_Deltaproteobacteria^bacterium^RIFCSPLOWO2_02_FULL_46_8@OGQ44933.1$GCA_001799115.1
------msevlvvaskvkkyikekadmntsgnsfealtavlkktidqaiehakqeg-rktvmdrditl---
>1801975_Planctomycetes^bacterium^RIFCSPHIGHO2_02_FULL_50_42@OHB89266.1$GCA_001828385.1
m---kmakeilvvgskikeyiks-kdcmtsgelipalsekveclldkaierakank-rktvgpqdv-----
>1940821_Spirochaeta^sp.^LUC14_002_19_P3@OQX28748.1$GCA_002084135.1
ma----enenlviaskvkayikttadmkcsaavidilsdkvremcdkaianakaak-kktvqdkdf-----
>1972456_Spirochaetaceae^bacterium^4572_7@OQY39296.1$GCA_002084785.1
ma----ekealvvtskiknyikeagdlkcsakvidalsdkirdildqaiesakndk-rktvqdkdi-----
>1971727_Spirochaetaceae^bacterium^4572_59@OQY32390.1$GCA_002084805.1
ma----eketlvvsskvknyikttgdlkcsakvidvlsdkiremcdaavenatndk-rktvqekdf-----
>1919263_Spirochaetaceae^bacterium^bin103@MPNH01000014.1-34$GCA_002238925.1
------madilivtskvknyikekgdmntaasvaealsdkvravcdeamenarvak-rktvrgtdit----
>1961490_Bacteriovoracaceae^bacterium^UBA6166@DIUE01000063.1-90$GCA_002435795.1
ma----ekemllvssktkdaika-sglnvagdalevlnekvhamvkeaqarceang-rktvrgtdf-----
>2026715_Bdellovibrionaceae^bacterium@MAE72656.1$GCA_002686065.1
m-----drevlivasklktyikeksdmntsasvmtklshivraacdsaiesaraeg-rktvldrdfk----
>2026757_Leptospiraceae^bacterium@MBI39267.1$GCA_002717505.1
mse---ekeqlvvasktrayiks-qgcmvsadaveelnkkvyaiidaavqrtkdnk-rstlrphdf-----
>1973935_Chlamydiae^bacterium^CG10_big_fil_rev_8_21_14_0_10_35_9@PIS01704.1$GCA_002773835.1
------maevlvvaskvkkyikekgdmstsataisrlseiieeecnkaieraksak-rktvmdrdfee---
>260710_Olavius^algarvensis^spirochete^endosymbiont@VDA99093.1$GCA_900608495.1
ma----ekealvvaskikayirttanmkcssavidnlsdkvremcdeaienaksak-rktvqekdf-----
>71667_Waddlia^chondrophila^WSU^86-1044@ADI38622.1$GCA_000092785.1
------mnenlvvvskvkkyikskagmntsanvmdqlskivekeiekavqnaksdn-rktvmdrdfhln--
>83561_Simkania^negevensis^Z@CCB88880.1$GCA_000237205.1
m-----mketlvvvskvkqfikttggmntsdavkdaltdivekacrraiekakadg-rktvmdrdfee---
>1781243_Marinimicrobia^bacterium^TCS52@LSCC01000080.1-4$GCA_001577215.1
m-----akdvlvvasklkkylkeekgmhtagnvpavlsdvvreivdvavekakkdr-rktvkdrdfs----
>1797805_Deltaproteobacteria^bacterium^GWA2_45_12@OGP07346.1$GCA_001797365.1
------msdvlvvaskvkkyvkdksqmstssavmevltrevtklldqaiahaqqdg-rktvmdrdfpgq--
>1797946_Elusimicrobia^bacterium^RIFCSPLOWO2_01_FULL_59_12@OGR90011.1$GCA_001800075.1
ma----gkgnfvvksevkkaiak-gkchsasdvmetlnglvgwyleeavkrakang-rktvrghdicc---
>1801983_Planctomycetes^bacterium^RIFCSPLOWO2_12_FULL_40_19@OHC03194.1$GCA_001828595.1
msd-nsekdilvvasrlkkhirstsgmsmsanvapalsdiirslctqaiekakadr-rkteid--------
>1802173_Spirochaetes^bacterium^GWB1_27_13@OHD06059.1$GCA_001829125.1
ms--eekkevlaimskvktyiks-aglntsgavaevlsdkirelcdkaienaknan-rktvmdkdf-----
>1802381_Treponema^sp.^RIFOXYC1_FULL_61_9@OHE74767.1$GCA_001830195.1
ma----eketlviasklkayiketadlkcsatvidtlsdkvralcdaaiksaqadk-rktvqdkdfk----
>1986839_Planctomycetia^bacterium^TMED53@OUU22788.1$GCA_002167285.1
ma----dqemllvgskakaalke-hdvnvggdaldglnsvihqyiqqaakrateng-rktvrahdftc---
>1970504_Chromatiales^bacterium^21-64-14@OYV77223.1$GCA_002255365.1
mae---gnevlvvaskvknyirdksgmntsasvlevlsnrlraicdqaienarrdg-rktvkdrdv-----
>1961499_Bacteriovoracaceae^bacterium^UBA843@DBGX01000003.1-375$GCA_002295965.1
ms---kelemllvgsktkealks-tglnvsgealdklnervhqlvkeaqercvnng-rktvkatdf-----
>1947541_Spirochaeta^sp.^UBA2779@DEIH01000107.1-9$GCA_002352375.1
ma----eketlvvaskvkayikttadmkcsaavidvlsdkiremcdtaienakaak-rktvqdkdf-----
>1952203_Leptospiraceae^bacterium^UBA3465@DFRK01000022.1-19$GCA_002378225.1
mse---ekeqlvvasktrayiks-qgcmvsadaveelnkkvyaiidaavqrtkdnk-rstlrphdf-----
>1961485_Bacteriovoracaceae^bacterium^UBA4207@DFTR01000016.1-62$GCA_002379495.1
aa----ekemllvgsktkdaikg-tglnvasdaldklnevvhqlvkdaqvrceang-rktvrasdf-----
>1947542_Spirochaeta^sp.^UBA5339@DHQL01000011.1-164$GCA_002408085.1
ma----eketlvvsskvknyiksngdlkcsakvidvlsdkiremcdvaienakndk-rktvqekdf-----
>1952205_Leptospiraceae^bacterium^UBA7230@DKTM01000016.1-72$GCA_002473045.1
mse---ekeqlvvasktrayiks-qgcmvsadaveelnkkvyeiidaaiqrtkdnk-rstlrphdf-----
>1975528_Bdellovibrio^sp.^CG12_big_fil_rev_8_21_14_0_65_39_13@PIQ58082.1$GCA_002786895.1
me--nketemllvgsktkdalks-tglnvssealdklnekvhqmvkeaqercvsng-rktvkaadf-----
>2013839_Spirochaetae^bacterium^HGW-Spirochaetae-7@PKL08083.1$GCA_002839245.1
ma----eketlviaskiksfiketselkcsaavidvlsdkvralceaavksaksdg-rktvqekdfk----
>2013835_Spirochaetae^bacterium^HGW-Spirochaetae-3@PKL26742.1$GCA_002839315.1
ma----eketlviaskvkafikdaselkcsaavidalsdkvrsiceeaiksakadg-rktvqekdik----
>2005720_bacterium^BMS3Abin12@GBE09743.1$GCA_002897835.1
mad---gkevlvvaskiknyireqsemntsagvldalsdrlreicdqaienarrdg-rktvkdrdv-----
>2052180_Phycisphaerales^bacterium@PLLM01000040.1-52$GCA_003141275.1
mak---qkevlivaskvrayiks-kkmmtsseaigaisdkvycmldhaaertkanr-rstikpqdl-----
>2094028_Candidatus^Brocadiaceae^bacterium@PUMJ01000017.1-23$GCA_003551305.1
ma---aekemlivgtkvknyike-kdlmsssdvldavndavyelldraaerakgng-rktvqgrdv-----
>301541_Leptospira^broomii^serovar^Hurstbridge^str.^5399@EQA47027.1$GCA_000243715.3
maq-saekdtlivaskvkayiks-kgfmtsgdavdglneklyaliddalkrteank-rttvrptdf-----
>447106_Leptospira^licerasiae^str.^MMD4847@EJZ41866.1$GCA_000244715.3
maq-saekdtlivaskvkayiks-kgfmtsgdavdglneklygliddalkrteank-rttvrptdf-----
>409998_Leptospira^wolffii^serovar^Khorat^str.^Khorat-H2@EPG67580.1$GCA_000306115.2
maq-saekdtlivaskvkayiks-kgfmtsgdavdglneklyaliddalkrteank-rttvrptdf-----
>48782_Leptospira^fainei^serovar^Hurstbridge^str.^BUT^6@EPG75942.1$GCA_000306235.2
maq-saekdtlivaskvkayiks-kgfmtsgdavdglneklyaliddalkrteank-rttvrptdf-----
>1242992_Leptospira^sp.^B5-022@EMJ96947.1$GCA_000347035.1
maq-saekdtlivaskvkayiks-kgfmtsgdavdglneklygliddalkrteank-rttvrptdf-----
>29506_Leptospira^inadai^serovar^Lyme@PNV74944.1$GCA_001704175.2
maq-saekdtlivaskvkayiks-kgfmtsgdavdglneklyaliddalkrteank-rttvrptdf-----
>1797866_Deltaproteobacteria^bacterium^RIFCSPHIGHO2_12_FULL_40_32@OGQ20691.1$GCA_001798255.1
mak-kggkevlvvaskvrsyiks-kkcmtssdaidaiskkvyalldcavertkanr-rstvkpqdl-----
>1801980_Planctomycetes^bacterium^RIFCSPHIGHO2_12_FULL_52_36@OHB94320.1$GCA_001828545.1
maa-kkgqeilvvaskvreyiks-kgcltsgelvpalssklhccidgaiarakgng-rktvnakdv-----
>1986848_Proteobacteria^bacterium^TMED72@RPG04011.1$GCA_002170485.2
msd---ssevivvaskvkayiksqgdmktsanvlqtlsdrirtlcdeamesarsdg-rktvldrdip----
>1986661_bacterium^TMED88@OUV35610.1$GCA_002171515.1
msd---snevlvvaskiknhiknqgdmktsasvlqalsdrlrslcdqaienarsdg-rktvldrdip----
>1952885_Spirochaetaceae^bacterium^UBA1318@DBTK01000092.1-15$GCA_002307015.1
ma----eketlviaskvkayiketselkcsaavidalsdkvralcdeavkkaqadk-rktvqekdfq----
>1948125_Planctomycetes^bacterium^UBA1146@DCAA01000043.1-61$GCA_002311345.1
ms----dremllvgskakaalkv-hdvnvggdalaglneilhraieqaakrassng-rktvrshdfvc---
>1948547_Deltaproteobacteria^bacterium^UBA4427@DGPZ01000200.1-27$GCA_002390675.1
ms----dkevlvvaskiknyikssgdmktsagvldtlsdrlrvmcdqaiesarsdg-rktvldrdfs----
>2026802_Waddliaceae^bacterium@MBB64678.1$GCA_002709385.1
------msdtlvvaskvkkyikeqsgmnssssvmdaltkiverecaqaierarhak-rktvmdrdfdlgm-
>2014307_Elusimicrobia^bacterium^CG06_land_8_20_14_3_00_38_11@PIU84015.1$GCA_002780205.1
mik---vaetvvvvskikkmgke-aglrtgkdyiealsakvdslvkasiekakldgkkktmgaedli----
>1973975_Deltaproteobacteria^bacterium^CG11_big_fil_rev_8_21_14_0_20_47_16@PIR19853.1$GCA_002796325.1
mak-askkeiavvvskvkdyvks-kgcmtsaeaiptlsdkiyclidkaiertkang-rqtikpqdl-----
>2023177_Leptospira^hartskeerlii@PJZ33651.1$GCA_002811475.1
maq-saekdtlivaskvkayiks-kgfmtsgdavdglneklygliddalkrteank-rttvrptdf-----
>2023183_Leptospira^saintgironsiae@PJZ50201.1$GCA_002811765.1
maq-saekdtlivaskvkayiks-kgfmtsgdavdglneklygliddalkrteank-rttvrptdf-----
>2023191_Leptospira^perolatii@PJZ70190.1$GCA_002811865.1
maq-naekdtlivaskvkayiks-kgfmtsgdavdglneklyaliddalkrtesnk-rttvrptdf-----
>2023198_Leptospira^haakeii@PKA18868.1$GCA_002812045.1
maq-saekdtlivaskvkayiks-kgfmtsgdavdglneklygliddalkrteank-rttvrptdf-----
>2023192_Leptospira^neocaledonica@PJZ76278.1$GCA_002812205.1
maq-saekdtlivaskvkayiks-kgfmtsgdavdglneklygliddalkrteank-rttvrptdf-----
>1917820_Leptospira^johnsonii@GBF37798.1$GCA_003112675.1
maq-saekdtlivaskvkayiks-kgfmtsgdavdglneklygliddalkrteank-rttvrptdf-----
>173_Leptospira^interrogans^serovar^Lai^str.^56601@AAN49657.2$GCA_000092565.1
magknveretlivtskvkayiks-kgfmtsgdaidglnekihqliddavkrtesnk-rstvrptdf-----
>959_Bdellovibrio^bacteriovorus^HD100@CAE77736.1$GCA_000196175.1
------maevlvvtskvkklikekgqmntsaetidvlskaieqlclkgvesakadg-rktvmardividhl
>100053_Leptospira^alexanderi^serovar^Manhao^3^str.^L^60@EQA61311.1$GCA_000243815.3
magknveketlivtskvkayiks-kgfmtsgdaidglnekihqlideavkrtesnk-rstvrptdf-----
>1137606_Leptospira^mayottensis^200901116@AZQ01991.1$GCA_000306675.3
magknveketlivtskvkayiks-kgfmtsgdaidglnekihqlideavkrtesnk-rstvrptdf-----
>28183_Leptospira^santarosai^serovar^Shermani^str.^LT^821@EKT86906.1$GCA_000313175.2
magknveketlivtskvkayiks-kgfmtsgdaidglnekihqlideavkrtesnk-rstvrptdf-----
>959_Bdellovibrio^bacteriovorus^str.^Tiberius@AFX99764.1$GCA_000317895.1
------maevlvvtskvkklikekgqmntsaetidvlskaieqlclkgvesakadg-rktvmardividhl
>28184_Leptospira^weilii^serovar^Ranarum^str.^ICFT@EMY76476.1$GCA_000332415.2
magknveketlivtskvkayiks-kgfmtsgdaidglnekihqliddavkrtesnk-rstvrptdf-----
>28452_Leptospira^alstonii^serovar^Pingchang^str.^80-412@EQA78361.1$GCA_000332555.2
magknveketlivtskvkayiks-kgfmtsgdaidglnekihqliddavkrtesnk-rstvrptdf-----
>28182_Leptospira^noguchii^str.^Bonito@EMI71089.1$GCA_000346655.1
magknveretlivtskvkayiks-kgfmtsgdaidglndkihqliddavkrtesnk-rstvrptdf-----
>959_Bdellovibrio^bacteriovorus^W@AHI04556.1$GCA_000525675.1
------madvlvvtskvkklikekgemntsaetidvlskaieqlclkgvesakadg-rktvmardividhl
>29507_Leptospira^kirschneri^serovar^Mozdok@KON76190.1$GCA_000772835.2
magknveretlivtskvkayiks-kgfmtsgdaidglnekihqliddavkrtesnk-rstvrptdf-----
>1569284_Bdellovibrio^sp.^ArHS@KHD88581.1$GCA_000786105.1
------maevlvvtskvkklikekgqmntsaetidvlskaieqlclkgiesakadg-rktvmardividhl
>1797390_Bdellovibrionales^bacterium^RIFCSPHIGHO2_02_FULL_40_15@OFZ33161.1$GCA_001769935.1
------madvlvvtskvkkfikeksemntsaetvdvlskaierlcqkgiesakadg-rktvmardiiidhi
>1801957_Planctomycetes^bacterium^GWF2_41_51@OHB51994.1$GCA_001825665.1
makkkagkeslivaskvkayvks-kkmmtsadalgalsnkiycildgacertkanr-rstlkpqdl-----
>1801958_Planctomycetes^bacterium^GWF2_42_9@OHB58099.1$GCA_001825675.1
makkkagkeslivaskvkayvks-kkmmtsadalgalsdkiycildcacertklnr-rstlkpqdl-----
>1802186_Spirochaetes^bacterium^GWE2_31_10@OHD51283.1$GCA_001829335.1
mse-qaknevlvvssklksyiketsglstsaavidavsakikemcdkaienakndk-rktvmdrdf-----
>1958811_Leptospira^venezuelensis@NETS01000008.1-82$GCA_002150035.1
maq-saekdtlivaskvkayiks-kgfmtsgdavdglneklygliddalkrteank-rttvrptdf-----
>1732569_Bdellovibrio^sp.^SKB1291214@OWT45931.1$GCA_002209355.1
------maevlvvtskvkklikekggmntsaetidvlskaieqlclkgvesakadg-rktvmardividhi
>1970323_Bdellovibrio^sp.^28-41-41@OYZ13022.1$GCA_002256935.1
------madilvvtskikkiikekgdmntsaatievlskaverlclkgiesakadg-rktvmdrdiiidhi
>1961470_Myxococcales^bacterium^UBA727@DBLJ01000018.1-4$GCA_002298025.1
ma----nasdlcvkskikeaikt-qelncagdvfdaldsvintcltqgaarakang-rktvkghdifas--
>1951191_Phycisphaerales^bacterium^UBA2266@DDXG01000001.1-6$GCA_002347125.1
mak-kdardplvvtskmkayiks-kkmmtssdavgalndkiyalldeaiartkank-rstvkpqdl-----
>2030800_Elusimicrobia^bacterium@PCI39445.1$GCA_002401485.1
ma---kkkdmllvgsktkevlkk-gkvnvsgdaleglnevvywyvdqavkrakang-rktvrahdfcin--
>2026715_Bdellovibrionaceae^bacterium@MAE72906.1$GCA_002686065.1
------msevlvvtskvkklikdqggcntsaetievlsqavkalcergveaakadg-rktvmardiqadhl
>1975526_Bdellovibrio^sp.^CG10_big_fil_rev_8_21_14_0_10_47_8@PIS11635.1$GCA_002773975.1
------madvlvvtskvkkfikekgemntsaetvdvlskaieqlcakgieaakadg-rktvmtrdividhl
>1973927_Bdellovibrionales^bacterium^CG10_big_fil_rev_8_21_14_0_10_45_34@PIU00600.1$GCA_002778785.1
------msdtlvvtskvkkiikekggcntsgetiemltkaverlclkgvesaksdg-rktvmardividhi
>2014311_Elusimicrobia^bacterium^CG11_big_fil_rev_8_21_14_0_20_64_6@PIR15170.1$GCA_002796275.1
ma---kkreplviaskakallkk-agcntsgdaleglnsmvyyylvqaakrakang-rktvrihdfhid--
>1973975_Deltaproteobacteria^bacterium^CG11_big_fil_rev_8_21_14_0_20_47_16@PIR20357.1$GCA_002796325.1
------msevlvvaskvkkyikdkagfntsasavdalslavqhlldhaitsagqeg-rktvmdrdvtkeal
>408139_Leptospira^kmetyi@PJZ30642.1$GCA_002811455.1
magknveketlivtskvkayiks-kgfmtsgdaidglnekihqliddavkrtesnk-rstvrptdf-----
>2023186_Leptospira^adleri@PJZ52582.1$GCA_002811845.1
magknveketlivtskvkayiks-kgfmtsgdaidglnekihqliddavkrtesnk-rstvrptdf-----
>2023184_Leptospira^barantonii@PJZ56764.1$GCA_002811925.1
magknveketlivtskvkayiks-kgfmtsgdaidglnekihqliddavkrtesnk-rstvrptdf-----
>2023197_Leptospira^elllisii@PJZ94149.1$GCA_002811955.1
magknveketlivtskvkayiks-kgfmtsgdaidglnekihqliddavkrtesnk-rstvrptdf-----
>2202201_Leptospira^yasudae@RHX80014.1$GCA_003545865.1
magknveketlivtskvkayiks-kgfmtsgdaidglnekihqliddavkrtesnk-rstvrptdf-----
>2202203_Leptospira^stimsonii@RHX84955.1$GCA_003545875.1
magknveketlivtskvkayiks-kgfmtsgdaidglnekihqliddavkrtesnk-rstvrptdf-----
>28184_Leptospira^weilii^str.^LNT^1194@AHQX01000250.1-7$GCA_000246635.2
magknveketlivtskvkayiks-kgfmtsgdaidglnekihqlideavkrtesnk-rstvrptdf-----
>795830_Candidatus^Brocadia^sinica^JPN1@GAN32657.1$GCA_000949635.1
ms----ekeilvvvsklknyirstsgmntasnvaeilsdtirrlcdqaiekaktdg-rktvmerdftsev-
>1391653_Vulgatibacter^incomptus@AKU91781.1$GCA_001263175.1
mae---eremllvqskvrevikakqgvrtsedfltglndvvhaaidkaierakkng-ratlrdydl-----
>1704029_Planctomycetes^bacterium^SM23_32@KPK65805.1$GCA_001303885.1
mayehgakemlivgtkvknyvks-kglmsssdvldslnhavykaldkaverakang-rktvqgrdv-----
>1752195_Bdellovibrionales^bacterium^Ga0074137@LNDT01000037.1-136$GCA_001464715.1
------madvlvvtskvkklikekgdcntssetvdvlskaierlcqkgiesakadg-rktvmardividhl
>1752196_Bdellovibrionales^bacterium^Ga0074139@LNEB01000015.1-180$GCA_001464795.1
------mnevlvvtskvkkiikeqggmntsaatieilskaverlclkgieqakqdg-rktvmdrdividhi
>1817870_Candidatus^Lindowbacteria^bacterium^RIFCSPLOWO2_12_FULL_62_27@OGH61338.1$GCA_001784175.1
ma---kklemlvvsskvkgllkk-akcntagdaldglngvvhwyiaeaaarakang-rktvrkhdfcaca-
>1797895_Deltaproteobacteria^bacterium^RIFOXYA12_FULL_58_15@OGQ89507.1$GCA_001798605.1
map-pppdeilvvaskvkayinarsglntsagvmealsdkirvlcdlairsaqqhe-rktvldrdvh----
>1797281_Candidatus^Andersenbacteria^bacterium^RIFCSPHIGHO2_12_FULL_45_11@OGY34303.1$GCA_001817095.1
mrr-vsmsellvvaskvraylke-knakmsgdlpeainakvmailddatgrsrgnk-rttvkpqdv-----
>1961525_Bdellovibrionaceae^bacterium^UBA840@DBHA01000029.1-85$GCA_002295565.1
------madvlvvtskvkkyikengqcntasetidslsqavealckrgienakadg-rktvmardivtdhl
>1961504_Bdellovibrionaceae^bacterium^UBA1609@DCMZ01000003.1-379$GCA_002321895.1
------maevlvvtskvkklikeagecntsaetieilsqaveklcrkgldsaksdg-rktvmardipidhi
>1961507_Bdellovibrionaceae^bacterium^UBA2351@DDTZ01000182.1-38$GCA_002344565.1
------madilvvtskikkiikekgemntsaatievlskaverlclkgiesakadg-rktvmdrdiiidhi
>1961506_Bdellovibrionaceae^bacterium^UBA2339@DDUL01000036.1-151$GCA_002344785.1
------madvlvvtskvkklikekgecntsaetidvlskaierlclkgieaakadg-rktvmardividhi
>1961505_Bdellovibrionaceae^bacterium^UBA2316@DDVI01000027.1-28$GCA_002345205.1
------madilvvtskikkiikekgdmntsaatievlskaverlclkgiesakadg-rktvmdrdiiidhi
>1961513_Bdellovibrionaceae^bacterium^UBA3535@DFOS01000024.1-227$GCA_002376845.1
------maevlvvtskikkhiketggcntsaetvevlskaveklcqkgvdaakadg-rktvmardividhi
>1961378_Bdellovibrio^sp.^UBA4095@DFXZ01000004.1-683$GCA_002381805.1
------madvlvvtskvkklikekgemntsaetidvlskaieqlclkgvesakadg-rktvmardividhl
>1961515_Bdellovibrionaceae^bacterium^UBA5009@DGYJ01000126.1-18$GCA_002396665.1
------maevlvvtskvkklikekgdmntsaatieilskaieklclkgvesakadg-rktvmdrdiiidhi
>1948858_Patescibacteria^group^bacterium^UBA6539@DJKP01000049.1-7$GCA_002434675.1
mkg-etmadmlivsskvkahims-qgcatsadalgaindkvvamlneacgrcqknk-ratvkpqdv-----
>1961496_Bacteriovoracaceae^bacterium^UBA6935@DKAD01000130.1-13$GCA_002450715.1
ms--eektevlvvasklknyiksesgmntssavmaklsdkvrelcdqaiananssn-rktvmdrdfd----
>453816_Bdellovibrio^exovorus^JSS@AGH94288.1$GCA_000348725.1
------msevlvvtskvkkfikekgemntsaetidmlskaierlclkgiesakadg-rktvmardiiidhi
>237368_Candidatus^Scalindua^brodae@KHE93402.1$GCA_000786775.1
msd-nsekevlvvtsklkkyiressgmstsanvapalsdtirnlcnqavenakadr-rktvmdrdfs----
>1797397_Bdellovibrionales^bacterium^RIFOXYC1_FULL_54_43@OFZ52759.1$GCA_001770075.1
mee---aaeilvvvskvkqyirshsqmntseavmevlstkirgylddairsavqng-rktvldrdlp----
>1801966_Planctomycetes^bacterium^RBG_16_41_13@OHB70328.1$GCA_001828295.1
msn-eneqevlvvisklknyirstagmntagnvasklsgivrnlcdqaienaksdg-rktvmekdfs----
>1805216_Candidatus^Hydrogenedentes^bacterium^CG1_02_42_14@OIO28887.1$GCA_001871695.1
makskpasiqvvlasrikevaka-ggvrvsgdfveaankatvesikaaiarakang-rqtirpqdi-----
>1961477_Bacteriovoracaceae^bacterium^UBA1511@DCQT01000033.1-118$GCA_002323535.1
mg--kkdlemllvgsktkeaikgdstfnvsgdaldalnqivhdlvmkartrcseng-rktvrasdf-----
>1961478_Bacteriovoracaceae^bacterium^UBA2394@DDSI01000147.1-21$GCA_002343335.1
ma--kkkmepiivtskakailkk-ygcntagdamdglngwaywlleqaakrakang-rktvrnydfivm--
>1284222_Candiadtus^Scalindua^japonica@GAX59425.1$GCA_002443295.1
msd-nsdkevlivtsklkkyirsssglstsanvapalsdtirnlcdqavenakadr-rktvmdrdft----
>1284222_Candiadtus^Scalindua^japonica@GAX62348.1$GCA_002443295.1
makkkkerdvlvvaskvreyvks-ndcntsgefiselsnsvydlidkavnraqgnn-rktiqakdv-----
>1948562_Deltaproteobacteria^bacterium^UBA6930@DKAI01000171.1-9$GCA_002450755.1
maaktkpaeliiskarvknavkk---cnvgsefyealdafvreaikaaeqravgnk-rktlkavdl-----
>2013827_Planctomycetes^bacterium^HGW-Planctomycetes-1@PKL49089.1$GCA_002839495.1
makkkagkeclvvaskvkayvks-kkmmtsadaigalsnrlysildcacertkanr-rstlkpqdl-----
>2067063_Verrucomicrobia^bacterium^Opi.OSU.00C@PNEW01000051.1-7$GCA_002922725.1
ms----dsellvvvsklkkyvkekasmntsasaasalsgivrglcdqaienarndr-rktvkdrdfsksd-
>1961372_Candidatus^Peribacter^sp.^UBA2144@DCXE01000068.1-3$GCA_002328295.1
m--------syvvaskikdlvka-kgmmssgdlsdaasalledavskavarakang-rktvrpedl-----
>174633_Candidatus^Kuenenia^stuttgartiensis@DIDR01000069.1-5$GCA_002418245.1
msn-eteqevlvvisklknyirstagmntagnvasklsgivrnlcdqaienaksdg-rktvmekdfs----
>1131277_alpha^proteobacterium^SCGC^AB-629-F11@AQVN01000263.1-16$GCA_000376085.1
m-------n------eleriindankdqinqnseesiinainhldqgkvrvaekin-rkwithqhikksyn
