# Supplementary material for: Histones with an unconventional DNA-binding mode in vitro are major chromatin constituents in the bacterium Bdellovibrio bacteriovorus
Source: Nat Microbiol. 2023 Oct 9;8(11):2006–19. doi: 10.1038/s41564-023-01492-x (PMC10627809; doi:10.1038/s41564-023-01492-x)
Supplement: Supplementary file 10 — Statistical source data for Fig. 2b,e–g. [file 41564_2023_1492_MOESM10_ESM.zip › SourceData_F_2BG.txt]

ID	iBAQ.B_bacteriovorus_WCE1_TR01	iBAQ.B_bacteriovorus_WCE1_TR02	iBAQ.B_bacteriovorus_WCE2_TR01	iBAQ.B_bacteriovorus_WCE2_TR02	PFAM_DNA_binding.x	Nuc_vs_Top_ratio	Final_Localization
CAE77685.1	11496000	10829000	10055000	11488000	1	-2.5	Cytoplasmic
CAE77686.1	79455000	91443000	120870000	123330000	1	-1.46	Cytoplasmic
CAE77687.1	1844000	2185700	2078400	1935000	NA	NA	Cytoplasmic
CAE77688.1	117740000	119280000	120890000	126630000	1	-0.682	Cytoplasmic
CAE77689.1	119350000	129740000	144050000	142660000	1	-0.492	Cytoplasmic
CAE77690.1	2251900	2349100	2683900	2831600	NA	NA	Unknown
CAE77693.1	23100000	24377000	25520000	27438000	0	2.84	Cytoplasmic Membrane
CAE77694.1	1274600000	1219200000	1607500000	1765500000	0	1.67	Cytoplasmic Membrane
CAE77696.1	826520	904740	751990	802920	0	2.72	Unknown
CAE77698.1	60319000	55994000	62955000	63394000	0	-1.63	Cytoplasmic
CAE77699.1	4831600	4322700	8420800	7017000	0	1.36	NA
CAE77700.1	50763000	44511000	57740000	56401000	0	1.19	NA
CAE77701.1	15982000	20914000	21573000	23203000	0	-0.0572	Cytoplasmic Membrane
CAE77702.1	315700000	259030000	330990000	335400000	0	1.14	Cytoplasmic Membrane
CAE77703.1	18974000	13450000	13982000	18609000	0	-0.615	NA
CAE77704.1	581840000	630620000	679390000	693230000	0	-1.62	Unknown
CAE77705.1	542760000	541170000	517620000	533760000	0	-1.75	Unknown
CAE77706.1	NA	NA	NA	NA	0	4.58	Cytoplasmic Membrane
CAE77707.1	140440000	140810000	160280000	145390000	0	4.54	Cytoplasmic Membrane
CAE77708.1	240110000	247440000	265670000	269950000	0	4.45	Cytoplasmic
CAE77709.1	6837500	8357600	6391800	5824900	NA	NA	Unknown
CAE77712.1	12100000	14725000	17774000	16937000	0	-2.72	Cytoplasmic
CAE77713.1	7539300	9126100	7030500	10470000	0	0.182	NA
CAE77714.1	556540000	613150000	556150000	696130000	0	0.0245	Cytoplasmic
CAE77716.1	720160000	757600000	820670000	897020000	0	-1.36	Cytoplasmic
CAE77719.1	1090800	1109100	1024300	1187300	0	0.169	Cytoplasmic
CAE77722.1	330510	344040	476000	450170	NA	NA	Cytoplasmic
CAE77723.1	481740	355530	655630	599360	NA	NA	Cytoplasmic Membrane
CAE77725.1	9601200	12132000	10918000	10854000	0	-4.05	NA
CAE77726.1	NA	NA	NA	NA	0	1.97	Unknown
CAE77727.1	19588000	22205000	22191000	24880000	0	-2.58	Cytoplasmic
CAE77728.1	117270000	117360000	131110000	131500000	0	-1.78	Cytoplasmic
CAE77729.1	28886000	44036000	31037000	40971000	0	9.34	Cytoplasmic
CAE77730.1	5445100	6120400	7549900	6598900	NA	NA	Unknown
CAE77731.1	478860000	601260000	544450000	596980000	0	-1.19	Cytoplasmic
CAE77732.1	18649000	19580000	18480000	19412000	0	2.34	Unknown
CAE77734.1	23120000	21644000	25090000	24081000	0	-3.97	Cytoplasmic
CAE77735.1	3056000	3252000	4007600	3567200	0	-0.406	Cytoplasmic
CAE77736.1	2017800000	2002700000	2209400000	2263300000	1	3.36	Unknown
CAE77737.1	976250	295100	669980	427600	NA	NA	Unknown
CAE77738.1	10440000	10787000	10483000	11378000	1	-1.36	Cytoplasmic
CAE77739.1	14591000	14166000	16191000	14741000	0	-2.48	Unknown
CAE77740.1	13571000	12539000	15090000	15603000	0	-4.87	Cytoplasmic
CAE77741.1	15374000	17249000	15812000	16514000	0	-1.69	Cytoplasmic
CAE77742.1	34225000	30648000	35319000	30511000	0	-2.27	Cytoplasmic
CAE77744.1	157060000	156450000	161390000	177010000	0	2.58	Periplasmic
CAE77745.1	35473000	37173000	44066000	40802000	0	-1.38	Unknown
CAE77746.1	195980000	204880000	203080000	196990000	1	-0.14	NA
CAE77748.1	1106400000	1210400000	1248400000	1372500000	0	0.135	Cytoplasmic
CAE77749.1	25907000	24039000	26022000	25720000	0	-1.44	Cytoplasmic
CAE77750.1	5866700	6743100	7846400	7524600	0	-0.466	Cytoplasmic
CAE77751.1	47277000	46401000	56278000	61555000	0	-1.57	Cytoplasmic
CAE77753.1	1055600	1152100	3315600	1335400	0	-0.00431	Unknown
CAE77755.1	14227000	18031000	15960000	19083000	0	0.334	NA
CAE77756.1	13742000	13929000	13091000	15402000	0	5.94	Cytoplasmic Membrane
CAE77757.1	162480000	172100000	165990000	159940000	0	-1.59	Cytoplasmic
CAE77759.1	2729600	3348900	4088200	4681700	0	0.358	NA
CAE77760.1	6052000	6254900	7503600	5957800	0	-0.474	Unknown
CAE77761.1	8276000	9979900	8885700	10662000	0	-4.07	Unknown
CAE77763.1	2679700	2831100	3278200	2453700	0	-3.03	Periplasmic
CAE77764.1	41705000	41773000	42267000	44199000	0	-1.92	Cytoplasmic
CAE77765.1	10852000	12106000	12645000	13413000	0	2.73	Unknown
CAE77766.1	13712000	13685000	14870000	13402000	0	9.98	Cytoplasmic
CAE77770.1	793660	891170	1204300	852750	NA	NA	Unknown
CAE77772.1	935240	968700	1781200	1122400	1	2.6	Unknown
CAE77773.1	741300	971640	4417000	4530700	0	-0.04	Unknown
CAE77774.1	10470000	8700900	7759800	7920200	0	2.93	Unknown
CAE77776.1	80336000	88351000	95510000	109110000	0	2.78	Cytoplasmic
CAE77777.1	131580000	135600000	142730000	140380000	0	-0.738	Cytoplasmic
CAE77778.1	19484000	20351000	23956000	23913000	0	4.13	Unknown
CAE77779.1	47313000	45138000	62384000	55872000	0	5.18	Outer Membrane
CAE77780.1	21089000	19454000	23813000	23780000	1	-2.1	Cytoplasmic
CAE77783.1	149030000	151400000	172350000	168080000	0	-0.267	Unknown
CAE77784.1	1395500	1421700	1120500	1141100	0	6.21	NA
CAE77785.1	29658000	29837000	33322000	32528000	0	-0.526	NA
CAE77786.1	171620000	185330000	223820000	229090000	0	2.93	Outer Membrane
CAE77787.1	98234000	96719000	100830000	100160000	0	5.58	Unknown
CAE77788.1	4519000	4910900	5887100	5444500	0	5.18	NA
CAE77789.1	4890000	4697400	6182800	5483300	0	2.59	NA
CAE77790.1	NA	NA	NA	NA	0	3.98	Unknown
CAE77791.1	NA	NA	NA	NA	0	3.52	Unknown
CAE77792.1	424010000	413870000	476030000	518320000	NA	NA	Unknown
CAE77793.1	2554700	2926800	3313100	3699700	0	NA	Unknown
CAE77794.1	9727100	9247600	10451000	9129300	0	1.59	Cytoplasmic Membrane
CAE77795.1	154240000	139700000	164040000	166320000	0	-1.59	Cytoplasmic
CAE77797.1	33434000	34433000	34263000	35747000	0	4.7	Outer Membrane
CAE77798.1	10653000	11356000	14109000	14227000	0	0.17	NA
CAE77799.1	258990000	290310000	304660000	307660000	0	-1.74	Cytoplasmic
CAE77800.1	17323000	17308000	18248000	17767000	0	-3.02	Cytoplasmic
CAE77801.1	78883000	81223000	83294000	85478000	0	-0.899	Cytoplasmic
CAE77802.1	90863000	94677000	108420000	107830000	0	-1.45	Cytoplasmic
CAE77803.1	27194000	31520000	36130000	33565000	0	-0.438	Unknown
CAE77804.1	11643000	11039000	10147000	16233000	0	-0.475	NA
CAE77805.1	31234000	30507000	34710000	35804000	0	-1.56	NA
CAE77806.1	8723800	9045400	7964800	9801400	0	-1.19	Cytoplasmic
CAE77808.1	181430000	218280000	210100000	238520000	0	-1.3	Cytoplasmic Membrane
CAE77809.1	23614000	23451000	27198000	21999000	0	3.72	Cytoplasmic Membrane
CAE77810.1	1654500	1164800	2459400	1788800	NA	NA	Cytoplasmic Membrane
CAE77811.1	11163000	11375000	12461000	11672000	0	-3.62	Unknown
CAE77812.1	2195400	2297400	2171100	2646000	0	-0.965	Cytoplasmic Membrane
CAE77813.1	22140000	20299000	28269000	27282000	0	-1.11	Cytoplasmic
CAE77815.1	30678000	29356000	31683000	20284000	0	3	Cytoplasmic Membrane
CAE77816.1	5296100	4980600	5185800	2672400	0	2.18	Cytoplasmic Membrane
CAE77817.1	43252000	45660000	57620000	55421000	0	-1.62	Cytoplasmic
CAE77818.1	25805000	26017000	29269000	25339000	0	-0.948	Unknown
CAE77819.1	16798000	16618000	19940000	19038000	0	2.13	Unknown
CAE77820.1	59826000	62757000	61582000	64268000	0	0.0514	Extracellular
CAE77821.1	36240000	37032000	35492000	37500000	0	1.53	NA
CAE77822.1	48776000	50710000	60585000	55514000	0	7.99	Cytoplasmic
CAE77823.1	10923000	10094000	12923000	12016000	0	-1.31	Cytoplasmic
CAE77824.1	86439000	91190000	100500000	97490000	0	-1.67	Cytoplasmic
CAE77826.1	193110000	191260000	201790000	207640000	1	-0.589	Cytoplasmic
CAE77827.1	9094400	7688900	5848900	7955400	0	0.885	Cytoplasmic Membrane
CAE77828.1	7932500	11072000	8816300	8188000	0	2.25	NA
CAE77829.1	17033000	16389000	15913000	17081000	1	1.71	NA
CAE77830.1	55431000	62265000	61795000	62703000	0	-0.559	NA
CAE77831.1	225170000	230660000	231610000	227040000	0	-1.65	NA
CAE77832.1	101710000	105340000	105150000	135960000	0	0.468	Cytoplasmic Membrane
CAE77833.1	80158000	87688000	121170000	115080000	0	5.24	Unknown
CAE77834.1	2822400	2707200	5359200	6242600	0	-2.1	Unknown
CAE77835.1	3526200	3541400	3646600	4510800	1	0.37	Cytoplasmic Membrane
CAE77836.1	2143800	2305700	2143200	2347400	0	0.893	Cytoplasmic Membrane
CAE77838.1	66340000	58572000	61631000	62901000	0	-0.937	Cytoplasmic Membrane
CAE77842.1	20598000	26442000	23215000	21693000	0	-2.28	Cytoplasmic
CAE77844.1	730100000	676700000	635880000	710870000	0	-2.16	NA
CAE77845.1	1610500	1935900	1522500	1549300	0	-1.02	Cytoplasmic
CAE77846.1	59733000	65535000	71879000	79485000	0	2.87	Periplasmic
CAE77847.1	6664000	6587100	7963200	5542500	0	2.58	Unknown
CAE77848.1	23776000	21166000	29627000	27693000	0	3.68	Cytoplasmic Membrane
CAE77849.1	70753000	79857000	85721000	75584000	0	3.32	Cytoplasmic Membrane
CAE77850.1	21480000	22273000	23747000	24765000	0	-0.165	NA
CAE77852.1	11670000	11891000	12848000	12042000	0	-1.97	Cytoplasmic
CAE77853.1	57231000	59123000	59465000	48539000	0	-1.18	Cytoplasmic
CAE77854.1	15695000	14935000	18364000	18528000	0	-1.41	Unknown
CAE77855.1	14963000	14972000	22170000	22343000	0	-1.82	Cytoplasmic
CAE77856.1	34820000	33716000	31309000	34166000	0	-3.51	Unknown
CAE77857.1	NA	NA	NA	NA	0	NA	Cytoplasmic
CAE77858.1	6181000	6362600	7775500	9045600	0	-0.347	Unknown
CAE77859.1	910060	1345400	2284100	1924500	0	0.894	Outer Membrane
CAE77860.1	76805000	76060000	81204000	81092000	0	3.77	Cytoplasmic Membrane
CAE77861.1	2012100	2039500	2516800	2561700	0	-0.952	Cytoplasmic
CAE77862.1	31232000	35139000	33651000	39905000	0	-0.338	Cytoplasmic
CAE77863.1	32882000	33753000	35580000	35457000	0	-1.54	Cytoplasmic
CAE77864.1	3401100	3255600	4111800	3888800	0	-1.63	Cytoplasmic
CAE77865.1	20540000	22143000	24225000	23760000	0	2.98	Unknown
CAE77866.1	49348000	50074000	56880000	58575000	0	-0.546	NA
CAE77869.1	37573000	39143000	40236000	43178000	0	-3.5	Unknown
CAE77870.1	17691000	17498000	25128000	27693000	0	-1.79	Unknown
CAE77871.1	9680500	10261000	13236000	13092000	0	-0.979	Cytoplasmic
CAE77872.1	11876000	11495000	12995000	13091000	0	0.0685	Extracellular
CAE77874.1	291240000	301990000	345080000	328970000	0	-0.557	Cytoplasmic
CAE77876.1	6656500	9352600	10258000	8446200	0	-0.202	Unknown
CAE77877.1	6833100	5546100	5612600	6973600	0	4.32	Cytoplasmic Membrane
CAE77878.1	21803000	24134000	24932000	26163000	0	1.8	Unknown
CAE77879.1	130140000	134070000	162380000	167340000	0	4.12	Unknown
CAE77881.1	7320000	10465000	13123000	16930000	0	2.12	Cytoplasmic
CAE77884.1	141040000	139900000	146750000	153690000	0	-0.658	NA
CAE77885.1	31504000	35288000	33517000	37021000	0	0.728	NA
CAE77886.1	4217700	4562900	5304200	4504800	0	3.68	Cytoplasmic Membrane
CAE77887.1	9959400	6453600	2354900	5345700	0	2.96	NA
CAE77888.1	744680000	778750000	857700000	880880000	0	-0.91	Cytoplasmic
CAE77889.1	159930000	166420000	176680000	179760000	0	-1.24	Cytoplasmic
CAE77890.1	64201000	67826000	57976000	57608000	0	-1.2	Cytoplasmic
CAE77891.1	7888500	8167200	7156400	7259800	0	-1.97	NA
CAE77892.1	135600000	141880000	157050000	165850000	1	-0.835	Cytoplasmic
CAE77893.1	2915600	3180700	3241600	3617200	0	1.1	Cytoplasmic
CAE77894.1	8762800	9301600	9750000	10521000	1	0.763	NA
CAE77895.1	4968700	4985000	4189100	3702200	0	3.28	Cytoplasmic
CAE77896.1	1463700	1429900	1744900	1553600	0	3.72	NA
CAE77898.1	731240000	720910000	777320000	795470000	0	-1.22	NA
CAE77899.1	75666000	68361000	70138000	72009000	0	-2.16	Cytoplasmic
CAE77901.1	89881000	98690000	115030000	102240000	1	4.49	Cytoplasmic
CAE77906.1	NA	NA	NA	NA	1	1.67	Cytoplasmic
CAE77911.1	301570	250070	0	266100	NA	NA	Cytoplasmic
CAE77912.1	899650	1014800	1097400	1178200	1	-0.0355	Cytoplasmic
CAE77915.1	NA	NA	NA	NA	0	1.66	Unknown
CAE77916.1	1223400	1228700	1209900	1328200	0	-2.8	Unknown
CAE77917.1	2748000	3817900	4485200	1066300	0	-2.46	Cytoplasmic Membrane
CAE77919.1	117410000	119530000	144120000	162220000	0	5.79	Unknown
CAE77920.1	15239000	18433000	16440000	15045000	0	2.17	Cytoplasmic Membrane
CAE77924.1	21130000	23566000	12776000	14030000	0	-4.26	NA
CAE77925.1	241830000	258530000	262660000	284150000	0	-0.768	Cytoplasmic
CAE77926.1	60563000	59121000	67232000	70285000	0	-2.5	Cytoplasmic Membrane
CAE77928.1	6225400	9216900	6616600	8808200	0	-1.81	Unknown
CAE77929.1	164540000	163630000	181680000	186910000	1	-0.565	Cytoplasmic
CAE77930.1	13264000	15170000	14906000	13018000	0	0.0952	Unknown
CAE77931.1	8217600	8217000	9007200	10005000	0	-1.55	Unknown
CAE77932.1	90488000	106700000	99748000	101340000	0	3.73	NA
CAE77933.1	22464000	25773000	27062000	26747000	0	0.498	NA
CAE77934.1	5094700	5003600	3481800	5213300	0	1.21	Unknown
CAE77937.1	1193000	1222900	960610	772530	0	-2.5	Cytoplasmic
CAE77938.1	38007000	45053000	35745000	40330000	0	-1.87	Cytoplasmic
CAE77939.1	0	0	1096900	945040	NA	NA	Unknown
CAE77940.1	14073000	13777000	12549000	11622000	0	-2.65	Unknown
CAE77941.1	211970000	204630000	195550000	197100000	0	3.62	NA
CAE77942.1	5919800	4891200	4023900	4474500	0	0.513	Cytoplasmic Membrane
CAE77943.1	276880000	297280000	288100000	261030000	0	3.98	Cytoplasmic Membrane
CAE77944.1	150610000	166420000	167310000	1.82E+08	0	4.04	NA
CAE77945.1	3143400	3544200	4298500	0	0	6.13	Cytoplasmic Membrane
CAE77946.1	NA	NA	NA	NA	0	3.26	Cytoplasmic Membrane
CAE77948.1	14014000	12791000	14072000	13506000	0	-1.33	Cytoplasmic
CAE77950.1	452790000	485770000	549610000	617500000	0	4.26	Unknown
CAE77951.1	120310000	128490000	127220000	119400000	0	-1.96	Cytoplasmic
CAE77952.1	69698000	72189000	89522000	93780000	0	3.06	Periplasmic
CAE77953.1	6848000	7206400	7976400	8560700	0	-0.282	Unknown
CAE77955.1	2305100	2710500	2233200	2035500	0	-2.63	Periplasmic
CAE77956.1	107930000	123660000	134600000	130880000	1	-2.09	Cytoplasmic
CAE77958.1	14947000	17402000	18223000	9808000	0	-3.25	Unknown
CAE77959.1	797880	583490	1106500	986980	0	NA	NA
CAE77960.1	174500000	167920000	176640000	146970000	0	-2.11	Cytoplasmic
CAE77962.1	3642900	4424000	6622500	6786100	0	-2.4	Cytoplasmic
CAE77966.1	92175000	106510000	90800000	108100000	0	-1.81	Cytoplasmic
CAE77969.1	16502000	15183000	17358000	16095000	0	-2.73	Cytoplasmic
CAE77971.1	189180000	177820000	167300000	168580000	0	-1.83	Periplasmic
CAE77972.1	2032600	3067800	3086800	3694500	1	0.836	NA
CAE77974.1	1937900	2148100	2536500	2999000	0	7.19	Unknown
CAE77975.1	1232600	1248800	2099300	2086500	0	7.71	NA
CAE77976.1	6800500	8888600	7164000	7046800	0	-0.00688	Unknown
CAE77977.1	831570	1315800	1215100	1601000	NA	NA	Cytoplasmic
CAE77978.1	17679000	13830000	15342000	15469000	0	-2.28	Cytoplasmic Membrane
CAE77979.1	3264100	5789500	4014700	5199200	0	-1.4	NA
CAE77980.1	3008800	4214900	4486200	5798200	1	-0.443	Cytoplasmic
CAE77982.1	9751800	15842000	15551000	15960000	0	-4.92	Periplasmic
CAE77983.1	7940100	6537800	8736900	7734900	0	10.1	Unknown
CAE77984.1	8391300	10159000	8223900	6453800	0	2.59	NA
CAE77985.1	23466000	17823000	22746000	19580000	0	-3.69	Unknown
CAE77987.1	NA	NA	NA	NA	0	0.181	Cytoplasmic
CAE77988.1	5132800	3642700	5310500	4034000	NA	NA	Cytoplasmic Membrane
CAE77989.1	1536800	1441300	1522100	1456900	NA	NA	NA
CAE77990.1	11663000	14356000	26206000	15092000	0	-0.949	Cytoplasmic
CAE77991.1	5093000	4922900	5688300	6541500	0	0.168	Unknown
CAE77992.1	201800000	214480000	222060000	206910000	0	-2.13	Cytoplasmic
CAE77993.1	27616000	31821000	30541000	29301000	0	-1.81	Cytoplasmic
CAE77994.1	1984900000	2021800000	2351900000	2302300000	0	-1.4	Unknown
CAE77995.1	20368000	20869000	20311000	21575000	0	-2.42	Periplasmic
CAE77996.1	17611000	23015000	23066000	25279000	0	-0.661	Cytoplasmic Membrane
CAE77997.1	5791700	6324000	6118100	6404100	0	-0.136	Cytoplasmic Membrane
CAE77998.1	10882000	14593000	15197000	13610000	0	-2.63	Cytoplasmic
CAE78000.1	487700	653600	619740	734810	NA	NA	NA
CAE78002.1	264930	256240	270370	307200	NA	NA	Cytoplasmic Membrane
CAE78007.1	1674600	1401000	2112000	1578200	0	0.192	Unknown
CAE78008.1	114170000	110030000	107720000	106060000	0	-1.4	Cytoplasmic
CAE78009.1	413590000	432710000	493820000	456420000	0	-1.43	NA
CAE78010.1	26940000	24890000	32688000	32430000	0	-0.723	Cytoplasmic Membrane
CAE78011.1	24574000	25860000	28591000	28862000	0	-0.336	Cytoplasmic Membrane
CAE78012.1	1219200	1514600	0	1744000	0	4.77	Unknown
CAE78014.1	87424000	87910000	96049000	94098000	0	-1.19	NA
CAE78015.1	89496000	96493000	96560000	95666000	0	-1.4	Cytoplasmic
CAE78016.1	65602000	64122000	67299000	71256000	1	-1.09	NA
CAE78017.1	1552900	1525600	1147800	1457300	0	6.53	Cytoplasmic Membrane
CAE78018.1	6247500	5497500	7536100	6081200	NA	NA	Cytoplasmic
CAE78020.1	4460700	4395100	5596300	4611200	0	-2.35	Unknown
CAE78021.1	213040000	220690000	280120000	257520000	0	-1.76	Cytoplasmic
CAE78022.1	372730000	388460000	419810000	388750000	1	-2.02	Cytoplasmic
CAE78023.1	32284000	52836000	54169000	47093000	0	-1.7	Unknown
CAE78024.1	36977000	40481000	44944000	37086000	0	-1.71	Cytoplasmic
CAE78025.1	17239000	17703000	19331000	19808000	0	-1.94	Cytoplasmic
CAE78026.1	17908000	17506000	17963000	20445000	0	-4.4	Unknown
CAE78027.1	60621	223720	534020	382150	NA	NA	NA
CAE78028.1	NA	NA	NA	NA	1	3.21	NA
CAE78031.1	23435000	25638000	28274000	23913000	0	2.61	Unknown
CAE78034.1	8102000	10163000	9119300	11272000	0	-1.27	Cytoplasmic
CAE78035.1	7375700	6691700	8331300	7895700	0	-1.78	NA
CAE78036.1	16952000	17096000	18910000	17623000	0	-2.39	Unknown
CAE78037.1	184440000	176730000	200160000	204750000	0	-1.4	NA
CAE78041.1	5741600	5939500	3083800	5900900	0	0.313	NA
CAE78042.1	1399500	1059700	1538500	947530	0	-0.635	Unknown
CAE78043.1	72152000	84723000	106370000	110110000	0	3.85	Unknown
CAE78044.1	6936600	6220100	6716400	5960700	0	1.38	Cytoplasmic
CAE78046.1	1695400	1900700	1583000	2204300	0	0.59	Cytoplasmic
CAE78047.1	61050000	64899000	69355000	71963000	0	-1.94	Cytoplasmic
CAE78048.1	16305000	17992000	14332000	16157000	0	-1.7	Unknown
CAE78050.1	26321000	27760000	28572000	28905000	0	-3.32	Cytoplasmic
CAE78053.1	47222000	45438000	48792000	50049000	0	11.1	Cytoplasmic
CAE78057.1	2136100	1580700	2277000	2250400	0	2.15	Unknown
CAE78060.1	23271000	24195000	23828000	25337000	0	-2.97	Periplasmic
CAE78061.1	4396400	5202300	6512500	7567100	0	1.95	Cytoplasmic Membrane
CAE78062.1	7408700	8137600	5974600	9382700	0	-0.0342	NA
CAE78063.1	14299000	10063000	201530000	10189000	0	-1.56	Unknown
CAE78064.1	4828500	4738000	4567500	5956900	0	-1.44	Cytoplasmic
CAE78066.1	4861800	2398000	2224300	2714100	1	-1.54	Cytoplasmic
CAE78067.1	22514000	27118000	32771000	29769000	0	4.59	Unknown
CAE78068.1	32835000	35138000	30430000	35996000	0	2.4	Cytoplasmic Membrane
CAE78069.1	42672000	42738000	47033000	48485000	0	2.94	Cytoplasmic Membrane
CAE78070.1	14780000	15159000	16099000	15561000	0	3.14	NA
CAE78071.1	27407000	27530000	30587000	20850000	0	2.38	NA
CAE78072.1	30548000	29950000	39246000	43901000	0	8.01	Outer Membrane
CAE78077.1	101650000	113640000	114590000	116020000	0	0.782	Cytoplasmic
CAE78079.1	768190	1007500	984090	1195700	0	0.704	NA
CAE78080.1	837970	880810	1639700	859760	0	0.977	NA
CAE78082.1	10089000	9957600	16990000	16072000	0	5.58	Unknown
CAE78083.1	4924700	5354200	5267000	4861500	0	-2.59	Cytoplasmic
CAE78084.1	3878500	4535700	5051500	5062100	0	-1.24	Cytoplasmic
CAE78086.1	24844000	26873000	30260000	28470000	0	-2.46	Cytoplasmic
CAE78087.1	3285500	5410600	8538500	5054500	0	5.88	Unknown
CAE78093.1	NA	NA	NA	NA	0	3.28	Cytoplasmic Membrane
CAE78094.1	54184000	54757000	62602000	56080000	0	3.5	Unknown
CAE78097.1	11391000	11591000	12128000	13523000	0	2.43	Cytoplasmic
CAE78100.1	269270	7472100	7058900	7227600	NA	NA	Unknown
CAE78102.1	1859200	2052600	1960500	1919300	0	0.236	Cytoplasmic Membrane
CAE78103.1	7299100	4414400	6712400	5124200	0	0.019	Cytoplasmic
CAE78104.1	NA	NA	NA	NA	0	0.129	Unknown
CAE78105.1	8040400	9417500	9860200	10004000	0	-0.464	Cytoplasmic
CAE78106.1	27295000	31721000	32200000	28452000	0	-2.27	Cytoplasmic
CAE78107.1	191900000	184520000	204930000	203430000	0	3.56	Unknown
CAE78113.1	3501700	3699300	3699900	3772400	0	-2.51	Cytoplasmic
CAE78114.1	107930000	114400000	130910000	141750000	0	1.78	NA
CAE78115.1	41373000	51629000	49421000	53485000	1	-1.46	NA
CAE78119.1	21652000	21081000	24542000	21909000	0	-1.99	Cytoplasmic
CAE78120.1	21348000	21208000	26600000	26306000	0	-0.61	Unknown
CAE78121.1	58057000	57908000	68620000	70620000	0	-1.24	Cytoplasmic
CAE78122.1	126830000	133100000	156400000	154310000	0	-2.13	Unknown
CAE78123.1	21450000	21056000	21453000	22136000	1	0.51	Cytoplasmic
CAE78126.1	37474000	31036000	36465000	38790000	1	0.722	Cytoplasmic
CAE78129.1	2487000	2680000	3252500	2992800	0	6.86	Cytoplasmic Membrane
CAE78134.1	385940	237950	493050	254110	NA	NA	Cytoplasmic Membrane
CAE78135.1	60299000	52659000	60712000	62126000	0	-1.21	Cytoplasmic Membrane
CAE78136.1	19615000	22842000	25086000	22608000	0	-2.04	Cytoplasmic Membrane
CAE78137.1	39887000	35895000	45504000	40222000	0	-0.137	NA
CAE78142.1	44817000	45336000	42937000	46830000	0	-2.74	Cytoplasmic
CAE78143.1	210900000	190590000	209870000	204290000	0	0.81	Periplasmic
CAE78146.1	7325700	7434200	7556800	7498500	1	-0.999	Cytoplasmic
CAE78147.1	83511000	94170000	108900000	82735000	0	5.59	Unknown
CAE78149.1	2625900	16197000	2675500	2851800	0	3.56	Periplasmic
CAE78150.1	540680	748740	652860	624270	0	1.36	Cytoplasmic
CAE78151.1	745390	737880	770320	546340	0	3.01	Extracellular
CAE78153.1	194850000	218940000	257300000	300290000	0	5.74	Outer Membrane
CAE78154.1	101790000	111540000	122510000	129440000	0	5.08	Periplasmic
CAE78155.1	9060700	10218000	11508000	8205600	0	-0.513	NA
CAE78157.1	36402000	43102000	44544000	48834000	0	-1.63	NA
CAE78158.1	8304600	8349100	12326000	11242000	0	2.25	Unknown
CAE78159.1	2450400	2540900	4934000	3587600	0	0.73	NA
CAE78162.1	1228000	1740300	1858300	1539500	NA	NA	NA
CAE78167.1	0	23784000	0	0	0	0.65	Cytoplasmic Membrane
CAE78168.1	10816000	10027000	11478000	9797100	1	-0.431	Cytoplasmic
CAE78169.1	2361600	2082900	2312200	2581900	0	6.57	Cytoplasmic Membrane
CAE78172.1	334050	277610	948450	840600	0	5.21	Outer Membrane
CAE78174.1	773880	700150	1405300	1133800	0	5	Cytoplasmic Membrane
CAE78176.1	22247000	24612000	26531000	26760000	1	-1.07	Cytoplasmic
CAE78180.1	NA	NA	NA	NA	0	5.89	Unknown
CAE78181.1	235340000	280310000	290600000	328400000	1	-0.133	Cytoplasmic
CAE78182.1	122820000	116770000	128540000	137220000	0	-1.14	Cytoplasmic
CAE78183.1	227170000	241900000	269100000	269780000	0	1.04	Periplasmic
CAE78185.1	2258200	2228100	2333100	1269900	NA	NA	Cytoplasmic Membrane
CAE78186.1	9320300	10144000	11674000	11730000	0	5.19	Cytoplasmic
CAE78187.1	1742400	1788700	1897400	1159800	0	5.44	Unknown
CAE78188.1	1053400	1331300	13567000	650860	NA	NA	NA
CAE78189.1	NA	NA	NA	NA	0	4.5	Unknown
CAE78190.1	3717100	3559400	2633700	2561200	0	0.902	Unknown
CAE78191.1	3204300	3475500	4138700	3862700	0	1.56	NA
CAE78192.1	113110000	122690000	129520000	124040000	1	-0.81	Cytoplasmic
CAE78193.1	138620000	146920000	178300000	1.80E+08	0	2.78	Extracellular
CAE78197.1	14589000	15561000	15724000	16239000	0	-0.0763	Cytoplasmic
CAE78199.1	9276800	8243100	8770700	8345700	0	-0.984	Cytoplasmic
CAE78200.1	32732000	31642000	35876000	43628000	0	-1.25	Cytoplasmic
CAE78201.1	19541000	16153000	17505000	17447000	0	-0.786	Cytoplasmic
CAE78202.1	16852000	17192000	18987000	19468000	0	3.81	Cytoplasmic Membrane
CAE78203.1	NA	NA	NA	NA	0	3.75	Unknown
CAE78204.1	NA	NA	NA	NA	0	4.27	Periplasmic
CAE78205.1	NA	NA	NA	NA	0	3.6	Periplasmic
CAE78207.1	1993000	2153100	2588900	2557700	0	0.0285	NA
CAE78208.1	30564000	32518000	32093000	37907000	0	1.95	Unknown
CAE78209.1	3590300	3573400	2427000	2548000	0	-0.118	NA
CAE78210.1	8383900	10118000	8688900	10259000	0	0.719	Cytoplasmic Membrane
CAE78211.1	37613000	39101000	39400000	44804000	0	0.856	Unknown
CAE78217.1	4193100	3852000	4349600	4298900	0	0.469	Cytoplasmic
CAE78222.1	80766000	90227000	90523000	102390000	0	-1.26	Cytoplasmic
CAE78223.1	35787000	40674000	42587000	39473000	0	3.76	Cytoplasmic
CAE78224.1	8624200	8889900	7339300	9412500	0	-3.38	Cytoplasmic
CAE78225.1	9586500	9103300	9666100	11357000	0	-3.17	Cytoplasmic
CAE78226.1	924200	1176600	1630000	1046700	NA	NA	Cytoplasmic
CAE78227.1	7623700	7252200	8129000	7283600	1	0.329	Cytoplasmic Membrane
CAE78228.1	25342000	23653000	24887000	27600000	1	-2.46	Cytoplasmic
CAE78229.1	NA	NA	NA	NA	1	-0.351	NA
CAE78230.1	5181700	5370400	6041100	6499300	0	-0.659	Unknown
CAE78232.1	28597000	29151000	31610000	32967000	0	-1.12	Cytoplasmic
CAE78234.1	2698100	3935100	3273900	2750900	0	1.9	Unknown
CAE78236.1	3414800	2860200	4413500	4134500	0	2.93	Unknown
CAE78240.1	74832000	65341000	82186000	68057000	0	-1.21	Cytoplasmic
CAE78242.1	36249000	39093000	37820000	40497000	0	-2.16	Cytoplasmic
CAE78243.1	142430000	131110000	153960000	165130000	0	-1.59	Cytoplasmic
CAE78244.1	11700000	13452000	14366000	14632000	0	0.285	Cytoplasmic
CAE78245.1	13424000	12494000	13911000	13768000	1	-2.82	Cytoplasmic
CAE78246.1	69068000	73978000	77695000	78066000	0	-1.71	Cytoplasmic
CAE78247.1	50110000	48926000	58266000	52046000	0	-1.49	Cytoplasmic
CAE78248.1	16235000	16837000	19500000	17250000	0	-1.28	Cytoplasmic
CAE78249.1	24127000	26789000	28865000	27834000	0	-1.25	Cytoplasmic
CAE78250.1	NA	NA	NA	NA	0	NA	Cytoplasmic Membrane
CAE78253.1	21185000	22606000	22217000	18812000	0	-1.45	Unknown
CAE78254.1	133700000	133250000	138820000	143590000	1	-0.394	NA
CAE78255.1	11661000	11839000	9557600	9999100	0	-2.16	Cytoplasmic
CAE78256.1	3644800	4063200	4257600	5894300	0	-0.72	NA
CAE78257.1	422700000	407730000	444750000	456700000	1	-1.34	Cytoplasmic
CAE78258.1	15301000	17830000	19372000	17879000	0	-0.0651	NA
CAE78259.1	22286000	25178000	25322000	20108000	1	-1.39	Cytoplasmic
CAE78260.1	33869000	33966000	30104000	36911000	0	-1.39	Cytoplasmic
CAE78261.1	55351000	54609000	58472000	61459000	0	1.6	Cytoplasmic
CAE78263.1	1072900000	1.17E+09	1.21E+09	1133800000	0	0.794	Cytoplasmic
CAE78266.1	2436200	2617600	1600900	2251800	0	-0.165	Unknown
CAE78267.1	180360000	187660000	180500000	187820000	0	-1.5	Cytoplasmic
CAE78268.1	15078000	18063000	20334000	19708000	0	-2.55	NA
CAE78269.1	3218600	3410800	5965800	5717200	0	-2.67	Cytoplasmic
CAE78270.1	31495000	37328000	33526000	33501000	0	1.35	Periplasmic
CAE78272.1	42158000	39337000	45177000	47833000	0	-1.73	Cytoplasmic
CAE78275.1	114390000	128010000	122510000	135330000	0	-2.05	NA
CAE78276.1	21883000	26390000	28556000	29868000	0	-0.703	Cytoplasmic
CAE78278.1	1837400	2155800	1458000	1010700	0	0.374	NA
CAE78279.1	1716300	1991500	2881200	1838600	0	0.0571	Cytoplasmic
CAE78280.1	1455100	1234800	1887600	1247000	0	6.77	Unknown
CAE78281.1	781330	1018400	708810	343810	0	1.8	Extracellular
CAE78283.1	NA	NA	NA	NA	0	0.892	Cytoplasmic Membrane
CAE78284.1	40449000	42898000	50338000	44117000	0	-1.23	Cytoplasmic
CAE78285.1	4597300	3356100	6005300	6675600	0	-1.42	Cytoplasmic
CAE78286.1	5771900	6085200	6765700	6448900	0	-1.57	Cytoplasmic
CAE78287.1	6631700	5167000	7652900	4896200	0	-3.05	NA
CAE78288.1	1109600	943810	1081600	1128100	NA	NA	Cytoplasmic
CAE78289.1	10879000	9925800	9785100	13659000	0	0.543	Cytoplasmic
CAE78290.1	4232200	3836600	4244800	4190900	0	-1.86	NA
CAE78291.1	198350000	226710000	212360000	217690000	0	-2.23	NA
CAE78292.1	0	93683	0	0	NA	NA	NA
CAE78293.1	1767300	1860900	1963600	2043000	0	-0.162	Cytoplasmic
CAE78294.1	54707000	53448000	55285000	64892000	0	-1.04	Cytoplasmic
CAE78295.1	129730000	120270000	137360000	138190000	0	-0.148	Unknown
CAE78296.1	43682000	46352000	56552000	54072000	0	1.99	NA
CAE78297.1	20206000	19162000	21694000	20570000	0	-3.32	Unknown
CAE78300.1	833890	793380	879960	709610	NA	NA	Cytoplasmic
CAE78303.1	8927200	9316500	10761000	10540000	1	-0.519	Cytoplasmic
CAE78306.1	1342300	1788100	1518300	1491600	0	-0.827	Cytoplasmic
CAE78308.1	21002000	8213700	14160000	20746000	0	-2.76	Unknown
CAE78310.1	469150000	499880000	541360000	560540000	0	-2.49	Cytoplasmic
CAE78312.1	14643000	17158000	21555000	20342000	1	0.235	Cytoplasmic
CAE78314.1	7647300	9016800	8387200	8437300	0	1.99	Cytoplasmic Membrane
CAE78315.1	133090000	131830000	142830000	144560000	0	-1.46	NA
CAE78316.1	4796600	6404500	5519600	8823600	1	-3.53	NA
CAE78317.1	16712000	14772000	17234000	14682000	0	-3.94	Cytoplasmic
CAE78318.1	6269900	6677100	6563600	6641600	1	-2.45	Cytoplasmic
CAE78319.1	1365100	1294500	1815500	1736300	1	1.17	Cytoplasmic Membrane
CAE78320.1	49258000	46787000	59605000	65713000	0	-1.88	NA
CAE78323.1	330750000	334610000	388860000	406060000	0	-1.95	Cytoplasmic
CAE78327.1	39212000	40564000	43682000	44620000	0	-1.87	Cytoplasmic
CAE78328.1	11886000	12023000	12689000	12199000	0	-2.8	Cytoplasmic
CAE78329.1	8587000	8505900	9488800	9895700	0	-1.21	Cytoplasmic
CAE78333.1	13904000	11388000	16330000	16305000	0	-3.44	Cytoplasmic
CAE78334.1	137900000	205870000	181130000	199140000	0	-1.9	Cytoplasmic
CAE78336.1	496980	497040	833780	583470	0	2.73	Unknown
CAE78337.1	NA	NA	NA	NA	1	1.9	Cytoplasmic
CAE78338.1	17741000	19926000	19225000	21873000	0	1.4	Cytoplasmic
CAE78340.1	23902000	29943000	29532000	28256000	0	-3.19	Unknown
CAE78341.1	125180000	131700000	149600000	157280000	0	-1.08	Cytoplasmic
CAE78343.1	4837600	4879700	3978100	5410900	0	3.76	Unknown
CAE78344.1	878110	1149200	1512400	1179400	0	3.3	Outer Membrane
CAE78346.1	1190300	1524100	1012300	1248700	0	-1.1	Cytoplasmic
CAE78348.1	20052000	23231000	20076000	23509000	0	1.2	Cytoplasmic
CAE78349.1	2701600	3320600	4373800	4339900	0	5.13	Cytoplasmic
CAE78350.1	2561800	2101800	1117400	1453900	0	-2.21	Cytoplasmic
CAE78351.1	6961600	6481800	8905000	8163600	0	-0.905	Cytoplasmic
CAE78352.1	5718500	5840000	7300600	6528600	0	-1.65	Cytoplasmic
CAE78353.1	394350	484140	667130	503610	0	2.19	Unknown
CAE78354.1	7770300	7479700	9518000	9943000	1	-1.63	Cytoplasmic
CAE78355.1	3490000	2629900	2407600	2966200	0	1.42	NA
CAE78357.1	3758300	5091300	4645100	4549300	1	-0.408	Cytoplasmic
CAE78359.1	7448300	7291500	11866000	12025000	0	8.97	Outer Membrane
CAE78360.1	17852000	14668000	14100000	20914000	0	-1.96	NA
CAE78361.1	1615500	1378400	1506200	1733100	NA	NA	Unknown
CAE78362.1	37221000	33292000	39412000	31780000	0	1.96	Unknown
CAE78363.1	16027000	14726000	24350000	17053000	0	1.17	Unknown
CAE78365.1	123390000	108010000	125480000	134580000	0	-0.947	Unknown
CAE78366.1	861210	1238000	1305100	1064400	NA	NA	Cytoplasmic
CAE78368.1	56393000	47243000	53720000	52584000	0	-3.36	Cytoplasmic
CAE78370.1	3095500	3053900	3531500	2282700	0	-0.363	Cytoplasmic
CAE78374.1	NA	NA	NA	NA	0	1.84	Unknown
CAE78375.1	0	0	0	629740	NA	NA	NA
CAE78376.1	0	0	609940	330700	NA	NA	Cytoplasmic
CAE78380.1	8584700	10648000	7034200	12176000	0	-2.73	Unknown
CAE78381.1	198510000	210710000	228380000	233940000	0	2.47	NA
CAE78384.1	23849000	29355000	32896000	32424000	0	-0.479	NA
CAE78385.1	9221600	9685600	12107000	10553000	0	0.218	Unknown
CAE78388.1	NA	NA	NA	NA	0	0.0986	NA
CAE78391.1	116370000	116590000	115460000	126860000	0	-1.17	Cytoplasmic
CAE78392.1	75629000	78711000	88136000	84036000	0	-1.87	Cytoplasmic
CAE78393.1	15173000	16667000	19254000	16540000	0	-0.0678	Unknown
CAE78394.1	27897000	28783000	31131000	33762000	0	-0.87	Cytoplasmic
CAE78395.1	162040000	187880000	184640000	184720000	0	3.51	Periplasmic
CAE78397.1	158060000	176340000	163050000	194410000	0	3.67	Unknown
CAE78400.1	NA	NA	NA	NA	0	NA	Unknown
CAE78401.1	NA	NA	NA	NA	0	-0.422	Outer Membrane
CAE78408.1	5245000	7146100	8798300	8731900	1	-0.294	Cytoplasmic
CAE78409.1	12719000	13511000	13939000	14943000	0	0.654	Cytoplasmic Membrane
CAE78410.1	32095000	31312000	30441000	30999000	0	0.855	Cytoplasmic
CAE78411.1	282110000	312540000	437290000	434910000	0	5.51	Unknown
CAE78413.1	9052700000	1.04E+10	1.30E+10	1.38E+10	0	5.06	Unknown
CAE78415.1	571640	561820	945700	329710	1	1.51	NA
CAE78423.1	25591000	25621000	24053000	27930000	1	3.13	Unknown
CAE78425.1	332380	277920	1008900	307050	0	1.7	Cytoplasmic Membrane
CAE78426.1	734420	587300	894610	883890	0	3.05	Cytoplasmic Membrane
CAE78427.1	19067000	24554000	24675000	26808000	0	-1.78	Unknown
CAE78429.1	629050	609860	777300	229630	0	NA	NA
CAE78431.1	79096	68155	85895	80453	NA	NA	Unknown
CAE78433.1	1108100	1837400	1784900	1887500	0	-1.44	Cytoplasmic
CAE78434.1	9119200	8951400	10651000	10374000	0	-3	Cytoplasmic
CAE78436.1	15830000	15403000	10618000	16509000	0	3.37	Periplasmic
CAE78437.1	NA	NA	NA	NA	0	-3	Unknown
CAE78439.1	47637000	51125000	60307000	52340000	0	-1.36	Cytoplasmic
CAE78440.1	743040000	749020000	1070800000	1.03E+09	0	5.12	Unknown
CAE78441.1	6715500	7160000	6721300	7280400	0	-1.75	Unknown
CAE78443.1	20565000	19717000	26247000	27515000	0	4.66	Outer Membrane
CAE78446.1	5411000	5959100	6637400	3449700	0	-1.69	Cytoplasmic
CAE78447.1	8581800	10610000	7862300	10042000	NA	NA	Cytoplasmic
CAE78451.1	NA	NA	NA	NA	0	3.7	Cytoplasmic Membrane
CAE78452.1	23828000	29311000	38925000	38721000	0	-0.443	NA
CAE78453.1	39237000	41284000	48187000	50074000	0	-0.686	NA
CAE78454.1	26737000	25062000	24988000	27240000	0	0.249	NA
CAE78455.1	31451000	32761000	33773000	30532000	0	0.147	Cytoplasmic
CAE78456.1	6652100	6616100	6898200	8231400	0	NA	Unknown
CAE78457.1	3528900	2935700	3683000	3416500	0	1.56	NA
CAE78458.1	252980000	292800000	296650000	290290000	0	2.04	Cytoplasmic Membrane
CAE78459.1	96090000	101700000	103400000	104170000	0	1.94	Cytoplasmic Membrane
CAE78460.1	10464000	10209000	11355000	12289000	0	1.36	NA
CAE78462.1	4151200	4185600	3820500	4553500	NA	NA	Unknown
CAE78464.1	26217000	25513000	24740000	24756000	0	2.43	Cytoplasmic Membrane
CAE78465.1	36499000	36489000	34756000	34433000	0	-1.49	Cytoplasmic
CAE78466.1	7301300	5600600	7952400	6650700	0	4	NA
CAE78467.1	22427000	24495000	24860000	25945000	0	3.32	Unknown
CAE78469.1	3160200	2838400	3040500	2914100	0	0.176	Cytoplasmic
CAE78471.1	4538700	4553500	4798800	5270100	0	5.24	Unknown
CAE78472.1	758270000	752950000	819840000	818470000	0	-1.24	Cytoplasmic
CAE78473.1	1214900000	1.28E+09	1410900000	1348900000	0	0.166	Cytoplasmic
CAE78474.1	NA	NA	NA	NA	0	4.32	Unknown
CAE78477.1	96953000	102470000	110890000	114480000	0	4.03	Outer Membrane
CAE78479.1	27015000	29512000	27696000	25855000	0	0.357	Unknown
CAE78480.1	79837000	78351000	89564000	89586000	0	-0.925	Cytoplasmic
CAE78485.1	13420000	14704000	14173000	14513000	0	-4.98	Cytoplasmic
CAE78486.1	102290000	104200000	102760000	102480000	0	-1.59	Cytoplasmic
CAE78489.1	1745500	2052000	2038100	2011100	0	-1.52	Unknown
CAE78490.1	22204000	23970000	23444000	26368000	1	-0.657	Cytoplasmic
CAE78494.1	694180	771410	779850	838030	NA	NA	Unknown
CAE78495.1	5724700	5395500	6507000	6319500	0	2.52	Cytoplasmic Membrane
CAE78498.1	NA	NA	NA	NA	0	2.65	Unknown
CAE78499.1	53741000	64856000	59618000	60063000	0	-1.99	Cytoplasmic
CAE78500.1	36541000	39166000	41655000	42030000	0	1	NA
CAE78501.1	2211100	1698300	2262000	2159200	NA	NA	Extracellular
CAE78503.1	35852000	41286000	29428000	41998000	0	0.988	NA
CAE78504.1	20307000	19576000	21687000	21469000	0	-1.65	Cytoplasmic
CAE78506.1	685590	1085700	1186200	1192900	0	2.66	Unknown
CAE78507.1	3382500	3896300	3251100	4981100	0	4.85	Extracellular
CAE78509.1	12296000	17226000	13504000	18300000	0	3.89	Unknown
CAE78510.1	17714000	18119000	24222000	26925000	0	5.11	Periplasmic
CAE78512.1	3613900	3434500	3967600	3870700	NA	NA	Unknown
CAE78514.1	2084900	2087100	2248600	2549600	0	3.04	Extracellular
CAE78515.1	4448200	4258600	4520000	4993100	0	2.84	NA
CAE78518.1	1566400	1440800	1357700	1126600	1	5.4	Cytoplasmic
CAE78519.1	NA	NA	NA	NA	0	5.2	NA
CAE78520.1	3134000	3018600	3476100	4000100	0	2.84	Cytoplasmic
CAE78521.1	958180	788800	1290100	1276100	0	1.81	Cytoplasmic
CAE78522.1	14902000	15199000	15358000	15699000	0	-0.924	Unknown
CAE78523.1	1103800	423890	1313700	673180	0	1.46	NA
CAE78527.1	5632800	4378700	6845000	4828400	0	-1.33	Unknown
CAE78528.1	22326000	19472000	23376000	24822000	0	0.648	Cytoplasmic
CAE78529.1	7764700	8404800	8396500	5233800	0	4.99	Cytoplasmic Membrane
CAE78530.1	4688800	4153900	4369200	5907900	0	-1.25	Cytoplasmic
CAE78531.1	2329700	2834900	2553800	2573300	0	6.91	Cytoplasmic Membrane
CAE78532.1	12004000	12880000	13890000	13832000	0	-2.11	Cytoplasmic
CAE78533.1	770730000	742650000	805540000	785700000	0	-1.77	Cytoplasmic
CAE78538.1	24585000	23980000	23903000	29270000	1	-1.11	Cytoplasmic
CAE78539.1	130730000	132100000	119260000	125040000	0	-1.97	Cytoplasmic
CAE78540.1	45963000	40754000	38472000	51754000	0	-1.65	Cytoplasmic
CAE78541.1	1523700	1815800	2246500	1491200	0	NA	Unknown
CAE78542.1	946520	969980	868650	962940	NA	NA	Cytoplasmic
CAE78543.1	27806000	29501000	38901000	42021000	0	5.41	Unknown
CAE78546.1	22229000	20822000	24908000	22984000	0	1.56	Cytoplasmic
CAE78547.1	24772000	22549000	26154000	25960000	0	1.45	Cytoplasmic
CAE78548.1	9349900	9854900	10709000	11324000	1	-2.13	Cytoplasmic
CAE78549.1	7915000	7944100	6952900	6280900	0	-2.16	Cytoplasmic
CAE78552.1	763700	907700	1017600	887230	1	-0.361	Cytoplasmic Membrane
CAE78553.1	88021000	73229000	99386000	98510000	0	-1.77	NA
CAE78554.1	29454000	30149000	27947000	33980000	0	-1.61	Cytoplasmic
CAE78556.1	6559700	6162300	7721100	7789800	0	-3.38	Cytoplasmic
CAE78557.1	16364000	11070000	14775000	17238000	0	-2.49	Unknown
CAE78558.1	8115500	6509100	7671800	6052200	1	2.41	Cytoplasmic
CAE78559.1	9024400	8935300	9798200	10468000	0	3.15	Cytoplasmic Membrane
CAE78560.1	29260000	26823000	32272000	23944000	0	3.15	Periplasmic
CAE78562.1	12385000	12214000	11527000	13343000	0	2.23	NA
CAE78563.1	5336000	5454300	5817200	6215500	1	1.18	Cytoplasmic Membrane
CAE78564.1	2156900	1745500	2036200	2254300	0	-1.14	Unknown
CAE78570.1	2250800000	2394400000	2399100000	2443800000	0	0.127	Periplasmic
CAE78572.1	1439100000	1527700000	1386700000	1485700000	0	1.96	Unknown
CAE78574.1	8706900	9145300	9624400	9828400	0	1.59	NA
CAE78575.1	4147700	8608900	8911100	9930500	0	-4.57	Cytoplasmic
CAE78576.1	178030	172780	198590	192990	NA	NA	NA
CAE78577.1	12222000	11418000	11987000	14913000	0	-2.52	Unknown
CAE78578.1	NA	NA	NA	NA	0	0.965	Cytoplasmic
CAE78584.1	3199300	2520600	2862200	2404500	0	-0.727	Cytoplasmic Membrane
CAE78585.1	14726000	14828000	14109000	14869000	1	-2.13	Cytoplasmic
CAE78586.1	21284000	20561000	25787000	26542000	0	-2.92	Cytoplasmic
CAE78587.1	76934000	76346000	82453000	95171000	0	-2.34	Cytoplasmic
CAE78588.1	9346700	9786200	13182000	18190000	0	-1.48	Cytoplasmic
CAE78589.1	77860000	78711000	90755000	96688000	0	0.055	Extracellular
CAE78595.1	7543600	7679800	8306200	9322900	0	9.31	Unknown
CAE78596.1	2009800000	1980200000	2.10E+09	2204300000	0	2.9	Outer Membrane
CAE78597.1	3277700	3629200	3857200	4213600	0	4.66	Unknown
CAE78598.1	20033000	25285000	27254000	25807000	0	3.96	Unknown
CAE78599.1	8006500	9845700	8162800	9755300	0	-2.34	Extracellular
CAE78600.1	8147900	8361300	8156900	8891600	0	-1.87	Cytoplasmic
CAE78601.1	7131800	7977000	7971200	7994100	0	-1.02	Cytoplasmic
CAE78603.1	4622900	4256700	5321500	5413100	0	-0.109	NA
CAE78604.1	22761000	21890000	24931000	25443000	0	-2.53	Cytoplasmic
CAE78605.1	28894000	37056000	33557000	34775000	0	-0.848	Cytoplasmic
CAE78606.1	562050000	697660000	782710000	816950000	0	-2.04	Unknown
CAE78608.1	47096000	51189000	53299000	57377000	1	-1.49	Cytoplasmic
CAE78609.1	2368200	2961700	3605900	2691500	0	2.72	Unknown
CAE78611.1	26879000	28766000	27797000	28731000	NA	NA	Cytoplasmic
CAE78612.1	2578700	2209500	2978500	2673700	0	3.43	Unknown
CAE78613.1	25923000	26800000	26640000	27859000	0	5.08	NA
CAE78618.1	1996600	2409100	1690500	2116700	0	7.71	NA
CAE78620.1	2372600	3382500	3510500	4087900	0	4.66	Cytoplasmic Membrane
CAE78623.1	325270000	314880000	339560000	353280000	0	1.83	Cytoplasmic Membrane
CAE78626.1	2496800	2650200	2039600	2252900	NA	NA	Unknown
CAE78634.1	223320000	226750000	313030000	325580000	0	4.86	Unknown
CAE78636.1	399760	311020	343480	438880	0	-1.52	NA
CAE78641.1	1770500	2119300	1897500	2444500	0	1.48	Unknown
CAE78643.1	217640000	254540000	248880000	313350000	0	-0.726	Cytoplasmic
CAE78644.1	110110000	134230000	141750000	151530000	0	-1.77	Cytoplasmic
CAE78647.1	7373700	7038500	8169700	8281600	0	1.11	NA
CAE78648.1	1519700	9508700	9708000	1775000	NA	NA	NA
CAE78649.1	4880100	4139000	5525000	5866700	0	-2.36	Cytoplasmic
CAE78650.1	6967800	7751900	9012100	5415500	0	-1.87	Cytoplasmic
CAE78651.1	122230000	129700000	142250000	150940000	0	-1.23	Cytoplasmic
CAE78656.1	395640000	402410000	443100000	449880000	0	2.45	NA
CAE78657.1	31672000	29523000	39040000	39268000	0	-3.02	Unknown
CAE78658.1	8928200	9792500	10621000	11262000	1	-3.06	NA
CAE78659.1	11990000	13786000	10907000	14557000	1	-3.85	Cytoplasmic
CAE78661.1	223150	400990	0	0	0	-0.777	Cytoplasmic
CAE78663.1	1312100	999960	1523800	1634800	0	0.991	NA
CAE78664.1	1599200	2109800	1589800	1703900	0	0.832	Extracellular
CAE78666.1	2246000	2924200	2306800	4159800	0	8.38	Outer Membrane
CAE78667.1	6409500	4884300	7148300	8250100	0	2.29	Unknown
CAE78668.1	1094600	1103100	1168900	1302600	0	0.908	Cytoplasmic Membrane
CAE78670.1	190290000	186090000	199590000	208400000	1	-1.21	Cytoplasmic
CAE78671.1	17134000	18203000	21075000	19624000	0	-1.01	Cytoplasmic
CAE78673.1	4633800	22257000	7139600	18331000	0	-2.93	Unknown
CAE78674.1	5383500	6643200	5958000	7952600	0	-2.03	Cytoplasmic Membrane
CAE78675.1	341330000	365680000	380050000	383390000	0	-1.04	Cytoplasmic
CAE78676.1	6216600	6661000	7163900	7296400	0	-1.44	NA
CAE78678.1	52263000	53864000	45714000	50863000	0	-1.14	Cytoplasmic
CAE78679.1	1863600	2190800	2363500	1908100	NA	NA	Cytoplasmic
CAE78686.1	1030600	543810	990060	1073400	0	-0.114	NA
CAE78691.1	64876000	61310000	64296000	61942000	0	-1.48	Periplasmic
CAE78692.1	33779000	36982000	34078000	40156000	0	2.53	NA
CAE78693.1	9840100	7765200	10107000	10978000	0	-1.77	Cytoplasmic
CAE78694.1	9319400	9050000	9559700	9885200	0	0.134	Unknown
CAE78696.1	50727000	47557000	58330000	51732000	0	0.177	Unknown
CAE78697.1	10006000	12504000	11974000	11460000	0	-1.02	Cytoplasmic
CAE78698.1	48652000	47583000	63227000	73039000	0	-1.93	NA
CAE78699.1	214710000	207630000	195020000	192450000	0	-1.77	Cytoplasmic Membrane
CAE78702.1	18793000	21184000	18017000	20958000	0	-1.72	Unknown
CAE78707.1	0	0	188180	242720	NA	NA	NA
CAE78711.1	2222100	2280700	2201900	3152300	0	-0.253	NA
CAE78712.1	3730800	2890400	5423500	5274100	0	4.26	Outer Membrane
CAE78713.1	3898300	4250300	3483600	4993100	0	-3.74	Cytoplasmic
CAE78714.1	1784500	3417600	1910700	607880	0	-0.191	Unknown
CAE78716.1	130480000	128330000	130090000	131180000	0	-1.09	Cytoplasmic
CAE78717.1	341290000	323780000	369820000	379280000	0	-0.843	Cytoplasmic
CAE78718.1	211920000	235730000	238990000	246240000	0	-1.79	Cytoplasmic
CAE78719.1	23984000	19687000	29372000	31127000	0	-3.14	Cytoplasmic
CAE78720.1	46829000	59379000	55402000	65485000	0	3.06	Cytoplasmic Membrane
CAE78721.1	8204400	9530900	8612500	10636000	0	-3.05	Cytoplasmic
CAE78724.1	512730	543670	525700	641220	0	-2.42	Cytoplasmic
CAE78725.1	NA	NA	NA	NA	0	-0.207	Unknown
CAE78730.1	81992000	75499000	115030000	120210000	0	3.58	Cytoplasmic
CAE78731.1	195330000	198370000	209780000	225710000	0	4.11	Cytoplasmic
CAE78733.1	14838000	16131000	14561000	17054000	1	-4.73	Cytoplasmic
CAE78737.1	1014000	916410	681600	1145800	NA	NA	Unknown
CAE78738.1	109890000	110630000	86302000	100340000	0	-2.63	NA
CAE78739.1	3.60E+09	3798200000	3954200000	4.34E+09	0	1.99	NA
CAE78740.1	100010000	91055000	89145000	94873000	0	-3.35	NA
CAE78742.1	79028000	69296000	73585000	80960000	0	-1.13	Unknown
CAE78743.1	23619000	23499000	26490000	22830000	0	-1.09	Cytoplasmic
CAE78744.1	7850500	6631600	7061200	4984800	0	-0.18	Cytoplasmic
CAE78745.1	321390000	331750000	354960000	357200000	0	-0.912	Cytoplasmic
CAE78747.1	5444500	5062300	5612000	5634800	0	3.75	Periplasmic
CAE78748.1	1530100	1658800	1804200	1664600	NA	NA	Unknown
CAE78751.1	24169000	21791000	27078000	26940000	1	-0.296	Cytoplasmic
CAE78752.1	11065000	11718000	10148000	11252000	0	4.33	Unknown
CAE78753.1	5579900	7406500	6483600	6302100	0	1.87	Cytoplasmic
CAE78755.1	32555000	30696000	34892000	33651000	0	-0.693	Cytoplasmic
CAE78756.1	16931000	19583000	21188000	20963000	0	-1.65	Cytoplasmic
CAE78757.1	77930000	88652000	81427000	78171000	0	1.94	Cytoplasmic
CAE78758.1	18858000	16319000	20518000	22189000	0	-1.18	Cytoplasmic
CAE78760.1	6403400	7577600	7033900	7015300	0	-1.62	Cytoplasmic
CAE78763.1	429210	640840	357580	564720	0	2.34	Unknown
CAE78769.1	NA	NA	NA	NA	0	3.23	Unknown
CAE78772.1	6028000	6332200	5925400	6538800	0	0.325	Cytoplasmic Membrane
CAE78773.1	1945800	2327300	2241100	2618600	0	0.129	Cytoplasmic Membrane
CAE78774.1	45761000	45860000	51927000	55215000	0	1.43	Periplasmic
CAE78775.1	1085100	1154000	1106500	1184700	0	NA	Unknown
CAE78776.1	19035000	19296000	34992000	38610000	0	-3.73	Cytoplasmic
CAE78777.1	21605000	22751000	43374000	41431000	0	8.26	Cytoplasmic Membrane
CAE78778.1	78117000	86948000	98418000	90587000	0	7.11	Outer Membrane
CAE78779.1	78835000	84643000	91017000	98530000	0	4.93	Unknown
CAE78780.1	63238000	64210000	67417000	67427000	0	1.34	Unknown
CAE78781.1	97502000	90383000	101700000	108720000	0	1.28	Unknown
CAE78782.1	76099000	76788000	86707000	89728000	0	3.85	NA
CAE78783.1	296050000	318510000	311740000	303860000	0	3.92	Cytoplasmic Membrane
CAE78784.1	72502000	50799000	80190000	70324000	0	4.12	Unknown
CAE78785.1	76668000	76822000	71810000	69629000	0	4.22	Unknown
CAE78786.1	12794000	12150000	13620000	13940000	0	1.3	Unknown
CAE78787.1	30354000	36038000	42391000	37606000	0	0.954	Unknown
CAE78788.1	114150000	131100000	130730000	150270000	1	-1.5	NA
CAE78790.1	18236000	18171000	18898000	24738000	0	-3.4	Cytoplasmic
CAE78791.1	6992500	6786100	6684700	8235600	0	-3.71	NA
CAE78792.1	3355900	4121600	4483300	3665600	0	1.38	NA
CAE78793.1	434110000	472020000	546600000	606950000	0	-1.44	Cytoplasmic
CAE78794.1	13684000	12732000	12754000	11610000	0	NA	NA
CAE78795.1	205060000	211650000	223340000	232920000	0	-1.5	Cytoplasmic
CAE78796.1	65790000	60791000	80008000	72964000	0	-0.663	Cytoplasmic Membrane
CAE78797.1	104290000	107740000	107970000	114200000	0	-0.0027	Cytoplasmic Membrane
CAE78798.1	4282300	4475000	9044700	8344400	0	4.61	Cytoplasmic Membrane
CAE78799.1	7194100	14184000	12354000	14759000	0	-0.0369	Cytoplasmic Membrane
CAE78800.1	7203300	7074600	7252100	6736200	0	-2.36	Cytoplasmic
CAE78801.1	13194000	15426000	15816000	19339000	0	-1.22	NA
CAE78802.1	65088000	67046000	70497000	76066000	0	-1.41	Cytoplasmic
CAE78803.1	34957000	34271000	34188000	35699000	0	-0.985	Unknown
CAE78804.1	38449000	41442000	43361000	45081000	0	-0.374	Periplasmic
CAE78805.1	4687900	4689700	4301400	4644100	0	2.87	Cytoplasmic
CAE78808.1	67848000	68125000	80652000	80870000	0	1.52	Unknown
CAE78809.1	39195000	39414000	38248000	43455000	0	3.16	Unknown
CAE78810.1	17895000	16397000	20486000	22998000	0	3.26	Unknown
CAE78811.1	19003000	17953000	20258000	21722000	0	3.69	Unknown
CAE78812.1	38396000	40526000	79582000	77853000	0	5.52	NA
CAE78813.1	11706000	12204000	13815000	15026000	0	3.74	Unknown
CAE78814.1	814570	814160	885250	1031500	NA	NA	Cytoplasmic
CAE78815.1	24022000	21718000	23865000	24750000	1	1.83	Unknown
CAE78816.1	68411000	78484000	73269000	87880000	0	-2.14	Cytoplasmic
CAE78817.1	17597000	20324000	19223000	20241000	0	2.72	Cytoplasmic Membrane
CAE78818.1	13913000	14354000	15288000	14661000	0	3.17	NA
CAE78819.1	NA	NA	NA	NA	0	3.98	Unknown
CAE78820.1	951510000	1.07E+09	1167300000	1.14E+09	0	-1.15	NA
CAE78822.1	3241600	3236900	4146000	4289900	0	0.0921	Unknown
CAE78823.1	20942000	19504000	17404000	16393000	0	-2.83	Cytoplasmic
CAE78824.1	33510000	35583000	37949000	40990000	0	-1.08	Unknown
CAE78825.1	1298100	4287900	3406700	4240100	1	-0.186	Cytoplasmic
CAE78826.1	8446800	7669700	9164100	9785700	0	-1.7	Unknown
CAE78827.1	10696000	15550000	18166000	15122000	0	5.79	Outer Membrane
CAE78828.1	4828600	5011300	4678400	4988100	0	0.799	Unknown
CAE78829.1	4294500	6071600	7824400	8154800	0	-0.8	NA
CAE78831.1	9655100	10519000	15104000	13064000	0	5.49	Outer Membrane
CAE78832.1	7813500	7276100	7818500	7745200	0	4.83	Cytoplasmic Membrane
CAE78838.1	9186700	10769000	11805000	11615000	0	8.08	Outer Membrane
CAE78840.1	236190	182940	0	151040	1	2.65	Cytoplasmic
CAE78841.1	5638000	4926300	6383800	6241000	0	-0.164	Cytoplasmic
CAE78842.1	7482300	6770600	4540400	8437800	0	-0.232	NA
CAE78843.1	8337200	8662600	9275300	10844000	0	-2.14	Cytoplasmic
CAE78844.1	1458800	1843900	1038800	1540500	NA	NA	Unknown
CAE78845.1	3125100	2652100	3414700	3993000	NA	NA	Cytoplasmic
CAE78847.1	29745000	28128000	30568000	28112000	0	-1.5	NA
CAE78851.1	7678900	7846700	8772100	8349100	1	1.77	Unknown
CAE78852.1	809360	1124100	0	851780	NA	NA	NA
CAE78853.1	1848100	1546400	1913500	2102800	NA	NA	Cytoplasmic
CAE78854.1	1387000	1120800	1501200	1203000	NA	NA	NA
CAE78856.1	NA	NA	NA	NA	0	0.0423	Periplasmic
CAE78862.1	NA	NA	NA	NA	0	4.79	Cytoplasmic
CAE78865.1	1451900	1365400	755760	1172800	NA	NA	Cytoplasmic
CAE78866.1	968710	1085000	1080400	1194400	NA	NA	Unknown
CAE78867.1	2446300	2177200	3525500	4617200	0	NA	Cytoplasmic
CAE78868.1	NA	NA	NA	NA	0	3.56	Unknown
CAE78869.1	485390000	483300000	493920000	500210000	0	-1.72	Unknown
CAE78870.1	6774400	8750100	8013100	8298500	0	1.05	Unknown
CAE78871.1	330500	470760	691140	457200	0	-1.23	NA
CAE78872.1	3168400	2735900	421570	3122700	1	-0.828	Cytoplasmic
CAE78873.1	112080000	111920000	144820000	139080000	0	2.15	NA
CAE78877.1	8120000	9502900	10272000	11433000	0	0.741	Unknown
CAE78880.1	487950000	579590000	684880000	635050000	0	-0.24	Cytoplasmic
CAE78881.1	453610000	456770000	509710000	538820000	0	1.73	Unknown
CAE78883.1	20616000	21576000	25660000	26302000	0	-3	Cytoplasmic
CAE78884.1	20033000	19778000	19444000	22406000	NA	NA	NA
CAE78885.1	113370000	115070000	132160000	134630000	0	-1.22	Cytoplasmic
CAE78886.1	13449000	16074000	12635000	17352000	0	-1.32	Cytoplasmic
CAE78890.1	66045000	66987000	70048000	68421000	0	-1.3	Cytoplasmic
CAE78891.1	95661000	101840000	103930000	105900000	0	3.79	Unknown
CAE78892.1	129110000	69819000	92628000	175300000	0	-1.51	Cytoplasmic
CAE78893.1	70149000	74490000	87496000	81431000	1	-0.807	Cytoplasmic
CAE78897.1	78848000	83921000	89924000	89985000	1	-1.02	Cytoplasmic
CAE78898.1	143950000	139140000	142890000	139870000	1	-1.76	Cytoplasmic
CAE78900.1	6438200	7518000	7220600	10094000	0	5.53	Cytoplasmic Membrane
CAE78901.1	11274000	13441000	14254000	13337000	0	-2.04	Cytoplasmic
CAE78902.1	44157000	44825000	46861000	44732000	1	2.45	Cytoplasmic
CAE78904.1	521760000	550270000	580380000	590580000	0	-0.327	Cytoplasmic Membrane
CAE78908.1	70438000	54270000	63549000	68095000	0	6.92	Cytoplasmic
CAE78909.1	79848000	77519000	75222000	81888000	0	6.61	Cytoplasmic
CAE78910.1	17396000	21087000	22935000	26307000	0	2.84	Cytoplasmic
CAE78913.1	150910000	154140000	151950000	138690000	0	-1.43	Periplasmic
CAE78914.1	81683000	83943000	81247000	84251000	0	-1.81	Cytoplasmic
CAE78915.1	2551500	1666300	3721600	4529600	0	-1.46	Cytoplasmic
CAE78916.1	39080000	41335000	41087000	42960000	0	3.2	Cytoplasmic Membrane
CAE78917.1	44757000	47451000	46999000	53690000	0	-1.01	Unknown
CAE78919.1	8994700	7002900	9542600	10369000	NA	NA	Cytoplasmic Membrane
CAE78920.1	3781500	7601500	7956200	8022700	0	-1.37	Unknown
CAE78921.1	1193300000	1152300000	1308400000	1305800000	0	-1.19	Cytoplasmic
CAE78922.1	8632000	8371100	5850400	10121000	1	-1.78	Cytoplasmic
CAE78923.1	3654800	3116400	3048400	3181800	0	-3.4	Cytoplasmic Membrane
CAE78925.1	117970000	121200000	123210000	126710000	0	-1.76	Unknown
CAE78926.1	13662000	13118000	8928200	9914600	0	-2.17	NA
CAE78929.1	10707000	11248000	11718000	13369000	0	-1.77	Cytoplasmic
CAE78933.1	24488000	26236000	36298000	31989000	0	5.05	Outer Membrane
CAE78935.1	4633200	3050000	4775000	4347800	0	6.78	Cytoplasmic Membrane
CAE78938.1	8888900	3490500	5807600	9349900	0	-2.5	NA
CAE78939.1	29736000	39586000	36311000	43831000	0	-2.13	NA
CAE78940.1	9281400	9981600	9764800	12189000	1	1.97	Cytoplasmic
CAE78941.1	17189000	17517000	22026000	22845000	0	0.0167	Unknown
CAE78942.1	3061500	2535800	2314500	1995700	0	-1.5	Periplasmic
CAE78943.1	13675000	14912000	14723000	15685000	0	-0.732	Cytoplasmic Membrane
CAE78944.1	5629400	6270500	7409400	7926100	0	-0.0719	Cytoplasmic
CAE78947.1	23267000	27028000	33298000	31825000	0	9.57	NA
CAE78948.1	36579000	42687000	55411000	55221000	0	-1.12	NA
CAE78949.1	124450000	136160000	135160000	146770000	0	-1.76	Cytoplasmic
CAE78950.1	17017000	18435000	18507000	25360000	1	-2.77	Cytoplasmic
CAE78951.1	12027000	10975000	15553000	13399000	0	2.63	NA
CAE78952.1	7858600	7648100	7692100	8239800	0	-1.71	Cytoplasmic
CAE78954.1	1832500	1644000	1257500	1652500	0	-0.0482	Cytoplasmic
CAE78955.1	70475000	77425000	80209000	80252000	0	4.18	Cytoplasmic
CAE78957.1	29769000	38118000	35491000	36252000	0	4.56	Cytoplasmic Membrane
CAE78958.1	49259000	42532000	50498000	49792000	0	1.74	Cytoplasmic
CAE78959.1	31771000	35909000	39125000	39489000	0	-1.81	Cytoplasmic
CAE78960.1	5147300	4599400	5212600	4563500	0	4.37	NA
CAE78961.1	896760	2452900	5039200	2762900	0	-2.55	Cytoplasmic
CAE78962.1	4438800	4534000	4070600	4705900	0	4.56	Cytoplasmic Membrane
CAE78965.1	8477100	9886400	9169400	10074000	0	-2.22	NA
CAE78966.1	8955700	7727200	14143000	10715000	0	2.27	Cytoplasmic
CAE78967.1	35931000	36610000	23034000	24236000	0	4.03	NA
CAE78968.1	10117000	12451000	10217000	11909000	0	3.28	Unknown
CAE78970.1	11115000	18697000	20204000	21368000	0	-1.7	NA
CAE78971.1	1810500	1820200	1968000	2298700	NA	NA	Cytoplasmic
CAE78972.1	21053000	17648000	19607000	18202000	1	-4.04	Cytoplasmic
CAE78978.1	427540000	441020000	5.18E+08	510380000	0	-1.5	Cytoplasmic
CAE78979.1	161270000	188940000	188560000	206950000	0	-1.63	Cytoplasmic
CAE78980.1	151990000	148890000	142750000	165620000	0	-1.75	Cytoplasmic
CAE78981.1	39096000	35125000	40310000	33929000	0	0.0925	Unknown
CAE78982.1	16258000	17412000	17931000	17215000	0	0.62	NA
CAE78983.1	145550000	149420000	167210000	166460000	0	-1.36	Cytoplasmic
CAE78984.1	154280000	153070000	171140000	187230000	0	-1.27	Cytoplasmic
CAE78986.1	247060000	256410000	271940000	270530000	0	-1.93	NA
CAE78987.1	7127100	7286700	8164800	8670900	0	-2	Unknown
CAE78988.1	10206000	9896500	12284000	10283000	0	-3.93	NA
CAE78989.1	37088000	38528000	37638000	37481000	0	-1.79	Cytoplasmic
CAE78990.1	27619000	33209000	26938000	33802000	0	-2.04	Cytoplasmic
CAE78994.1	696410000	676230000	818870000	801550000	0	0.406	NA
CAE78995.1	65327000	61051000	65025000	63190000	0	3.57	Cytoplasmic Membrane
CAE78997.1	23937000	25985000	31664000	33578000	0	6.39	NA
CAE78998.1	4589900	3308800	4770000	5207000	NA	NA	Cytoplasmic Membrane
CAE78999.1	188100000	175510000	198470000	164380000	0	2.9	Unknown
CAE79002.1	84255000	43564000	98504000	91766000	0	-0.99	Unknown
CAE79003.1	22975000	10678000	12793000	17802000	0	-1.12	Cytoplasmic
CAE79004.1	82737000	86698000	91361000	86854000	0	2.8	Unknown
CAE79005.1	39771000	43207000	42515000	43194000	0	3.02	NA
CAE79006.1	439290000	416370000	513790000	503250000	0	1.56	NA
CAE79007.1	229340000	257290000	281150000	282830000	0	-1.04	Cytoplasmic
CAE79008.1	126720000	132830000	141090000	139510000	0	1.56	Cytoplasmic Membrane
CAE79014.1	NA	NA	NA	NA	0	0.449	Unknown
CAE79017.1	11856000	15147000	15283000	14805000	0	-1.6	Cytoplasmic
CAE79019.1	9309400	9539100	9424700	11223000	0	-0.672	Unknown
CAE79020.1	76243000	77085000	76713000	67965000	0	-1.64	Cytoplasmic
CAE79022.1	21374000	19215000	38389000	33868000	0	6.27	Unknown
CAE79023.1	20016000	20768000	25281000	23113000	0	-0.356	Cytoplasmic
CAE79025.1	3487700	3637200	4117500	4502200	0	5.46	Unknown
CAE79026.1	30105000	29821000	34594000	34804000	0	4.77	Cytoplasmic Membrane
CAE79027.1	78804000	72923000	108600000	108250000	0	3.28	NA
CAE79028.1	14305000	14644000	19159000	17119000	0	4.36	Unknown
CAE79029.1	27571000	27094000	31159000	32488000	0	-1.42	Cytoplasmic
CAE79030.1	27603000	32968000	33976000	38739000	0	1.12	Unknown
CAE79031.1	80047000	84145000	93400000	97775000	0	-1.74	Unknown
CAE79032.1	30912000	30771000	38918000	31856000	1	-0.0184	Cytoplasmic Membrane
CAE79033.1	20776000	23781000	25244000	25415000	0	0.768	Cytoplasmic Membrane
CAE79037.1	9369200	8676300	10042000	10303000	0	1.15	Cytoplasmic
CAE79038.1	5257100	5801300	7595100	6096000	0	8.87	NA
CAE79039.1	9824600	9137200	10066000	9929200	0	0.614	Unknown
CAE79040.1	5150300	5843400	4475100	4346100	0	1.83	Cytoplasmic
CAE79043.1	285470	378970	509410	492120	0	-0.691	Unknown
CAE79044.1	NA	NA	NA	NA	0	3.08	Cytoplasmic Membrane
CAE79045.1	7251800	6673500	7798800	7764200	0	0.739	NA
CAE79048.1	679290	568740	1410300	1334200	NA	NA	Cytoplasmic
CAE79051.1	2199500	2191300	2457700	2429800	0	0.477	Extracellular
CAE79052.1	28469000	27989000	21237000	24966000	0	-2.03	Cytoplasmic
CAE79053.1	56217000	60550000	64681000	63066000	0	-1.44	Unknown
CAE79054.1	52119000	49590000	54291000	56252000	0	-0.706	NA
CAE79055.1	10150000	10531000	9182100	10273000	0	0.269	NA
CAE79056.1	23006000	25158000	23531000	25300000	0	-1.79	Unknown
CAE79058.1	15445000	13476000	14335000	17197000	0	-0.582	NA
CAE79060.1	8637900	9377000	10433000	11814000	0	8.59	NA
CAE79062.1	100530000	102050000	119260000	112720000	0	-1.5	Cytoplasmic
CAE79065.1	193760000	208520000	227900000	231100000	0	-0.863	Cytoplasmic
CAE79073.1	12145000	13401000	13274000	14667000	0	-0.356	Outer Membrane
CAE79074.1	3.70E+07	34078000	39101000	36107000	0	-0.273	Unknown
CAE79075.1	13818000	14554000	16505000	14360000	0	-0.578	Unknown
CAE79077.1	13403000	18360000	148770000	23309000	0	0.028	Unknown
CAE79078.1	10716000	11870000	14439000	13861000	0	-2.45	Cytoplasmic
CAE79080.1	61975000	63090000	66709000	66292000	0	0.734	NA
CAE79081.1	68076000	70350000	86736000	82279000	0	0.811	Cytoplasmic
CAE79082.1	5029800	4878300	5284000	5307700	0	1.42	Cytoplasmic
CAE79086.1	16106000	16301000	18127000	19838000	0	1.66	Unknown
CAE79088.1	NA	NA	NA	NA	0	NA	NA
CAE79095.1	130900000	139620000	136350000	143610000	0	-2.14	NA
CAE79097.1	3623800	4147300	4070300	4634000	0	-0.0474	Cytoplasmic
CAE79098.1	79758000	83938000	106600000	99834000	0	4.03	Cytoplasmic
CAE79099.1	80514000	85854000	88726000	102900000	0	-1.35	Cytoplasmic
CAE79100.1	16468000	17251000	19201000	17330000	0	1.29	Cytoplasmic
CAE79101.1	0	175390	283970	0	NA	NA	Cytoplasmic
CAE79102.1	2149000	4771300	5916700	2537600	0	-2.57	Cytoplasmic
CAE79103.1	1141300	1282000	937500	1294600	NA	NA	Cytoplasmic
CAE79105.1	23119000	24790000	24429000	26606000	0	4.26	Cytoplasmic
CAE79106.1	96096000	110500000	118830000	110290000	0	-1.2	Cytoplasmic
CAE79107.1	4341900	5292400	4473000	4161400	0	-1.04	Unknown
CAE79108.1	6073600	6832100	6863100	7180200	0	-2.24	Cytoplasmic
CAE79109.1	67687000	62599000	79453000	80678000	0	-1.4	NA
CAE79110.1	17296000	14668000	17298000	22697000	0	2.22	Cytoplasmic
CAE79111.1	38409000	40115000	29622000	39339000	0	1.9	Extracellular
CAE79112.1	29209000	43724000	42866000	15456000	0	2.36	NA
CAE79113.1	9177700	10297000	9364500	10913000	0	-3.75	Cytoplasmic
CAE79114.1	95580000	86810000	113460000	121650000	0	-0.119	Unknown
CAE79115.1	10281000	4012700	11382000	9033000	0	0.152	NA
CAE79116.1	19708000	19951000	24745000	22171000	0	3.63	Cytoplasmic Membrane
CAE79118.1	1323800	3434800	1067800	1833400	0	-2.46	Unknown
CAE79119.1	3974300	3896500	3803600	1282400	NA	NA	Cytoplasmic
CAE79125.1	41918000	35060000	35283000	37322000	0	-2.15	NA
CAE79126.1	82790000	71830000	97362000	92489000	1	0.0141	Cytoplasmic Membrane
CAE79127.1	14120000	13884000	15507000	15581000	0	5.62	Cytoplasmic
CAE79128.1	NA	NA	NA	NA	0	-1.33	Extracellular
CAE79129.1	18320000	22171000	22113000	22776000	0	2.72	Cytoplasmic Membrane
CAE79130.1	NA	NA	NA	NA	0	1.47	Cytoplasmic Membrane
CAE79131.1	2693800	2840100	3197100	3195600	0	4.53	Cytoplasmic Membrane
CAE79133.1	13959000	14831000	21492000	23744000	0	6.19	Outer Membrane
CAE79134.1	854460	928380	882300	884360	NA	NA	Unknown
CAE79135.1	9560900	8002200	9151800	9079200	0	-1.85	NA
CAE79136.1	171010000	211090000	208520000	192460000	0	-1.3	Cytoplasmic
CAE79139.1	214810000	286330000	308420000	308210000	0	2.94	Cytoplasmic
CAE79140.1	3239900	410350	10976000	17416000	NA	NA	NA
CAE79141.1	1021200000	1065700000	1109300000	1119100000	1	4.59	Unknown
CAE79142.1	6857600	6990500	7109900	7797500	0	4.48	NA
CAE79143.1	32012000	43282000	41390000	31177000	0	-0.42	NA
CAE79144.1	708750	886990	893240	841610	0	4.43	NA
CAE79147.1	2472600	2098200	2634400	2695100	0	-0.0939	Unknown
CAE79148.1	NA	NA	NA	NA	0	1.52	Unknown
CAE79150.1	50760000	53755000	58349000	57018000	0	-0.769	Cytoplasmic
CAE79151.1	25967000	29435000	28711000	28807000	0	-5.69	Cytoplasmic
CAE79152.1	4278300	5489200	4871100	5390100	0	-3.16	Cytoplasmic
CAE79153.1	32177000	39796000	35934000	38327000	0	-1.94	Cytoplasmic
CAE79155.1	66088000	70788000	71761000	82725000	0	1.4	NA
CAE79158.1	6660000	6731000	12083000	7556500	0	3.81	Unknown
CAE79159.1	15761000	16885000	17248000	15428000	0	6.53	Unknown
CAE79160.1	5078700	4073200	5017800	4873500	0	-1.79	Cytoplasmic
CAE79161.1	49977000	64436000	64255000	60513000	0	-1.58	NA
CAE79165.1	2395600	2245600	2518000	2750200	0	-0.293	Cytoplasmic
CAE79166.1	2570300	2306600	2718400	2613500	0	3.19	NA
CAE79168.1	41191000	40591000	39949000	36493000	0	-1.48	Cytoplasmic
CAE79171.1	775450	1158500	1379600	1061400	NA	NA	NA
CAE79174.1	14811000	13256000	15795000	15813000	1	-0.714	Cytoplasmic
CAE79175.1	10169000	10085000	8086600	10168000	0	5.77	Cytoplasmic Membrane
CAE79180.1	6578400	7167300	7152400	7404400	0	-0.125	Cytoplasmic
CAE79181.1	5574500	5758800	5993400	5416100	NA	NA	Unknown
CAE79182.1	43800000	40865000	45154000	45721000	0	1.23	NA
CAE79183.1	168410000	160960000	178530000	185690000	0	0.178	Cytoplasmic Membrane
CAE79184.1	10549000	11799000	11585000	12696000	1	-0.973	Cytoplasmic
CAE79186.1	2321700000	2208600000	2.34E+09	2618100000	0	1.38	Extracellular
CAE79187.1	582440	558020	626760	630310	0	3.17	NA
CAE79192.1	15438000	15157000	16380000	17470000	0	-0.0322	Cytoplasmic
CAE79194.1	297150000	306860000	313010000	316740000	0	-0.528	Cytoplasmic
CAE79195.1	29148000	31768000	33303000	35204000	1	-2.12	Cytoplasmic
CAE79196.1	17608000	15480000	16368000	16091000	0	-1.92	Cytoplasmic
CAE79197.1	NA	NA	NA	NA	0	-1.96	Unknown
CAE79199.1	NA	NA	NA	NA	0	6.54	NA
CAE79201.1	36627000	34542000	36688000	31287000	0	-2.77	Cytoplasmic
CAE79204.1	55192000	64041000	61467000	75179000	0	-3.77	NA
CAE79205.1	490610	564820	595500	471050	0	0.0164	NA
CAE79209.1	5975600	7281300	7405500	7599200	0	-4.45	Unknown
CAE79210.1	22795000	26319000	27331000	30937000	0	-2.68	Unknown
CAE79211.1	9849400	9790200	16838000	10447000	0	-2.45	Cytoplasmic
CAE79212.1	11416000	12150000	11527000	11070000	0	-1.12	Cytoplasmic
CAE79213.1	20021000	18327000	21668000	22271000	0	-2.75	Unknown
CAE79214.1	64501000	61031000	58261000	62897000	0	1.9	Unknown
CAE79215.1	598470	774470	1011000	952850	NA	NA	Cytoplasmic
CAE79217.1	706120	393370	822300	534100	NA	NA	Cytoplasmic
CAE79221.1	6994200	13276000	10765000	10527000	0	-2.07	Cytoplasmic
CAE79222.1	NA	NA	NA	NA	0	-3.3	Unknown
CAE79225.1	1.59E+08	176430000	184950000	173430000	0	-1.15	Cytoplasmic
CAE79227.1	2894800	2153600	2297900	3569300	0	1.01	Extracellular
CAE79228.1	8395700	8770900	11646000	9331500	0	6.31	NA
CAE79230.1	2241500000	2152600000	2405100000	2690600000	0	3.64	Unknown
CAE79231.1	20906000	22214000	19793000	21915000	0	-2.32	Cytoplasmic
CAE79232.1	198190000	243570000	249010000	260980000	0	2.32	NA
CAE79233.1	340790000	403900000	391960000	386030000	0	2.99	Cytoplasmic Membrane
CAE79234.1	5262600	6618100	6241800	5055800	0	-0.491	Unknown
CAE79235.1	1869500	1884700	1885200	2321300	1	0.769	Cytoplasmic
CAE79236.1	4706000	3845800	5452200	6681900	0	-1.83	Cytoplasmic
CAE79238.1	41316000	48633000	56582000	52994000	0	-2.01	Cytoplasmic
CAE79239.1	72276000	74779000	71710000	74055000	1	-2.37	Cytoplasmic
CAE79240.1	NA	NA	NA	NA	0	-0.321	Unknown
CAE79241.1	NA	NA	NA	NA	0	-0.794	Unknown
CAE79242.1	36884000	38375000	42176000	43069000	0	-1.97	Unknown
CAE79247.1	9249600	9629000	10892000	10677000	0	0.695	Outer Membrane
CAE79248.1	1179800	1339700	1734000	1940600	0	-1.42	NA
CAE79255.1	95074000	92170000	114630000	104640000	0	5.74	Unknown
CAE79257.1	160740000	159830000	195280000	213250000	0	-1.89	Cytoplasmic
CAE79262.1	2074100	1982800	2621600	2133000	1	1.04	Cytoplasmic
CAE79263.1	64978000	67094000	70304000	67315000	0	-1.43	Cytoplasmic
CAE79264.1	15103000	10582000	10955000	16888000	0	-2.89	Cytoplasmic
CAE79276.1	2688200	2274900	3580400	3282200	0	-0.432	NA
CAE79277.1	4660100	4993100	5475900	3659700	0	-2.06	NA
CAE79278.1	38647000	36620000	45398000	39918000	0	12	Cytoplasmic
CAE79281.1	8444500	10323000	11929000	8958100	0	-1.31	Unknown
CAE79283.1	NA	NA	NA	NA	0	4	NA
CAE79285.1	764390	1061200	736610	14121000	NA	NA	NA
CAE79286.1	5542700	4845300	5174400	3812000	0	-0.0321	Cytoplasmic
CAE79288.1	2352100000	2457700000	2509100000	2558700000	0	-0.886	Unknown
CAE79291.1	3473600	2383900	3700400	2457200	0	4.05	Unknown
CAE79292.1	NA	NA	NA	NA	0	0.582	Periplasmic
CAE79294.1	3846000	3913100	3733000	3593600	0	-3.16	Unknown
CAE79298.1	3188100	3696400	6415200	5199500	0	4.1	Unknown
CAE79299.1	5262300	5786800	5381800	7507100	0	-1.52	NA
CAE79300.1	44847000	47330000	46426000	46750000	0	3.73	Cytoplasmic Membrane
CAE79302.1	878700	871570	885760	980490	1	0.0258	NA
CAE79304.1	9707200	10633000	9805100	11916000	1	-0.448	Cytoplasmic
CAE79305.1	NA	NA	NA	NA	0	-1.11	Unknown
CAE79307.1	61559000	60708000	72374000	69196000	0	0.76	Unknown
CAE79308.1	6576800	9196300	8431200	9715200	0	-1.26	Cytoplasmic Membrane
CAE79309.1	1179600	1404900	1016700	1715900	NA	NA	Cytoplasmic Membrane
CAE79310.1	NA	NA	NA	NA	0	NA	Cytoplasmic Membrane
CAE79312.1	913620	793860	749570	938700	NA	NA	Cytoplasmic
CAE79313.1	293960	358960	399230	400630	NA	NA	Cytoplasmic
CAE79314.1	37830000	26014000	40748000	34225000	1	-4.01	NA
CAE79323.1	307060000	335160000	363270000	384010000	0	-1.2	Cytoplasmic
CAE79332.1	109380000	111950000	117850000	119550000	0	1.26	Unknown
CAE79333.1	NA	NA	NA	NA	0	NA	Unknown
CAE79334.1	NA	NA	NA	NA	0	0.632	Unknown
CAE79335.1	13206000	13663000	18407000	17057000	0	8.22	Outer Membrane
CAE79336.1	1208200	887200	1198300	1349200	0	-2.12	NA
CAE79337.1	4783400	3822500	4904200	5165000	1	-1.88	NA
CAE79339.1	111910	172360	162510	257770	NA	NA	Cytoplasmic
CAE79346.1	93946000	92444000	100820000	114310000	0	-1.51	Cytoplasmic
CAE79347.1	21340000	20681000	18318000	24744000	0	-1.83	Cytoplasmic
CAE79348.1	7385800	8262000	9745500	9415100	0	-2.43	Cytoplasmic
CAE79349.1	5634800	5112500	11289000	4893000	0	7.13	NA
CAE79353.1	112850000	121510000	149350000	145720000	0	0.816	Unknown
CAE79354.1	440670	497460	567330	593510	NA	NA	Cytoplasmic Membrane
CAE79355.1	1255200	1407600	1292600	1562300	0	2.98	NA
CAE79356.1	15063000	14677000	13735000	14511000	0	2.49	Cytoplasmic Membrane
CAE79357.1	17419000	16300000	15693000	17516000	0	-0.271	NA
CAE79358.1	1358100	1267900	1226900	1193000	0	1.07	Unknown
CAE79359.1	188050000	192790000	290490000	268900000	0	5.34	NA
CAE79360.1	12682000	13419000	14420000	14667000	0	1.06	Unknown
CAE79361.1	NA	NA	NA	NA	0	-1.09	Unknown
CAE79362.1	27107000	26509000	30178000	30794000	0	0.106	Unknown
CAE79363.1	2071900	2377100	968150	2352900	0	1.29	Unknown
CAE79364.1	NA	NA	NA	NA	0	0.917	NA
CAE79365.1	63796000	66634000	70840000	68532000	0	2.04	NA
CAE79366.1	3521300	4317000	6992200	5136000	0	0.254	NA
CAE79367.1	6459100	7965800	7600700	7859900	0	0.526	NA
CAE79368.1	19635000	18640000	19138000	16283000	0	-2.21	NA
CAE79369.1	11123000	10854000	12272000	12159000	0	2.35	Cytoplasmic Membrane
CAE79370.1	10213000	11714000	11073000	10830000	0	-0.674	Cytoplasmic
CAE79371.1	11484000	10806000	10070000	12403000	0	-1.5	Cytoplasmic
CAE79372.1	6138600	6730700	6964200	8135900	0	-0.622	Cytoplasmic Membrane
CAE79373.1	12096000	8186700	13139000	13902000	0	0.355	Cytoplasmic Membrane
CAE79374.1	39851000	40430000	46093000	47544000	0	5.11	Outer Membrane
CAE79375.1	319850000	405420000	407600000	421780000	0	0.53	Unknown
CAE79376.1	81864000	83815000	69368000	102460000	0	-0.943	Cytoplasmic
CAE79377.1	59311000	62278000	65185000	59084000	0	-1.9	Cytoplasmic
CAE79378.1	44328000	34037000	46340000	47547000	0	-0.824	Cytoplasmic
CAE79379.1	6334900	8037600	5432000	5833200	0	-1.1	Cytoplasmic
CAE79380.1	1030400	1991500	1914900	1613400	0	-4.88	Cytoplasmic Membrane
CAE79381.1	9821400	10126000	12858000	12049000	0	-1.14	NA
CAE79383.1	6705700	7318000	9406400	8001200	1	-2.29	NA
CAE79384.1	9433700	10022000	10842000	10317000	0	-1.46	NA
CAE79385.1	27021000	24929000	21515000	21764000	1	-2.03	Cytoplasmic
CAE79386.1	1039100	907190	1224500	1374700	0	3.12	NA
CAE79387.1	19485000	19271000	19222000	22249000	0	-2.69	NA
CAE79388.1	8018700	8532400	6739900	8031800	0	-2.9	Cytoplasmic
CAE79389.1	52176000	53446000	56269000	64992000	0	-0.766	Cytoplasmic
CAE79390.1	23875000	27842000	24488000	30229000	0	-1.12	Unknown
CAE79391.1	35258000	42600000	46906000	47262000	0	-0.334	Cytoplasmic Membrane
CAE79392.1	7683500	8209300	8134000	8988100	0	2.45	Cytoplasmic Membrane
CAE79393.1	178680000	166710000	183110000	192310000	1	-1.22	Cytoplasmic
CAE79394.1	300490000	275560000	315160000	345560000	0	-1.49	Cytoplasmic
CAE79396.1	32689000	32527000	36837000	37490000	0	1.59	Cytoplasmic Membrane
CAE79399.1	859810	992000	1144200	1488300	0	-0.641	Cytoplasmic
CAE79405.1	10501000	11336000	10981000	15092000	0	-2.2	Unknown
CAE79414.1	3466500	4934100	4309200	3133000	0	-2.17	Cytoplasmic
CAE79417.1	362460	421390	502490	457830	0	4.43	Cytoplasmic
CAE79422.1	57957000	78523000	84964000	91241000	0	4.39	Outer Membrane
CAE79423.1	1562200	1722200	2331400	534710	0	6.29	NA
CAE79424.1	6721900	4926000	6831800	6195800	NA	NA	NA
CAE79425.1	88772000	96148000	99651000	93978000	0	-0.0833	Cytoplasmic
CAE79426.1	329610000	348160000	347750000	366270000	0	-0.318	Cytoplasmic
CAE79427.1	180210000	188260000	203850000	189770000	0	-0.135	Cytoplasmic
CAE79428.1	74450000	61816000	79682000	64707000	0	-1.58	Cytoplasmic
CAE79429.1	8929600	11030000	7839600	5379600	0	-2.12	Cytoplasmic
CAE79430.1	1.05E+09	1014100000	1104600000	1282700000	0	-0.0735	Cytoplasmic
CAE79431.1	522480000	536780000	575230000	553060000	0	0.122	Cytoplasmic
CAE79432.1	2453200	3013500	2778300	3268600	0	1.3	Cytoplasmic
CAE79433.1	101490000	99170000	110440000	95882000	0	-2	Unknown
CAE79434.1	NA	NA	NA	NA	0	1.5	Cytoplasmic Membrane
CAE79435.1	1447600	2623400	1853500	1697900	0	-0.771	NA
CAE79439.1	4917000	5653500	5202700	5713500	0	5.99	NA
CAE79440.1	17808000	17917000	22813000	21813000	0	-0.876	Cytoplasmic
CAE79441.1	NA	NA	NA	NA	0	3.65	Unknown
CAE79445.1	30146000	34318000	37121000	37799000	0	2.65	Cytoplasmic
CAE79446.1	52549000	56024000	60597000	52817000	0	-2.69	Cytoplasmic
CAE79447.1	121920000	139060000	159610000	178560000	0	3.51	Unknown
CAE79448.1	13259000	15591000	11403000	16091000	0	-0.0133	Cytoplasmic
CAE79449.1	488100	370910	400050	0	NA	NA	Cytoplasmic Membrane
CAE79450.1	9406000	9616900	11518000	13414000	0	7.68	Outer Membrane
CAE79451.1	1354800	2478300	2459400	1866300	NA	NA	Cytoplasmic
CAE79452.1	2438100	2764800	2397800	2637900	0	-2.36	Unknown
CAE79453.1	7132700	8398300	11213000	10716000	0	-2.12	Cytoplasmic
CAE79454.1	1655200	1114300	1756900	1391400	0	-0.451	Unknown
CAE79456.1	1860400	1509100	1875000	1395400	0	3.89	NA
CAE79458.1	12916000	13540000	14742000	14711000	0	8.2	Unknown
CAE79459.1	967750	1113600	1221900	1319400	NA	NA	Unknown
CAE79461.1	17900000	18142000	18057000	19835000	0	2.08	Cytoplasmic
CAE79462.1	20492000	21444000	23738000	20817000	0	2.74	Unknown
CAE79463.1	16659000	17190000	19544000	19419000	0	2.81	NA
CAE79465.1	21420000	24905000	28168000	22795000	0	2.08	Unknown
CAE79466.1	37796000	36406000	39274000	40136000	0	1.94	Unknown
CAE79467.1	13545000	13418000	13215000	15724000	0	1.66	Unknown
CAE79468.1	38568000	37851000	41431000	41999000	0	1.84	Unknown
CAE79469.1	1372100000	1494400000	1643200000	1461500000	0	1.03	Cytoplasmic Membrane
CAE79471.1	2446400	2870800	2398800	2510300	NA	NA	NA
CAE79472.1	25380000	24579000	28180000	26997000	0	1.82	Unknown
CAE79473.1	23361000	21916000	24880000	25757000	0	-0.155	Cytoplasmic Membrane
CAE79474.1	28659000	29912000	34083000	35464000	0	-0.528	Cytoplasmic
CAE79475.1	44476000	51980000	52989000	55651000	0	5.5	Outer Membrane
CAE79477.1	13327000	13437000	13477000	12480000	0	3.68	Unknown
CAE79479.1	9090400	11048000	12353000	13629000	0	-1.07	Unknown
CAE79480.1	16563000	16708000	17018000	18574000	0	-3.8	NA
CAE79481.1	44778000	46278000	49223000	52628000	0	-1.89	Cytoplasmic
CAE79482.1	32757000	31912000	37569000	25509000	0	4.39	Cytoplasmic Membrane
CAE79483.1	85746000	81601000	105400000	81813000	0	3.83	Cytoplasmic Membrane
CAE79484.1	17477000	17786000	4983600	5764300	0	3.57	Periplasmic
CAE79485.1	411650000	425500000	493170000	510380000	0	4.67	Cytoplasmic Membrane
CAE79486.1	28848000	30023000	36878000	35819000	0	5.32	Cytoplasmic Membrane
CAE79487.1	421140000	504140000	535340000	522400000	0	5.1	Cytoplasmic Membrane
CAE79488.1	99052000	107970000	75099000	72172000	0	4.62	Periplasmic
CAE79489.1	34837000	39659000	42671000	45437000	0	4.82	Cytoplasmic Membrane
CAE79494.1	79267000	77867000	88481000	82522000	0	-1.15	Cytoplasmic
CAE79495.1	222510000	212890000	195160000	202870000	0	-1.5	Cytoplasmic
CAE79496.1	416820	434500	379210	371780	0	1.09	Unknown
CAE79497.1	3637800	4874600	5293800	5106900	0	-1.87	NA
CAE79498.1	5153300	5454700	5833600	5741600	0	-2.79	Unknown
CAE79499.1	2323700	2706200	1765400	1731000	0	NA	NA
CAE79500.1	628140000	603130000	721370000	708150000	0	2.18	Unknown
CAE79501.1	180040000	177380000	208760000	201390000	0	1.24	Cytoplasmic
CAE79502.1	9761700	11636000	9788500	12851000	0	-2.65	Cytoplasmic
CAE79504.1	2348800	2630100	3208800	3262000	0	-0.423	Cytoplasmic
CAE79505.1	16102000	14987000	16934000	17498000	0	-2.7	Unknown
CAE79506.1	1156000	466200	1972300	2538600	0	-1.86	Cytoplasmic
CAE79507.1	NA	NA	NA	NA	1	1.63	Unknown
CAE79508.1	9132800	8586100	9266400	8228900	0	-0.828	Unknown
CAE79511.1	351750	261290	361150	468230	0	-1.46	Cytoplasmic
CAE79512.1	72759000	62586000	68893000	70396000	0	-1.06	Cytoplasmic
CAE79513.1	102470000	111550000	113680000	119180000	0	-0.893	Cytoplasmic
CAE79514.1	180820000	181220000	205490000	220350000	1	-1.44	Cytoplasmic
CAE79525.1	212360000	197210000	205670000	213800000	0	-1.83	Cytoplasmic
CAE79526.1	8984000	9087600	9966200	9510700	0	-3.1	NA
CAE79528.1	4226000	4476000	5577700	6199400	NA	NA	NA
CAE79529.1	537670	524160	543540	436250	1	0.577	NA
CAE79530.1	19435000	18568000	19725000	20194000	0	-1.41	Cytoplasmic Membrane
CAE79531.1	245410000	255860000	273770000	265070000	0	-1.8	Cytoplasmic Membrane
CAE79532.1	7053600	7014900	8172600	8180200	NA	NA	NA
CAE79533.1	4607100	4713400	5414400	6076300	NA	NA	Cytoplasmic Membrane
CAE79534.1	38510000	34919000	40321000	46210000	0	-0.286	Cytoplasmic Membrane
CAE79535.1	4394200	1288300	5861600	4525600	0	7.11	NA
CAE79538.1	4581500	4726500	5367700	4761100	0	-0.66	Unknown
CAE79539.1	4665800	5233100	5297900	5252600	1	1.55	Unknown
CAE79540.1	319330	270800	360400	349000	0	4.56	Cytoplasmic Membrane
CAE79541.1	7690000	4289300	5599000	5815700	0	5.98	Unknown
CAE79542.1	429940	0	431690	530050	0	3.05	Cytoplasmic Membrane
CAE79543.1	2588400	1931400	2150700	3355400	0	5.53	Cytoplasmic Membrane
CAE79544.1	2683200	2765900	3563100	3190300	0	-0.974	Cytoplasmic
CAE79545.1	1294200	1338300	1915100	1637600	0	3.75	Cytoplasmic Membrane
CAE79546.1	NA	NA	NA	NA	0	-3.09	Cytoplasmic Membrane
CAE79547.1	3875900	3806800	4355200	4502900	0	5.03	Cytoplasmic Membrane
CAE79548.1	17384000	19061000	19076000	20278000	0	0.235	NA
CAE79549.1	81077000	81800000	92822000	90477000	0	-1.26	Cytoplasmic
CAE79550.1	12584000	14051000	11226000	14053000	0	-2.71	Cytoplasmic
CAE79551.1	24468000	25668000	31958000	24223000	0	-1.67	Cytoplasmic
CAE79552.1	20636000	18721000	22022000	21423000	0	-1.65	Cytoplasmic
CAE79553.1	68649000	65967000	74763000	78906000	0	-1.21	Cytoplasmic
CAE79554.1	22652000	23231000	23397000	22087000	0	-1.44	Unknown
CAE79555.1	18141000	17668000	24571000	25642000	0	-1.26	Cytoplasmic
CAE79556.1	15133000	17415000	15304000	16661000	0	-2.17	NA
CAE79557.1	20504000	19617000	21715000	21903000	0	4.02	Cytoplasmic
CAE79559.1	539740	623090	0	584740	NA	NA	Cytoplasmic Membrane
CAE79560.1	29422000	36248000	41480000	35257000	0	-0.692	Cytoplasmic
CAE79561.1	36992000	36712000	41294000	44728000	0	-2.87	Cytoplasmic
CAE79562.1	23624000	29049000	29447000	30797000	0	-1.72	Cytoplasmic
CAE79563.1	31116000	35592000	39482000	42292000	0	-0.98	Cytoplasmic
CAE79564.1	27740000	27525000	28944000	33394000	0	-1.22	Cytoplasmic
CAE79565.1	49790000	56362000	59567000	54400000	0	-1.01	Cytoplasmic
CAE79566.1	4168400	2896600	4578200	2523300	0	-0.829	Cytoplasmic Membrane
CAE79567.1	3092700	4245700	4074700	4542900	0	-0.585	Cytoplasmic Membrane
CAE79568.1	15878000	16432000	18376000	20071000	0	0.641	Cytoplasmic Membrane
CAE79569.1	4417600	4478000	4973600	4513300	0	-0.392	Unknown
CAE79570.1	12127000	13494000	14122000	14680000	0	2.65	NA
CAE79571.1	4179400	4489500	4618500	6072500	NA	NA	Cytoplasmic
CAE79573.1	368840000	460360000	472150000	478310000	0	4.72	Unknown
CAE79575.1	1636300	1889900	1778100	1762700	NA	NA	Cytoplasmic
CAE79577.1	14354000	14252000	18549000	17086000	0	-0.878	Unknown
CAE79578.1	3183000	2597200	4447900	3985800	0	-1.76	NA
CAE79579.1	227030000	228630000	280170000	319510000	0	-1.65	Cytoplasmic
CAE79580.1	191800	206900	221020	271770	NA	NA	Cytoplasmic
CAE79581.1	17825000	9118700	10753000	10174000	0	0.948	NA
CAE79583.1	418810	692070	582940	626530	NA	NA	NA
CAE79584.1	120130000	134470000	130180000	141730000	0	4.94	Cytoplasmic Membrane
CAE79588.1	3821700	5225400	3588000	1697100	NA	NA	Unknown
CAE79591.1	1188800	3500600	962690	3713700	0	5.38	Unknown
CAE79593.1	4769500	4649400	2939100	6293000	0	-1.15	Cytoplasmic
CAE79600.1	1795100	1716800	1562200	1854900	NA	NA	Cytoplasmic
CAE79601.1	10069000	9524400	10237000	10295000	0	-2.92	Cytoplasmic
CAE79602.1	47616000	49135000	51690000	52070000	0	-0.868	Cytoplasmic
CAE79603.1	23892000	17964000	23638000	27743000	0	-1.91	Cytoplasmic
CAE79604.1	71694000	63170000	73520000	80378000	0	3.06	NA
CAE79605.1	67709000	78086000	80796000	78516000	0	-0.847	Cytoplasmic
CAE79606.1	7900800	7841900	7980600	9417800	0	-1.03	Cytoplasmic
CAE79607.1	201380000	206450000	217720000	241140000	0	5.25	Unknown
CAE79608.1	7112700	8030900	8123900	8471700	0	-1.44	NA
CAE79610.1	1498400	679800	722700	2044900	0	2.13	Outer Membrane
CAE79611.1	10586000	10142000	9378700	8785100	0	-1.09	Cytoplasmic
CAE79615.1	9664200	10477000	11465000	11402000	1	-0.887	Cytoplasmic
CAE79619.1	13535000	8453200	14151000	16316000	0	2.3	Cytoplasmic Membrane
CAE79625.1	127630000	159750000	170820000	176540000	0	-1.77	Unknown
CAE79626.1	24824000	25308000	33011000	35896000	0	0.542	Cytoplasmic
CAE79628.1	3832400	3437400	7994800	5735000	0	5.79	Unknown
CAE79629.1	272460000	274980000	273790000	2.33E+08	0	-1.58	Cytoplasmic
CAE79630.1	0	234210	266920	334160	NA	NA	Cytoplasmic
CAE79631.1	0	418960	162920	0	NA	NA	NA
CAE79632.1	7524700	9454900	6241700	11537000	0	-1.33	Cytoplasmic Membrane
CAE79633.1	17851000	20765000	14432000	29906000	0	0.546	NA
CAE79635.1	237640	230730	261850	191740	NA	NA	Unknown
CAE79636.1	11771000	13902000	16706000	15106000	0	-0.376	NA
CAE79637.1	118750000	121060000	130990000	137180000	0	-1.41	Cytoplasmic
CAE79638.1	51258000	44774000	49275000	50295000	0	-1.74	Cytoplasmic
CAE79639.1	12876000	13475000	18006000	13921000	0	-2.1	Cytoplasmic
CAE79640.1	7051900	6537300	6194000	6822700	0	-2.82	Cytoplasmic
CAE79641.1	66671000	69630000	73146000	79241000	0	-1.19	Cytoplasmic
CAE79642.1	249900	294510	280380	340610	NA	NA	Cytoplasmic Membrane
CAE79645.1	9054900	9037600	9152900	10719000	0	-1.18	Cytoplasmic
CAE79654.1	0	0	307260	400760	NA	NA	Cytoplasmic
CAE79657.1	NA	NA	NA	NA	0	2.59	Unknown
CAE79658.1	35063000	37095000	40825000	43225000	0	5.56	Outer Membrane
CAE79659.1	24496000	27706000	22681000	28049000	0	3.46	Cytoplasmic Membrane
CAE79660.1	1051300	1066000	1100300	1220400	0	1.8	NA
CAE79662.1	209570000	227870000	232110000	220880000	0	-1.72	Periplasmic
CAE79663.1	262710000	255200000	302010000	2.56E+08	0	-1.18	Cytoplasmic Membrane
CAE79664.1	19684000	20129000	14920000	15898000	0	0.831	Cytoplasmic
CAE79665.1	89040000	84090000	91117000	101220000	0	-1.75	Cytoplasmic
CAE79666.1	38757000	40395000	40750000	40231000	0	-1.01	Cytoplasmic
CAE79668.1	NA	NA	NA	NA	0	-2.13	Outer Membrane
CAE79669.1	22197000	22588000	25840000	23403000	0	-1.83	Cytoplasmic
CAE79670.1	5782000	3655800	23867000	48315000	0	-0.168	Cytoplasmic
CAE79671.1	10328000	11228000	11392000	9339900	0	-2.36	Cytoplasmic
CAE79673.1	4087800	3577600	4449900	3706000	0	-2.37	NA
CAE79674.1	18103000	17363000	42277000	39334000	0	3.33	Unknown
CAE79675.1	NA	NA	NA	NA	0	3.95	Cytoplasmic Membrane
CAE79676.1	8147500	8416700	9029300	11454000	0	-2.31	Cytoplasmic
CAE79677.1	39281000	30885000	43086000	41191000	0	-2.32	Cytoplasmic
CAE79679.1	3586600	4505100	5959800	5872400	0	-2.09	NA
CAE79680.1	0	0	0	1476200	0	3.68	Cytoplasmic Membrane
CAE79681.1	32968000	33865000	34111000	34975000	0	-1.57	Cytoplasmic
CAE79682.1	769050000	802630000	764060000	742330000	0	-1.72	Unknown
CAE79683.1	943550000	876870000	925500000	993490000	1	-2.04	Cytoplasmic
CAE79684.1	4710900	5776000	5785000	5944300	1	3.2	Cytoplasmic
CAE79685.1	27160000	29087000	28493000	28824000	0	-2.89	NA
CAE79686.1	1093000	1171000	1449000	1192300	1	-1.38	NA
CAE79687.1	17339000	19849000	22322000	20619000	0	-1.46	Unknown
CAE79688.1	4286400	5057400	5220600	4361400	0	-1.51	NA
CAE79689.1	3725000	3709100	3921400	4388000	0	-0.796	Cytoplasmic
CAE79690.1	506980	362330	849660	738290	0	1.3	NA
CAE79691.1	104330000	110680000	121540000	129490000	0	-0.378	NA
CAE79692.1	70242000	62694000	68422000	76643000	0	-0.45	NA
CAE79693.1	190450000	204590000	217520000	210830000	0	-0.56	Cytoplasmic
CAE79694.1	185220000	189940000	196100000	179230000	0	-0.458	Cytoplasmic
CAE79695.1	1138100	1299800	1270900	1461400	NA	NA	Cytoplasmic
CAE79698.1	NA	NA	NA	NA	0	2.09	Cytoplasmic Membrane
CAE79700.1	1657400	3562200	2303500	1833500	NA	NA	Extracellular
CAE79701.1	13083000	16247000	12461000	20843000	0	-1.08	Cytoplasmic
CAE79702.1	27608000	25716000	25661000	24672000	0	0.408	Cytoplasmic Membrane
CAE79706.1	135250000	176750000	186890000	228090000	0	-1.29	Cytoplasmic
CAE79707.1	114630000	114820000	146740000	138470000	0	-1.59	Cytoplasmic
CAE79708.1	69791000	68694000	75311000	74703000	0	-0.852	Cytoplasmic Membrane
CAE79709.1	3995000	4018800	5757800	5598600	0	-0.466	NA
CAE79713.1	6112800	6710500	6941200	7107000	0	0.359	Cytoplasmic
CAE79714.1	13992000	15748000	14670000	15751000	0	-0.529	NA
CAE79716.1	23197000	22884000	32530000	34715000	0	0.938	Unknown
CAE79717.1	23305000	28362000	38895000	38317000	0	-2.12	Cytoplasmic
CAE79719.1	3128800	2944600	2938600	2890600	0	-2.31	NA
CAE79720.1	4452500	4784600	5434400	5954800	0	2.5	NA
CAE79721.1	10172000	9524800	12524000	12885000	0	-0.945	Cytoplasmic
CAE79722.1	103930000	107820000	112720000	108220000	0	-1.67	Cytoplasmic
CAE79723.1	124550000	124070000	146250000	152900000	0	-1.43	Cytoplasmic
CAE79724.1	55958000	58787000	67328000	65216000	0	-1.68	Cytoplasmic
CAE79725.1	247460000	240900000	253870000	274250000	0	2.21	NA
CAE79726.1	130110000	153160000	148330000	161650000	0	2.16	NA
CAE79736.1	1687400	1875600	2136700	2241300	0	4.91	Cytoplasmic Membrane
CAE79737.1	14395000	15800000	13932000	14287000	0	-1.89	Unknown
CAE79738.1	14782000	11748000	13796000	14091000	0	1	Cytoplasmic
CAE79740.1	1592000	1672300	1659600	1728500	0	6.07	NA
CAE79741.1	1375900	1672900	1209800	1109400	0	-0.341	Unknown
CAE79744.1	5888200	3138800	2931800	3793800	1	-1.17	Cytoplasmic
CAE79745.1	358480	249550	0	268440	NA	NA	Unknown
CAE79746.1	5244200	4720300	5829500	4760800	0	1.32	NA
CAE79754.1	NA	NA	NA	NA	0	NA	NA
CAE79755.1	4832800	4398700	4779400	5195100	0	-3.14	Periplasmic
CAE79756.1	14093000	17073000	24909000	24661000	0	3.87	Unknown
CAE79758.1	NA	NA	NA	NA	0	3.18	NA
CAE79761.1	1551100	1520700	1695700	1679500	NA	NA	NA
CAE79764.1	43815000	46133000	43157000	46304000	0	2.29	Unknown
CAE79768.1	4577400	4569800	4017400	5087600	0	4.75	NA
CAE79769.1	5229600	5874000	6822300	5759600	0	-1.31	Cytoplasmic
CAE79770.1	38996000	44566000	50071000	48980000	0	-1.46	Cytoplasmic
CAE79771.1	0	1437300	0	1496000	NA	NA	Unknown
CAE79772.1	245540	233910	345010	442180	0	0.683	NA
CAE79774.1	89836000	101460000	121280000	110890000	0	-0.985	Unknown
CAE79775.1	21711000	22078000	25790000	26378000	0	-0.45	Unknown
CAE79777.1	12572000	12258000	13666000	13447000	0	-1.46	Cytoplasmic
CAE79778.1	3776700	4592500	3062500	4030000	0	4.17	Cytoplasmic
CAE79779.1	71321000	72474000	75233000	77667000	1	3.29	Cytoplasmic Membrane
CAE79780.1	12808000	12838000	13443000	13855000	1	3.55	Cytoplasmic Membrane
CAE79781.1	32230000	15887000	18246000	34212000	0	3.01	Unknown
CAE79782.1	53144000	50686000	55503000	57680000	0	-0.805	Cytoplasmic
CAE79783.1	32969000	40213000	32123000	38248000	0	9.28	Cytoplasmic
CAE79784.1	5084800	4529100	3244400	4371300	0	-3.6	Cytoplasmic
CAE79786.1	2291700	6238000	2572800	7135300	0	-2.35	Unknown
CAE79787.1	11966000	13694000	18407000	15600000	0	-1.33	Cytoplasmic
CAE79788.1	49733000	50830000	54944000	54586000	0	-0.395	NA
CAE79792.1	1417000	951160	1383400	1818600	0	1.23	Cytoplasmic
CAE79793.1	9815800	10018000	10211000	8952900	0	-2.86	Cytoplasmic Membrane
CAE79794.1	23303000	27428000	22587000	24273000	0	-1.25	Cytoplasmic
CAE79796.1	93944000	113730000	189040000	190320000	0	5.82	Outer Membrane
CAE79797.1	41755000	41592000	46692000	44263000	0	-1.31	NA
CAE79798.1	8762200	9184700	9881100	10999000	0	-0.0068	Unknown
CAE79799.1	24340000	23926000	25152000	24833000	0	13.5	Cytoplasmic
CAE79800.1	23842000	23982000	24874000	25731000	0	9.1	Cytoplasmic
CAE79801.1	44631000	47134000	47211000	48410000	0	-1.53	Cytoplasmic
CAE79802.1	97672000	104540000	79358000	88492000	0	-1.64	Cytoplasmic
CAE79805.1	3831800	4077000	4951400	4836700	0	0.0217	Cytoplasmic
CAE79806.1	87674000	38006000	43271000	4.40E+07	0	2.51	Unknown
CAE79810.1	1322500	1441500	4149200	1571500	0	-2.43	Unknown
CAE79811.1	1577800	1508700	4692100	3816500	0	-2.47	Cytoplasmic
CAE79814.1	208830000	213980000	200430000	262800000	0	-2.06	Cytoplasmic
CAE79816.1	1353400	1529800	10802000	1290100	0	6.12	NA
CAE79817.1	45718000	53845000	63987000	62901000	0	-0.447	Cytoplasmic
CAE79818.1	2107400	2794200	2369000	2644500	0	-0.424	Unknown
CAE79819.1	42250000	40485000	44365000	47022000	0	-1.58	NA
CAE79820.1	581770000	610190000	652290000	761840000	0	-1.21	Unknown
CAE79821.1	48257000	52304000	53021000	59635000	1	-1.36	Cytoplasmic Membrane
CAE79822.1	10797000	12535000	12732000	9670000	0	-3.06	Periplasmic
CAE79823.1	319460000	331700000	372440000	364830000	0	-1.4	NA
CAE79825.1	1776000	1690100	2357300	2141300	NA	NA	Cytoplasmic Membrane
CAE79828.1	11524000	14060000	2292900	1744400	0	2.82	Unknown
CAE79831.1	29785000	32621000	37033000	58226000	0	1.9	Unknown
CAE79832.1	8590600	7093700	7944600	7979900	0	3.62	Cytoplasmic
CAE79836.1	1233600	1195800	1315800	887220	0	-1.64	Unknown
CAE79837.1	5121800	4743800	5879100	5092200	0	1.17	Unknown
CAE79841.1	1216500	1030700	1788100	1595500	1	-0.347	Cytoplasmic
CAE79842.1	382000	357130	313660	331560	NA	NA	NA
CAE79845.1	15905000	17003000	17216000	17878000	0	-2.58	Unknown
CAE79846.1	25593000	26039000	30293000	27690000	0	-1.48	Cytoplasmic
CAE79847.1	1635300	3878200	1894800	3935700	0	3.67	Cytoplasmic Membrane
CAE79850.1	363140000	377800000	419620000	408790000	0	-2	Unknown
CAE79851.1	8323600	8089700	9912800	10210000	0	4.37	NA
CAE79854.1	781500000	858650000	960420000	1020600000	0	5.01	Unknown
CAE79856.1	153760000	137490000	153930000	158650000	0	-1.66	Cytoplasmic
CAE79857.1	12169000	13580000	12692000	14557000	0	-3.18	Unknown
CAE79858.1	110110000	121470000	127930000	126030000	0	-1.52	Cytoplasmic Membrane
CAE79859.1	3555900000	3765800000	3802300000	3664600000	0	-1.66	Cytoplasmic
CAE79860.1	1.90E+08	206840000	206040000	225330000	0	-1.62	Cytoplasmic
CAE79861.1	41581000	40823000	42088000	42791000	0	-1.83	Cytoplasmic
CAE79862.1	78215000	78922000	92547000	94956000	0	-1.61	NA
CAE79863.1	642130000	616070000	651740000	701180000	0	-1.33	Cytoplasmic
CAE79864.1	539150	4224000	5238100	5023700	NA	NA	NA
CAE79866.1	1849300	0	1871300	1861300	NA	NA	Cytoplasmic
CAE79868.1	22188000	21677000	20274000	21316000	0	-1.97	Unknown
CAE79870.1	1842500	1842600	2331400	3676100	0	2.14	NA
CAE79871.1	22151000	24474000	21912000	23364000	0	5.81	Unknown
CAE79872.1	1280000	1814800	1263700	2017200	NA	NA	NA
CAE79875.1	29932000	30309000	32720000	34290000	0	-1.81	Cytoplasmic
CAE79876.1	440390000	454320000	455180000	440490000	0	-1.15	Cytoplasmic
CAE79877.1	137520000	144740000	147290000	148480000	0	0.762	Unknown
CAE79878.1	21387000	18564000	25635000	24212000	0	4.95	Outer Membrane
CAE79879.1	9433000	12345000	12819000	13336000	0	1.7	Unknown
CAE79883.1	9357900	9711100	11836000	10955000	0	-1.49	Cytoplasmic
CAE79885.1	23097000	2217400	2714000	33246000	0	2.89	Cytoplasmic
CAE79886.1	4689400	4920900	5153700	4995900	0	-0.629	Cytoplasmic
CAE79889.1	16427000	16408000	23477000	22961000	0	3.02	Outer Membrane
CAE79891.1	4574100	4199500	4384400	6169600	0	-2.55	NA
CAE79899.1	37567000	37886000	41292000	43045000	0	1.85	Periplasmic
CAE79900.1	181800000	189040000	207070000	201960000	0	0.348	Cytoplasmic
CAE79902.1	13908000	13597000	14796000	14982000	0	-1.58	Cytoplasmic
CAE79903.1	5256500	4601000	5653000	6301100	NA	NA	NA
CAE79904.1	151880000	174280000	168260000	186230000	0	-1.39	NA
CAE79905.1	11310000	45132	0	7891800	0	0.455	Cytoplasmic Membrane
CAE79909.1	9332900	10523000	19023000	18295000	0	8.97	Cytoplasmic Membrane
CAE79912.1	NA	NA	NA	NA	0	-0.272	NA
CAE79913.1	23318000	25825000	28672000	29050000	0	2.76	Unknown
CAE79915.1	50380000	50155000	48566000	47025000	0	-0.821	Cytoplasmic
CAE79920.1	4666300	4599400	4191300	4843300	1	-1.93	NA
CAE79921.1	21451000	21111000	24314000	24527000	0	2.97	Cytoplasmic
CAE79922.1	44306000	43901000	45847000	50290000	0	-0.552	NA
CAE79923.1	1541600	1475900	1310200	1408000	1	-1.25	Cytoplasmic
CAE79925.1	30301000	33590000	34910000	34876000	0	-1.18	Cytoplasmic
CAE79926.1	35805000	36671000	39705000	44117000	0	-0.952	Cytoplasmic
CAE79927.1	7124900	10157000	15412000	12544000	0	-1.35	Cytoplasmic
CAE79929.1	3316400	2578500	3174500	3939700	0	2.4	NA
CAE79932.1	49294000	50794000	46300000	53160000	0	-1	Cytoplasmic
CAE79933.1	931460	1157500	1812800	2371200	0	0.74	NA
CAE79934.1	9259400	11875000	10090000	10696000	0	-2.94	NA
CAE79936.1	100400000	102580000	95822000	109230000	0	4.06	Cytoplasmic
CAE79937.1	16643000	16777000	17703000	18994000	0	-0.46	NA
CAE79938.1	242400000	265330000	254950000	282660000	0	-1.26	Cytoplasmic
CAE79939.1	144140000	139260000	132730000	140250000	0	-1.57	Cytoplasmic
CAE79940.1	112600000	106210000	109170000	113060000	0	-1.78	Cytoplasmic
CAE79941.1	92634000	86306000	79234000	99887000	1	-1.53	Cytoplasmic
CAE79942.1	97559000	99567000	113380000	110930000	0	-0.999	Cytoplasmic
CAE79943.1	6652500	31120000	9484900	10789000	0	2.37	Unknown
CAE79944.1	2893900	1998500	3027100	2375200	0	0.363	Cytoplasmic
CAE79945.1	31375000	34313000	38808000	39526000	0	1.6	Cytoplasmic
CAE79946.1	53010000	52057000	55022000	54784000	0	-4.44	NA
CAE79947.1	20843000	18251000	19930000	20005000	1	1.89	Cytoplasmic
CAE79949.1	161870000	133950000	142290000	190120000	0	2.25	Cytoplasmic Membrane
CAE79950.1	1972600	1946900	2626000	2623500	0	1.04	NA
CAE79951.1	35716000	38423000	41448000	38982000	0	-0.235	Cytoplasmic
CAE79954.1	4948700	5267400	5784700	6499100	0	7.89	NA
CAE79958.1	568280000	570380000	710990000	727920000	0	0.458	Cytoplasmic
CAE79959.1	10822000	11581000	10891000	13540000	0	-0.318	Unknown
CAE79960.1	2529000	2313600	1389100	1253500	0	-2.29	Cytoplasmic
CAE79961.1	58918000	67857000	75891000	75317000	0	-1.06	Cytoplasmic
CAE79962.1	1.64E+09	1894400000	1613700000	1614200000	0	-0.108	Unknown
CAE79963.1	1068100000	940160000	1490100000	1287900000	0	-1.08	Cytoplasmic
CAE79964.1	27875000	31975000	31976000	34534000	0	-0.808	Cytoplasmic Membrane
CAE79967.1	4233300	4401200	5008200	11318000	0	-0.628	Unknown
CAE79968.1	5565500	5449600	6134000	5832500	0	3.77	Cytoplasmic Membrane
CAE79969.1	13348000	12063000	13752000	15977000	0	5.35	Cytoplasmic
CAE79970.1	25574000	27043000	26580000	28052000	0	-1.27	Cytoplasmic
CAE79972.1	2424100	3048700	2527100	2632900	0	-0.189	NA
CAE79973.1	3832600	2137900	4511000	2375800	0	0.959	NA
CAE79975.1	NA	NA	NA	NA	0	3.25	Cytoplasmic Membrane
CAE79979.1	51715000	53234000	65855000	65920000	1	-1.38	Cytoplasmic
CAE79980.1	2513000	2739700	3206400	2517800	0	NA	Cytoplasmic
CAE79986.1	1190700	1550900	1508200	1696100	NA	NA	Cytoplasmic
CAE79988.1	5617500	4224300	4578200	5099000	0	0.683	Cytoplasmic
CAE79989.1	8453100	22988000	21858000	23654000	0	7.15	Cytoplasmic Membrane
CAE79990.1	29539000	34357000	32251000	35860000	0	-1.29	Cytoplasmic
CAE79991.1	5906400	6239800	6781700	7117800	0	4.27	Cytoplasmic Membrane
CAE79994.1	64305000	74152000	72926000	83488000	1	-0.789	Cytoplasmic
CAE79995.1	54201000	59093000	67639000	60718000	0	-0.0346	Cytoplasmic
CAE79996.1	29156000	19440000	37680000	26179000	0	-0.359	NA
CAE79998.1	526950	478170	553130	607330	NA	NA	Cytoplasmic Membrane
CAE79999.1	23216000	25412000	28460000	29562000	0	-1.1	Cytoplasmic Membrane
CAE80000.1	NA	NA	NA	NA	0	4.4	Cytoplasmic Membrane
CAE80002.1	26240000	25575000	29228000	20074000	0	-2.67	NA
CAE80003.1	19661000	21404000	25624000	23577000	0	3.5	Cytoplasmic
CAE80006.1	3707000	3518200	4183600	5150700	0	2.25	Cytoplasmic Membrane
CAE80010.1	247700000	273120000	257180000	286010000	0	3.79	Cytoplasmic Membrane
CAE80011.1	1579400000	1027700000	1487500000	1537700000	NA	NA	Unknown
CAE80016.1	6678600	6352000	10848000	463510	NA	NA	Cytoplasmic
CAE80019.1	2910300	2937300	2968800	2858900	0	2.59	Cytoplasmic Membrane
CAE80020.1	NA	NA	NA	NA	0	2.27	NA
CAE80022.1	6874400	6595800	9042000	8612900	0	6.29	Unknown
CAE80023.1	33224000	31610000	33374000	32997000	0	0.153	Cytoplasmic Membrane
CAE80024.1	13591000	14099000	13631000	12919000	0	-0.294	Cytoplasmic Membrane
CAE80025.1	11670000	13154000	12934000	11209000	0	-0.452	Cytoplasmic Membrane
CAE80026.1	300180000	328650000	416480000	418780000	0	-1.51	Periplasmic
CAE80027.1	3675300	2893900	2758500	657170	0	0.499	NA
CAE80028.1	12210000	12490000	13174000	10170000	0	-1.9	Cytoplasmic Membrane
CAE80030.1	2864100	2074800	2245500	2019000	0	-1.17	Unknown
CAE80031.1	8543200	11350000	8708400	11042000	0	-0.616	Unknown
CAE80032.1	423970	2044700	2601900	2724000	0	2.7	Cytoplasmic Membrane
CAE80033.1	9261400	9019100	11726000	12139000	0	0.846	Cytoplasmic
CAE80034.1	4670500	4725600	5688900	6087600	0	0.498	NA
CAE80035.1	131420000	136750000	112740000	133190000	0	-2.08	NA
CAE80036.1	6662700	4564900	4648900	0	NA	NA	Unknown
CAE80037.1	8102800	8016500	7384900	8119800	0	-0.283	Cytoplasmic
CAE80038.1	6463200	6826000	8071000	9592100	0	-1.66	Cytoplasmic
CAE80039.1	28450000	32131000	32571000	35111000	0	-0.817	Cytoplasmic
CAE80040.1	8558600	7151500	8910200	11204000	1	-1.99	Cytoplasmic
CAE80041.1	12540000	13057000	14372000	14133000	0	-0.892	Cytoplasmic Membrane
CAE80042.1	5627500	5187000	6215800	5192800	0	-2.46	Cytoplasmic Membrane
CAE80043.1	31529000	34077000	42725000	39342000	0	0.291	Unknown
CAE80044.1	238810000	241130000	243910000	254380000	0	0.671	NA
CAE80045.1	200390000	201440000	197420000	185490000	0	0.347	Unknown
CAE80046.1	258310000	271940000	2.89E+08	301300000	0	0.488	NA
CAE80047.1	5764700	8177100	7302900	7951600	0	4.39	Cytoplasmic Membrane
CAE80048.1	NA	NA	NA	NA	0	NA	NA
CAE80049.1	50255000	50034000	59209000	50892000	0	-1.92	Cytoplasmic
CAE80050.1	5275600	2983600	7732700	8098900	0	-0.483	Unknown
CAE80051.1	11669000	16684000	14136000	19385000	0	-4.08	Cytoplasmic
CAE80052.1	7769800	6982200	7864100	7580800	0	4.12	Cytoplasmic Membrane
CAE80054.1	36917000	38286000	40517000	43754000	0	-1.58	Cytoplasmic
CAE80055.1	2340900	2435600	3551700	2859900	0	4.23	Cytoplasmic Membrane
CAE80056.1	1089800	6419000	5978800	1126100	1	0.458	Cytoplasmic
CAE80057.1	24879000	25350000	25367000	25892000	0	5.24	Cytoplasmic Membrane
CAE80058.1	90891000	100500000	90155000	109470000	0	-2.2	Unknown
CAE80059.1	41474000	43003000	36487000	54974000	0	5.69	Outer Membrane
CAE80060.1	66527000	65890000	61527000	66050000	0	-1.19	Unknown
CAE80061.1	19650000	18951000	17998000	18295000	0	-2.3	Unknown
CAE80062.1	10692000	10708000	11447000	7496300	0	-2.95	Unknown
CAE80064.1	223080000	231140000	251850000	253280000	0	3.78	Cytoplasmic Membrane
CAE80065.1	334360000	326370000	361440000	370520000	0	4.08	NA
CAE80066.1	426140000	382910000	310290000	395570000	0	4.04	NA
CAE80067.1	NA	NA	NA	NA	0	-0.353	Cytoplasmic
CAE80068.1	1367300	1348300	1532700	1491900	NA	NA	Cytoplasmic
CAE80070.1	1102400	1156600	1205300	1160300	0	1.8	Unknown
CAE80072.1	212270	370690	230930	140940	0	3.84	Cytoplasmic
CAE80082.1	92865000	91332000	108100000	103960000	0	-1.69	NA
CAE80085.1	53894000	51821000	53103000	51145000	0	-1.46	Cytoplasmic
CAE80086.1	8753400	8649000	11634000	10211000	0	-2.42	Cytoplasmic
CAE80087.1	28177000	30525000	31722000	30777000	0	-1.17	Cytoplasmic
CAE80089.1	28744000	30786000	35396000	36792000	0	-2.99	Cytoplasmic
CAE80093.1	10165000	12990000	15392000	12980000	0	-1.73	Cytoplasmic
CAE80096.1	6962300	7712200	8853700	8478600	0	0.411	Cytoplasmic
CAE80097.1	626580	616060	793530	831050	0	3.03	Cytoplasmic Membrane
CAE80100.1	1648900	1125300	527150	2142900	NA	NA	Cytoplasmic Membrane
CAE80101.1	8507100	10090000	15797000	14894000	0	0.525	Cytoplasmic Membrane
CAE80102.1	709440	1390800	994160	1072500	NA	NA	Unknown
CAE80107.1	NA	NA	NA	NA	0	-0.607	Unknown
CAE80108.1	16748000	17917000	17273000	12964000	0	-1.82	Cytoplasmic
CAE80115.1	NA	NA	NA	NA	0	-3.2	Unknown
CAE80117.1	270040	235670	347560	363730	NA	NA	Cytoplasmic Membrane
CAE80118.1	1078400	913630	1620300	1691000	0	5.69	Cytoplasmic Membrane
CAE80119.1	5553300	5298200	8174200	8104300	0	4.52	Cytoplasmic Membrane
CAE80121.1	NA	NA	NA	NA	0	-3.54	Cytoplasmic Membrane
CAE80123.1	NA	NA	NA	NA	1	NA	Cytoplasmic
CAE80125.1	606430	786810	1356800	1209100	NA	NA	Extracellular
CAE80126.1	227930	237110	408890	342290	0	0.935	NA
CAE80128.1	154370000	179300000	198320000	191580000	0	4.57	Cytoplasmic
CAE80129.1	17941000	18180000	21355000	22880000	0	3.16	Cytoplasmic Membrane
CAE80130.1	1999700	3519900	3360900	3634900	0	-1.74	Unknown
CAE80134.1	NA	NA	NA	NA	0	2.52	NA
CAE80135.1	633350	908630	1066600	650200	0	-1.34	Cytoplasmic
CAE80136.1	9939800	8364600	11699000	9844600	1	-3.7	Cytoplasmic
CAE80137.1	2797400	3051600	3289600	2964100	0	-1.26	Periplasmic
CAE80140.1	4.40E+07	37999000	42207000	42456000	0	-1.48	Cytoplasmic
CAE80141.1	73968000	85692000	82236000	78593000	0	-1.68	Cytoplasmic
CAE80146.1	22207000	21676000	24526000	26983000	1	-0.146	NA
CAE80147.1	199300000	199230000	217800000	211800000	0	-0.588	Cytoplasmic
CAE80157.1	9070500	12920000	13039000	13099000	0	3.25	Unknown
CAE80158.1	111400000	115190000	132620000	141820000	0	-1.52	Cytoplasmic
CAE80159.1	339990000	379450000	416370000	415140000	0	-0.964	Cytoplasmic
CAE80160.1	10756000	10698000	10157000	11708000	0	-3.47	Unknown
CAE80165.1	846130	912570	1227700	848950	NA	NA	NA
CAE80166.1	4505500	4042100	4020900	4028400	0	-1.05	Unknown
CAE80168.1	367450000	349970000	315240000	320380000	0	-1.53	Cytoplasmic
CAE80169.1	3729500	2683600	3697200	4180300	0	-1.53	NA
CAE80174.1	1588900	998130	4908300	931700	NA	NA	Cytoplasmic
CAE80175.1	81943000	87581000	96210000	102040000	0	-0.897	NA
CAE80176.1	NA	NA	NA	NA	0	-0.355	Cytoplasmic Membrane
CAE80178.1	48079000	46676000	52071000	38418000	0	5.89	Unknown
CAE80179.1	90191000	94195000	105420000	102890000	0	0.792	Unknown
CAE80181.1	4943700	3116900	5380300	5600100	0	-0.772	NA
CAE80182.1	16189000	14904000	13853000	22060000	0	3.59	Unknown
CAE80185.1	8783800	6174200	7613900	7357700	0	0.151	NA
CAE80186.1	756060	763180	806020	873990	0	-0.7	Cytoplasmic Membrane
CAE80191.1	1102600	1528700	2740400	2671100	0	1.89	Unknown
CAE80198.1	NA	NA	NA	NA	0	2.59	Cytoplasmic Membrane
CAE80202.1	107660000	110300000	125190000	123630000	0	-1.65	NA
CAE80203.1	45341000	47979000	50483000	48983000	0	2.03	NA
CAE80204.1	5387300	6724600	5424200	1134200	0	-3.33	NA
CAE80205.1	68057000	82761000	81861000	84386000	0	-1.91	Cytoplasmic
CAE80206.1	3339000	2741200	3599900	3360400	0	-2.1	Cytoplasmic
CAE80208.1	1178600	1207600	103450	334770	NA	NA	NA
CAE80209.1	11949000	12593000	13877000	13500000	0	-2.55	Unknown
CAE80210.1	26246000	26043000	27435000	31291000	0	4.99	Outer Membrane
CAE80211.1	7640300	8150500	7595900	7986800	0	-1.39	Unknown
CAE80219.1	27822000	27993000	32097000	29995000	1	-0.378	NA
CAE80220.1	750290000	818270000	790950000	811780000	0	-2.02	Unknown
CAE80221.1	9689600	11915000	10480000	11365000	0	-0.0501	NA
CAE80222.1	64542000	58103000	64450000	67317000	0	0.286	Unknown
CAE80223.1	6475700	7172000	7864900	9854500	0	-0.982	Cytoplasmic
CAE80224.1	140940000	130130000	149570000	164770000	0	-1.76	Periplasmic
CAE80225.1	NA	NA	NA	NA	1	3.85	Cytoplasmic
CAE80226.1	58669000	55396000	53978000	58412000	1	-3.3	Cytoplasmic
CAE80228.1	31952000	29066000	28600000	22237000	0	-2.33	Cytoplasmic
CAE80229.1	12041000	13985000	15802000	18108000	NA	NA	Unknown
CAE80231.1	NA	NA	NA	NA	0	3.32	Unknown
CAE80232.1	6026200	5010600	5773700	6292800	0	-0.358	NA
CAE80233.1	3388000	3445300	4128300	3906200	NA	NA	Cytoplasmic
CAE80234.1	105910000	151220000	156860000	157140000	0	-2.09	Cytoplasmic
CAE80235.1	80934000	78328000	104140000	82417000	0	-1.61	Cytoplasmic
CAE80236.1	41158000	42217000	57945000	60240000	0	5.39	Cytoplasmic Membrane
CAE80237.1	124940000	126280000	123510000	142810000	0	-1.7	Cytoplasmic
CAE80241.1	19804000	18074000	21200000	12928000	0	2.71	NA
CAE80243.1	NA	NA	NA	NA	0	3.13	NA
CAE80249.1	76467000	75865000	94897000	91642000	0	4.31	NA
CAE80250.1	31350000	30077000	33822000	35368000	0	-1.74	Cytoplasmic Membrane
CAE80252.1	3623900	3461700	3944000	3690600	0	0.687	Extracellular
CAE80254.1	3638100	2803500	4797800	4813800	0	6.46	NA
CAE80255.1	12740000	12264000	14621000	13451000	1	1.79	Cytoplasmic
CAE80256.1	13867000	13767000	13412000	15607000	0	-0.255	NA
CAE80257.1	3917900	4292400	4188200	3934500	1	-0.827	Cytoplasmic
CAE80258.1	20657000	22328000	22346000	24029000	0	-2.09	Cytoplasmic
CAE80259.1	7693500	11428000	8057700	8674900	0	-2.97	Cytoplasmic
CAE80260.1	78077000	51107000	61418000	93862000	0	-1.84	Unknown
CAE80261.1	2160100	2241700	610470	689040	NA	NA	Cytoplasmic
CAE80264.1	8789400	9649700	10462000	11264000	0	0.847	Cytoplasmic
CAE80265.1	204470000	204950000	213930000	234340000	0	0.738	NA
CAE80266.1	23631000	27082000	29264000	30016000	0	4.14	NA
CAE80267.1	12202000	11504000	11287000	10643000	0	2.09	Cytoplasmic Membrane
CAE80268.1	13925000	15597000	13594000	19028000	0	5.03	Cytoplasmic Membrane
CAE80269.1	6528500	6314400	6900500	7754000	0	4.82	Cytoplasmic Membrane
CAE80272.1	1588200000	1762600000	1943700000	2082700000	0	-1.26	Unknown
CAE80273.1	565790000	596570000	658320000	670980000	0	-1.05	NA
CAE80275.1	1494700000	1552700000	1571500000	1538500000	0	-1.98	Cytoplasmic
CAE80276.1	42987000	40721000	40725000	44041000	0	-0.127	Cytoplasmic
CAE80277.1	3123500	3183500	2843400	3017600	0	3.16	Cytoplasmic Membrane
CAE80279.1	30824000	33134000	34135000	29669000	0	5.11	Periplasmic
CAE80284.1	289850000	324870000	284870000	341170000	0	-1.01	Cytoplasmic
CAE80286.1	139350000	133260000	140690000	144410000	0	2.51	Extracellular
CAE80287.1	33725000	33370000	35961000	36890000	0	-1.04	Cytoplasmic
CAE80288.1	316470000	346520000	358960000	384190000	0	-1.62	NA
CAE80289.1	52409000	58017000	58720000	61841000	0	-0.759	Extracellular
CAE80290.1	15782000	18077000	15319000	13548000	1	-0.881	Cytoplasmic
CAE80291.1	1898900	2438800	2171000	2428800	1	-0.673	Cytoplasmic
CAE80293.1	5710000	4713900	5041100	4973500	0	-0.0669	Cytoplasmic
CAE80294.1	656010000	733930000	741290000	752050000	0	-1.74	Cytoplasmic
CAE80295.1	10640000	11422000	11977000	13053000	0	0.362	Cytoplasmic
CAE80296.1	2133900	1805000	2873800	2332300	0	4.58	Outer Membrane
CAE80297.1	3525600	2824700	3596800	4608000	0	6.07	Outer Membrane
CAE80298.1	6674800	7744500	8747400	10202000	0	-3.68	NA
CAE80299.1	295570000	262270000	299690000	334020000	1	-0.756	Unknown
CAE80300.1	26366000	29935000	27284000	31413000	0	-2.06	NA
CAE80301.1	22074000	22672000	26273000	21943000	0	-3.17	Unknown
CAE80302.1	616940000	621170000	657450000	653590000	0	-1.58	Cytoplasmic
CAE80303.1	202420000	217200000	225040000	223100000	0	-1.49	Cytoplasmic
CAE80304.1	24524000	23794000	21683000	26606000	0	1.82	Cytoplasmic Membrane
CAE80305.1	2401800	2444200	1974400	2969900	0	2.55	Cytoplasmic Membrane
CAE80307.1	32190000	29962000	33863000	36687000	0	-2.21	Cytoplasmic
CAE80310.1	3259700	3090900	3473100	3850700	NA	NA	Cytoplasmic Membrane
CAE80311.1	476620000	478850000	474830000	527860000	0	-1.68	Cytoplasmic
CAE80313.1	3852100	3530100	4329500	4124200	0	1.56	NA
CAE80316.1	2526600	2886500	2902700	2914800	1	-0.564	Cytoplasmic
CAE80317.1	1154100000	1230900000	1.27E+09	1304400000	0	-1.34	Cytoplasmic
CAE80318.1	76286000	74661000	79570000	71772000	0	-1.16	Cytoplasmic Membrane
CAE80319.1	49835000	52246000	57480000	60989000	0	1.22	Cytoplasmic
CAE80320.1	64214000	62655000	55490000	61103000	0	-2.57	NA
CAE80321.1	55888000	58931000	60627000	63708000	0	-1.54	Cytoplasmic
CAE80322.1	39601000	45812000	39639000	41203000	0	11.8	Cytoplasmic
CAE80323.1	114350000	110030000	127110000	124860000	0	2.4	NA
CAE80324.1	12676000	9536200	13327000	13239000	0	9.43	NA
CAE80325.1	11180000	12491000	21118000	22862000	0	7.39	Unknown
CAE80326.1	640040000	710690000	729850000	719950000	0	-1.8	Unknown
CAE80327.1	24371000	19228000	22589000	20784000	0	0.00668	Unknown
CAE80328.1	4934700	4789400	5134300	6441300	0	1.79	Unknown
CAE80329.1	5236300	5229300	5776500	6456900	0	-0.077	Unknown
CAE80330.1	17207000	19466000	21987000	22891000	0	0.594	Unknown
CAE80331.1	23447000	25857000	24221000	25994000	0	-0.375	NA
CAE80332.1	50449000	68119000	86181000	83820000	0	8.1	NA
CAE80333.1	17243000	18756000	18263000	18349000	0	-1.37	NA
CAE80335.1	NA	NA	NA	NA	0	6.95	Unknown
CAE80336.1	NA	NA	NA	NA	0	4.13	NA
CAE80338.1	17751000	16281000	18209000	19960000	0	2.53	Unknown
CAE80339.1	NA	NA	NA	NA	0	0.85	Cytoplasmic
CAE80340.1	929160	1012000	1181300	1037800	0	1.57	Cytoplasmic Membrane
CAE80341.1	1719900	1661600	2030900	2014100	0	0.399	Cytoplasmic Membrane
CAE80342.1	123340000	130560000	116770000	123810000	0	2.68	Cytoplasmic Membrane
CAE80343.1	911490	935230	1392300	1488600	0	-0.287	Extracellular
CAE80344.1	16082000	17525000	28356000	27257000	0	2.37	Cytoplasmic Membrane
CAE80345.1	25712000	24678000	29553000	33149000	0	-2.11	Cytoplasmic
CAE80350.1	NA	NA	NA	NA	0	0.805	Unknown
CAE80351.1	114650000	119610000	142500000	145060000	0	4.28	Cytoplasmic
CAE80352.1	14258000	15403000	16377000	14838000	0	-2.27	NA
CAE80353.1	1114900	1451700	1336100	1525700	NA	NA	Unknown
CAE80354.1	1.00E+06	815630	977710	1043200	0	-0.106	Cytoplasmic
CAE80361.1	2093400	1942400	2115100	2233600	0	0.91	Extracellular
CAE80364.1	16269000	17326000	16212000	18592000	0	-3.29	Cytoplasmic
CAE80365.1	1412600000	1.43E+09	1529800000	1601200000	0	1.39	NA
CAE80366.1	8345600	9838700	8996300	9682000	0	-0.66	Cytoplasmic
CAE80367.1	149390000	151230000	136820000	135250000	0	-1.56	Unknown
CAE80368.1	284730000	293990000	267870000	267730000	0	-0.464	Cytoplasmic Membrane
CAE80369.1	75439000	88824000	76516000	90090000	0	-1.86	Unknown
CAE80370.1	6059300	4894800	5728200	5876200	0	2.68	Cytoplasmic Membrane
CAE80371.1	2288800	2222900	2195100	2443700	1	-0.98	Cytoplasmic
CAE80373.1	984880000	1056100000	986720000	999070000	0	2.97	Unknown
CAE80375.1	5717500	5914400	6080600	5738000	0	-1.44	Unknown
CAE80376.1	14440000	15217000	16120000	17146000	0	-1.74	Extracellular
CAE80377.1	10258000	9883400	10913000	11105000	0	0.4	NA
CAE80378.1	3255700	1207600	587530	4890500	NA	NA	Cytoplasmic Membrane
CAE80379.1	358670	416270	387930	499710	NA	NA	Cytoplasmic Membrane
CAE80381.1	63457000	66132000	67207000	69095000	0	-2.7	Unknown
CAE80382.1	147480000	149340000	168160000	152860000	0	-1.9	Unknown
CAE80385.1	7204000	7077800	7707900	8977500	1	-2.08	Cytoplasmic
CAE80386.1	8860000	7419200	9426500	10403000	1	-2.67	Cytoplasmic
CAE80391.1	NA	NA	NA	NA	0	4.09	Cytoplasmic Membrane
CAE80398.1	15981000	25577000	15844000	22203000	0	-3.25	Unknown
CAE80399.1	553980000	619120000	626030000	723050000	0	-1.28	Cytoplasmic Membrane
CAE80400.1	11548000	11450000	12322000	12298000	0	-1.34	Unknown
CAE80401.1	3673400000	3550900000	4239700000	4257400000	0	0.0368	Periplasmic
CAE80402.1	NA	NA	NA	NA	0	2.1	NA
CAE80403.1	NA	NA	NA	NA	0	0.132	Cytoplasmic Membrane
CAE80404.1	103970000	98685000	97721000	105240000	0	4.7	Cytoplasmic Membrane
CAE80406.1	85977000	82746000	81458000	79671000	0	4.01	Unknown
CAE80407.1	21656000	25134000	28823000	26345000	0	3.66	Cytoplasmic Membrane
CAE80411.1	13633000	12568000	15771000	13159000	1	-1.02	Cytoplasmic
CAE80413.1	49530000	63076000	61880000	59611000	0	-2.25	Cytoplasmic
CAE80415.1	127430000	130610000	133560000	143600000	0	3.45	NA
CAE80416.1	NA	NA	NA	NA	0	5.59	Cytoplasmic Membrane
CAE80426.1	6946300	6824300	7554200	8760300	0	-2.13	Cytoplasmic
CAE80427.1	3753800	5120800	5168000	5903400	0	-1.79	Cytoplasmic
CAE80428.1	7577800	8601600	8505600	8582700	0	-1.44	Cytoplasmic
CAE80429.1	3402300	3271800	3276400	4156700	0	-1.6	Cytoplasmic
CAE80431.1	14090000	14762000	13582000	13537000	0	-4.25	Unknown
CAE80432.1	3783900	4075100	4251400	4584000	0	1.27	Extracellular
CAE80433.1	7840100	7698900	7880300	9263000	0	-0.797	Cytoplasmic Membrane
CAE80434.1	38986000	38936000	43062000	43227000	0	5.28	Outer Membrane
CAE80435.1	336660000	336800000	321930000	329320000	0	-0.578	Periplasmic
CAE80437.1	6969000	7437600	7656200	7472600	0	1.75	Extracellular
CAE80441.1	61388	72557	0	0	0	3.83	Outer Membrane
CAE80442.1	NA	NA	NA	NA	0	NA	Unknown
CAE80443.1	30572000	29727000	29903000	34331000	0	2.31	Unknown
CAE80444.1	720870	695560	0	0	NA	NA	Unknown
CAE80445.1	21838000	27233000	27434000	25941000	0	-2.88	Unknown
CAE80447.1	5016200	5750900	4839100	5350900	0	-2.78	Cytoplasmic
CAE80455.1	6021200	7481800	7827600	8303900	0	-3.21	Cytoplasmic
CAE80460.1	4259200	4336500	5388500	5483000	0	-3.41	Unknown
CAE80461.1	2027900	1887900	2503700	2189000	0	-0.534	Cytoplasmic
CAE80462.1	4369500	4653400	4739200	5431700	0	-1.06	Cytoplasmic
CAE80463.1	91177000	79821000	83865000	76080000	0	-0.864	Cytoplasmic Membrane
CAE80464.1	517870000	548350000	611780000	661600000	1	-1.35	Cytoplasmic
CAE80465.1	203580000	218900000	231300000	244330000	0	4.99	Cytoplasmic Membrane
CAE80466.1	303250000	332850000	350410000	3.22E+08	0	3.23	Unknown
CAE80467.1	28959000	28722000	32467000	31557000	0	-0.466	Unknown
CAE80471.1	31908000	34140000	35549000	36702000	1	0.651	Cytoplasmic
CAE80472.1	3126800	3306000	3333100	2220700	0	-0.207	Cytoplasmic
CAE80473.1	1676000	323540	444360	1445300	NA	NA	NA
CAE80475.1	58612000	60741000	76475000	79213000	0	2.35	Cytoplasmic
CAE80476.1	49935000	38049000	32863000	51784000	0	0.413	NA
CAE80478.1	301500000	332980000	304860000	310140000	0	0.757	Unknown
CAE80479.1	43935000	42558000	40458000	40509000	0	-1.94	Cytoplasmic
CAE80482.1	6856500	6956100	10039000	8658800	0	0.258	Cytoplasmic
CAE80483.1	182930	545370	655390	189950	0	NA	Unknown
CAE80485.1	NA	NA	NA	NA	0	NA	Cytoplasmic Membrane
CAE80486.1	4498500	5842200	9074900	5032700	0	0.428	Cytoplasmic Membrane
CAE80487.1	38225000	31902000	37767000	72961000	0	-2.67	Cytoplasmic
CAE80488.1	119940000	121940000	126320000	135980000	0	-0.945	NA
CAE80490.1	600540	873640	411460	392710	0	-0.211	Unknown
CAE80491.1	61529000	57845000	72709000	66430000	0	-0.239	Cytoplasmic
CAE80492.1	31815000	42551000	33979000	37315000	0	-3.17	Cytoplasmic
CAE80495.1	103720000	102460000	110630000	99153000	0	-1.38	NA
CAE80496.1	1.71E+09	1.63E+09	2011500000	2047200000	0	-0.746	Cytoplasmic
CAE80497.1	9847100	9884300	9621800	11149000	0	-1.57	Cytoplasmic
CAE80498.1	144990000	157900000	150430000	138470000	0	-1.34	Cytoplasmic
CAE80499.1	17931000	20307000	19217000	20763000	0	-1.15	Cytoplasmic
CAE80501.1	2836600	2746900	3575500	3367000	0	-0.704	NA
CAE80502.1	6258300	5577400	6009800	6863700	0	1.22	NA
CAE80503.1	7916400	7978400	6955000	9695200	1	0.891	Cytoplasmic
CAE80504.1	14493000	13377000	15439000	15170000	1	-2.11	Cytoplasmic
CAE80506.1	176020	1511600	855270	823720	NA	NA	Unknown
CAE80507.1	2471000	2965400	3006600	5268000	0	-3.08	Cytoplasmic
CAE80508.1	38870000	42330000	45164000	45013000	0	5.7	Cytoplasmic
CAE80509.1	16965000	17406000	15749000	20450000	0	-1.42	Cytoplasmic
CAE80511.1	18888000	16964000	15689000	19241000	0	2.75	Cytoplasmic
CAE80513.1	827300000	870330000	819430000	873710000	0	-1.69	NA
CAE80514.1	245640000	233220000	242150000	238020000	0	1.8	NA
CAE80515.1	41383000	42015000	42373000	56620000	0	1.87	NA
CAE80516.1	347640000	328420000	361750000	352090000	0	2.27	NA
CAE80517.1	81406000	92576000	94340000	91232000	0	-1.68	Cytoplasmic
CAE80518.1	139810000	147280000	166780000	177210000	0	0.727	Cytoplasmic
CAE80519.1	329340000	344220000	361380000	350890000	0	0.891	Cytoplasmic
CAE80520.1	154620000	174540000	228710000	235580000	0	0.746	Cytoplasmic
CAE80522.1	357260	44772	67005	920470	0	1.28	Extracellular
CAE80524.1	NA	NA	NA	NA	0	0.00866	NA
CAE80525.1	74366000	65021000	78340000	81353000	0	-0.678	NA
CAE80526.1	33524000	34058000	35572000	37004000	0	-0.391	Cytoplasmic
CAE80528.1	10605000	11020000	12753000	11374000	0	0.292	Extracellular
CAE80531.1	NA	NA	NA	NA	0	NA	Cytoplasmic
CAE80533.1	80177000	82376000	100120000	87790000	0	0.325	Cytoplasmic
CAE80535.1	24066000	23589000	23297000	22952000	1	2.85	Cytoplasmic Membrane
CAE80536.1	543930	487600	536240	831870	0	4.13	Cytoplasmic Membrane
CAE80537.1	71035000	77053000	80937000	84536000	0	-1.89	Unknown
CAE80538.1	129880000	131320000	142580000	149740000	0	-1.44	NA
CAE80539.1	66692000	63637000	82853000	85665000	0	-1.3	Cytoplasmic
CAE80540.1	350540000	410130000	517140000	510290000	0	3.75	Unknown
CAE80542.1	23498000	25546000	27260000	27193000	0	-1.76	Cytoplasmic
CAE80543.1	31037000	32535000	33862000	33884000	0	-0.199	Cytoplasmic
CAE80544.1	27826000	24452000	24947000	31064000	0	-2.36	Cytoplasmic
CAE80545.1	2186500	4559900	2967000	2949600	0	3.9	Cytoplasmic Membrane
CAE80546.1	20395000	24638000	22238000	25660000	1	0.423	NA
CAE80547.1	62071000	77038000	77525000	75878000	0	-2.18	Cytoplasmic
CAE80548.1	39709000	41939000	40931000	44310000	0	-2.54	Unknown
CAE80549.1	35148000	37751000	37200000	39754000	0	-2.99	Unknown
CAE80550.1	26624000	27273000	30267000	35335000	0	0.358	NA
CAE80551.1	2332100	3638600	2391900	3247800	0	-1.72	Unknown
CAE80552.1	60886000	59488000	66487000	69961000	0	-0.668	NA
CAE80553.1	134040000	193230000	138330000	195040000	0	3.81	Periplasmic
CAE80561.1	NA	NA	NA	NA	0	3.79	NA
CAE80564.1	3533300	4933800	4642000	4213700	0	-0.0955	Periplasmic
CAE80565.1	24046000	21769000	26944000	22937000	0	2.15	Unknown
CAE80567.1	406370000	435080000	434830000	434590000	0	-1.54	NA
CAE80568.1	1192900	330500	1559700	1410800	NA	NA	Cytoplasmic
CAE80573.1	1810400	1450600	2221500	2041900	0	-1.77	Unknown
CAE80574.1	8855200	12283000	13014000	15061000	0	0.878	Unknown
CAE80575.1	9464500	9406100	10707000	11567000	0	-0.0626	NA
CAE80576.1	7188100	7544700	7609500	7920900	1	4.79	Cytoplasmic Membrane
CAE80577.1	9027200	9721600	12015000	12817000	1	5.99	Cytoplasmic Membrane
CAE80578.1	5826800	5246500	8604600	7149200	0	-0.247	Cytoplasmic
CAE80579.1	8329600	9340900	10922000	12080000	0	0.121	Cytoplasmic
CAE80580.1	65181000	60934000	72489000	69236000	1	-1.42	NA
CAE80581.1	3368000	4306400	1750500	3670700	0	0.273	Cytoplasmic Membrane
CAE80582.1	90828000	91137000	98246000	101390000	0	-1.75	Unknown
CAE80583.1	85845000	95020000	102880000	105510000	0	2.89	Periplasmic
CAE80584.1	620120000	626930000	669070000	659670000	0	-0.758	Unknown
CAE80590.1	484910	562190	650800	598580	0	0.412	Unknown
CAE80592.1	NA	NA	NA	NA	0	-1.63	Unknown
CAE80595.1	1312000	1414200	1547600	1904800	0	1.77	Cytoplasmic Membrane
CAE80596.1	27315000	16873000	31589000	25130000	0	-2.34	Cytoplasmic
CAE80597.1	1227400	1687600	1195800	1726600	NA	NA	Unknown
CAE80598.1	1580600	1808900	1927100	1197700	0	-2.15	Unknown
CAE80600.1	23612000	28372000	27063000	23102000	0	-2.17	Unknown
CAE80607.1	23161000	2.10E+07	29827000	30460000	0	0.121	NA
CAE80608.1	NA	NA	NA	NA	0	2.43	Cytoplasmic Membrane
CAE80610.1	25958000	27693000	30427000	33487000	0	-0.534	NA
CAE80611.1	3002600	3149100	3866500	2315600	0	-1.15	Cytoplasmic
CAE80612.1	34748000	33649000	41231000	41953000	0	-1.88	Cytoplasmic
CAE80613.1	126240000	136330000	150040000	163190000	0	-0.614	NA
CAE80615.1	3749400	4147200	2640600	4448600	0	5.36	NA
CAE80616.1	15629000	15426000	17458000	18015000	0	-1.31	Cytoplasmic
CAE80618.1	5261200	4156200	5247800	3669700	0	1.23	Unknown
CAE80620.1	311260	412570	421520	593630	0	3.15	NA
CAE80622.1	832270	2593700	44033000	50621000	0	-2.08	Cytoplasmic
CAE80623.1	10361000	8987800	9788000	9222200	0	-1.46	NA
CAE80625.1	NA	NA	NA	NA	0	-2.89	Cytoplasmic
CAE80627.1	5211000	5141200	5168600	6993000	0	1.24	Unknown
CAE80629.1	4357600	1214600	3966700	4463700	0	-1.97	Cytoplasmic
CAE80630.1	4781800	4238600	3446300	6233000	1	7.58	Cytoplasmic Membrane
CAE80633.1	70936000	64755000	73438000	71981000	0	-1.66	Cytoplasmic
CAE80637.1	35069000	38715000	44270000	44629000	0	-1.3	Cytoplasmic
CAE80638.1	4305500	3799000	5131200	5174500	0	-0.596	Unknown
CAE80639.1	1613300	1688100	1845400	1950600	0	4.84	Cytoplasmic Membrane
CAE80644.1	73732000	84071000	86181000	94134000	1	2.05	Cytoplasmic
CAE80645.1	90855000	94275000	104730000	105520000	1	2.37	Cytoplasmic
CAE80646.1	5539800	3396000	5784500	6246100	0	0.528	NA
CAE80647.1	3128200	3020500	3697100	3813400	0	5.24	NA
CAE80648.1	231490	203960	251100	259990	0	2.85	Cytoplasmic Membrane
CAE80649.1	2307200	2600900	1480300	2717400	0	5.46	Extracellular
CAE80650.1	36422000	34342000	35142000	37224000	0	2.91	Unknown
CAE80651.1	13944000	12589000	15653000	18201000	0	1.24	Unknown
CAE80652.1	276190000	281370000	285190000	271520000	0	3.02	NA
CAE80653.1	4142200	3982700	4908500	16628000	0	5.89	Unknown
CAE80654.1	4928500	4433600	3898000	3561500	0	5.21	Cytoplasmic Membrane
CAE80656.1	4458800	4933800	5195400	5333600	0	-1.12	Unknown
CAE80657.1	1684600	1807300	1783400	2169000	0	-1.17	Unknown
CAE80658.1	931980	3266900	2726300	611360	NA	NA	Unknown
CAE80659.1	103250000	97553000	114730000	118980000	1	-1.25	Cytoplasmic
CAE80660.1	35632000	37443000	41350000	41251000	0	-2.81	Cytoplasmic
CAE80664.1	2124100	8158500	2315700	2408700	0	3.14	Cytoplasmic Membrane
CAE80665.1	24608000	26980000	28961000	30208000	0	-3.57	Unknown
CAE80666.1	19427000	15911000	27738000	18691000	0	-4.03	Unknown
CAE80667.1	6794100	7537300	8654100	6443200	0	0.21	Unknown
CAE80668.1	40037000	39013000	42437000	46606000	0	-1.56	Cytoplasmic
CAE80670.1	42719000	46534000	50198000	52010000	0	-1.29	Cytoplasmic
CAE80671.1	53030000	62081000	61322000	67211000	1	-1	NA
CAE80672.1	3117300	3322800	3629800	3855800	0	7.24	Cytoplasmic Membrane
CAE80673.1	10488000	11815000	11318000	11058000	0	-2.82	Cytoplasmic
CAE80674.1	24422000	24805000	23836000	25568000	0	-1.84	Cytoplasmic
CAE80678.1	18522000	17643000	19195000	17778000	0	-2.57	Cytoplasmic
CAE80681.1	NA	NA	NA	NA	0	2.06	Cytoplasmic
CAE80684.1	745260	358720	1060400	918390	0	-1.14	Unknown
CAE80688.1	2258900	4083300	3710800	3484600	0	0.866	Cytoplasmic
CAE80690.1	2862700	2520200	2237900	2666900	1	7.08	Cytoplasmic Membrane
CAE80691.1	24404000	24336000	26016000	29069000	0	0.00361	Cytoplasmic
CAE80693.1	439420000	480280000	461940000	476080000	0	0.932	Cytoplasmic Membrane
CAE80694.1	1088400	733790	235120	277030	1	3.91	NA
CAE80697.1	46953000	48869000	47305000	49508000	0	-2.27	Cytoplasmic
CAE80698.1	2628300	3017600	2698000	3313900	0	-1.33	Unknown
CAE80699.1	4896500	1101300	6023900	1333700	NA	NA	Cytoplasmic
CAE80702.1	11321000	12390000	13150000	14233000	0	-1.14	Cytoplasmic
CAE80710.1	NA	NA	NA	NA	0	2.72	NA
CAE80717.1	12354000	15514000	18807000	18197000	0	-1.38	NA
CAE80719.1	6124600	8455800	12085000	4041400	0	-2.73	Unknown
CAE80720.1	2807100	2951800	3594200	3433700	0	-0.496	Cytoplasmic Membrane
CAE80721.1	30983000	34826000	36507000	34990000	0	0.00516	Cytoplasmic
CAE80723.1	35852000	29443000	38481000	41354000	0	1.45	Cytoplasmic Membrane
CAE80724.1	405910000	434070000	393510000	372770000	0	1.72	Cytoplasmic
CAE80725.1	690880000	696680000	725280000	796320000	1	4.01	Cytoplasmic
CAE80726.1	501130000	537960000	574820000	595190000	0	-0.339	Cytoplasmic
CAE80727.1	315960000	324650000	341310000	336210000	0	-0.135	Periplasmic
CAE80728.1	504760000	540510000	587900000	560780000	0	0.246	Cytoplasmic
CAE80729.1	158390000	154380000	173170000	162130000	1	-2.19	Cytoplasmic
CAE80730.1	52382000	50236000	55886000	56033000	0	4.49	Cytoplasmic Membrane
CAE80731.1	758370000	835280000	911520000	842430000	0	0.325	Cytoplasmic
CAE80732.1	292960000	362560000	420690000	418950000	0	-0.522	Cytoplasmic
CAE80733.1	397920000	407810000	449730000	448880000	0	-0.315	Cytoplasmic
CAE80734.1	635850000	634010000	615290000	741620000	0	0.867	Cytoplasmic
CAE80735.1	980320000	958380000	1080600000	1097500000	0	-0.764	Cytoplasmic
CAE80736.1	1315900000	1284700000	1458700000	1347400000	0	-0.0636	Cytoplasmic
CAE80737.1	867640000	825890000	830730000	855690000	0	0.0402	Cytoplasmic
CAE80738.1	443470000	493430000	498850000	442650000	0	0.196	Cytoplasmic
CAE80739.1	497280000	494620000	606440000	608490000	0	-0.946	Cytoplasmic
CAE80740.1	649120000	662400000	763630000	672030000	0	-1.34	Unknown
CAE80741.1	650560000	519420000	541730000	664750000	0	0.000592	Cytoplasmic
CAE80742.1	581940000	550860000	629080000	612290000	0	-0.0805	Cytoplasmic
CAE80743.1	499480000	517450000	653840000	638480000	0	-0.97	Cytoplasmic
CAE80744.1	604340000	620560000	686600000	678500000	0	-0.47	Cytoplasmic
CAE80745.1	549850000	569100000	592430000	581770000	0	1.24	Cytoplasmic
CAE80746.1	547440000	561290000	626860000	6.64E+08	0	-0.117	Cytoplasmic
CAE80747.1	756660000	736040000	801930000	815790000	0	0.415	Cytoplasmic
CAE80748.1	9.62E+08	1078500000	1099700000	1166300000	0	0.774	Cytoplasmic
CAE80749.1	1211700000	1273200000	1261400000	1312700000	0	-0.226	Cytoplasmic
CAE80750.1	68654000	66137000	77741000	77206000	0	-1.41	Cytoplasmic
CAE80751.1	699020000	722200000	837280000	856950000	0	-0.028	Cytoplasmic
CAE80752.1	1311800000	1604400000	1.59E+09	1736300000	0	1.61	Cytoplasmic
CAE80753.1	316570000	318760000	351230000	365270000	1	3.89	Cytoplasmic
CAE80754.1	328490000	336420000	351010000	367550000	1	4.12	NA
CAE80755.1	1814300	1635200	4946900	4869900	0	4.95	NA
CAE80757.1	6956100000	7858500000	7940100000	7533200000	0	0.633	NA
CAE80758.1	439210000	440370000	476400000	475270000	0	0.39	Cytoplasmic
CAE80759.1	899310000	886960000	936760000	1007300000	0	0.777	Cytoplasmic
CAE80760.1	511270000	500500000	604720000	637760000	0	0.574	Cytoplasmic
CAE80761.1	245150000	256400000	245890000	258560000	0	-1.35	Cytoplasmic
CAE80762.1	63608000	66805000	66352000	64329000	0	3.13	Cytoplasmic Membrane
CAE80763.1	4046600000	4415500000	4606700000	4274700000	0	-1.34	Unknown
CAE80764.1	42351000	41405000	42337000	31494000	0	0.166	Cytoplasmic
CAE80765.1	37800000	36922000	40940000	40015000	0	-2.63	NA
CAE80767.1	226650000	244800000	267970000	293650000	0	2.95	Cytoplasmic Membrane
CAE80769.1	92967000	9.40E+07	112320000	100410000	0	5.28	Outer Membrane
CAE80770.1	11307000	12348000	14876000	15817000	0	0.00994	Cytoplasmic
CAE80771.1	6828500	7075000	8494700	5775100	0	-2.42	Cytoplasmic
CAE80772.1	3818700	3603500	3278700	3622000	0	-2.87	Cytoplasmic
CAE80773.1	8283500	8487900	9548300	10468000	0	-1.1	Cytoplasmic
CAE80776.1	8713700	5930200	8954400	7939400	0	-2.65	Cytoplasmic
CAE80777.1	1349300000	1387900000	1904800000	1872100000	0	-0.91	Unknown
CAE80779.1	4356600	4913300	4147300	4404000	0	-1.31	Unknown
CAE80780.1	10774000	9080700	10694000	11696000	NA	NA	NA
CAE80782.1	686940	817740	767420	404520	0	2.4	NA
CAE80783.1	3658800	4564800	4193800	3312900	0	4.45	Unknown
CAE80785.1	4726000	5701800	4095000	4880200	0	3.35	Cytoplasmic Membrane
CAE80786.1	8293200	7654800	9569700	9898000	0	6.99	NA
CAE80787.1	3121700	2724900	3702000	3005800	0	NA	NA
CAE80788.1	36865000	37130000	41636000	41810000	0	2.63	Unknown
CAE80789.1	18852000	23034000	22419000	20843000	0	2.77	NA
CAE80791.1	4030000	4096600	4564300	5295700	0	0.0736	Unknown
CAE80792.1	668200	669690	430580	537810	1	-1.05	Unknown
CAE80793.1	1033300	962650	1090800	1091900	0	5.06	Unknown
CAE80794.1	350420	372460	584120	587200	NA	NA	Unknown
CAE80795.1	347620	366580	432230	398790	0	1.93	Outer Membrane
CAE80796.1	294140	587970	226930	276460	0	1.64	NA
CAE80798.1	3326900	4217500	4778700	3920100	0	-2.03	Unknown
CAE80799.1	21229000	22677000	22304000	25582000	0	0.0323	Outer Membrane
CAE80801.1	89748000	94254000	92274000	104720000	0	-1.21	Cytoplasmic
CAE80802.1	74458000	69715000	62723000	75420000	1	-1.15	Cytoplasmic
CAE80803.1	9071100	8741200	8551000	9229900	0	0.842	NA
CAE80804.1	36748000	40117000	38097000	34755000	0	8.45	Cytoplasmic
CAE80805.1	25935000	27707000	31611000	33543000	0	-1.6	Cytoplasmic
CAE80806.1	9330500	7529700	9028100	9517800	0	-1.6	Cytoplasmic
CAE80807.1	4195100	3635700	3106000	4282500	0	0.999	Unknown
CAE80809.1	20163000	21217000	26674000	29868000	0	6.07	Outer Membrane
CAE80810.1	15981000	7190000	5069600	5428000	0	-0.391	NA
CAE80812.1	345620	387880	411100	461600	0	2.77	Cytoplasmic
CAE80813.1	4321100	3865000	4637600	4602000	1	-1.85	Cytoplasmic
CAE80817.1	1.92E+09	2048700000	2111100000	2015900000	0	2.95	Periplasmic
CAE80819.1	59080000	60910000	53593000	75545000	0	6.17	Unknown
CAE80820.1	11786000	11319000	12498000	12631000	0	-3.34	Cytoplasmic
CAE80821.1	5322900	2440200	2470700	2187800	1	0.264	Cytoplasmic
CAE80822.1	2684100	2474100	0	1991800	NA	NA	Unknown
CAE80823.1	20727000	22075000	23967000	22604000	0	5.04	Cytoplasmic Membrane
CAE80824.1	56830000	55884000	76565000	82450000	0	5.55	NA
CAE80825.1	24624000	24484000	27588000	28102000	1	-1.88	Cytoplasmic
CAE80826.1	25321000	24087000	36281000	33568000	0	3.87	Unknown
CAE80827.1	NA	NA	NA	NA	0	3.78	NA
CAE80828.1	2047300	2262800	2366100	3225300	NA	NA	NA
CAE80831.1	8218200	7137600	9273500	10209000	0	-1.19	Cytoplasmic
CAE80832.1	1093100	1141700	2960400	2756300	0	3.25	NA
CAE80833.1	2044400	2074300	2542000	2632100	0	0.903	Cytoplasmic Membrane
CAE80834.1	13086000	14627000	12878000	14251000	0	-1.83	Unknown
CAE80835.1	99943000	109080000	118170000	119360000	0	0.989	Unknown
CAE80840.1	3007700	1872300	3310100	2481000	1	-0.944	Cytoplasmic
CAE80841.1	2999700	3869200	2760300	2556400	0	3.02	NA
CAE80844.1	115850000	120910000	117360000	116450000	0	2.73	Unknown
CAE80845.1	124780000	127150000	149570000	143310000	0	2.25	Cytoplasmic
CAE80846.1	188770000	197530000	210730000	212210000	0	2.1	Cytoplasmic
CAE80847.1	159860000	163590000	157960000	160370000	0	1.77	Unknown
CAE80848.1	146190000	146920000	156700000	154260000	0	2.86	Cytoplasmic
CAE80849.1	55159000	64422000	55304000	66047000	0	2.52	NA
CAE80851.1	14802000	15589000	15236000	12748000	0	-2.09	Unknown
CAE80854.1	184480000	224510000	221140000	244880000	0	3.02	Cytoplasmic Membrane
CAE80860.1	306820	331580	471510	476560	NA	NA	Cytoplasmic Membrane
CAE80862.1	42823000	41557000	43677000	45668000	0	-0.413	Cytoplasmic
CAE80863.1	125360000	117760000	129740000	130630000	1	-1.33	Unknown
CAE80864.1	47702000	43451000	62847000	65384000	0	-1.45	Unknown
CAE80866.1	464080	570880	2119800	456310	NA	NA	Cytoplasmic Membrane
CAE80867.1	16971000	16708000	19893000	22293000	0	0.573	Periplasmic
CAE80868.1	8861300	7630800	9197700	8420400	0	-1.99	NA
CAE80869.1	4396500	4406200	4071000	5117300	0	-1.78	Cytoplasmic
CAE80870.1	1181300	1089200	1410000	1364900	1	-0.753	Cytoplasmic
CAE80873.1	9520500	8359100	10257000	10719000	0	0.549	Cytoplasmic
CAE80876.1	16861000	14342000	18629000	20116000	0	0.21	Cytoplasmic
CAE80877.1	9987800	9604100	9184300	9212200	0	-1.37	Cytoplasmic
CAE80878.1	2845000	5117500	3766700	4296300	0	0.219	Unknown
CAE80879.1	28881000	30598000	31177000	35780000	0	-0.189	Unknown
CAE80880.1	39645000	40049000	56215000	57406000	0	5.62	NA
CAE80881.1	8662200	8157500	9309100	8891700	0	2.95	Cytoplasmic Membrane
CAE80882.1	3240700	3042400	3846700	4150300	0	3.29	Cytoplasmic Membrane
[truncated: 236 more rows]
