# Supplementary material for: Histones with an unconventional DNA-binding mode in vitro are major chromatin constituents in the bacterium Bdellovibrio bacteriovorus
Source: Nat Microbiol. 2023 Oct 9;8(11):2006–19. doi: 10.1038/s41564-023-01492-x (PMC10627809; doi:10.1038/s41564-023-01492-x)
Supplement: Supplementary file 11 — Statistical source data for Fig. 4a,c,d. [file 41564_2023_1492_MOESM11_ESM.xlsx]

## Sheet: SourceData_Fig_4A
[Protein] (nM)	147bp - Bd0055			147bp - Htka
50000*	6861	12507	4048	54646	57511	53425
25000*	7692	3356	5688	72013	57797	62357
12500	9099	7171	10660	65523	60304	57135
6250	12608	8035	7232	61322	57828	52905
3125	6707	12323	9348	54660	44749	41844
1562.5	11318	8958	9295	42188	36886	38957
781.25	10042	8708	8854	20103	17067	17514
390.625	5604	8877	9055	9055	14437	10740
195.312	8537	7183	9468	9743	14056	8953
97.6562	8461	9669	12706	6634	10195	11064
48.8281	10106	9026	5858	9379	6765	9007
24.4141	8741	4430	4818	11116	10288	8194
12.207	8909	8659	7589	8149	9267	9434
6.10352	7178	7966	7655	7723	7719	6003
3.05176	6534	10794	9449	9115	6932	8632
1.525879*	4592	7853	10947	12487	10481	7953
0.762939*	6029	7927	8890	8002	10048	4711
0.38147*	6155	11969	9306	8101	8120	6713
0.190735*	6090	6323	8365	8956	8270	7350
0.095367*	7830	5175	7556	12281	12049	7370
0.047684*	4588	6838	7477	7192	8112	6696
0.023842*	10927	8431	7718	7027	4385	9161
0.011921*	6814	9140	4896	8722	10317	8119
0	6669	8131	7034	7128	6721	4519

## Sheet: SourceData_Fig_4C
[Protein] (nM)	147bp - Bd0055			147bp - Htka
50000	235.1	253.2	241.3	368.7	367.3	372.4
25000	238.6	256.8	244.9	351.6	354.9	360.1
12500	238.8	258.9	238.5	351.3	345.3	352.5
6250	228.3	250.2	229.4	346.1	346.5	341.3
3125	220.8	233.1	221.3	335.9	330.2	330.2
1562.5	210.4	222.1	211	303.3	292.2	298.5
781.25	202.2	217	190.5	207.2	215.2	190.7
390.625	175.9	202	162.2	164.8	171.7	153.6
195.312	118.7	174.3	112.1	144.2	140.9	129.5
97.6562	104	137	96.4	127	132.7	115.2
48.8281	89.1	100.6	91.9	104	114.8	94
24.4141	96	102.5	97.8	99.3	101.8	92
12.207	86.9	87.4	87.2	89.6	93.5	96.8
6.10352	87.3	91.5	88.6	89.9	91.6	90.5
3.05176	86	88.7	87.5	91.4	87	94.5
1.525879*	86.6*	84.9	89.7	89.6*	91.2	86.8
0.762939*	84.7*	90.2	91.8	87.9*	85.2	88.3
0.38147*	82*	83.9	88.1	90.9*	87.2	90
0.190735*	84.1*	83.7	87.9	83.8*	87.5	89.3
0.095367*	88.2*	87.7	88.9	88.8*	86.7	87
0.047684*	92.4*	85	86.4	84.5*	92.2	86.7
0.023842*	84.6*	86.5	84.5	85.1*	86.9	92
0.011921*	88.3*	89.8	93.9	86.3*	88.4	92.2
0	93.4	91.3	91.5	93.7	95.1	92.3

## Sheet: SourceData_Fig_4D
	Bd0055 rep0		Bd0055 rep1		Bd0055 rep2		hmfb rep0		hmfb rep1		hmfb rep2
#Frame ToFirst		#Frame ToFirst		#Frame ToFirst		#Frame ToFirst		#Frame ToFirst		#Frame ToFirst
1 0.0000		1 0.0000		1 0.0000		1 0.0000		1 0.0000		1 0.0000
2 0.6667		2 0.6676		2 0.5931		2 0.5945		2 0.5945		2 0.5659
3 0.7807		3 0.8404		3 0.7223		3 0.6153		3 0.6153		3 0.6357
4 0.9209		4 0.8858		4 0.7823		4 0.7375		4 0.7375		4 0.7247
5 1.0124		5 1.0364		5 0.8296		5 0.7723		5 0.7723		5 0.7623
6 1.1798		6 1.0085		6 0.8740		6 0.8153		6 0.8153		6 0.8090
7 1.2668		7 0.9788		7 1.0757		7 0.7977		7 0.7977		7 0.7854
8 1.2567		8 1.0167		8 1.0522		8 0.7727		8 0.7727		8 0.8167
9 1.2281		9 1.0548		9 1.0539		9 0.8386		9 0.8386		9 0.8504
10 1.3035		10 1.1859		10 1.0540		10 0.7927		10 0.7927		10 0.9079
11 1.2674		11 1.1063		11 1.1097		11 0.7900		11 0.7900		11 0.8326
12 1.3090		12 1.2390		12 1.1988		12 0.7769		12 0.7769		12 0.8072
13 1.3756		13 1.3575		13 1.1733		13 0.7920		13 0.7920		13 0.8615
14 1.3639		14 1.3738		14 1.1578		14 0.8368		14 0.8368		14 0.8916
15 1.3967		15 1.3576		15 1.1862		15 0.8622		15 0.8622		15 0.8570
16 1.3743		16 1.4325		16 1.2373		16 0.9806		16 0.9806		16 0.8597
17 1.3920		17 1.3880		17 1.2148		17 0.9736		17 0.9736		17 0.8794
18 1.3949		18 1.4675		18 1.1763		18 0.9905		18 0.9905		18 0.9334
19 1.4019		19 1.5793		19 1.2309		19 1.0687		19 1.0687		19 0.9060
20 1.3930		20 1.4780		20 1.3083		20 1.0344		20 1.0344		20 0.9632
21 1.5235		21 1.5384		21 1.3676		21 1.0088		21 1.0088		21 0.9687
22 1.5251		22 1.5648		22 1.4741		22 1.1419		22 1.1419		22 1.0347
23 1.4370		23 1.6704		23 1.4786		23 1.1235		23 1.1235		23 1.1149
24 1.4102		24 1.7303		24 1.6018		24 1.0814		24 1.0814		24 1.0892
25 1.3869		25 1.7560		25 1.5863		25 1.1128		25 1.1128		25 1.0900
26 1.3406		26 1.6577		26 1.5397		26 1.1522		26 1.1522		26 1.0707
27 1.3625		27 1.6926		27 1.4877		27 1.1609		27 1.1609		27 1.0578
28 1.3732		28 1.7777		28 1.6005		28 1.1770		28 1.1770		28 1.0281
29 1.2711		29 1.7867		29 1.5986		29 1.1980		29 1.1980		29 1.0248
30 1.3546		30 1.8656		30 1.6299		30 1.1543		30 1.1543		30 1.0899
31 1.3507		31 1.8278		31 1.6499		31 1.0526		31 1.0526		31 1.0637
32 1.3402		32 1.7392		32 1.6797		32 1.0688		32 1.0688		32 1.0662
33 1.3797		33 1.8502		33 1.7968		33 1.0659		33 1.0659		33 1.1407
34 1.3597		34 1.7987		34 1.7271		34 1.2148		34 1.2148		34 1.0610
35 1.3836		35 1.7253		35 1.7038		35 1.2115		35 1.2115		35 1.1333
36 1.3637		36 1.7730		36 1.6869		36 1.2721		36 1.2721		36 1.1294
37 1.2952		37 1.7366		37 1.8203		37 1.3185		37 1.3185		37 1.1638
38 1.2713		38 1.6538		38 1.7241		38 1.2629		38 1.2629		38 1.1082
39 1.4242		39 1.6634		39 1.8168		39 1.3433		39 1.3433		39 1.0666
40 1.4037		40 1.6328		40 1.8250		40 1.2574		40 1.2574		40 1.0667
41 1.5075		41 1.6852		41 1.7995		41 1.2955		41 1.2955		41 1.1096
42 1.5063		42 1.5781		42 1.8235		42 1.3693		42 1.3693		42 1.1378
43 1.5108		43 1.6935		43 1.9289		43 1.3512		43 1.3512		43 1.0581
44 1.5354		44 1.7802		44 1.7804		44 1.3447		44 1.3447		44 1.0827
45 1.6712		45 1.6839		45 1.7461		45 1.3038		45 1.3038		45 1.2346
46 1.4987		46 1.5920		46 1.7721		46 1.3853		46 1.3853		46 1.1561
47 1.4864		47 1.6031		47 1.8226		47 1.2993		47 1.2993		47 1.1137
48 1.4857		48 1.5574		48 1.7416		48 1.2770		48 1.2770		48 1.1239
49 1.5273		49 1.5508		49 1.7611		49 1.2727		49 1.2727		49 1.1593
50 1.5744		50 1.5497		50 1.6192		50 1.3204		50 1.3204		50 1.1922
51 1.6755		51 1.6744		51 1.5711		51 1.2777		51 1.2777		51 1.1300
52 1.7674		52 1.7012		52 1.6573		52 1.2070		52 1.2070		52 1.1135
53 1.7784		53 1.7343		53 1.6226		53 1.1670		53 1.1670		53 1.1640
54 1.7251		54 1.7025		54 1.6658		54 1.2151		54 1.2151		54 1.1536
55 1.7261		55 1.6627		55 1.6568		55 1.2297		55 1.2297		55 1.1776
56 1.9257		56 1.6497		56 1.8158		56 1.2660		56 1.2660		56 1.1893
57 1.8669		57 1.7217		57 1.8028		57 1.2940		57 1.2940		57 1.2891
58 1.9208		58 1.7123		58 1.8106		58 1.2826		58 1.2826		58 1.2003
59 1.9226		59 1.6463		59 1.7904		59 1.4169		59 1.4169		59 1.1909
60 1.9780		60 1.7539		60 1.7436		60 1.4091		60 1.4091		60 1.1974
61 1.8998		61 1.6361		61 1.8637		61 1.3569		61 1.3569		61 1.2377
62 1.9052		62 1.6661		62 1.9398		62 1.4125		62 1.4125		62 1.2673
63 1.8921		63 1.6589		63 1.8993		63 1.3828		63 1.3828		63 1.2395
64 1.8882		64 1.6623		64 1.9485		64 1.3824		64 1.3824		64 1.2845
65 1.8286		65 1.7087		65 1.9712		65 1.3323		65 1.3323		65 1.1686
66 1.9024		66 1.8684		66 1.9632		66 1.3944		66 1.3944		66 1.2111
67 1.9550		67 1.8826		67 1.9246		67 1.3615		67 1.3615		67 1.2556
68 1.9428		68 1.9176		68 2.0149		68 1.2580		68 1.2580		68 1.2516
69 2.0050		69 1.9349		69 1.9240		69 1.3709		69 1.3709		69 1.2324
70 1.9256		70 2.0456		70 1.8798		70 1.3920		70 1.3920		70 1.2719
71 1.7581		71 2.1624		71 1.9858		71 1.3085		71 1.3085		71 1.2785
72 1.9005		72 2.1109		72 2.0041		72 1.2853		72 1.2853		72 1.2341
73 1.8928		73 2.1287		73 1.8812		73 1.3069		73 1.3069		73 1.2117
74 1.9356		74 2.1267		74 1.9365		74 1.2909		74 1.2909		74 1.2908
75 1.9393		75 2.1657		75 2.0896		75 1.2035		75 1.2035		75 1.2048
76 2.0774		76 2.0879		76 1.9847		76 1.1917		76 1.1917		76 1.2839
77 2.0266		77 1.9896		77 1.9683		77 1.3426		77 1.3426		77 1.1717
78 1.8820		78 1.9989		78 1.9929		78 1.3049		78 1.3049		78 1.2071
79 1.8862		79 2.0431		79 1.9669		79 1.2916		79 1.2916		79 1.2247
80 1.8648		80 2.0221		80 2.0114		80 1.3129		80 1.3129		80 1.2179
81 2.0199		81 1.9208		81 1.9791		81 1.3860		81 1.3860		81 1.1652
82 2.0817		82 1.9564		82 1.9355		82 1.3640		82 1.3640		82 1.1537
83 2.0717		83 1.9259		83 1.8446		83 1.3576		83 1.3576		83 1.1846
84 2.0840		84 1.8572		84 1.8646		84 1.2896		84 1.2896		84 1.1714
85 2.1042		85 1.9419		85 1.9165		85 1.4027		85 1.4027		85 1.1755
86 2.1008		86 1.9703		86 2.0439		86 1.4684		86 1.4684		86 1.1558
87 2.1079		87 1.9816		87 1.9792		87 1.2990		87 1.2990		87 1.1617
88 2.0701		88 1.9276		88 2.0530		88 1.3643		88 1.3643		88 1.1656
89 1.9722		89 1.9270		89 2.0412		89 1.1826		89 1.1826		89 1.1530
90 1.9365		90 2.0449		90 1.9512		90 1.1943		90 1.1943		90 1.1489
91 2.0449		91 2.0275		91 1.8258		91 1.3022		91 1.3022		91 1.1738
92 2.0108		92 2.0416		92 1.9652		92 1.3310		92 1.3310		92 1.1364
93 2.1206		93 1.9243		93 1.9830		93 1.3292		93 1.3292		93 1.1773
94 2.2387		94 1.9696		94 1.9271		94 1.4299		94 1.4299		94 1.2045
95 2.1868		95 1.9649		95 1.8198		95 1.2916		95 1.2916		95 1.2215
96 2.1343		96 2.0291		96 1.8885		96 1.3572		96 1.3572		96 1.2150
97 2.1372		97 2.0753		97 1.9363		97 1.4266		97 1.4266		97 1.2489
98 2.1330		98 1.9873		98 1.9621		98 1.4195		98 1.4195		98 1.1724
99 2.2294		99 2.0203		99 2.1049		99 1.3444		99 1.3444		99 1.2097
100 2.2716		100 2.1092		100 2.1032		100 1.1922		100 1.1922		100 1.1816
101 2.1463		101 2.1045		101 2.0540		101 1.1506		101 1.1506		101 1.1788
102 2.0891		102 2.0836		102 2.0783		102 1.1917		102 1.1917		102 1.1654
103 2.1597		103 2.1225		103 2.0634		103 1.2088		103 1.2088		103 1.1473
104 2.1056		104 2.2137		104 1.9864		104 1.3597		104 1.3597		104 1.1032
105 2.1417		105 2.2792		105 1.9470		105 1.2856		105 1.2856		105 1.0762
106 2.1591		106 2.2986		106 2.0513		106 1.2318		106 1.2318		106 1.1951
107 2.2555		107 2.3623		107 2.2025		107 1.2505		107 1.2505		107 1.2440
108 2.2401		108 2.3646		108 2.2072		108 1.2969		108 1.2969		108 1.2025
109 2.1449		109 2.3507		109 2.1183		109 1.2057		109 1.2057		109 1.1464
110 2.1368		110 2.3523		110 2.0639		110 1.1959		110 1.1959		110 1.1903
111 2.0904		111 2.4468		111 1.9927		111 1.2597		111 1.2597		111 1.1880
112 2.0877		112 2.3648		112 2.0468		112 1.2103		112 1.2103		112 1.2051
113 2.1266		113 2.1809		113 2.1631		113 1.1478		113 1.1478		113 1.3287
114 2.0033		114 2.1028		114 2.1463		114 1.1795		114 1.1795		114 1.2964
115 1.9838		115 2.0446		115 2.1259		115 1.1582		115 1.1582		115 1.2341
116 2.0828		116 2.0759		116 2.1987		116 1.2301		116 1.2301		116 1.2079
117 2.1258		117 2.0783		117 2.2469		117 1.2033		117 1.2033		117 1.2354
118 2.1485		118 2.1044		118 2.2612		118 1.2346		118 1.2346		118 1.2962
119 2.1459		119 2.0253		119 2.4123		119 1.2356		119 1.2356		119 1.3347
120 2.3315		120 2.0409		120 2.3364		120 1.2598		120 1.2598		120 1.2572
121 2.3142		121 2.1275		121 2.5241		121 1.2520		121 1.2520		121 1.2848
122 2.3254		122 2.1951		122 2.3799		122 1.2071		122 1.2071		122 1.2232
123 2.3516		123 2.2213		123 2.4141		123 1.1927		123 1.1927		123 1.2567
124 2.4685		124 2.2023		124 2.4603		124 1.1187		124 1.1187		124 1.1453
125 2.4714		125 2.1553		125 2.4017		125 1.1149		125 1.1149		125 1.2257
126 2.5035		126 2.1555		126 2.4947		126 1.0579		126 1.0579		126 1.1678
127 2.5334		127 2.2334		127 2.4851		127 1.0929		127 1.0929		127 1.1727
128 2.6559		128 2.2703		128 2.5736		128 1.1436		128 1.1436		128 1.1947
129 2.5777		129 2.2816		129 2.5526		129 1.1595		129 1.1595		129 1.2458
130 2.5367		130 2.2269		130 2.4005		130 1.1763		130 1.1763		130 1.2602
131 2.4574		131 2.1827		131 2.3311		131 1.1300		131 1.1300		131 1.2021
132 2.5828		132 2.2843		132 2.2794		132 1.1999		132 1.1999		132 1.2608
133 2.6216		133 2.3828		133 2.2368		133 1.1876		133 1.1876		133 1.2244
134 2.6011		134 2.3937		134 2.1917		134 1.1646		134 1.1646		134 1.2512
135 2.4975		135 2.5368		135 2.1561		135 1.1432		135 1.1432		135 1.2368
136 2.5953		136 2.5071		136 2.2139		136 1.2439		136 1.2439		136 1.2530
137 2.5764		137 2.4917		137 2.1970		137 1.2434		137 1.2434		137 1.2098
138 2.5740		138 2.5546		138 2.2623		138 1.2829		138 1.2829		138 1.2608
139 2.6623		139 2.5960		139 2.1748		139 1.2653		139 1.2653		139 1.2161
140 2.5952		140 2.5392		140 2.1998		140 1.2401		140 1.2401		140 1.2771
141 2.5914		141 2.4773		141 2.2121		141 1.2266		141 1.2266		141 1.2784
142 2.5877		142 2.4891		142 2.3910		142 1.2621		142 1.2621		142 1.3204
143 2.6651		143 2.4701		143 2.4156		143 1.2079		143 1.2079		143 1.2959
144 2.7560		144 2.4978		144 2.3565		144 1.1482		144 1.1482		144 1.2853
145 2.6360		145 2.4794		145 2.4147		145 1.1518		145 1.1518		145 1.2382
146 2.7288		146 2.5397		146 2.4389		146 1.1682		146 1.1682		146 1.2076
147 2.7336		147 2.4852		147 2.4614		147 1.2303		147 1.2303		147 1.2570
148 2.7382		148 2.4824		148 2.3487		148 1.2807		148 1.2807		148 1.2578
149 2.7187		149 2.2523		149 2.3718		149 1.2714		149 1.2714		149 1.2873
150 2.6530		150 2.2392		150 2.3269		150 1.2696		150 1.2696		150 1.2159
151 2.6828		151 2.1970		151 2.2544		151 1.2472		151 1.2472		151 1.1733
152 2.7646		152 2.2779		152 2.2853		152 1.2685		152 1.2685		152 1.1763
153 2.8537		153 2.2583		153 2.3650		153 1.2726		153 1.2726		153 1.2373
154 2.8333		154 2.2739		154 2.3167		154 1.3183		154 1.3183		154 1.2190
155 2.8349		155 2.3471		155 2.2022		155 1.2694		155 1.2694		155 1.2277
156 2.9120		156 2.2318		156 2.1582		156 1.3511		156 1.3511		156 1.1649
157 2.9110		157 2.2578		157 2.2485		157 1.3100		157 1.3100		157 1.1581
158 2.8482		158 2.3642		158 2.2676		158 1.2792		158 1.2792		158 1.1925
159 2.8994		159 2.4496		159 2.3687		159 1.2763		159 1.2763		159 1.2190
160 2.7926		160 2.5477		160 2.3082		160 1.3444		160 1.3444		160 1.1351
161 2.7067		161 2.5493		161 2.2769		161 1.2432		161 1.2432		161 1.2098
162 2.8302		162 2.5157		162 2.3778		162 1.2709		162 1.2709		162 1.1388
163 2.8641		163 2.4286		163 2.3699		163 1.3232		163 1.3232		163 1.1385
164 2.7171		164 2.3228		164 2.2898		164 1.3358		164 1.3358		164 1.0772
165 2.6220		165 2.3236		165 2.2111		165 1.2743		165 1.2743		165 1.1270
166 2.4983		166 2.4698		166 2.2419		166 1.2886		166 1.2886		166 1.1302
167 2.5232		167 2.5022		167 2.4717		167 1.2675		167 1.2675		167 1.1667
168 2.4670		168 2.6411		168 2.5309		168 1.2972		168 1.2972		168 1.0968
169 2.5982		169 2.6654		169 2.4310		169 1.2994		169 1.2994		169 1.1554
170 2.6202		170 2.6401		170 2.6461		170 1.2094		170 1.2094		170 1.1869
171 2.6522		171 2.7577		171 2.7342		171 1.2509		171 1.2509		171 1.0995
172 2.6321		172 2.7479		172 2.6124		172 1.2890		172 1.2890		172 1.0923
173 2.6158		173 2.8225		173 2.6241		173 1.3229		173 1.3229		173 1.0705
174 2.5044		174 2.8369		174 2.5955		174 1.3651		174 1.3651		174 1.1171
175 2.5421		175 2.7651		175 2.6583		175 1.4143		175 1.4143		175 1.2078
176 2.6791		176 2.7366		176 2.6203		176 1.3354		176 1.3354		176 1.1317
177 2.6266		177 2.6920		177 2.6097		177 1.3479		177 1.3479		177 1.2123
178 2.6387		178 2.7624		178 2.5988		178 1.3494		178 1.3494		178 1.2117
179 2.7443		179 2.7736		179 2.6665		179 1.3594		179 1.3594		179 1.1970
180 2.7350		180 2.8134		180 2.8515		180 1.2993		180 1.2993		180 1.1702
181 2.8227		181 2.7057		181 2.7778		181 1.3279		181 1.3279		181 1.2047
182 2.8373		182 2.6900		182 2.8885		182 1.3565		182 1.3565		182 1.2333
183 2.9375		183 2.7959		183 2.7951		183 1.3381		183 1.3381		183 1.2017
184 2.9141		184 2.8348		184 2.8177		184 1.2922		184 1.2922		184 1.2576
185 2.8631		185 2.9532		185 2.8526		185 1.3045		185 1.3045		185 1.2998
186 2.8108		186 2.9228		186 2.7697		186 1.2340		186 1.2340		186 1.3693
187 2.8020		187 2.9159		187 2.6721		187 1.3138		187 1.3138		187 1.3436
188 2.7182		188 2.9962		188 2.5896		188 1.1935		188 1.1935		188 1.3391
189 2.8036		189 2.9236		189 2.5746		189 1.1498		189 1.1498		189 1.2506
190 2.9786		190 2.8526		190 2.7653		190 1.2207		190 1.2207		190 1.2532
191 3.0278		191 2.8734		191 2.7633		191 1.1697		191 1.1697		191 1.2714
192 3.1918		192 2.9214		192 2.7030		192 1.1340		192 1.1340		192 1.2736
193 3.1322		193 2.8677		193 2.7496		193 1.2005		193 1.2005		193 1.1644
194 3.1984		194 2.8572		194 2.7479		194 1.2201		194 1.2201		194 1.1948
195 3.2211		195 2.9282		195 2.8028		195 1.2470		195 1.2470		195 1.2337
196 3.2079		196 3.0974		196 2.8581		196 1.2457		196 1.2457		196 1.2435
197 3.2370		197 3.0590		197 2.8541		197 1.2575		197 1.2575		197 1.2096
198 3.2533		198 3.0498		198 2.8164		198 1.1890		198 1.1890		198 1.2665
199 3.3754		199 3.0528		199 2.8179		199 1.1099		199 1.1099		199 1.3009
200 3.3610		200 3.1529		200 2.9366		200 1.1362		200 1.1362		200 1.3275
201 3.3811		201 3.1783		201 2.9348		201 1.1205		201 1.1205		201 1.3150
202 3.5152		202 3.2023		202 2.8111		202 1.2137		202 1.2137		202 1.3537
203 3.5830		203 3.1704		203 2.7892		203 1.2211		203 1.2211		203 1.3875
204 3.5410		204 3.2916		204 2.8281		204 1.1785		204 1.1785		204 1.3850
205 3.5088		205 3.3328		205 2.7920		205 1.2583		205 1.2583		205 1.4199
206 3.5563		206 3.4163		206 2.8161		206 1.2108		206 1.2108		206 1.3892
207 3.5076		207 3.3363		207 2.8539		207 1.2704		207 1.2704		207 1.4371
208 3.5033		208 3.3142		208 2.8286		208 1.2523		208 1.2523		208 1.3612
209 3.3682		209 3.3556		209 2.7773		209 1.2404		209 1.2404		209 1.3812
210 3.3607		210 3.3278		210 2.7083		210 1.1927		210 1.1927		210 1.3560
211 3.3689		211 3.2269		211 2.7074		211 1.2482		211 1.2482		211 1.4343
212 3.4340		212 3.2166		212 2.8467		212 1.1638		212 1.1638		212 1.4151
213 3.3846		213 3.1320		213 2.7475		213 1.2311		213 1.2311		213 1.3969
214 3.4995		214 3.0308		214 2.8176		214 1.1767		214 1.1767		214 1.4395
215 3.4473		215 2.9915		215 2.8658		215 1.1869		215 1.1869		215 1.4185
216 3.3674		216 2.9980		216 2.9864		216 1.1466		216 1.1466		216 1.4479
217 3.2862		217 2.9897		217 2.8555		217 1.1384		217 1.1384		217 1.4135
218 3.2139		218 2.8880		218 2.8644		218 1.0853		218 1.0853		218 1.3882
219 3.2142		219 2.8499		219 2.9939		219 1.1696		219 1.1696		219 1.5412
220 3.1174		220 2.8452		220 3.0187		220 1.1371		220 1.1371		220 1.4498
221 3.3540		221 2.8874		221 2.9302		221 1.0853		221 1.0853		221 1.4377
222 3.4405		222 2.9614		222 2.8928		222 1.1699		222 1.1699		222 1.4696
223 3.4809		223 2.8558		223 3.0613		223 1.1408		223 1.1408		223 1.4334
224 3.4434		224 2.8529		224 3.0740		224 1.1331		224 1.1331		224 1.4152
225 3.5590		225 2.8582		225 3.0861		225 1.1960		225 1.1960		225 1.4112
226 3.5624		226 2.8644		226 2.9701		226 1.1264		226 1.1264		226 1.4011
227 3.5890		227 2.8879		227 2.9102		227 1.1272		227 1.1272		227 1.4394
228 3.4757		228 3.0335		228 2.9410		228 1.1274		228 1.1274		228 1.4720
229 3.3976		229 3.1844		229 2.8592		229 1.2072		229 1.2072		229 1.4882
230 3.2572		230 3.2569		230 2.9211		230 1.2111		230 1.2111		230 1.4191
231 3.2697		231 3.1091		231 2.9333		231 1.3758		231 1.3758		231 1.4682
232 3.3946		232 3.1549		232 2.8769		232 1.3046		232 1.3046		232 1.4039
233 3.3480		233 3.2200		233 2.9876		233 1.2142		233 1.2142		233 1.3924
234 3.4349		234 3.2008		234 2.9811		234 1.1803		234 1.1803		234 1.3569
235 3.3568		235 3.1669		235 3.0270		235 1.1987		235 1.1987		235 1.3024
236 3.3610		236 3.3020		236 3.0751		236 1.2744		236 1.2744		236 1.3171
237 3.4552		237 3.2746		237 2.9932		237 1.3064		237 1.3064		237 1.3565
238 3.4382		238 3.2306		238 2.9645		238 1.3406		238 1.3406		238 1.2932
239 3.4177		239 3.3270		239 2.9397		239 1.2709		239 1.2709		239 1.3360
240 3.3777		240 3.3024		240 3.0436		240 1.2922		240 1.2922		240 1.2670
241 3.4240		241 3.2078		241 3.0202		241 1.3844		241 1.3844		241 1.3513
242 3.5317		242 3.3046		242 3.0600		242 1.3345		242 1.3345		242 1.3443
243 3.4653		243 3.2580		243 2.9577		243 1.2768		243 1.2768		243 1.3119
244 3.3644		244 3.2405		244 3.0458		244 1.3051		244 1.3051		244 1.3756
245 3.3897		245 3.3832		245 3.0789		245 1.2255		245 1.2255		245 1.4014
246 3.4582		246 3.2439		246 3.1496		246 1.2679		246 1.2679		246 1.2982
247 3.3476		247 3.2091		247 3.0905		247 1.2524		247 1.2524		247 1.3990
248 3.4260		248 3.2641		248 3.0877		248 1.2392		248 1.2392		248 1.4346
249 3.2877		249 3.3834		249 3.0844		249 1.3010		249 1.3010		249 1.4406
250 3.3625		250 3.2003		250 2.9891		250 1.2208		250 1.2208		250 1.4412
251 3.2846		251 3.2153		251 2.9847		251 1.2705		251 1.2705		251 1.4605
252 3.1835		252 3.2230		252 3.0269		252 1.2791		252 1.2791		252 1.4908
253 3.2258		253 3.1856		253 3.1890		253 1.2259		253 1.2259		253 1.4949
254 3.1928		254 3.1841		254 3.1426		254 1.1967		254 1.1967		254 1.4901
255 3.0604		255 3.1588		255 3.1771		255 1.2493		255 1.2493		255 1.5040
256 3.0105		256 3.1391		256 3.1584		256 1.2072		256 1.2072		256 1.5424
257 2.9994		257 3.0847		257 3.1620		257 1.2384		257 1.2384		257 1.4223
258 3.1501		258 2.9981		258 3.2180		258 1.3582		258 1.3582		258 1.3496
259 3.2019		259 3.0351		259 3.1826		259 1.3020		259 1.3020		259 1.3097
260 3.2281		260 3.0763		260 3.1812		260 1.3152		260 1.3152		260 1.2738
261 3.3101		261 2.9722		261 3.1848		261 1.3261		261 1.3261		261 1.3139
262 3.2329		262 3.0929		262 3.1061		262 1.3156		262 1.3156		262 1.3638
263 3.1999		263 3.2102		263 3.1536		263 1.3218		263 1.3218		263 1.4326
264 3.2348		264 3.0436		264 3.1617		264 1.3648		264 1.3648		264 1.3589
265 3.2797		265 3.0754		265 3.1962		265 1.3587		265 1.3587		265 1.3291
266 3.3649		266 2.9975		266 3.1548		266 1.2691		266 1.2691		266 1.3904
267 3.2268		267 3.0396		267 3.2387		267 1.2969		267 1.2969		267 1.3849
268 3.2813		268 2.9557		268 3.2560		268 1.3077		268 1.3077		268 1.3256
269 3.1905		269 2.9350		269 3.1609		269 1.2400		269 1.2400		269 1.3363
270 3.1857		270 2.9159		270 3.0694		270 1.3073		270 1.3073		270 1.3749
271 3.2435		271 2.9099		271 3.1809		271 1.2516		271 1.2516		271 1.3484
272 3.2725		272 2.8879		272 3.1523		272 1.3208		272 1.3208		272 1.4079
273 3.2846		273 3.0222		273 3.1818		273 1.2824		273 1.2824		273 1.4254
274 3.2703		274 3.0291		274 3.1323		274 1.2897		274 1.2897		274 1.4449
275 3.3930		275 3.0012		275 3.1085		275 1.3729		275 1.3729		275 1.3984
276 3.3205		276 2.9945		276 3.0090		276 1.4159		276 1.4159		276 1.4320
277 3.5038		277 2.9601		277 2.9484		277 1.4228		277 1.4228		277 1.3974
278 3.5098		278 3.2091		278 2.9581		278 1.3308		278 1.3308		278 1.4183
279 3.4873		279 3.3464		279 2.9484		279 1.4158		279 1.4158		279 1.4054
280 3.5347		280 3.4057		280 2.9262		280 1.3377		280 1.3377		280 1.4065
281 3.3741		281 3.3331		281 3.0935		281 1.2439		281 1.2439		281 1.3137
282 3.2999		282 3.2883		282 3.0280		282 1.2463		282 1.2463		282 1.2442
283 3.3955		283 3.2170		283 3.0569		283 1.3196		283 1.3196		283 1.3178
284 3.4270		284 3.3200		284 3.1382		284 1.3074		284 1.3074		284 1.2823
285 3.4116		285 3.4441		285 3.1339		285 1.2972		285 1.2972		285 1.4478
286 3.3048		286 3.3247		286 3.2082		286 1.2983		286 1.2983		286 1.4226
287 3.2660		287 3.2553		287 3.1028		287 1.3001		287 1.3001		287 1.3797
288 3.1696		288 3.2529		288 2.9633		288 1.3821		288 1.3821		288 1.3549
289 3.2622		289 3.2272		289 2.9943		289 1.2647		289 1.2647		289 1.3464
290 3.1489		290 3.2522		290 2.9582		290 1.3605		290 1.3605		290 1.2586
291 3.2712		291 3.2284		291 2.9328		291 1.2355		291 1.2355		291 1.3391
292 3.2499		292 3.2912		292 2.9782		292 1.3351		292 1.3351		292 1.3757
293 3.2525		293 3.2798		293 2.9558		293 1.3402		293 1.3402		293 1.3837
294 3.2683		294 3.4064		294 2.9369		294 1.3525		294 1.3525		294 1.3688
295 3.4294		295 3.3124		295 2.7703		295 1.2692		295 1.2692		295 1.4034
296 3.2719		296 3.4156		296 2.7638		296 1.2537		296 1.2537		296 1.3700
297 3.3253		297 3.4102		297 2.7246		297 1.3431		297 1.3431		297 1.3653
298 3.3255		298 3.4060		298 2.6811		298 1.2915		298 1.2915		298 1.3484
299 3.4127		299 3.4296		299 2.6744		299 1.3143		299 1.3143		299 1.3730
300 3.3764		300 3.3282		300 2.7722		300 1.2693		300 1.2693		300 1.3546
301 3.2912		301 3.3959		301 2.7601		301 1.2993		301 1.2993		301 1.4142
302 3.3105		302 3.3836		302 2.8249		302 1.2625		302 1.2625		302 1.5006
303 3.1750		303 3.3833		303 2.8704		303 1.3430		303 1.3430		303 1.4394
304 3.1071		304 3.2778		304 2.8954		304 1.1918		304 1.1918		304 1.3872
305 3.0079		305 3.3251		305 2.8926		305 1.2557		305 1.2557		305 1.4047
306 3.0821		306 3.2646		306 2.7925		306 1.3198		306 1.3198		306 1.4053
307 3.0824		307 3.2301		307 2.8342		307 1.4071		307 1.4071		307 1.3864
308 3.1498		308 3.3672		308 2.8075		308 1.4710		308 1.4710		308 1.4730
309 3.1823		309 3.2276		309 2.7526		309 1.4018		309 1.4018		309 1.3475
310 3.2690		310 3.2423		310 2.7005		310 1.3801		310 1.3801		310 1.3482
311 3.1795		311 3.3177		311 2.6986		311 1.4424		311 1.4424		311 1.4602
312 3.2536		312 3.2683		312 2.6776		312 1.4748		312 1.4748		312 1.3651
313 3.2498		313 3.1578		313 2.7109		313 1.4677		313 1.4677		313 1.3806
314 3.0752		314 3.1654		314 2.7519		314 1.4544		314 1.4544		314 1.3507
315 3.0012		315 3.1693		315 2.7540		315 1.4566		315 1.4566		315 1.4306
316 2.9716		316 3.1224		316 2.7633		316 1.4357		316 1.4357		316 1.4060
317 3.0388		317 3.0992		317 2.7590		317 1.4813		317 1.4813		317 1.4801
318 3.0951		318 3.0391		318 2.7575		318 1.5182		318 1.5182		318 1.4216
319 3.1949		319 3.0179		319 2.7687		319 1.3862		319 1.3862		319 1.4205
320 3.2634		320 2.9408		320 2.7577		320 1.3619		320 1.3619		320 1.4404
321 3.1926		321 2.9224		321 2.8504		321 1.3515		321 1.3515		321 1.4469
322 3.2393		322 3.0030		322 2.9264		322 1.3915		322 1.3915		322 1.3872
323 3.2713		323 3.0699		323 2.9913		323 1.3627		323 1.3627		323 1.3746
324 3.2532		324 2.9945		324 3.0387		324 1.4235		324 1.4235		324 1.3756
325 3.3155		325 3.0068		325 2.9675		325 1.3506		325 1.3506		325 1.4244
326 3.3521		326 3.0562		326 2.9638		326 1.3153		326 1.3153		326 1.4668
327 3.3306		327 2.9405		327 2.8883		327 1.3119		327 1.3119		327 1.3690
328 3.4081		328 3.0046		328 2.8737		328 1.2819		328 1.2819		328 1.3979
329 3.4232		329 3.0958		329 2.9174		329 1.3047		329 1.3047		329 1.4159
330 3.4722		330 3.1381		330 2.8008		330 1.3690		330 1.3690		330 1.4762
331 3.5129		331 3.1571		331 2.7257		331 1.3316		331 1.3316		331 1.4377
332 3.3643		332 3.2634		332 2.8021		332 1.2633		332 1.2633		332 1.4621
333 3.4069		333 3.4221		333 2.7037		333 1.3395		333 1.3395		333 1.4255
334 3.4831		334 3.3268		334 2.6704		334 1.2693		334 1.2693		334 1.4292
335 3.3376		335 3.2100		335 2.7101		335 1.3132		335 1.3132		335 1.3514
336 3.4370		336 3.2183		336 2.7916		336 1.3979		336 1.3979		336 1.3501
337 3.6223		337 3.1865		337 2.8814		337 1.2848		337 1.2848		337 1.3330
338 3.5645		338 3.2511		338 2.6849		338 1.2889		338 1.2889		338 1.4055
339 3.3503		339 3.1152		339 2.8109		339 1.3023		339 1.3023		339 1.4415
340 3.3656		340 3.2921		340 2.7563		340 1.3400		340 1.3400		340 1.4125
341 3.3907		341 3.1989		341 2.8562		341 1.3477		341 1.3477		341 1.4605
342 3.3422		342 3.3287		342 3.0022		342 1.2864		342 1.2864		342 1.4430
343 3.2779		343 3.2480		343 3.0940		343 1.2919		343 1.2919		343 1.4595
344 3.3039		344 3.2671		344 3.1759		344 1.2897		344 1.2897		344 1.4603
345 3.3254		345 3.4460		345 3.2691		345 1.2456		345 1.2456		345 1.4641
346 3.2445		346 3.3669		346 3.1786		346 1.1552		346 1.1552		346 1.4835
347 3.2989		347 3.3895		347 3.1484		347 1.1570		347 1.1570		347 1.4164
348 3.4645		348 3.4786		348 3.1099		348 1.2504		348 1.2504		348 1.4370
349 3.4481		349 3.4347		349 3.1188		349 1.1866		349 1.1866		349 1.4040
350 3.4730		350 3.3889		350 3.0730		350 1.1772		350 1.1772		350 1.4904
351 3.4787		351 3.4167		351 3.0276		351 1.1747		351 1.1747		351 1.4567
352 3.3876		352 3.4322		352 3.1072		352 1.1541		352 1.1541		352 1.4770
353 3.4721		353 3.4124		353 3.1258		353 1.1040		353 1.1040		353 1.4383
354 3.4105		354 3.3618		354 3.1687		354 1.1582		354 1.1582		354 1.4759
355 3.5087		355 3.2763		355 3.2080		355 1.2122		355 1.2122		355 1.5934
356 3.6298		356 3.2029		356 3.1217		356 1.3209		356 1.3209		356 1.5686
357 3.4445		357 3.2622		357 3.1552		357 1.2014		357 1.2014		357 1.5102
358 3.5296		358 3.2347		358 3.2895		358 1.2460		358 1.2460		358 1.4986
359 3.6306		359 3.3338		359 3.3409		359 1.2188		359 1.2188		359 1.4827
360 3.4685		360 3.3333		360 3.3490		360 1.1739		360 1.1739		360 1.4168
361 3.3151		361 3.4511		361 3.4468		361 1.1753		361 1.1753		361 1.4681
362 3.3797		362 3.2822		362 3.4412		362 1.2749		362 1.2749		362 1.5383
363 3.5093		363 3.3590		363 3.3998		363 1.3192		363 1.3192		363 1.4957
364 3.5205		364 3.3111		364 3.3763		364 1.2288		364 1.2288		364 1.5278
365 3.4856		365 3.2933		365 3.4119		365 1.2400		365 1.2400		365 1.5095
366 3.4134		366 3.2087		366 3.5044		366 1.2384		366 1.2384		366 1.5418
367 3.4595		367 3.3316		367 3.4657		367 1.3260		367 1.3260		367 1.5498
368 3.4402		368 3.2109		368 3.3708		368 1.2610		368 1.2610		368 1.5921
369 3.3715		369 3.2899		369 3.3809		369 1.2515		369 1.2515		369 1.6035
370 3.3911		370 3.4402		370 3.4221		370 1.2228		370 1.2228		370 1.5688
371 3.4901		371 3.4764		371 3.4624		371 1.2180		371 1.2180		371 1.6096
372 3.5561		372 3.5539		372 3.3957		372 1.2836		372 1.2836		372 1.5884
373 3.4525		373 3.4901		373 3.4081		373 1.3230		373 1.3230		373 1.5610
374 3.3941		374 3.4386		374 3.3121		374 1.2817		374 1.2817		374 1.6584
375 3.2811		375 3.3899		375 3.3485		375 1.3949		375 1.3949		375 1.6821
376 3.2867		376 3.3196		376 3.3531		376 1.3649		376 1.3649		376 1.6571
377 3.3151		377 3.2720		377 3.2568		377 1.4360		377 1.4360		377 1.5871
378 3.3990		378 3.3570		378 3.3508		378 1.4027		378 1.4027		378 1.5871
379 3.4034		379 3.3445		379 3.2769		379 1.4121		379 1.4121		379 1.5160
380 3.4857		380 3.2139		380 3.3566		380 1.4451		380 1.4451		380 1.4826
381 3.3481		381 3.3307		381 3.3377		381 1.5013		381 1.5013		381 1.4931
382 3.4179		382 3.2671		382 3.4326		382 1.5581		382 1.5581		382 1.5230
383 3.2910		383 3.2391		383 3.4352		383 1.4419		383 1.4419		383 1.5157
384 3.1899		384 3.2843		384 3.4335		384 1.4681		384 1.4681		384 1.4409
385 3.2926		385 3.3491		385 3.5504		385 1.5402		385 1.5402		385 1.4875
386 3.2694		386 3.3110		386 3.4393		386 1.5148		386 1.5148		386 1.4597
387 3.2938		387 3.4286		387 3.4745		387 1.5021		387 1.5021		387 1.5065
388 3.2493		388 3.4059		388 3.5967		388 1.5266		388 1.5266		388 1.5242
389 3.2438		389 3.4649		389 3.4954		389 1.4703		389 1.4703		389 1.4777
390 3.2639		390 3.5001		390 3.4781		390 1.4566		390 1.4566		390 1.3521
391 3.2487		391 3.5562		391 3.4369		391 1.3655		391 1.3655		391 1.4223
392 3.3006		392 3.5422		392 3.5186		392 1.3463		392 1.3463		392 1.3988
393 3.3897		393 3.6146		393 3.4823		393 1.4677		393 1.4677		393 1.3822
394 3.3793		394 3.5517		394 3.6140		394 1.4457		394 1.4457		394 1.3582
395 3.3725		395 3.5830		395 3.6274		395 1.4608		395 1.4608		395 1.4278
396 3.3432		396 3.6243		396 3.5330		396 1.3902		396 1.3902		396 1.3701
397 3.5089		397 3.6832		397 3.4693		397 1.3289		397 1.3289		397 1.3588
398 3.4123		398 3.6594		398 3.3898		398 1.3574		398 1.3574		398 1.3569
399 3.3587		399 3.5774		399 3.2765		399 1.4505		399 1.4505		399 1.4318
400 3.3228		400 3.5350		400 3.4562		400 1.4570		400 1.4570		400 1.4262
401 3.3841		401 3.5659		401 3.4321		401 1.5303		401 1.5303		401 1.3691
402 3.4401		402 3.6701		402 3.3946		402 1.4661		402 1.4661		402 1.4600
403 3.2580		403 3.6829		403 3.4288		403 1.4979		403 1.4979		403 1.4142
404 3.2155		404 3.6944		404 3.3488		404 1.4567		404 1.4567		404 1.4400
405 3.1729		405 3.6919		405 3.2726		405 1.4623		405 1.4623		405 1.3977
406 3.1139		406 3.6874		406 3.1815		406 1.4785		406 1.4785		406 1.4090
407 3.1171		407 3.5591		407 3.1985		407 1.4768		407 1.4768		407 1.3307
408 3.1398		408 3.4892		408 3.1652		408 1.5551		408 1.5551		408 1.3426
409 3.1796		409 3.5239		409 3.1436		409 1.5280		409 1.5280		409 1.3899
410 3.2319		410 3.5231		410 2.9292		410 1.5256		410 1.5256		410 1.4135
411 3.3015		411 3.4956		411 3.1920		411 1.5186		411 1.5186		411 1.4702
412 3.2004		412 3.5240		412 3.1751		412 1.5173		412 1.5173		412 1.3980
413 3.2153		413 3.4616		413 3.0968		413 1.4856		413 1.4856		413 1.4137
414 3.2450		414 3.5577		414 3.1073		414 1.3564		414 1.3564		414 1.4520
415 3.2833		415 3.4497		415 3.0199		415 1.4098		415 1.4098		415 1.4156
416 3.3029		416 3.4487		416 2.9873		416 1.4353		416 1.4353		416 1.4674
417 3.2629		417 3.4417		417 2.9673		417 1.4286		417 1.4286		417 1.4197
418 3.3268		418 3.4059		418 3.1078		418 1.5484		418 1.5484		418 1.3567
419 3.3286		419 3.4222		419 3.1758		419 1.4848		419 1.4848		419 1.4097
420 3.3467		420 3.3917		420 3.0374		420 1.5492		420 1.5492		420 1.3811
421 3.2900		421 3.3940		421 3.1354		421 1.4641		421 1.4641		421 1.4210
422 3.1887		422 3.5134		422 3.2120		422 1.4383		422 1.4383		422 1.3826
423 3.1340		423 3.4986		423 3.0410		423 1.4210		423 1.4210		423 1.3103
424 3.0656		424 3.4766		424 3.0081		424 1.4520		424 1.4520		424 1.2986
425 3.0799		425 3.5297		425 3.0028		425 1.4520		425 1.4520		425 1.3328
426 3.0920		426 3.5620		426 3.0561		426 1.4414		426 1.4414		426 1.3517
427 2.9995		427 3.5378		427 3.0782		427 1.3158		427 1.3158		427 1.3663
428 3.0227		428 3.5381		428 3.1635		428 1.4343		428 1.4343		428 1.3673
429 3.0349		429 3.4999		429 3.1110		429 1.3477		429 1.3477		429 1.3790
430 3.0309		430 3.5447		430 3.1492		430 1.4585		430 1.4585		430 1.5433
431 2.9137		431 3.5307		431 3.1591		431 1.3466		431 1.3466		431 1.4631
432 2.9368		432 3.5573		432 3.2005		432 1.3361		432 1.3361		432 1.3764
433 2.8692		433 3.4952		433 3.2431		433 1.3321		433 1.3321		433 1.4673
434 2.8419		434 3.4267		434 3.1452		434 1.3337		434 1.3337		434 1.3958
435 2.8330		435 3.4378		435 3.2737		435 1.4043		435 1.4043		435 1.4004
436 2.8339		436 3.4264		436 3.2474		436 1.4102		436 1.4102		436 1.3480
437 2.9160		437 3.4860		437 3.3440		437 1.4632		437 1.4632		437 1.4166
438 2.9084		438 3.4825		438 3.4596		438 1.4861		438 1.4861		438 1.4085
439 2.8962		439 3.5074		439 3.4917		439 1.4976		439 1.4976		439 1.4626
440 2.8475		440 3.4356		440 3.5404		440 1.4579		440 1.4579		440 1.4005
441 2.9520		441 3.5819		441 3.5353		441 1.3885		441 1.3885		441 1.3953
442 2.8801		442 3.5768		442 3.5404		442 1.3457		442 1.3457		442 1.4420
443 2.8595		443 3.5739		443 3.4475		443 1.3795		443 1.3795		443 1.4529
444 2.8003		444 3.4840		444 3.4014		444 1.4460		444 1.4460		444 1.5112
445 2.7034		445 3.4440		445 3.4100		445 1.4186		445 1.4186		445 1.5576
446 2.8541		446 3.4149		446 3.4496		446 1.3762		446 1.3762		446 1.4888
447 2.9195		447 3.4502		447 3.3768		447 1.4015		447 1.4015		447 1.3926
448 2.7852		448 3.5772		448 3.3740		448 1.4172		448 1.4172		448 1.4213
449 2.7243		449 3.5677		449 3.2608		449 1.4455		449 1.4455		449 1.4139
450 2.8602		450 3.5893		450 3.2287		450 1.4619		450 1.4619		450 1.4366
451 2.9121		451 3.5867		451 3.3582		451 1.5310		451 1.5310		451 1.4193
452 2.9746		452 3.5543		452 3.3390		452 1.4710		452 1.4710		452 1.3943
453 2.8912		453 3.4551		453 3.3742		453 1.4665		453 1.4665		453 1.5026
454 2.9517		454 3.3510		454 3.4286		454 1.4678		454 1.4678		454 1.4834
455 2.8608		455 3.4099		455 3.6171		455 1.4746		455 1.4746		455 1.5170
456 2.8360		456 3.3622		456 3.5650		456 1.4150		456 1.4150		456 1.4976
457 2.7351		457 3.3464		457 3.5062		457 1.4359		457 1.4359		457 1.3269
458 2.8038		458 3.4006		458 3.5361		458 1.4184		458 1.4184		458 1.3862
459 2.7503		459 3.4836		459 3.5082		459 1.4563		459 1.4563		459 1.4148
460 2.8328		460 3.5603		460 3.4145		460 1.4908		460 1.4908		460 1.4613
461 2.7364		461 3.6650		461 3.6036		461 1.4882		461 1.4882		461 1.4427
462 2.7996		462 3.6664		462 3.6272		462 1.5032		462 1.5032		462 1.3967
463 2.8842		463 3.7731		463 3.7010		463 1.4316		463 1.4316		463 1.3735
464 2.9469		464 3.7711		464 3.7297		464 1.3678		464 1.3678		464 1.4209
465 2.9746		465 3.8608		465 3.6611		465 1.4266		465 1.4266		465 1.3395
466 2.9974		466 3.9208		466 3.8297		466 1.4068		466 1.4068		466 1.3150
467 3.0530		467 3.8496		467 3.7135		467 1.4018		467 1.4018		467 1.2705
468 3.0189		468 3.8353		468 3.6697		468 1.3250		468 1.3250		468 1.3417
469 2.9724		469 3.9465		469 3.7327		469 1.2719		469 1.2719		469 1.4505
470 3.0706		470 3.9940		470 3.9078		470 1.3160		470 1.3160		470 1.4534
471 3.1111		471 3.9546		471 3.7348		471 1.2953		471 1.2953		471 1.5301
472 3.0736		472 3.9333		472 3.6804		472 1.2214		472 1.2214		472 1.5963
473 3.0125		473 3.9390		473 3.6343		473 1.2285		473 1.2285		473 1.4730
474 3.0223		474 4.0104		474 3.5271		474 1.2817		474 1.2817		474 1.5226
475 3.0289		475 4.0553		475 3.6031		475 1.2518		475 1.2518		475 1.4935
476 3.0692		476 4.0801		476 3.5755		476 1.3219		476 1.3219		476 1.4835
477 3.0611		477 4.0202		477 3.5963		477 1.2989		477 1.2989		477 1.4696
478 3.2806		478 4.1508		478 3.5953		478 1.2795		478 1.2795		478 1.4783
479 3.3303		479 3.9775		479 3.4143		479 1.3409		479 1.3409		479 1.4299
480 3.3052		480 4.0945		480 3.5603		480 1.3352		480 1.3352		480 1.4514
481 3.3727		481 4.1182		481 3.6533		481 1.3630		481 1.3630		481 1.5073
482 3.2636		482 4.1597		482 3.5856		482 1.3676		482 1.3676		482 1.4925
483 3.2469		483 4.1026		483 3.5337		483 1.3036		483 1.3036		483 1.4392
484 3.2910		484 3.9876		484 3.5431		484 1.3509		484 1.3509		484 1.4014
485 3.3237		485 4.0358		485 3.6558		485 1.3797		485 1.3797		485 1.4589
486 3.4237		486 4.0538		486 3.6002		486 1.3281		486 1.3281		486 1.4424
487 3.2051		487 4.0496		487 3.5934		487 1.3608		487 1.3608		487 1.4260
488 3.2661		488 3.9965		488 3.5621		488 1.3238		488 1.3238		488 1.3642
489 3.2235		489 4.0374		489 3.5605		489 1.3426		489 1.3426		489 1.3987
490 3.2401		490 4.0264		490 3.5829		490 1.3401		490 1.3401		490 1.3255
491 3.2676		491 3.9284		491 3.5953		491 1.3385		491 1.3385		491 1.3605
492 3.3313		492 4.0582		492 3.5338		492 1.3894		492 1.3894		492 1.3194
493 3.3262		493 4.1075		493 3.7028		493 1.3113		493 1.3113		493 1.3066
494 3.3084		494 4.1448		494 3.6248		494 1.3629		494 1.3629		494 1.3595
495 3.1873		495 4.1914		495 3.3828		495 1.2597		495 1.2597		495 1.3373
496 3.2940		496 4.1831		496 3.4917		496 1.3065		496 1.3065		496 1.3567
497 3.3645		497 4.0612		497 3.3760		497 1.3672		497 1.3672		497 1.4508
498 3.2346		498 4.1001		498 3.3509		498 1.3722		498 1.3722		498 1.4242
499 3.1770		499 4.1599		499 3.3400		499 1.4514		499 1.4514		499 1.4901
500 3.1333		500 4.0481		500 3.3400		500 1.4032		500 1.4032		500 1.5180
501 3.0648		501 4.0585		501 3.2958		501 1.4320		501 1.4320		501 1.5093
502 3.1026		502 4.0481		502 3.3947		502 1.4111		502 1.4111		502 1.5165
503 3.0246		503 4.1518		503 3.3212		503 1.4173		503 1.4173		503 1.4927
504 2.9985		504 4.1456		504 3.1660		504 1.4980		504 1.4980		504 1.5422
505 3.0035		505 4.1397		505 3.1954		505 1.5291		505 1.5291		505 1.5084
506 3.1463		506 4.1182		506 3.2448		506 1.4975		506 1.4975		506 1.5152
507 3.1798		507 4.1690		507 3.2478		507 1.4541		507 1.4541		507 1.4466
508 3.1907		508 4.1185		508 3.1869		508 1.4886		508 1.4886		508 1.3748
509 3.0962		509 4.0289		509 3.2526		509 1.3527		509 1.3527		509 1.4727
510 3.2339		510 4.1350		510 3.3650		510 1.3424		510 1.3424		510 1.4218
511 3.1425		511 4.2144		511 3.3891		511 1.3406		511 1.3406		511 1.4582
512 3.1341		512 4.1750		512 3.4975		512 1.2724		512 1.2724		512 1.4736
513 3.2001		513 4.1696		513 3.3716		513 1.3436		513 1.3436		513 1.4687
514 3.1915		514 4.2336		514 3.4683		514 1.3810		514 1.3810		514 1.4685
515 3.2013		515 4.1287		515 3.4243		515 1.2990		515 1.2990		515 1.5040
516 3.0823		516 4.0631		516 3.4499		516 1.3280		516 1.3280		516 1.5838
517 3.1084		517 3.9792		517 3.4059		517 1.2482		517 1.2482		517 1.4952
518 3.1585		518 4.0667		518 3.4396		518 1.2494		518 1.2494		518 1.4286
519 3.3661		519 3.9213		519 3.2973		519 1.3132		519 1.3132		519 1.4541
520 3.3345		520 3.8825		520 3.4156		520 1.3445		520 1.3445		520 1.4290
521 3.2988		521 3.8832		521 3.3879		521 1.3620		521 1.3620		521 1.4404
522 3.1984		522 3.8631		522 3.4016		522 1.2756		522 1.2756		522 1.5217
523 3.1975		523 3.9419		523 3.3360		523 1.3348		523 1.3348		523 1.4858
524 3.2995		524 4.0309		524 3.4537		524 1.3440		524 1.3440		524 1.5180
525 3.1332		525 4.1123		525 3.3424		525 1.3935		525 1.3935		525 1.4679
526 3.2454		526 4.1548		526 3.1804		526 1.4033		526 1.4033		526 1.4221
527 3.1668		527 4.1583		527 3.3791		527 1.4449		527 1.4449		527 1.3987
528 3.1573		528 4.2927		528 3.1864		528 1.3957		528 1.3957		528 1.3749
529 3.1538		529 4.4470		529 3.1539		529 1.2913		529 1.2913		529 1.4503
530 3.1273		530 4.4663		530 3.0662		530 1.3140		530 1.3140		530 1.4579
531 3.0191		531 4.3951		531 3.0659		531 1.2894		531 1.2894		531 1.4975
532 3.1250		532 4.3499		532 3.1204		532 1.3468		532 1.3468		532 1.4264
533 3.0843		533 4.2854		533 3.2038		533 1.5426		533 1.5426		533 1.4354
534 3.1439		534 4.3074		534 3.2697		534 1.5407		534 1.5407		534 1.5001
535 3.0237		535 4.3730		535 3.3631		535 1.5511		535 1.5511		535 1.5700
536 3.1154		536 4.3590		536 3.3143		536 1.4584		536 1.4584		536 1.6622
537 3.0907		537 4.2545		537 3.2641		537 1.4097		537 1.4097		537 1.6658
538 3.1028		538 4.3277		538 3.2573		538 1.4318		538 1.4318		538 1.6229
539 3.1803		539 4.3039		539 3.2902		539 1.4816		539 1.4816		539 1.5340
540 3.1797		540 4.2987		540 3.2705		540 1.4884		540 1.4884		540 1.5969
541 3.2109		541 4.2540		541 3.1201		541 1.5110		541 1.5110		541 1.5891
542 3.2332		542 4.2599		542 3.1037		542 1.4424		542 1.4424		542 1.5507
543 3.1481		543 4.1808		543 3.1803		543 1.4657		543 1.4657		543 1.5951
544 3.2082		544 4.3075		544 3.1420		544 1.5209		544 1.5209		544 1.5588
545 3.2950		545 4.3107		545 3.3431		545 1.5102		545 1.5102		545 1.5489
546 3.3320		546 4.2599		546 3.3421		546 1.4883		546 1.4883		546 1.5237
547 3.3083		547 4.2552		547 3.3995		547 1.5454		547 1.5454		547 1.5862
548 3.3677		548 4.3139		548 3.3590		548 1.4959		548 1.4959		548 1.5337
549 3.3277		549 4.3748		549 3.2917		549 1.4731		549 1.4731		549 1.6690
550 3.2910		550 4.3240		550 3.2945		550 1.4615		550 1.4615		550 1.7086
551 3.3767		551 4.3101		551 3.3057		551 1.3151		551 1.3151		551 1.6973
552 3.4771		552 4.4199		552 3.1709		552 1.4084		552 1.4084		552 1.7344
553 3.4043		553 4.3768		553 3.1505		553 1.3846		553 1.3846		553 1.6776
554 3.4031		554 4.3758		554 3.0697		554 1.4273		554 1.4273		554 1.6806
555 3.3665		555 4.4720		555 3.1385		555 1.4390		555 1.4390		555 1.6396
556 3.4110		556 4.4213		556 3.1667		556 1.3154		556 1.3154		556 1.5264
557 3.4795		557 4.3779		557 3.1025		557 1.3910		557 1.3910		557 1.6598
558 3.5429		558 4.4176		558 3.2645		558 1.4661		558 1.4661		558 1.6608
559 3.4134		559 4.5574		559 3.2574		559 1.4961		559 1.4961		559 1.5793
560 3.4244		560 4.6321		560 3.2641		560 1.5733		560 1.5733		560 1.5879
561 3.4331		561 4.6924		561 3.2625		561 1.4310		561 1.4310		561 1.5547
562 3.3930		562 4.6555		562 3.2748		562 1.4711		562 1.4711		562 1.5886
563 3.2494		563 4.6208		563 3.3387		563 1.4633		563 1.4633		563 1.6254
564 3.3720		564 4.6102		564 3.3722		564 1.4588		564 1.4588		564 1.5259
565 3.2013		565 4.5569		565 3.4601		565 1.4469		565 1.4469		565 1.4860
566 3.2832		566 4.3712		566 3.4136		566 1.4542		566 1.4542		566 1.5273
567 3.2366		567 4.2756		567 3.5216		567 1.4365		567 1.4365		567 1.6035
568 3.3613		568 4.2891		568 3.5431		568 1.4269		568 1.4269		568 1.6028
569 3.2104		569 4.2637		569 3.5494		569 1.4013		569 1.4013		569 1.6417
570 3.1657		570 4.2369		570 3.4429		570 1.3435		570 1.3435		570 1.6310
571 3.3177		571 4.2269		571 3.3856		571 1.3248		571 1.3248		571 1.5626
572 3.4341		572 4.2034		572 3.4174		572 1.3622		572 1.3622		572 1.5544
573 3.3951		573 4.2596		573 3.4438		573 1.3838		573 1.3838		573 1.6441
574 3.3939		574 4.2004		574 3.3076		574 1.4205		574 1.4205		574 1.5931
575 3.3873		575 4.1899		575 3.3149		575 1.3729		575 1.3729		575 1.5728
576 3.3622		576 4.2119		576 3.4175		576 1.3896		576 1.3896		576 1.6407
577 3.2648		577 4.2627		577 3.2818		577 1.4021		577 1.4021		577 1.5822
578 3.3987		578 4.2632		578 3.2220		578 1.4857		578 1.4857		578 1.6739
579 3.3796		579 4.1958		579 3.2645		579 1.4345		579 1.4345		579 1.6620
580 3.2837		580 4.1801		580 3.1466		580 1.3710		580 1.3710		580 1.7078
581 3.3932		581 4.1265		581 3.1657		581 1.3465		581 1.3465		581 1.7201
582 3.3243		582 4.1632		582 3.1802		582 1.4136		582 1.4136		582 1.6630
583 3.3226		583 3.9463		583 3.2639		583 1.4496		583 1.4496		583 1.6220
584 3.3751		584 4.0675		584 3.1295		584 1.4118		584 1.4118		584 1.6954
585 3.3395		585 3.8852		585 3.1892		585 1.4194		585 1.4194		585 1.6551
586 3.5133		586 3.9957		586 3.1468		586 1.4094		586 1.4094		586 1.7373
587 3.4991		587 3.9213		587 3.1345		587 1.5378		587 1.5378		587 1.6858
588 3.5251		588 3.9037		588 3.2977		588 1.4748		588 1.4748		588 1.6621
589 3.3960		589 3.8992		589 3.2329		589 1.4853		589 1.4853		589 1.6985
590 3.4074		590 3.9498		590 3.1945		590 1.4262		590 1.4262		590 1.7173
591 3.4187		591 3.8751		591 3.1975		591 1.4108		591 1.4108		591 1.7363
592 3.3952		592 3.9603		592 3.3726		592 1.4279		592 1.4279		592 1.8538
593 3.3760		593 3.9606		593 3.2593		593 1.4601		593 1.4601		593 1.8151
594 3.2992		594 3.9755		594 3.3040		594 1.4586		594 1.4586		594 1.7862
595 3.2997		595 4.0002		595 3.1700		595 1.5064		595 1.5064		595 1.7788
596 3.3037		596 4.1429		596 3.1554		596 1.5793		596 1.5793		596 1.8436
597 3.4208		597 4.0697		597 3.2309		597 1.5786		597 1.5786		597 1.7537
598 3.4667		598 4.1910		598 3.2124		598 1.5725		598 1.5725		598 1.6632
599 3.4506		599 4.2243		599 3.2352		599 1.5732		599 1.5732		599 1.7529
600 3.4574		600 4.1110		600 3.2712		600 1.6093		600 1.6093		600 1.6419
601 3.4099		601 4.1019		601 3.2883		601 1.5638		601 1.5638		601 1.7017
602 3.4508		602 4.2226		602 3.3317		602 1.4602		602 1.4602		602 1.6167
603 3.4170		603 4.2127		603 3.3534		603 1.5773		603 1.5773		603 1.6578
604 3.4560		604 4.0774		604 3.3570		604 1.6428		604 1.6428		604 1.5852
605 3.5068		605 4.1464		605 3.2803		605 1.6575		605 1.6575		605 1.6076
606 3.4965		606 4.1302		606 3.4126		606 1.5623		606 1.5623		606 1.6389
607 3.4936		607 4.1462		607 3.5261		607 1.5976		607 1.5976		607 1.6982
608 3.4672		608 4.2366		608 3.5121		608 1.5857		608 1.5857		608 1.6533
609 3.3514		609 4.1501		609 3.4523		609 1.5382		609 1.5382		609 1.7583
610 3.4339		610 4.0643		610 3.4532		610 1.5663		610 1.5663		610 1.7580
611 3.4848		611 4.0642		611 3.5409		611 1.6519		611 1.6519		611 1.7965
612 3.3999		612 4.0717		612 3.5573		612 1.6830		612 1.6830		612 1.7808
613 3.5312		613 4.0359		613 3.3535		613 1.7368		613 1.7368		613 1.7120
614 3.4698		614 4.0959		614 3.5020		614 1.6420		614 1.6420		614 1.6791
615 3.4729		615 4.1043		615 3.4356		615 1.5797		615 1.5797		615 1.6974
616 3.4208		616 4.0706		616 3.4863		616 1.6372		616 1.6372		616 1.6691
617 3.3988		617 3.8914		617 3.4491		617 1.6582		617 1.6582		617 1.7240
618 3.3677		618 3.9934		618 3.4698		618 1.5675		618 1.5675		618 1.7768
619 3.3928		619 3.9485		619 3.5695		619 1.5854		619 1.5854		619 1.7246
620 3.3463		620 4.0211		620 3.4977		620 1.5953		620 1.5953		620 1.7866
621 3.3979		621 3.9678		621 3.4373		621 1.6540		621 1.6540		621 1.6527
622 3.2710		622 3.9405		622 3.4969		622 1.6989		622 1.6989		622 1.6426
623 3.4273		623 3.7892		623 3.4652		623 1.6270		623 1.6270		623 1.6931
624 3.4886		624 3.7369		624 3.2614		624 1.6045		624 1.6045		624 1.5644
625 3.5049		625 3.6835		625 3.3271		625 1.6134		625 1.6134		625 1.6130
626 3.4346		626 3.7370		626 3.3696		626 1.5518		626 1.5518		626 1.6010
627 3.5240		627 3.6545		627 3.4165		627 1.5629		627 1.5629		627 1.5959
628 3.3847		628 3.8110		628 3.4442		628 1.6085		628 1.6085		628 1.5945
629 3.4098		629 3.8585		629 3.4053		629 1.6218		629 1.6218		629 1.5286
630 3.4894		630 3.8340		630 3.4275		630 1.6992		630 1.6992		630 1.5749
631 3.4741		631 3.8060		631 3.4318		631 1.7804		631 1.7804		631 1.4976
632 3.5956		632 3.7447		632 3.5399		632 1.7473		632 1.7473		632 1.5618
633 3.5613		633 3.7538		633 3.4802		633 1.7550		633 1.7550		633 1.6094
634 3.6241		634 3.7888		634 3.5522		634 1.7576		634 1.7576		634 1.5825
635 3.7030		635 3.7145		635 3.6266		635 1.7647		635 1.7647		635 1.6155
636 3.7960		636 3.6393		636 3.6650		636 1.6781		636 1.6781		636 1.5991
637 3.7895		637 3.7246		637 3.6079		637 1.6355		637 1.6355		637 1.5978
638 3.7119		638 3.6582		638 3.6754		638 1.6965		638 1.6965		638 1.5861
639 3.7562		639 3.7511		639 3.6554		639 1.6304		639 1.6304		639 1.6421
640 3.6650		640 3.7015		640 3.7236		640 1.6559		640 1.6559		640 1.7328
641 3.6097		641 3.5206		641 3.6810		641 1.6630		641 1.6630		641 1.6922
642 3.7150		642 3.4446		642 3.5744		642 1.6221		642 1.6221		642 1.6136
643 3.6781		643 3.4555		643 3.5040		643 1.5912		643 1.5912		643 1.5865
644 3.7273		644 3.4640		644 3.6345		644 1.5576		644 1.5576		644 1.6921
645 3.7208		645 3.5116		645 3.4618		645 1.6167		645 1.6167		645 1.5738
646 3.7658		646 3.4023		646 3.5617		646 1.6516		646 1.6516		646 1.5885
647 3.6919		647 3.3100		647 3.5721		647 1.7334		647 1.7334		647 1.6392
648 3.6890		648 3.5089		648 3.5930		648 1.6229		648 1.6229		648 1.6930
649 3.7905		649 3.4758		649 3.7253		649 1.7288		649 1.7288		649 1.6626
650 3.7762		650 3.5184		650 3.6647		650 1.7671		650 1.7671		650 1.6796
651 3.8620		651 3.4823		651 3.5541		651 1.8607		651 1.8607		651 1.6990
652 3.7874		652 3.4415		652 3.5015		652 1.8014		652 1.8014		652 1.6987
653 3.8809		653 3.5350		653 3.6480		653 1.8034		653 1.8034		653 1.5899
654 3.8370		654 3.5420		654 3.6740		654 1.8083		654 1.8083		654 1.5575
655 3.8069		655 3.6587		655 3.8265		655 1.8411		655 1.8411		655 1.5363
656 3.8650		656 3.6265		656 3.6924		656 1.9186		656 1.9186		656 1.5579
657 3.8014		657 3.8229		657 3.8749		657 1.9260		657 1.9260		657 1.6483
658 3.8060		658 3.8327		658 3.9391		658 1.8969		658 1.8969		658 1.6104
659 3.5952		659 3.6984		659 3.8425		659 1.8811		659 1.8811		659 1.6220
660 3.6818		660 3.7155		660 3.8138		660 1.8471		660 1.8471		660 1.5791
661 3.6456		661 3.7678		661 3.7471		661 1.8480		661 1.8480		661 1.6367
662 3.6841		662 3.8196		662 3.6210		662 1.8739		662 1.8739		662 1.6324
663 3.5698		663 3.7425		663 3.5492		663 1.8608		663 1.8608		663 1.6614
664 3.5013		664 3.6649		664 3.5750		664 1.8421		664 1.8421		664 1.6010
665 3.5185		665 3.6701		665 3.4617		665 1.8333		665 1.8333		665 1.6392
666 3.4531		666 3.7160		666 3.4010		666 1.8435		666 1.8435		666 1.6510
667 3.5320		667 3.7566		667 3.3808		667 1.9587		667 1.9587		667 1.6282
668 3.4445		668 3.7529		668 3.4853		668 1.9905		668 1.9905		668 1.6236
669 3.4201		669 3.7214		669 3.4914		669 1.8563		669 1.8563		669 1.5749
670 3.4230		670 3.6850		670 3.4625		670 1.8197		670 1.8197		670 1.5344
671 3.4449		671 3.8076		671 3.5021		671 1.8593		671 1.8593		671 1.5122
672 3.4567		672 3.6949		672 3.4340		672 1.8189		672 1.8189		672 1.5249
673 3.5594		673 3.6722		673 3.5374		673 1.8146		673 1.8146		673 1.5087
674 3.5399		674 3.7343		674 3.5937		674 1.8521		674 1.8521		674 1.5281
675 3.7018		675 3.6774		675 3.5098		675 1.8039		675 1.8039		675 1.4844
676 3.7618		676 3.7861		676 3.5114		676 1.7968		676 1.7968		676 1.4629
677 3.7501		677 3.7481		677 3.4018		677 1.8118		677 1.8118		677 1.4770
678 3.9199		678 3.8847		678 3.3921		678 1.8132		678 1.8132		678 1.3846
679 3.7723		679 3.9519		679 3.3158		679 1.8433		679 1.8433		679 1.4101
680 3.8340		680 3.8613		680 3.2775		680 1.8277		680 1.8277		680 1.3470
681 3.8281		681 3.8189		681 3.2199		681 1.8430		681 1.8430		681 1.3463
682 3.7636		682 3.8644		682 3.0423		682 1.8035		682 1.8035		682 1.4476
683 3.8020		683 3.8293		683 3.0100		683 1.7640		683 1.7640		683 1.4358
684 3.7284		684 3.8462		684 3.0343		684 1.6923		684 1.6923		684 1.4910
685 3.8082		685 3.8493		685 3.0787		685 1.6765		685 1.6765		685 1.4874
686 3.8586		686 3.9979		686 3.0275		686 1.7373		686 1.7373		686 1.5753
687 3.8656		687 3.9889		687 2.9911		687 1.7598		687 1.7598		687 1.6101
688 3.8661		688 3.9449		688 2.9689		688 1.7133		688 1.7133		688 1.5562
689 3.9228		689 4.0552		689 2.9599		689 1.7332		689 1.7332		689 1.5646
690 3.8249		690 3.9277		690 2.8359		690 1.7170		690 1.7170		690 1.5680
691 3.8573		691 3.9528		691 2.8304		691 1.6773		691 1.6773		691 1.5083
692 3.8568		692 3.8817		692 2.9727		692 1.6568		692 1.6568		692 1.5375
693 3.6957		693 3.8690		693 2.9574		693 1.6879		693 1.6879		693 1.5335
694 3.7711		694 3.8849		694 2.9604		694 1.6551		694 1.6551		694 1.4863
695 3.7891		695 3.9244		695 3.0079		695 1.6637		695 1.6637		695 1.4777
696 3.6791		696 3.7438		696 2.9434		696 1.7912		696 1.7912		696 1.4987
697 3.6885		697 3.7643		697 3.0810		697 1.7596		697 1.7596		697 1.5153
698 3.6967		698 3.7717		698 3.0950		698 1.7997		698 1.7997		698 1.5127
699 3.6606		699 3.7439		699 3.0781		699 1.7086		699 1.7086		699 1.5368
700 3.6679		700 3.7114		700 3.0710		700 1.7439		700 1.7439		700 1.5178
701 3.6614		701 3.6566		701 3.0652		701 1.7360		701 1.7360		701 1.4934
702 3.6147		702 3.7004		702 3.1970		702 1.5833		702 1.5833		702 1.5447
703 3.7247		703 3.6870		703 3.2885		703 1.6353		703 1.6353		703 1.4541
704 3.7223		704 3.7082		704 3.3079		704 1.6627		704 1.6627		704 1.4515
705 3.7492		705 3.7256		705 3.2296		705 1.6299		705 1.6299		705 1.4946
706 3.8203		706 3.7455		706 3.1887		706 1.5404		706 1.5404		706 1.4498
707 3.7534		707 3.7612		707 3.2188		707 1.6133		707 1.6133		707 1.5163
708 3.8491		708 3.7134		708 3.1046		708 1.6142		708 1.6142		708 1.4792
709 3.8469		709 3.7151		709 3.1176		709 1.7203		709 1.7203		709 1.5087
710 3.9011		710 3.7036		710 3.1358		710 1.6789		710 1.6789		710 1.5288
711 3.7843		711 3.6287		711 3.0481		711 1.6430		711 1.6430		711 1.6432
712 3.9540		712 3.6669		712 3.2045		712 1.6965		712 1.6965		712 1.5695
713 3.8391		713 3.6208		713 3.1694		713 1.6513		713 1.6513		713 1.6064
714 3.8422		714 3.7029		714 3.2678		714 1.6787		714 1.6787		714 1.5710
715 3.8213		715 3.6077		715 3.3628		715 1.6604		715 1.6604		715 1.6043
716 3.8893		716 3.6616		716 3.2533		716 1.6847		716 1.6847		716 1.5745
717 3.8080		717 3.6213		717 3.2486		717 1.6797		717 1.6797		717 1.5752
718 3.7739		718 3.6682		718 3.3823		718 1.6035		718 1.6035		718 1.5542
719 3.7149		719 3.6629		719 3.4261		719 1.5724		719 1.5724		719 1.6009
720 3.8950		720 3.5367		720 3.3826		720 1.5953		720 1.5953		720 1.6389
721 3.7497		721 3.5946		721 3.4518		721 1.6363		721 1.6363		721 1.5698
722 3.8109		722 3.4541		722 3.4697		722 1.6582		722 1.6582		722 1.4563
723 3.8091		723 3.4050		723 3.4689		723 1.7128		723 1.7128		723 1.5705
724 3.8002		724 3.5270		724 3.5724		724 1.8091		724 1.8091		724 1.4716
725 3.9032		725 3.5352		725 3.5310		725 1.8248		725 1.8248		725 1.4359
726 3.9168		726 3.6015		726 3.5435		726 1.7810		726 1.7810		726 1.4756
727 3.9463		727 3.5477		727 3.5534		727 1.7430		727 1.7430		727 1.5269
728 4.0191		728 3.6627		728 3.5271		728 1.7888		728 1.7888		728 1.5214
729 3.9930		729 3.5849		729 3.4718		729 1.7507		729 1.7507		729 1.5095
730 3.9763		730 3.5415		730 3.3935		730 1.8136		730 1.8136		730 1.4308
731 3.8843		731 3.6357		731 3.5041		731 1.7265		731 1.7265		731 1.4939
732 3.8613		732 3.6062		732 3.5914		732 1.7385		732 1.7385		732 1.5479
733 3.7790		733 3.6261		733 3.5555		733 1.6593		733 1.6593		733 1.5046
734 3.8261		734 3.6496		734 3.6789		734 1.7556		734 1.7556		734 1.5411
735 3.8854		735 3.4623		735 3.7019		735 1.8686		735 1.8686		735 1.5556
736 3.7968		736 3.5801		736 3.5284		736 1.7889		736 1.7889		736 1.5903
737 3.8589		737 3.6017		737 3.5980		737 1.8254		737 1.8254		737 1.6335
738 3.9103		738 3.5845		738 3.4506		738 1.7169		738 1.7169		738 1.5481
739 3.8453		739 3.6464		739 3.3875		739 1.6587		739 1.6587		739 1.5723
740 3.7899		740 3.6618		740 3.4780		740 1.6835		740 1.6835		740 1.6182
741 3.8026		741 3.6641		741 3.5728		741 1.6770		741 1.6770		741 1.6307
742 3.8022		742 3.6649		742 3.5984		742 1.7034		742 1.7034		742 1.5425
743 3.7399		743 3.6010		743 3.5972		743 1.7302		743 1.7302		743 1.5359
744 3.8043		744 3.6253		744 3.6384		744 1.7479		744 1.7479		744 1.5212
745 3.7547		745 3.6495		745 3.5988		745 1.7736		745 1.7736		745 1.5177
746 3.8306		746 3.5730		746 3.5012		746 1.7163		746 1.7163		746 1.4963
747 3.8341		747 3.5772		747 3.4601		747 1.6834		747 1.6834		747 1.4555
748 3.8144		748 3.7838		748 3.5055		748 1.7130		748 1.7130		748 1.4417
749 3.7377		749 3.6770		749 3.4814		749 1.7404		749 1.7404		749 1.4750
750 3.7371		750 3.6525		750 3.5309		750 1.6972		750 1.6972		750 1.4066
751 3.8505		751 3.5633		751 3.4880		751 1.7050		751 1.7050		751 1.3517
752 3.7437		752 3.6218		752 3.5630		752 1.6372		752 1.6372		752 1.4719
753 3.7913		753 3.6730		753 3.4705		753 1.5540		753 1.5540		753 1.4419
754 3.7876		754 3.7090		754 3.3431		754 1.6148		754 1.6148		754 1.4797
755 3.7765		755 3.6573		755 3.3895		755 1.5689		755 1.5689		755 1.5051
756 3.8059		756 3.6235		756 3.3545		756 1.5534		756 1.5534		756 1.5335
757 3.7568		757 3.7260		757 3.3183		757 1.5548		757 1.5548		757 1.5610
758 3.7820		758 3.7371		758 3.2839		758 1.5056		758 1.5056		758 1.4930
759 3.8599		759 3.7003		759 3.3036		759 1.5725		759 1.5725		759 1.4856
760 3.9752		760 3.7810		760 3.3816		760 1.5480		760 1.5480		760 1.5663
761 4.0770		761 3.8165		761 3.3900		761 1.5347		761 1.5347		761 1.5897
762 4.0182		762 3.8024		762 3.4777		762 1.5198		762 1.5198		762 1.5900
763 3.9864		763 3.9102		763 3.4586		763 1.4372		763 1.4372		763 1.5737
764 3.8539		764 3.8057		764 3.3557		764 1.4546		764 1.4546		764 1.5919
765 4.0134		765 3.8080		765 3.4234		765 1.5368		765 1.5368		765 1.6428
766 3.9877		766 3.8252		766 3.4460		766 1.4908		766 1.4908		766 1.4860
767 3.9901		767 3.7147		767 3.5251		767 1.4733		767 1.4733		767 1.5715
768 4.0530		768 3.8278		768 3.4955		768 1.4773		768 1.4773		768 1.4760
769 4.0129		769 3.8370		769 3.4400		769 1.4810		769 1.4810		769 1.5097
770 3.9359		770 3.9157		770 3.6140		770 1.4773		770 1.4773		770 1.4998
771 4.1374		771 3.9129		771 3.5215		771 1.5546		771 1.5546		771 1.5819
772 4.1089		772 3.9808		772 3.5562		772 1.5208		772 1.5208		772 1.5189
773 4.0199		773 3.9243		773 3.5517		773 1.5024		773 1.5024		773 1.4887
774 4.0185		774 3.8439		774 3.6429		774 1.5084		774 1.5084		774 1.4281
775 3.9508		775 3.9287		775 3.5466		775 1.5582		775 1.5582		775 1.3618
776 3.9974		776 3.9801		776 3.6158		776 1.5976		776 1.5976		776 1.3898
777 4.0878		777 3.9483		777 3.6716		777 1.5530		777 1.5530		777 1.4263
778 4.1753		778 3.9939		778 3.6541		778 1.7175		778 1.7175		778 1.3608
779 4.0575		779 4.0881		779 3.7318		779 1.6096		779 1.6096		779 1.3575
780 3.9582		780 3.9190		780 3.6607		780 1.5889		780 1.5889		780 1.3311
781 4.0029		781 3.9148		781 3.5623		781 1.5573		781 1.5573		781 1.3278
782 4.1306		782 4.0281		782 3.6360		782 1.5460		782 1.5460		782 1.3583
783 4.1419		783 3.9388		783 3.6466		783 1.5126		783 1.5126		783 1.3468
784 4.1578		784 3.9588		784 3.6657		784 1.5258		784 1.5258		784 1.3514
785 4.0590		785 3.9780		785 3.6027		785 1.5601		785 1.5601		785 1.3181
786 4.2682		786 3.9555		786 3.6056		786 1.5601		786 1.5601		786 1.3785
787 4.2091		787 3.8700		787 3.5485		787 1.5423		787 1.5423		787 1.3587
788 4.1440		788 3.9921		788 3.5599		788 1.5084		788 1.5084		788 1.3576
789 4.0324		789 3.9616		789 3.7262		789 1.4527		789 1.4527		789 1.3272
790 4.0764		790 3.9518		790 3.7317		790 1.4619		790 1.4619		790 1.2958
791 4.0549		791 4.0268		791 3.6691		791 1.4335		791 1.4335		791 1.3601
792 4.0812		792 3.9565		792 3.7296		792 1.3962		792 1.3962		792 1.2920
793 4.1248		793 3.9402		793 3.7899		793 1.3759		793 1.3759		793 1.3746
794 4.1611		794 3.8451		794 3.6718		794 1.3770		794 1.3770		794 1.2861
795 4.1934		795 3.8165		795 3.7420		795 1.3496		795 1.3496		795 1.3567
796 4.0985		796 3.8986		796 3.7799		796 1.2787		796 1.2787		796 1.4815
797 4.1183		797 3.7721		797 3.8180		797 1.4117		797 1.4117		797 1.4465
798 4.0771		798 3.7923		798 3.7489		798 1.4458		798 1.4458		798 1.4225
799 4.1695		799 3.9196		799 3.7160		799 1.5419		799 1.5419		799 1.4815
800 4.1933		800 4.0470		800 3.6938		800 1.5647		800 1.5647		800 1.4714
801 4.2321		801 4.0265		801 3.7123		801 1.5990		801 1.5990		801 1.4471
802 4.3461		802 3.9166		802 3.5908		802 1.5113		802 1.5113		802 1.4783
803 4.2259		803 3.8692		803 3.5752		803 1.4605		803 1.4605		803 1.4472
804 4.3605		804 3.8724		804 3.5866		804 1.5255		804 1.5255		804 1.4291
805 4.2702		805 3.9915		805 3.6905		805 1.4982		805 1.4982		805 1.4689
806 4.2683		806 4.0311		806 3.6087		806 1.5360		806 1.5360		806 1.5855
807 4.2617		807 4.0634		807 3.6802		807 1.5270		807 1.5270		807 1.6655
808 4.2975		808 4.1457		808 3.7188		808 1.5505		808 1.5505		808 1.5850
809 4.2975		809 3.9742		809 3.6755		809 1.4752		809 1.4752		809 1.5996
810 4.3513		810 4.0450		810 3.7510		810 1.4836		810 1.4836		810 1.5528
811 4.4414		811 4.1845		811 3.6892		811 1.5100		811 1.5100		811 1.5361
812 4.4061		812 4.1520		812 3.6888		812 1.4697		812 1.4697		812 1.5189
813 4.3364		813 4.1174		813 3.7201		813 1.4964		813 1.4964		813 1.4987
814 4.3128		814 4.0686		814 3.6398		814 1.4427		814 1.4427		814 1.5312
815 4.3320		815 4.1053		815 3.6314		815 1.4756		815 1.4756		815 1.6042
816 4.4244		816 4.1574		816 3.6672		816 1.4491		816 1.4491		816 1.5351
817 4.3325		817 4.1662		817 3.7294		817 1.4146		817 1.4146		817 1.5989
818 4.2888		818 4.2527		818 3.6216		818 1.4935		818 1.4935		818 1.5428
819 4.2075		819 4.3560		819 3.7241		819 1.4238		819 1.4238		819 1.5558
820 4.1563		820 4.3642		820 3.7144		820 1.4882		820 1.4882		820 1.4895
821 4.1898		821 4.4244		821 3.6487		821 1.4705		821 1.4705		821 1.4760
822 4.1392		822 4.4426		822 3.6067		822 1.4763		822 1.4763		822 1.5700
823 4.1501		823 4.5809		823 3.6395		823 1.4376		823 1.4376		823 1.4834
824 4.1960		824 4.6139		824 3.5746		824 1.5100		824 1.5100		824 1.5169
825 4.1017		825 4.5918		825 3.6179		825 1.4607		825 1.4607		825 1.5103
826 4.1961		826 4.7137		826 3.6968		826 1.5011		826 1.5011		826 1.5680
827 4.2806		827 4.6297		827 3.5061		827 1.4453		827 1.4453		827 1.5315
828 4.1519		828 4.7488		828 3.5537		828 1.5033		828 1.5033		828 1.6428
829 4.2481		829 4.6806		829 3.7014		829 1.4524		829 1.4524		829 1.6275
830 4.2298		830 4.7312		830 3.7717		830 1.4961		830 1.4961		830 1.5858
831 4.2248		831 4.9140		831 3.7591		831 1.5893		831 1.5893		831 1.5681
832 4.2805		832 4.8668		832 3.7394		832 1.6008		832 1.6008		832 1.6139
833 4.2990		833 4.7848		833 3.7570		833 1.5680		833 1.5680		833 1.5347
834 4.3346		834 4.6700		834 3.6419		834 1.4838		834 1.4838		834 1.4403
835 4.2755		835 4.7085		835 3.6513		835 1.4933		835 1.4933		835 1.4882
836 4.3354		836 4.6862		836 3.5800		836 1.5352		836 1.5352		836 1.5024
837 4.3155		837 4.7606		837 3.5547		837 1.5500		837 1.5500		837 1.5106
838 4.2656		838 4.7820		838 3.4666		838 1.5272		838 1.5272		838 1.4986
839 4.2694		839 4.8914		839 3.5401		839 1.4951		839 1.4951		839 1.4898
840 4.2340		840 4.8794		840 3.5900		840 1.5125		840 1.5125		840 1.3845
841 4.2645		841 4.8917		841 3.7197		841 1.4976		841 1.4976		841 1.4282
842 4.3589		842 4.9638		842 3.6603		842 1.6277		842 1.6277		842 1.4677
843 4.3998		843 4.9214		843 3.6385		843 1.6620		843 1.6620		843 1.5291
844 4.3383		844 4.9048		844 3.6457		844 1.6035		844 1.6035		844 1.5206
845 4.2746		845 4.9285		845 3.6105		845 1.6265		845 1.6265		845 1.5017
846 4.4014		846 4.9986		846 3.5531		846 1.6623		846 1.6623		846 1.4734
847 4.4141		847 4.9905		847 3.5966		847 1.6905		847 1.6905		847 1.5242
848 4.3668		848 5.0435		848 3.5541		848 1.7097		848 1.7097		848 1.5341
849 4.3994		849 4.9935		849 3.5362		849 1.6597		849 1.6597		849 1.5682
850 4.4381		850 4.8230		850 3.5482		850 1.6262		850 1.6262		850 1.5106
851 4.4996		851 5.0055		851 3.6342		851 1.5380		851 1.5380		851 1.6115
852 4.4725		852 4.9089		852 3.4990		852 1.6081		852 1.6081		852 1.6975
853 4.3702		853 4.8257		853 3.4741		853 1.5343		853 1.5343		853 1.6581
854 4.3154		854 4.9241		854 3.5818		854 1.5427		854 1.5427		854 1.6433
855 4.2311		855 4.9656		855 3.5998		855 1.5612		855 1.5612		855 1.6776
856 4.1801		856 4.8450		856 3.4638		856 1.4998		856 1.4998		856 1.6643
857 4.2286		857 4.6971		857 3.3869		857 1.5894		857 1.5894		857 1.6899
858 4.3199		858 4.8025		858 3.3495		858 1.5183		858 1.5183		858 1.7380
859 4.3155		859 4.9781		859 3.4104		859 1.5553		859 1.5553		859 1.7965
860 4.2415		860 4.8668		860 3.4625		860 1.6704		860 1.6704		860 1.6602
861 4.2705		861 4.7571		861 3.4798		861 1.5330		861 1.5330		861 1.7013
862 4.1655		862 4.7618		862 3.3582		862 1.6398		862 1.6398		862 1.6833
863 4.1004		863 4.7410		863 3.4680		863 1.5550		863 1.5550		863 1.7865
864 4.0668		864 4.7966		864 3.5317		864 1.5522		864 1.5522		864 1.7275
865 4.1371		865 4.8160		865 3.4597		865 1.6146		865 1.6146		865 1.6894
866 4.1574		866 4.9322		866 3.5344		866 1.5050		866 1.5050		866 1.7159
867 4.1432		867 4.9324		867 3.6222		867 1.4322		867 1.4322		867 1.7982
868 4.1886		868 4.8535		868 3.7939		868 1.5694		868 1.5694		868 1.6842
869 4.1762		869 4.8259		869 3.6974		869 1.6946		869 1.6946		869 1.6438
870 4.2399		870 4.6705		870 3.6741		870 1.6807		870 1.6807		870 1.6762
871 4.4182		871 4.5429		871 3.7911		871 1.8100		871 1.8100		871 1.6683
872 4.2662		872 4.5877		872 3.7167		872 1.6941		872 1.6941		872 1.7701
873 4.4616		873 4.7309		873 3.7657		873 1.6670		873 1.6670		873 1.7571
874 4.5514		874 4.8359		874 3.8165		874 1.7044		874 1.7044		874 1.7782
875 4.6317		875 4.9268		875 3.7519		875 1.6490		875 1.6490		875 1.7351
876 4.5936		876 5.1766		876 3.7749		876 1.6600		876 1.6600		876 1.7940
877 4.5778		877 5.1214		877 3.8441		877 1.6760		877 1.6760		877 1.7352
878 4.4942		878 5.0707		878 3.7514		878 1.7691		878 1.7691		878 1.7276
879 4.5133		879 5.0607		879 3.7585		879 1.7830		879 1.7830		879 1.7078
880 4.6420		880 4.9206		880 3.7837		880 1.7557		880 1.7557		880 1.7315
881 4.6028		881 4.7508		881 3.7031		881 1.7832		881 1.7832		881 1.7179
882 4.5671		882 4.7580		882 3.6080		882 1.6799		882 1.6799		882 1.6482
883 4.5412		883 4.6495		883 3.5532		883 1.7092		883 1.7092		883 1.6898
884 4.4543		884 4.6521		884 3.5134		884 1.6369		884 1.6369		884 1.6402
885 4.4067		885 4.7739		885 3.5119		885 1.6326		885 1.6326		885 1.7109
886 4.4840		886 4.6040		886 3.4617		886 1.6830		886 1.6830		886 1.6528
887 4.6278		887 4.6801		887 3.4014		887 1.5878		887 1.5878		887 1.7174
888 4.5031		888 4.6979		888 3.5311		888 1.5975		888 1.5975		888 1.7257
889 4.4286		889 4.7367		889 3.6147		889 1.6514		889 1.6514		889 1.6084
890 4.5885		890 4.7026		890 3.5649		890 1.6899		890 1.6899		890 1.7018
891 4.5763		891 4.6194		891 3.6139		891 1.6957		891 1.6957		891 1.7276
892 4.5382		892 4.5880		892 3.5094		892 1.6992		892 1.6992		892 1.6270
893 4.4667		893 4.6197		893 3.4792		893 1.6886		893 1.6886		893 1.6340
894 4.5388		894 4.4687		894 3.3791		894 1.6470		894 1.6470		894 1.6166
895 4.7029		895 4.4089		895 3.5282		895 1.6251		895 1.6251		895 1.5880
896 4.7066		896 4.5315		896 3.5810		896 1.5453		896 1.5453		896 1.6323
897 4.5787		897 4.4828		897 3.6083		897 1.6217		897 1.6217		897 1.5973
898 4.5695		898 4.5975		898 3.6398		898 1.6293		898 1.6293		898 1.6757
899 4.5917		899 4.6037		899 3.6380		899 1.6073		899 1.6073		899 1.5284
900 4.6977		900 4.4848		900 3.6278		900 1.6015		900 1.6015		900 1.4871
901 4.6331		901 4.5587		901 3.6556		901 1.5319		901 1.5319		901 1.4163
902 4.5689		902 4.5385		902 3.7461		902 1.5470		902 1.5470		902 1.3993
903 4.7143		903 4.7289		903 3.7116		903 1.5935		903 1.5935		903 1.4551
904 4.6772		904 4.7150		904 3.6514		904 1.5668		904 1.5668		904 1.4128
905 4.6620		905 4.6231		905 3.6446		905 1.5702		905 1.5702		905 1.4142
906 4.6576		906 4.6159		906 3.6753		906 1.6796		906 1.6796		906 1.4921
907 4.5486		907 4.5980		907 3.7018		907 1.6689		907 1.6689		907 1.3652
908 4.5597		908 4.6360		908 3.6907		908 1.6723		908 1.6723		908 1.4019
909 4.5737		909 4.6365		909 3.6647		909 1.6519		909 1.6519		909 1.3713
910 4.4450		910 4.5829		910 3.6924		910 1.7241		910 1.7241		910 1.3521
911 4.4010		911 4.7092		911 3.6781		911 1.7156		911 1.7156		911 1.3772
912 4.3902		912 4.8850		912 3.6685		912 1.6574		912 1.6574		912 1.3196
913 4.4778		913 4.7992		913 3.7499		913 1.6473		913 1.6473		913 1.3866
914 4.5072		914 4.7980		914 3.6719		914 1.6419		914 1.6419		914 1.4658
915 4.5174		915 4.8013		915 3.8121		915 1.5937		915 1.5937		915 1.4287
916 4.5772		916 4.7065		916 3.7579		916 1.6217		916 1.6217		916 1.4692
917 4.6390		917 4.7003		917 3.6819		917 1.6940		917 1.6940		917 1.5268
918 4.6290		918 4.7137		918 3.6627		918 1.4828		918 1.4828		918 1.4862
919 4.6274		919 4.6943		919 3.6120		919 1.5491		919 1.5491		919 1.4475
920 4.5867		920 4.7843		920 3.5371		920 1.5097		920 1.5097		920 1.5266
921 4.6272		921 4.7736		921 3.4600		921 1.4655		921 1.4655		921 1.4945
922 4.5992		922 4.7392		922 3.5225		922 1.5213		922 1.5213		922 1.6073
923 4.6210		923 4.7946		923 3.4970		923 1.5720		923 1.5720		923 1.5253
924 4.5854		924 4.7065		924 3.5074		924 1.5065		924 1.5065		924 1.6133
925 4.5711		925 4.7459		925 3.5667		925 1.6144		925 1.6144		925 1.5028
926 4.5960		926 4.6430		926 3.5403		926 1.5760		926 1.5760		926 1.4485
927 4.5029		927 4.6749		927 3.5421		927 1.5655		927 1.5655		927 1.5116
928 4.5312		928 4.5570		928 3.6232		928 1.5673		928 1.5673		928 1.6850
929 4.6018		929 4.5698		929 3.5527		929 1.6930		929 1.6930		929 1.7202
930 4.5144		930 4.5847		930 3.5795		930 1.7046		930 1.7046		930 1.7099
931 4.6070		931 4.5089		931 3.6542		931 1.6346		931 1.6346		931 1.6627
932 4.6451		932 4.5601		932 3.6106		932 1.6872		932 1.6872		932 1.6381
933 4.7351		933 4.4838		933 3.8080		933 1.7514		933 1.7514		933 1.6544
934 4.6600		934 4.4798		934 3.6104		934 1.7462		934 1.7462		934 1.6613
935 4.7065		935 4.4194		935 3.6754		935 1.7204		935 1.7204		935 1.6446
936 4.7388		936 4.4735		936 3.7157		936 1.6708		936 1.6708		936 1.5940
937 4.6978		937 4.4894		937 3.8425		937 1.6657		937 1.6657		937 1.5921
938 4.6060		938 4.5601		938 3.7631		938 1.8063		938 1.8063		938 1.6278
939 4.5976		939 4.5157		939 3.7826		939 1.8456		939 1.8456		939 1.6205
940 4.7318		940 4.4310		940 3.6442		940 1.8399		940 1.8399		940 1.6060
941 4.8136		941 4.4657		941 3.6834		941 1.7645		941 1.7645		941 1.5410
942 4.7360		942 4.4469		942 3.7372		942 1.6928		942 1.6928		942 1.5836
943 4.7918		943 4.4450		943 3.6988		943 1.7696		943 1.7696		943 1.5628
944 4.8088		944 4.4012		944 3.7234		944 1.7576		944 1.7576		944 1.5649
945 4.8896		945 4.3932		945 3.7596		945 1.6866		945 1.6866		945 1.5339
946 4.9849		946 4.4270		946 3.7330		946 1.7276		946 1.7276		946 1.5209
947 5.0605		947 4.4930		947 3.8177		947 1.7487		947 1.7487		947 1.4813
948 4.9511		948 4.5130		948 3.8384		948 1.7436		948 1.7436		948 1.4883
949 4.9964		949 4.5842		949 3.8161		949 1.8236		949 1.8236		949 1.4237
950 4.8269		950 4.5957		950 3.7317		950 1.8943		950 1.8943		950 1.4669
951 4.8479		951 4.6135		951 3.7384		951 1.9222		951 1.9222		951 1.5420
952 4.8581		952 4.6388		952 3.7556		952 1.9241		952 1.9241		952 1.4975
953 4.8898		953 4.7568		953 3.6860		953 1.8499		953 1.8499		953 1.6243
954 4.8780		954 4.7993		954 3.7097		954 1.7227		954 1.7227		954 1.6743
955 4.8672		955 4.7507		955 3.7345		955 1.7420		955 1.7420		955 1.6373
956 4.8101		956 4.7187		956 3.6432		956 1.6669		956 1.6669		956 1.6455
957 4.9073		957 4.7610		957 3.6240		957 1.6678		957 1.6678		957 1.6810
958 4.9721		958 4.8076		958 3.5038		958 1.6114		958 1.6114		958 1.6477
959 4.9381		959 4.8113		959 3.4489		959 1.6158		959 1.6158		959 1.5713
960 4.9112		960 4.7629		960 3.5191		960 1.5876		960 1.5876		960 1.5474
961 4.8241		961 4.6039		961 3.4981		961 1.7144		961 1.7144		961 1.6497
962 4.8667		962 4.6228		962 3.5449		962 1.7445		962 1.7445		962 1.6047
963 4.8161		963 4.7912		963 3.5586		963 1.7667		963 1.7667		963 1.5053
964 4.9789		964 4.7068		964 3.5176		964 1.7153		964 1.7153		964 1.5320
965 4.9318		965 4.7078		965 3.6191		965 1.7076		965 1.7076		965 1.5205
966 4.9864		966 4.6754		966 3.5107		966 1.7692		966 1.7692		966 1.5233
967 4.9593		967 4.7284		967 3.6859		967 1.7022		967 1.7022		967 1.5059
968 4.9959		968 4.6380		968 3.7368		968 1.7513		968 1.7513		968 1.5718
969 4.8780		969 4.6617		969 3.7166		969 1.7515		969 1.7515		969 1.5777
970 4.8879		970 4.7801		970 3.8239		970 1.7536		970 1.7536		970 1.6258
971 4.8345		971 4.7228		971 3.7587		971 1.7517		971 1.7517		971 1.5909
972 4.8473		972 4.6775		972 3.7704		972 1.6824		972 1.6824		972 1.6375
973 4.8993		973 4.6400		973 3.7823		973 1.6541		973 1.6541		973 1.5335
974 4.8400		974 4.6820		974 3.7410		974 1.6770		974 1.6770		974 1.5788
975 4.8817		975 4.6342		975 3.7530		975 1.7678		975 1.7678		975 1.6277
976 4.8311		976 4.6447		976 3.7205		976 1.7010		976 1.7010		976 1.6198
977 4.8953		977 4.7539		977 3.6860		977 1.7611		977 1.7611		977 1.6683
978 4.8249		978 4.6621		978 3.7352		978 1.7969		978 1.7969		978 1.5453
979 4.8277		979 4.6957		979 3.7967		979 1.7950		979 1.7950		979 1.5969
980 4.7937		980 4.6751		980 3.9312		980 1.7736		980 1.7736		980 1.5726
981 4.7428		981 4.7953		981 3.9365		981 1.7131		981 1.7131		981 1.6276
982 4.6732		982 4.8020		982 3.9416		982 1.8565		982 1.8565		982 1.5409
983 4.4682		983 4.7808		983 3.8278		983 1.8595		983 1.8595		983 1.6121
984 4.5171		984 4.8318		984 3.9113		984 1.8048		984 1.8048		984 1.6704
985 4.5266		985 4.9192		985 3.8446		985 1.8407		985 1.8407		985 1.7824
986 4.4790		986 4.9923		986 3.8358		986 1.8606		986 1.8606		986 1.7524
987 4.4817		987 4.9266		987 3.8163		987 1.7791		987 1.7791		987 1.6734
988 4.4102		988 4.8645		988 3.9239		988 1.8664		988 1.8664		988 1.6972
989 4.4163		989 4.9446		989 3.8075		989 1.8070		989 1.8070		989 1.7566
990 4.4429		990 4.9489		990 3.7921		990 1.7843		990 1.7843		990 1.7385
991 4.4951		991 4.8147		991 3.7943		991 1.8881		991 1.8881		991 1.6581
992 4.4078		992 4.8397		992 3.8935		992 1.8578		992 1.8578		992 1.6916
993 4.4887		993 4.8886		993 3.9332		993 1.8448		993 1.8448		993 1.7237
994 4.4775		994 4.8909		994 4.0519		994 1.7767		994 1.7767		994 1.6687
995 4.3880		995 5.0190		995 3.8770		995 1.8359		995 1.8359		995 1.6600
996 4.2893		996 4.9923		996 3.9009		996 1.8701		996 1.8701		996 1.6893
997 4.4075		997 4.9927		997 3.9070		997 1.8970		997 1.8970		997 1.6096
998 4.5259		998 4.9415		998 3.9523		998 1.7986		998 1.7986		998 1.6419
999 4.4617		999 4.9660		999 3.8545		999 1.8733		999 1.8733		999 1.5987
1000 4.4985		1000 4.9217		1000 4.0217		1000 1.9835		1000 1.9835		1000 1.5730
1001 4.4242		1001 4.8578		1001 3.9881		1001 2.0091		1001 2.0091		1001 1.5826
1002 4.4566		1002 4.9809		1002 3.9694		1002 1.9113		1002 1.9113		1002 1.5971
1003 4.3791		1003 4.9227		1003 4.0580		1003 1.9581		1003 1.9581		1003 1.5555
1004 4.2441		1004 4.8934		1004 4.1007		1004 1.9827		1004 1.9827		1004 1.5472
1005 4.2580		1005 4.7882		1005 4.0429		1005 1.9102		1005 1.9102		1005 1.5131
1006 4.3267		1006 4.8078		1006 4.1440		1006 1.9141		1006 1.9141		1006 1.5870
1007 4.4435		1007 4.7323		1007 4.1141		1007 1.7781		1007 1.7781		1007 1.6434
1008 4.4039		1008 4.7526		1008 4.0925		1008 1.9122		1008 1.9122		1008 1.7107
1009 4.4560		1009 4.6967		1009 4.0254		1009 1.7905		1009 1.7905		1009 1.7303
1010 4.4767		1010 4.7749		1010 4.0943		1010 1.9170		1010 1.9170		1010 1.7138
1011 4.4399		1011 4.8052		1011 4.1549		1011 1.8933		1011 1.8933		1011 1.7184
1012 4.4284		1012 4.9007		1012 4.2336		1012 1.8482		1012 1.8482		1012 1.6175
1013 4.5449		1013 4.7930		1013 4.1033		1013 1.7367		1013 1.7367		1013 1.5789
1014 4.5605		1014 4.7987		1014 4.0466		1014 1.8521		1014 1.8521		1014 1.6336
1015 4.6009		1015 4.7853		1015 4.0515		1015 1.7878		1015 1.7878		1015 1.6368
1016 4.6959		1016 4.7904		1016 4.1887		1016 1.8297		1016 1.8297		1016 1.6973
1017 4.5859		1017 4.8042		1017 4.2416		1017 1.8278		1017 1.8278		1017 1.7111
1018 4.3904		1018 4.9002		1018 4.2017		1018 1.7966		1018 1.7966		1018 1.6764
1019 4.3084		1019 4.8933		1019 4.0339		1019 1.7126		1019 1.7126		1019 1.6456
1020 4.2268		1020 4.7356		1020 4.0350		1020 1.7120		1020 1.7120		1020 1.6618
1021 4.3076		1021 4.6808		1021 4.0365		1021 1.7220		1021 1.7220		1021 1.6680
1022 4.2990		1022 4.8906		1022 4.0037		1022 1.6978		1022 1.6978		1022 1.6244
1023 4.3369		1023 4.9327		1023 4.1485		1023 1.7785		1023 1.7785		1023 1.7535
1024 4.3291		1024 4.9697		1024 4.2323		1024 1.7752		1024 1.7752		1024 1.7606
1025 4.1814		1025 4.9173		1025 4.1834		1025 1.7928		1025 1.7928		1025 1.8308
1026 4.2572		1026 5.1432		1026 4.1305		1026 1.7349		1026 1.7349		1026 1.8198
1027 4.2171		1027 5.1028		1027 4.1162		1027 1.8186		1027 1.8186		1027 1.7839
1028 4.1154		1028 5.0633		1028 4.0296		1028 1.7592		1028 1.7592		1028 1.7477
1029 4.0124		1029 4.9598		1029 4.0714		1029 1.7270		1029 1.7270		1029 1.7575
1030 4.0413		1030 4.9782		1030 4.2096		1030 1.7359		1030 1.7359		1030 1.7878
1031 4.0466		1031 4.9288		1031 4.1603		1031 1.8260		1031 1.8260		1031 1.7962
1032 4.0824		1032 5.0669		1032 4.2487		1032 1.7270		1032 1.7270		1032 1.8474
1033 4.0285		1033 5.1485		1033 4.1141		1033 1.8295		1033 1.8295		1033 1.7913
1034 4.0337		1034 5.0827		1034 4.1094		1034 1.8356		1034 1.8356		1034 1.7844
1035 4.1146		1035 5.0166		1035 4.1728		1035 1.8946		1035 1.8946		1035 1.8492
1036 4.0686		1036 5.0504		1036 4.0595		1036 1.9354		1036 1.9354		1036 1.7561
1037 3.9279		1037 5.1022		1037 4.1216		1037 1.9092		1037 1.9092		1037 1.6347
1038 4.0226		1038 5.0693		1038 4.0754		1038 1.8056		1038 1.8056		1038 1.6649
1039 4.0851		1039 5.0384		1039 4.1255		1039 1.8464		1039 1.8464		1039 1.6356
1040 4.1846		1040 5.0287		1040 4.1561		1040 1.8103		1040 1.8103		1040 1.6103
1041 4.1882		1041 4.9878		1041 4.1888		1041 1.7749		1041 1.7749		1041 1.7325
1042 4.2914		1042 4.9831		1042 4.2355		1042 1.8988		1042 1.8988		1042 1.7114
1043 4.3118		1043 5.0193		1043 4.1591		1043 1.8408		1043 1.8408		1043 1.7614
1044 4.1919		1044 4.9524		1044 4.2303		1044 1.8145		1044 1.8145		1044 1.8196
1045 4.3111		1045 4.9918		1045 4.3350		1045 1.7896		1045 1.7896		1045 1.7066
1046 4.3772		1046 5.0266		1046 4.3284		1046 1.7807		1046 1.7807		1046 1.7423
1047 4.3701		1047 5.1268		1047 4.3780		1047 1.7445		1047 1.7445		1047 1.6831
1048 4.3995		1048 5.0163		1048 4.4614		1048 1.7119		1048 1.7119		1048 1.7037
1049 4.3752		1049 4.9348		1049 4.3776		1049 1.6698		1049 1.6698		1049 1.6341
1050 4.4249		1050 4.9198		1050 4.5266		1050 1.6176		1050 1.6176		1050 1.5951
1051 4.3096		1051 4.9600		1051 4.4682		1051 1.7575		1051 1.7575		1051 1.6543
1052 4.1951		1052 4.9849		1052 4.3986		1052 1.6855		1052 1.6855		1052 1.6120
1053 4.2380		1053 4.9244		1053 4.5171		1053 1.8316		1053 1.8316		1053 1.6148
1054 4.2318		1054 5.0389		1054 4.4577		1054 1.7390		1054 1.7390		1054 1.6250
1055 4.3586		1055 5.0318		1055 4.4616		1055 1.7799		1055 1.7799		1055 1.6345
1056 4.2756		1056 4.9371		1056 4.4205		1056 1.7968		1056 1.7968		1056 1.6826
1057 4.2273		1057 4.9898		1057 4.3337		1057 1.8098		1057 1.8098		1057 1.6840
1058 4.1543		1058 5.1994		1058 4.4192		1058 1.7150		1058 1.7150		1058 1.6451
1059 4.2330		1059 5.0456		1059 4.5192		1059 1.6865		1059 1.6865		1059 1.6529
1060 4.2372		1060 5.0984		1060 4.5549		1060 1.7065		1060 1.7065		1060 1.6477
1061 4.2231		1061 4.9281		1061 4.5361		1061 1.6653		1061 1.6653		1061 1.6613
1062 4.1229		1062 4.9367		1062 4.6112		1062 1.7097		1062 1.7097		1062 1.6609
1063 4.1866		1063 4.8301		1063 4.6024		1063 1.7328		1063 1.7328		1063 1.5852
1064 4.0249		1064 4.8819		1064 4.5755		1064 1.8340		1064 1.8340		1064 1.5733
1065 3.9864		1065 4.9389		1065 4.5399		1065 1.8592		1065 1.8592		1065 1.5572
1066 4.1229		1066 4.9033		1066 4.5435		1066 1.8232		1066 1.8232		1066 1.5070
1067 4.1274		1067 5.0477		1067 4.5200		1067 1.8420		1067 1.8420		1067 1.5015
1068 4.2880		1068 5.1458		1068 4.4871		1068 1.7860		1068 1.7860		1068 1.5176
1069 4.3045		1069 5.1653		1069 4.4711		1069 1.7594		1069 1.7594		1069 1.5157
1070 4.1077		1070 5.1146		1070 4.5169		1070 1.7763		1070 1.7763		1070 1.4555
1071 4.0220		1071 5.2473		1071 4.5829		1071 1.8151		1071 1.8151		1071 1.4309
1072 4.0900		1072 5.1975		1072 4.5531		1072 1.7585		1072 1.7585		1072 1.4011
1073 4.0660		1073 5.1927		1073 4.5436		1073 1.7319		1073 1.7319		1073 1.4056
1074 4.1894		1074 5.1699		1074 4.4997		1074 1.8381		1074 1.8381		1074 1.3894
1075 4.0661		1075 5.1349		1075 4.6156		1075 1.8525		1075 1.8525		1075 1.4129
1076 4.1327		1076 5.1424		1076 4.6846		1076 1.7094		1076 1.7094		1076 1.3574
1077 4.0760		1077 5.2545		1077 4.7033		1077 1.8194		1077 1.8194		1077 1.3916
1078 4.1575		1078 5.2077		1078 4.6881		1078 1.8216		1078 1.8216		1078 1.5507
1079 4.2502		1079 5.2344		1079 4.7880		1079 1.7852		1079 1.7852		1079 1.4755
1080 4.2832		1080 5.1320		1080 4.7296		1080 1.8019		1080 1.8019		1080 1.4527
1081 4.2975		1081 5.3009		1081 4.8323		1081 1.7902		1081 1.7902		1081 1.5290
1082 4.2713		1082 5.3278		1082 4.7593		1082 1.8813		1082 1.8813		1082 1.5052
1083 4.2884		1083 5.4154		1083 4.6410		1083 1.8810		1083 1.8810		1083 1.5781
1084 4.3050		1084 5.4972		1084 4.7679		1084 1.8378		1084 1.8378		1084 1.7026
1085 4.1208		1085 5.4567		1085 4.7117		1085 1.8236		1085 1.8236		1085 1.6754
1086 4.1307		1086 5.3230		1086 4.8062		1086 1.7792		1086 1.7792		1086 1.7567
1087 4.1157		1087 5.3860		1087 4.8365		1087 1.8377		1087 1.8377		1087 1.7650
1088 4.0512		1088 5.3656		1088 4.8787		1088 1.8078		1088 1.8078		1088 1.6677
1089 4.0694		1089 5.3949		1089 4.6766		1089 1.7611		1089 1.7611		1089 1.6815
1090 4.1215		1090 5.3981		1090 4.7948		1090 1.7700		1090 1.7700		1090 1.6520
1091 4.0688		1091 5.3855		1091 4.6901		1091 1.8440		1091 1.8440		1091 1.5521
1092 4.1927		1092 5.3969		1092 4.6666		1092 1.8473		1092 1.8473		1092 1.6088
1093 4.1841		1093 5.4003		1093 4.6438		1093 1.8062		1093 1.8062		1093 1.5902
1094 4.3077		1094 5.2967		1094 4.6451		1094 1.7657		1094 1.7657		1094 1.5140
1095 4.3323		1095 5.3640		1095 4.7231		1095 1.7658		1095 1.7658		1095 1.5826
1096 4.3044		1096 5.3885		1096 4.8011		1096 1.7455		1096 1.7455		1096 1.6112
1097 4.3130		1097 5.3500		1097 4.7486		1097 1.7810		1097 1.7810		1097 1.6719
1098 4.3833		1098 5.1279		1098 4.6938		1098 1.7461		1098 1.7461		1098 1.6152
1099 4.3055		1099 5.0945		1099 4.6043		1099 1.8147		1099 1.8147		1099 1.5037
1100 4.3420		1100 5.1166		1100 4.6158		1100 1.8764		1100 1.8764		1100 1.5335
1101 4.2704		1101 5.0913		1101 4.6796		1101 1.9830		1101 1.9830		1101 1.5014
1102 4.2614		1102 4.9563		1102 4.7779		1102 1.8084		1102 1.8084		1102 1.4956
1103 4.2439		1103 5.0785		1103 4.9076		1103 1.8640		1103 1.8640		1103 1.5538
1104 4.2144		1104 5.0000		1104 4.8319		1104 1.8586		1104 1.8586		1104 1.6064
1105 4.1511		1105 4.9495		1105 4.7796		1105 1.8671		1105 1.8671		1105 1.6053
1106 4.0854		1106 4.9356		1106 4.8149		1106 1.7883		1106 1.7883		1106 1.6136
1107 4.0743		1107 4.9205		1107 4.7382		1107 1.7227		1107 1.7227		1107 1.6937
1108 4.0769		1108 4.9679		1108 4.8448		1108 1.7055		1108 1.7055		1108 1.7804
1109 4.1623		1109 4.9787		1109 4.7365		1109 1.7058		1109 1.7058		1109 1.7136
1110 4.2478		1110 4.8263		1110 4.6613		1110 1.7410		1110 1.7410		1110 1.6690
1111 4.3707		1111 4.9453		1111 4.7462		1111 1.6187		1111 1.6187		1111 1.6132
1112 4.3213		1112 5.0537		1112 4.7847		1112 1.6605		1112 1.6605		1112 1.6639
1113 4.2347		1113 5.1235		1113 4.7641		1113 1.5920		1113 1.5920		1113 1.6193
1114 4.2273		1114 5.0694		1114 4.7552		1114 1.6921		1114 1.6921		1114 1.6560
1115 4.2469		1115 5.0243		1115 4.7429		1115 1.7112		1115 1.7112		1115 1.7519
1116 4.1797		1116 5.0512		1116 4.8083		1116 1.7101		1116 1.7101		1116 1.7392
1117 4.2496		1117 5.1239		1117 4.6428		1117 1.5921		1117 1.5921		1117 1.8201
1118 4.0995		1118 5.0986		1118 4.7302		1118 1.6321		1118 1.6321		1118 1.7070
1119 4.0548		1119 5.1086		1119 4.7167		1119 1.6496		1119 1.6496		1119 1.7621
1120 4.0618		1120 5.0977		1120 4.6828		1120 1.6509		1120 1.6509		1120 1.6790
1121 4.1530		1121 5.2775		1121 4.7556		1121 1.5845		1121 1.5845		1121 1.7217
1122 4.1364		1122 5.2859		1122 4.8522		1122 1.6194		1122 1.6194		1122 1.6702
1123 4.2431		1123 5.2631		1123 4.8563		1123 1.6607		1123 1.6607		1123 1.5573
1124 4.1599		1124 5.2026		1124 4.8072		1124 1.6942		1124 1.6942		1124 1.6036
1125 4.2188		1125 5.1571		1125 4.9085		1125 1.6456		1125 1.6456		1125 1.6562
1126 4.2066		1126 5.1116		1126 4.8234		1126 1.6106		1126 1.6106		1126 1.5821
1127 4.1442		1127 5.2011		1127 4.9240		1127 1.6140		1127 1.6140		1127 1.6492
1128 4.0775		1128 5.1616		1128 5.0207		1128 1.6388		1128 1.6388		1128 1.6634
1129 4.1659		1129 5.0349		1129 5.0744		1129 1.6115		1129 1.6115		1129 1.6571
1130 4.2163		1130 4.9189		1130 5.0610		1130 1.5679		1130 1.5679		1130 1.6893
1131 4.2655		1131 4.8984		1131 5.0011		1131 1.6307		1131 1.6307		1131 1.7180
1132 4.2843		1132 4.9794		1132 5.0564		1132 1.6906		1132 1.6906		1132 1.6420
1133 4.1854		1133 4.9436		1133 5.0988		1133 1.6963		1133 1.6963		1133 1.6777
1134 4.1843		1134 5.0258		1134 5.1531		1134 1.6643		1134 1.6643		1134 1.6053
1135 4.1922		1135 4.9604		1135 5.1366		1135 1.6864		1135 1.6864		1135 1.6119
1136 4.1699		1136 4.9784		1136 5.1064		1136 1.7623		1136 1.7623		1136 1.5799
1137 4.2948		1137 4.9911		1137 5.1084		1137 1.7372		1137 1.7372		1137 1.5288
1138 4.2705		1138 4.9999		1138 5.1903		1138 1.7405		1138 1.7405		1138 1.6354
1139 4.3330		1139 5.0593		1139 5.0975		1139 1.7005		1139 1.7005		1139 1.6774
1140 4.1945		1140 5.0019		1140 5.0787		1140 1.6720		1140 1.6720		1140 1.5869
1141 4.2442		1141 4.9594		1141 5.1364		1141 1.7118		1141 1.7118		1141 1.6466
1142 4.2032		1142 4.9522		1142 5.1441		1142 1.7556		1142 1.7556		1142 1.6174
1143 4.1819		1143 5.0800		1143 5.1904		1143 1.7836		1143 1.7836		1143 1.5921
1144 4.2395		1144 4.9774		1144 5.3639		1144 1.7284		1144 1.7284		1144 1.5560
1145 4.1866		1145 4.9532		1145 5.3297		1145 1.7871		1145 1.7871		1145 1.5553
1146 4.1876		1146 4.8988		1146 5.2046		1146 1.7696		1146 1.7696		1146 1.4952
1147 4.2756		1147 4.9659		1147 5.1544		1147 1.7033		1147 1.7033		1147 1.5005
1148 4.3732		1148 4.9145		1148 5.2468		1148 1.6900		1148 1.6900		1148 1.4843
1149 4.4324		1149 4.9315		1149 5.1898		1149 1.6324		1149 1.6324		1149 1.4364
1150 4.3568		1150 4.9889		1150 5.1865		1150 1.7048		1150 1.7048		1150 1.4904
1151 4.3114		1151 4.9831		1151 5.3094		1151 1.6502		1151 1.6502		1151 1.4963
1152 4.3161		1152 4.9816		1152 5.0965		1152 1.6578		1152 1.6578		1152 1.5490
1153 4.2274		1153 4.9593		1153 5.2677		1153 1.6934		1153 1.6934		1153 1.4479
1154 4.3776		1154 4.9846		1154 5.1694		1154 1.7632		1154 1.7632		1154 1.3865
1155 4.2691		1155 4.9346		1155 5.1415		1155 1.6412		1155 1.6412		1155 1.4187
1156 4.1823		1156 4.9437		1156 5.1699		1156 1.6863		1156 1.6863		1156 1.4741
1157 4.2511		1157 5.0369		1157 5.0460		1157 1.7682		1157 1.7682		1157 1.5258
1158 4.4030		1158 4.9512		1158 5.1630		1158 1.7568		1158 1.7568		1158 1.5221
1159 4.3255		1159 5.0407		1159 5.2649		1159 1.7185		1159 1.7185		1159 1.4621
1160 4.3982		1160 5.0322		1160 5.2794		1160 1.6033		1160 1.6033		1160 1.5791
1161 4.2772		1161 5.0858		1161 5.2955		1161 1.5808		1161 1.5808		1161 1.5178
1162 4.2452		1162 5.0665		1162 5.4146		1162 1.6316		1162 1.6316		1162 1.5608
1163 4.3081		1163 5.0907		1163 5.2150		1163 1.6984		1163 1.6984		1163 1.5379
1164 4.3310		1164 5.2773		1164 5.1352		1164 1.6942		1164 1.6942		1164 1.5021
1165 4.2887		1165 5.2060		1165 5.1940		1165 1.6856		1165 1.6856		1165 1.4422
1166 4.2924		1166 5.1572		1166 5.1987		1166 1.7539		1166 1.7539		1166 1.4066
1167 4.2941		1167 5.1704		1167 5.2493		1167 1.7192		1167 1.7192		1167 1.4007
1168 4.3202		1168 5.2548		1168 5.4515		1168 1.7158		1168 1.7158		1168 1.3887
1169 4.3251		1169 5.2140		1169 5.4673		1169 1.6940		1169 1.6940		1169 1.4363
1170 4.3527		1170 5.3229		1170 5.4109		1170 1.6602		1170 1.6602		1170 1.4733
1171 4.2052		1171 5.2272		1171 5.5403		1171 1.6653		1171 1.6653		1171 1.4626
1172 4.0834		1172 5.1950		1172 5.4609		1172 1.6491		1172 1.6491		1172 1.5435
1173 4.0374		1173 5.1988		1173 5.5930		1173 1.6907		1173 1.6907		1173 1.5657
1174 4.1478		1174 5.2396		1174 5.4681		1174 1.7170		1174 1.7170		1174 1.6115
1175 4.2481		1175 5.1682		1175 5.4897		1175 1.7189		1175 1.7189		1175 1.6527
1176 4.2547		1176 5.1665		1176 5.5445		1176 1.7772		1176 1.7772		1176 1.7008
1177 4.3383		1177 5.3903		1177 5.5598		1177 1.7816		1177 1.7816		1177 1.7113
1178 4.3796		1178 5.3501		1178 5.5692		1178 1.7877		1178 1.7877		1178 1.6404
1179 4.5357		1179 5.4284		1179 5.5421		1179 1.6704		1179 1.6704		1179 1.6740
1180 4.4655		1180 5.4440		1180 5.6724		1180 1.6649		1180 1.6649		1180 1.7546
1181 4.4937		1181 5.4362		1181 5.6511		1181 1.6958		1181 1.6958		1181 1.7212
1182 4.5381		1182 5.4747		1182 5.7072		1182 1.7392		1182 1.7392		1182 1.8187
1183 4.4987		1183 5.4417		1183 5.7886		1183 1.7850		1183 1.7850		1183 1.6868
1184 4.4217		1184 5.3707		1184 5.7396		1184 1.8200		1184 1.8200		1184 1.6263
1185 4.5064		1185 5.3352		1185 5.6896		1185 1.7463		1185 1.7463		1185 1.6100
1186 4.3888		1186 5.4852		1186 5.7259		1186 1.7186		1186 1.7186		1186 1.6393
1187 4.3531		1187 5.3541		1187 5.6583		1187 1.7675		1187 1.7675		1187 1.7826
1188 4.3890		1188 5.3644		1188 5.6876		1188 1.7633		1188 1.7633		1188 1.6610
1189 4.3078		1189 5.2967		1189 5.5245		1189 1.8157		1189 1.8157		1189 1.6692
1190 4.2789		1190 5.3363		1190 5.7054		1190 1.8087		1190 1.8087		1190 1.7258
1191 4.3441		1191 5.3028		1191 5.6857		1191 1.8465		1191 1.8465		1191 1.7467
1192 4.3912		1192 5.2588		1192 5.8080		1192 1.8465		1192 1.8465		1192 1.8156
1193 4.2806		1193 5.2479		1193 5.8195		1193 1.8014		1193 1.8014		1193 1.7134
1194 4.2939		1194 5.2370		1194 5.8513		1194 1.8011		1194 1.8011		1194 1.8166
1195 4.3189		1195 5.1942		1195 5.9251		1195 1.7946		1195 1.7946		1195 1.7343
1196 4.3144		1196 5.3496		1196 5.8638		1196 1.8265		1196 1.8265		1196 1.7970
1197 4.2389		1197 5.3345		1197 5.7700		1197 1.8050		1197 1.8050		1197 1.8676
1198 4.2708		1198 5.4053		1198 5.8763		1198 1.8029		1198 1.8029		1198 1.8619
1199 4.3041		1199 5.4015		1199 5.7830		1199 1.8694		1199 1.8694		1199 1.8286
1200 4.3079		1200 5.2740		1200 5.8402		1200 1.8065		1200 1.8065		1200 1.7397
1201 4.3672		1201 5.2418		1201 5.8506		1201 1.8429		1201 1.8429		1201 1.8410
1202 4.3510		1202 5.1458		1202 5.7291		1202 1.9653		1202 1.9653		1202 1.8671
1203 4.2603		1203 5.1339		1203 5.8688		1203 1.9672		1203 1.9672		1203 1.8383
1204 4.3071		1204 5.1619		1204 5.9456		1204 1.7971		1204 1.7971		1204 1.8739
1205 4.2866		1205 5.1589		1205 5.9809		1205 1.8337		1205 1.8337		1205 1.7574
1206 4.2678		1206 5.2273		1206 5.8649		1206 1.7788		1206 1.7788		1206 1.8352
1207 4.2636		1207 5.2988		1207 5.8860		1207 1.7682		1207 1.7682		1207 1.7563
1208 4.2694		1208 5.2018		1208 5.8963		1208 1.7198		1208 1.7198		1208 1.7347
1209 4.2456		1209 5.1663		1209 5.9048		1209 1.7304		1209 1.7304		1209 1.7165
1210 4.2651		1210 5.1724		1210 5.7596		1210 1.7853		1210 1.7853		1210 1.7745
1211 4.2094		1211 5.2638		1211 5.8125		1211 1.7987		1211 1.7987		1211 1.7138
1212 4.2417		1212 5.2504		1212 5.6623		1212 1.7317		1212 1.7317		1212 1.8152
1213 4.2056		1213 5.3395		1213 5.6708		1213 1.8074		1213 1.8074		1213 1.8348
1214 4.3266		1214 5.1830		1214 5.7251		1214 1.8007		1214 1.8007		1214 1.8217
1215 4.3299		1215 5.1083		1215 5.7184		1215 1.8342		1215 1.8342		1215 1.8253
1216 4.4937		1216 5.1479		1216 5.7984		1216 1.7858		1216 1.7858		1216 1.8257
1217 4.4063		1217 5.2004		1217 5.7829		1217 1.7815		1217 1.7815		1217 1.8284
1218 4.5401		1218 5.1485		1218 5.8310		1218 1.7071		1218 1.7071		1218 1.8340
1219 4.4920		1219 5.2069		1219 5.7928		1219 1.7706		1219 1.7706		1219 1.7674
1220 4.5519		1220 5.2875		1220 5.7201		1220 1.6562		1220 1.6562		1220 1.8411
1221 4.5182		1221 5.2689		1221 5.6374		1221 1.7413		1221 1.7413		1221 1.7299
1222 4.6117		1222 5.2382		1222 5.5952		1222 1.8017		1222 1.8017		1222 1.7595
1223 4.7674		1223 5.2250		1223 5.7289		1223 1.6795		1223 1.6795		1223 1.7711
1224 4.8011		1224 5.2954		1224 5.5815		1224 1.7342		1224 1.7342		1224 1.8104
1225 4.7500		1225 5.2450		1225 5.6180		1225 1.7516		1225 1.7516		1225 1.8331
1226 4.7136		1226 5.0920		1226 5.7176		1226 1.7397		1226 1.7397		1226 1.9374
1227 4.7333		1227 5.1761		1227 5.6960		1227 1.7057		1227 1.7057		1227 1.9518
1228 4.6976		1228 5.1539		1228 5.6692		1228 1.7077		1228 1.7077		1228 1.8914
1229 4.6392		1229 5.2047		1229 5.6848		1229 1.6894		1229 1.6894		1229 1.8987
1230 4.4784		1230 5.2710		1230 5.6231		1230 1.7591		1230 1.7591		1230 1.8499
1231 4.4229		1231 5.3598		1231 5.6121		1231 1.7322		1231 1.7322		1231 1.7460
1232 4.3909		1232 5.5615		1232 5.5943		1232 1.6798		1232 1.6798		1232 1.8664
1233 4.2604		1233 5.4470		1233 5.5304		1233 1.6706		1233 1.6706		1233 1.7549
1234 4.2517		1234 5.3782		1234 5.6915		1234 1.6515		1234 1.6515		1234 1.7107
1235 4.1602		1235 5.3464		1235 5.6513		1235 1.7251		1235 1.7251		1235 1.6924
1236 4.0984		1236 5.3688		1236 5.6674		1236 1.6899		1236 1.6899		1236 1.7413
1237 4.1544		1237 5.2396		1237 5.7628		1237 1.6865		1237 1.6865		1237 1.7822
1238 4.3573		1238 5.0933		1238 5.6755		1238 1.6597		1238 1.6597		1238 1.7266
1239 4.3276		1239 5.0641		1239 5.5853		1239 1.6605		1239 1.6605		1239 1.7141
1240 4.3274		1240 5.1091		1240 5.6552		1240 1.6825		1240 1.6825		1240 1.7167
1241 4.2988		1241 5.1868		1241 5.7368		1241 1.6819		1241 1.6819		1241 1.7103
1242 4.1761		1242 5.1546		1242 5.7513		1242 1.7394		1242 1.7394		1242 1.7373
1243 4.2589		1243 5.3301		1243 5.8013		1243 1.8141		1243 1.8141		1243 1.6955
1244 4.2028		1244 5.3041		1244 5.7168		1244 1.7160		1244 1.7160		1244 1.7418
1245 4.2208		1245 5.3428		1245 5.8789		1245 1.7678		1245 1.7678		1245 1.7682
1246 4.3104		1246 5.3190		1246 5.9221		1246 1.7941		1246 1.7941		1246 1.8364
1247 4.2577		1247 5.2244		1247 5.9239		1247 1.8438		1247 1.8438		1247 1.8596
1248 4.1539		1248 5.1262		1248 5.7290		1248 1.8683		1248 1.8683		1248 1.8383
1249 4.3882		1249 5.1060		1249 5.6562		1249 1.9428		1249 1.9428		1249 1.8737
1250 4.3763		1250 5.0984		1250 5.5401		1250 1.9008		1250 1.9008		1250 1.8333
1251 4.3243		1251 5.0029		1251 5.6467		1251 1.8396		1251 1.8396		1251 1.8634
1252 4.4427		1252 5.0404		1252 5.6298		1252 1.8153		1252 1.8153		1252 1.9255
1253 4.3629		1253 5.0310		1253 5.5292		1253 1.8510		1253 1.8510		1253 1.8958
1254 4.4259		1254 5.0747		1254 5.6720		1254 1.9109		1254 1.9109		1254 1.8997
1255 4.4255		1255 5.1132		1255 5.7838		1255 1.8884		1255 1.8884		1255 1.9609
1256 4.3647		1256 5.3156		1256 5.7369		1256 1.8490		1256 1.8490		1256 1.9802
1257 4.3925		1257 5.3751		1257 5.7458		1257 1.7972		1257 1.7972		1257 1.9298
1258 4.4561		1258 5.3587		1258 5.7651		1258 1.9343		1258 1.9343		1258 1.9819
1259 4.4347		1259 5.2853		1259 5.7366		1259 1.9352		1259 1.9352		1259 1.9165
1260 4.5117		1260 5.2778		1260 5.7726		1260 1.9991		1260 1.9991		1260 1.8687
1261 4.4573		1261 5.2118		1261 5.6773		1261 1.9901		1261 1.9901		1261 1.8749
1262 4.3721		1262 5.2395		1262 5.8779		1262 2.0020		1262 2.0020		1262 1.8690
1263 4.3649		1263 5.0894		1263 5.8416		1263 1.9978		1263 1.9978		1263 1.8382
1264 4.4109		1264 5.0948		1264 5.9947		1264 2.0054		1264 2.0054		1264 1.8573
1265 4.3648		1265 4.9836		1265 5.9504		1265 1.9564		1265 1.9564		1265 1.8889
1266 4.4178		1266 4.9513		1266 5.9630		1266 1.9632		1266 1.9632		1266 1.9009
1267 4.6241		1267 4.8118		1267 5.9529		1267 1.9053		1267 1.9053		1267 1.8375
1268 4.6129		1268 4.7915		1268 5.9757		1268 1.9120		1268 1.9120		1268 1.8371
1269 4.6698		1269 4.7244		1269 6.0721		1269 1.9135		1269 1.9135		1269 1.9798
1270 4.7345		1270 4.7225		1270 6.1748		1270 1.9652		1270 1.9652		1270 1.8441
1271 4.6901		1271 4.9097		1271 6.0210		1271 1.9374		1271 1.9374		1271 1.8846
1272 4.7962		1272 4.8847		1272 6.1033		1272 1.9121		1272 1.9121		1272 1.7582
1273 4.7055		1273 4.9657		1273 6.0986		1273 1.9770		1273 1.9770		1273 1.7794
1274 4.6969		1274 4.9046		1274 5.9621		1274 1.9041		1274 1.9041		1274 1.8233
1275 4.7432		1275 4.9123		1275 5.9949		1275 1.8916		1275 1.8916		1275 1.8665
1276 4.8162		1276 4.8965		1276 5.8743		1276 1.8909		1276 1.8909		1276 1.7928
1277 4.7880		1277 4.8452		1277 6.0181		1277 1.9731		1277 1.9731		1277 1.8392
1278 4.8158		1278 4.8497		1278 5.9532		1278 2.0305		1278 2.0305		1278 1.8488
1279 4.9406		1279 4.7868		1279 5.9481		1279 2.0439		1279 2.0439		1279 1.8041
1280 5.0093		1280 4.7561		1280 6.0827		1280 1.9722		1280 1.9722		1280 1.7604
1281 4.9854		1281 4.7092		1281 6.0858		1281 1.8976		1281 1.8976		1281 1.8376
1282 4.8331		1282 4.7167		1282 5.9010		1282 1.8565		1282 1.8565		1282 1.8513
1283 4.8808		1283 4.8698		1283 5.9186		1283 1.8079		1283 1.8079		1283 1.7279
1284 4.8311		1284 4.5992		1284 5.9461		1284 1.8260		1284 1.8260		1284 1.7202
1285 4.8651		1285 4.6032		1285 5.8302		1285 1.8203		1285 1.8203		1285 1.8475
1286 4.8864		1286 4.6506		1286 5.8254		1286 1.9104		1286 1.9104		1286 1.8625
1287 4.7658		1287 4.7934		1287 5.8149		1287 1.9283		1287 1.9283		1287 1.8051
1288 4.6967		1288 4.6534		1288 5.8318		1288 1.9073		1288 1.9073		1288 1.8532
1289 4.7624		1289 4.6280		1289 5.7991		1289 1.9034		1289 1.9034		1289 1.8079
1290 4.8018		1290 4.7065		1290 5.7924		1290 1.9385		1290 1.9385		1290 1.7930
1291 4.8362		1291 4.6798		1291 5.8592		1291 1.9128		1291 1.9128		1291 1.8509
1292 4.8525		1292 4.7265		1292 5.8285		1292 1.8818		1292 1.8818		1292 1.7932
1293 4.7513		1293 4.6269		1293 5.8391		1293 1.8270		1293 1.8270		1293 1.8402
1294 4.7221		1294 4.6279		1294 5.8946		1294 1.8456		1294 1.8456		1294 1.9224
1295 4.7841		1295 4.5821		1295 6.0684		1295 1.8708		1295 1.8708		1295 1.9255
1296 4.6237		1296 4.5389		1296 6.0220		1296 1.8845		1296 1.8845		1296 1.9531
1297 4.7016		1297 4.5711		1297 6.0052		1297 1.8367		1297 1.8367		1297 2.0196
1298 4.7331		1298 4.7418		1298 6.0834		1298 1.9285		1298 1.9285		1298 1.8827
1299 4.7329		1299 4.6051		1299 5.9994		1299 1.9892		1299 1.9892		1299 1.8990
1300 4.8323		1300 4.5933		1300 6.0536		1300 1.9417		1300 1.9417		1300 1.9240
1301 4.9446		1301 4.7448		1301 6.1015		1301 1.8854		1301 1.8854		1301 1.9047
1302 4.8847		1302 4.7941		1302 6.1522		1302 1.9696		1302 1.9696		1302 1.8040
1303 5.0281		1303 4.8256		1303 6.1345		1303 1.9419		1303 1.9419		1303 1.9203
1304 5.2178		1304 4.8082		1304 6.1076		1304 1.9299		1304 1.9299		1304 2.0437
1305 5.1396		1305 4.7756		1305 6.1841		1305 1.8925		1305 1.8925		1305 1.9912
1306 5.0051		1306 4.6879		1306 6.1520		1306 1.8157		1306 1.8157		1306 1.9473
1307 5.1113		1307 4.7789		1307 6.1864		1307 1.7462		1307 1.7462		1307 1.9424
1308 5.2449		1308 4.9481		1308 6.1375		1308 1.7976		1308 1.7976		1308 1.9593
1309 5.0983		1309 4.8533		1309 6.1499		1309 1.8391		1309 1.8391		1309 2.0363
1310 5.0895		1310 4.9312		1310 6.3009		1310 1.8595		1310 1.8595		1310 2.0335
1311 5.0779		1311 4.8955		1311 6.1543		1311 1.8738		1311 1.8738		1311 1.9425
1312 5.0543		1312 5.0275		1312 6.1843		1312 1.7694		1312 1.7694		1312 1.9824
1313 5.1554		1313 4.8899		1313 6.1390		1313 1.8060		1313 1.8060		1313 2.0037
1314 5.0943		1314 4.8894		1314 6.0628		1314 1.9168		1314 1.9168		1314 2.0641
1315 5.2149		1315 4.8971		1315 6.0542		1315 1.8445		1315 1.8445		1315 2.0982
1316 5.2264		1316 4.9512		1316 6.1258		1316 1.8996		1316 1.8996		1316 2.0623
1317 5.1859		1317 4.8310		1317 6.1047		1317 1.8906		1317 1.8906		1317 2.0903
1318 5.2242		1318 4.9237		1318 6.0034		1318 1.8748		1318 1.8748		1318 1.9963
1319 5.2487		1319 4.9409		1319 5.8369		1319 1.8299		1319 1.8299		1319 2.0565
1320 5.1121		1320 4.9565		1320 5.8617		1320 1.8465		1320 1.8465		1320 2.0209
1321 5.1296		1321 4.9342		1321 5.8362		1321 1.8281		1321 1.8281		1321 2.0299
1322 5.1621		1322 5.0404		1322 5.8713		1322 1.8369		1322 1.8369		1322 2.0250
1323 5.1256		1323 4.9928		1323 5.9171		1323 1.8543		1323 1.8543		1323 1.9459
1324 5.1261		1324 4.9199		1324 5.7751		1324 1.9139		1324 1.9139		1324 1.9936
1325 5.0673		1325 5.0550		1325 5.7853		1325 1.8489		1325 1.8489		1325 2.0387
1326 5.0449		1326 4.8883		1326 5.7736		1326 1.8844		1326 1.8844		1326 2.0031
1327 5.1273		1327 4.8995		1327 5.8011		1327 1.7954		1327 1.7954		1327 1.9706
1328 5.0039		1328 5.0251		1328 5.8363		1328 1.8216		1328 1.8216		1328 1.9704
1329 5.0651		1329 4.9443		1329 5.7498		1329 1.7806		1329 1.7806		1329 1.9531
1330 5.0958		1330 4.7942		1330 5.7922		1330 1.8257		1330 1.8257		1330 1.9650
1331 5.0230		1331 4.8230		1331 5.8129		1331 1.7900		1331 1.7900		1331 1.8753
1332 5.0843		1332 4.9778		1332 5.7895		1332 1.7370		1332 1.7370		1332 2.0485
1333 5.1093		1333 4.8850		1333 5.8409		1333 1.7333		1333 1.7333		1333 2.1366
1334 5.2399		1334 5.0670		1334 5.8160		1334 1.6617		1334 1.6617		1334 2.1200
1335 5.3089		1335 5.0681		1335 5.8574		1335 1.7030		1335 1.7030		1335 2.0868
1336 5.3439		1336 5.0314		1336 5.8679		1336 1.7364		1336 1.7364		1336 2.0229
1337 5.2279		1337 4.8775		1337 5.8516		1337 1.7443		1337 1.7443		1337 2.0828
1338 5.2453		1338 5.0026		1338 5.8739		1338 1.7057		1338 1.7057		1338 1.9340
1339 5.3115		1339 5.0762		1339 5.9514		1339 1.7907		1339 1.7907		1339 1.9438
1340 5.2562		1340 5.0453		1340 6.0107		1340 1.8057		1340 1.8057		1340 1.9220
1341 5.3415		1341 5.0581		1341 5.9325		1341 1.8466		1341 1.8466		1341 2.0243
1342 5.2580		1342 4.9603		1342 5.9323		1342 1.7570		1342 1.7570		1342 2.0516
1343 5.3113		1343 5.0011		1343 5.9339		1343 1.7610		1343 1.7610		1343 2.0613
1344 5.3288		1344 5.1158		1344 5.9468		1344 1.8226		1344 1.8226		1344 2.0275
1345 5.1872		1345 5.2283		1345 5.8883		1345 1.8719		1345 1.8719		1345 2.1633
1346 5.2396		1346 5.2116		1346 5.9895		1346 1.9184		1346 1.9184		1346 2.1289
1347 5.3331		1347 5.2263		1347 6.0352		1347 1.9424		1347 1.9424		1347 2.0979
1348 5.3725		1348 5.2353		1348 5.9912		1348 1.9370		1348 1.9370		1348 2.1060
1349 5.4267		1349 5.2483		1349 6.0668		1349 1.8704		1349 1.8704		1349 2.1567
1350 5.4718		1350 5.3075		1350 6.1234		1350 1.8679		1350 1.8679		1350 2.1435
1351 5.3820		1351 5.3156		1351 6.0495		1351 1.9047		1351 1.9047		1351 2.1053
1352 5.4351		1352 5.2238		1352 5.9683		1352 1.9689		1352 1.9689		1352 2.1226
1353 5.5037		1353 5.2769		1353 5.9264		1353 1.9017		1353 1.9017		1353 2.0586
1354 5.4465		1354 5.3929		1354 5.8786		1354 1.8751		1354 1.8751		1354 2.0872
1355 5.4215		1355 5.3869		1355 5.7425		1355 1.8817		1355 1.8817		1355 1.9453
1356 5.4968		1356 5.3263		1356 5.7631		1356 1.9340		1356 1.9340		1356 2.0005
1357 5.3536		1357 5.3099		1357 5.7566		1357 1.9364		1357 1.9364		1357 1.9973
1358 5.2631		1358 5.3416		1358 5.6773		1358 1.9375		1358 1.9375		1358 1.9815
1359 5.2832		1359 5.3502		1359 5.6558		1359 1.8403		1359 1.8403		1359 1.9153
1360 5.4241		1360 5.3012		1360 5.6301		1360 1.9294		1360 1.9294		1360 1.9848
1361 5.3350		1361 5.1881		1361 5.6649		1361 1.9601		1361 1.9601		1361 1.9863
1362 5.2797		1362 5.1052		1362 5.7392		1362 1.9140		1362 1.9140		1362 1.9405
1363 5.2468		1363 5.2543		1363 5.6960		1363 2.0327		1363 2.0327		1363 1.9594
1364 5.2731		1364 5.3480		1364 5.7397		1364 2.0914		1364 2.0914		1364 1.9003
1365 5.2009		1365 5.2823		1365 5.6534		1365 2.1029		1365 2.1029		1365 1.8692
1366 5.1692		1366 5.3091		1366 5.7682		1366 2.0992		1366 2.0992		1366 1.9503
1367 5.2408		1367 5.4046		1367 5.7137		1367 2.0972		1367 2.0972		1367 1.8475
1368 5.2824		1368 5.4200		1368 5.7031		1368 2.1136		1368 2.1136		1368 1.8970
1369 5.1393		1369 5.3110		1369 5.5395		1369 2.1227		1369 2.1227		1369 1.8197
1370 5.2151		1370 5.2519		1370 5.4880		1370 2.0585		1370 2.0585		1370 1.8955
1371 5.1583		1371 5.3439		1371 5.5646		1371 2.0644		1371 2.0644		1371 1.8923
1372 5.2339		1372 5.4246		1372 5.5696		1372 2.0919		1372 2.0919		1372 1.8310
1373 5.0633		1373 5.4132		1373 5.7068		1373 2.0262		1373 2.0262		1373 1.7512
1374 5.1281		1374 5.4188		1374 5.8125		1374 2.0251		1374 2.0251		1374 1.7611
1375 5.0564		1375 5.4096		1375 5.6963		1375 2.0706		1375 2.0706		1375 1.8371
1376 4.9511		1376 5.4651		1376 5.8244		1376 2.0135		1376 2.0135		1376 1.8695
1377 4.9323		1377 5.4264		1377 5.6637		1377 2.0415		1377 2.0415		1377 1.8757
1378 4.9399		1378 5.4805		1378 5.7385		1378 2.0539		1378 2.0539		1378 1.8247
1379 4.9401		1379 5.4821		1379 5.6433		1379 1.9594		1379 1.9594		1379 1.8969
1380 5.0180		1380 5.4922		1380 5.7991		1380 2.0257		1380 2.0257		1380 1.8974
1381 4.9577		1381 5.6764		1381 5.8222		1381 2.0244		1381 2.0244		1381 1.8863
1382 4.9026		1382 5.6823		1382 5.7581		1382 2.0268		1382 2.0268		1382 1.8798
1383 5.0201		1383 5.6691		1383 5.7751		1383 2.0808		1383 2.0808		1383 1.8885
1384 4.9394		1384 5.5837		1384 5.6419		1384 2.1427		1384 2.1427		1384 1.9219
1385 4.8447		1385 5.7369		1385 5.7303		1385 2.0701		1385 2.0701		1385 1.8419
1386 4.8635		1386 5.6422		1386 5.8715		1386 1.9864		1386 1.9864		1386 1.9082
1387 4.8552		1387 5.6116		1387 5.9927		1387 2.0115		1387 2.0115		1387 1.8945
1388 4.9084		1388 5.4302		1388 5.9179		1388 2.0217		1388 2.0217		1388 1.9452
1389 5.0142		1389 5.5418		1389 6.0026		1389 1.9947		1389 1.9947		1389 1.9408
1390 4.9212		1390 5.5887		1390 5.9867		1390 1.9817		1390 1.9817		1390 1.9829
1391 4.8730		1391 5.5744		1391 5.9039		1391 2.0253		1391 2.0253		1391 1.9188
1392 4.7831		1392 5.5422		1392 5.8932		1392 1.9946		1392 1.9946		1392 1.9405
1393 4.7882		1393 5.5125		1393 6.0324		1393 2.0494		1393 2.0494		1393 1.9458
1394 4.8175		1394 5.7349		1394 5.9389		1394 2.1391		1394 2.1391		1394 1.8362
1395 4.7932		1395 5.7508		1395 6.0526		1395 2.1997		1395 2.1997		1395 1.8918
1396 4.9017		1396 5.7164		1396 5.9894		1396 2.2147		1396 2.2147		1396 1.8793
1397 4.8774		1397 5.7324		1397 6.1177		1397 2.1358		1397 2.1358		1397 1.9195
1398 4.8865		1398 5.7971		1398 6.1586		1398 2.2394		1398 2.2394		1398 1.9299
1399 4.8710		1399 5.6959		1399 6.2083		1399 2.2249		1399 2.2249		1399 2.0173
1400 4.8403		1400 5.7413		1400 6.3350		1400 2.2089		1400 2.2089		1400 1.9258
1401 4.8173		1401 5.8000		1401 6.1942		1401 2.2563		1401 2.2563		1401 1.9007
1402 4.6499		1402 5.8074		1402 6.3521		1402 2.2141		1402 2.2141		1402 2.0042
1403 4.4782		1403 5.6653		1403 6.4197		1403 2.1728		1403 2.1728		1403 1.8455
1404 4.4802		1404 5.6715		1404 6.3052		1404 2.0989		1404 2.0989		1404 1.8455
1405 4.4490		1405 5.7300		1405 6.1964		1405 2.1346		1405 2.1346		1405 1.8086
1406 4.4184		1406 5.7401		1406 6.1073		1406 2.0816		1406 2.0816		1406 1.9115
1407 4.3973		1407 5.6932		1407 6.2248		1407 2.2068		1407 2.2068		1407 1.8526
1408 4.5209		1408 5.7397		1408 6.2750		1408 2.1589		1408 2.1589		1408 1.7890
1409 4.4641		1409 5.7803		1409 6.1023		1409 2.1100		1409 2.1100		1409 1.8192
1410 4.4022		1410 5.7265		1410 6.1414		1410 2.0152		1410 2.0152		1410 1.8095
1411 4.3180		1411 5.6916		1411 6.3184		1411 2.0539		1411 2.0539		1411 1.9052
1412 4.3018		1412 5.7375		1412 6.2101		1412 2.1364		1412 2.1364		1412 1.8066
1413 4.4136		1413 5.6137		1413 6.1858		1413 2.1939		1413 2.1939		1413 1.8061
1414 4.4636		1414 5.6649		1414 6.2546		1414 2.2524		1414 2.2524		1414 1.7547
1415 4.5458		1415 5.6825		1415 6.2881		1415 2.2048		1415 2.2048		1415 1.7487
1416 4.6568		1416 5.6229		1416 6.2763		1416 2.1434		1416 2.1434		1416 1.7906
1417 4.8278		1417 5.6383		1417 6.2474		1417 2.1481		1417 2.1481		1417 1.8461
1418 4.8285		1418 5.6700		1418 6.2190		1418 2.1443		1418 2.1443		1418 1.7272
1419 4.9061		1419 5.7059		1419 6.1501		1419 2.1479		1419 2.1479		1419 1.7469
1420 4.8003		1420 5.7707		1420 6.0395		1420 2.1653		1420 2.1653		1420 1.7083
1421 4.7642		1421 5.6985		1421 6.1059		1421 2.1768		1421 2.1768		1421 1.7232
1422 4.6818		1422 5.7270		1422 5.9431		1422 2.1767		1422 2.1767		1422 1.7001
1423 4.6177		1423 5.7763		1423 6.0728		1423 2.1876		1423 2.1876		1423 1.7538
1424 4.5844		1424 5.6708		1424 6.0311		1424 2.1782		1424 2.1782		1424 1.7210
1425 4.5906		1425 5.7172		1425 6.0977		1425 2.2213		1425 2.2213		1425 1.7050
1426 4.6263		1426 5.6999		1426 6.1507		1426 2.2037		1426 2.2037		1426 1.7873
1427 4.5686		1427 5.7034		1427 6.1448		1427 2.2676		1427 2.2676		1427 1.7571
1428 4.4399		1428 5.6850		1428 6.2297		1428 2.1469		1428 2.1469		1428 1.7494
1429 4.4093		1429 5.6253		1429 5.9909		1429 2.2190		1429 2.2190		1429 1.7773
1430 4.5126		1430 5.7834		1430 6.1143		1430 2.1878		1430 2.1878		1430 1.7133
1431 4.5350		1431 5.8121		1431 6.0366		1431 2.2581		1431 2.2581		1431 1.7074
1432 4.5586		1432 5.8138		1432 5.9660		1432 2.2375		1432 2.2375		1432 1.7299
1433 4.4986		1433 5.7183		1433 5.9766		1433 2.2008		1433 2.2008		1433 1.8403
1434 4.6153		1434 5.6801		1434 5.8680		1434 2.2184		1434 2.2184		1434 1.8014
1435 4.6132		1435 5.8718		1435 5.7765		1435 2.2403		1435 2.2403		1435 1.7911
1436 4.5944		1436 5.8399		1436 5.8868		1436 2.1908		1436 2.1908		1436 1.8238
1437 4.5881		1437 5.9368		1437 5.8729		1437 2.2271		1437 2.2271		1437 1.8426
1438 4.7120		1438 6.0416		1438 5.8668		1438 2.1690		1438 2.1690		1438 1.8527
1439 4.7174		1439 6.0942		1439 5.8739		1439 2.1751		1439 2.1751		1439 1.9157
1440 4.7269		1440 6.0790		1440 5.8540		1440 2.1274		1440 2.1274		1440 1.9195
1441 4.6762		1441 6.1564		1441 5.7830		1441 2.1740		1441 2.1740		1441 1.9431
1442 4.6706		1442 6.1952		1442 5.7566		1442 2.1069		1442 2.1069		1442 1.8998
1443 4.5929		1443 6.2217		1443 5.9213		1443 2.1313		1443 2.1313		1443 1.9124
1444 4.7311		1444 6.3374		1444 5.8826		1444 2.2162		1444 2.2162		1444 1.9964
1445 4.6667		1445 6.3702		1445 5.8694		1445 2.2091		1445 2.2091		1445 1.8808
1446 4.7051		1446 6.4313		1446 5.8447		1446 2.1890		1446 2.1890		1446 1.8757
1447 4.4746		1447 6.4667		1447 5.8742		1447 2.1651		1447 2.1651		1447 1.8449
1448 4.5661		1448 6.4604		1448 5.9357		1448 2.2137		1448 2.2137		1448 1.8710
1449 4.5976		1449 6.3802		1449 5.9637		1449 2.1435		1449 2.1435		1449 1.8079
1450 4.5004		1450 6.4053		1450 5.9388		1450 2.2231		1450 2.2231		1450 1.8558
1451 4.7285		1451 6.4710		1451 6.0418		1451 2.1059		1451 2.1059		1451 1.9449
1452 4.6640		1452 6.4515		1452 6.0097		1452 2.1442		1452 2.1442		1452 1.9582
1453 4.6630		1453 6.4270		1453 5.8835		1453 2.0598		1453 2.0598		1453 1.9675
1454 4.6756		1454 6.3373		1454 5.8314		1454 2.1194		1454 2.1194		1454 1.9354
1455 4.7546		1455 6.4204		1455 5.9543		1455 2.1617		1455 2.1617		1455 1.8989
1456 4.8451		1456 6.3652		1456 5.8163		1456 2.1126		1456 2.1126		1456 1.9141
1457 4.7284		1457 6.3410		1457 5.9469		1457 2.1594		1457 2.1594		1457 1.9594
1458 4.8427		1458 6.2788		1458 5.8899		1458 2.1538		1458 2.1538		1458 1.9506
1459 4.9184		1459 6.3258		1459 5.8663		1459 2.1750		1459 2.1750		1459 1.9678
1460 4.8208		1460 6.4100		1460 5.8584		1460 2.1469		1460 2.1469		1460 1.9849
1461 4.7459		1461 6.4418		1461 5.9132		1461 2.1571		1461 2.1571		1461 1.9408
1462 4.7719		1462 6.4254		1462 6.0617		1462 2.2434		1462 2.2434		1462 2.0024
1463 4.7870		1463 6.4512		1463 6.1662		1463 2.1362		1463 2.1362		1463 1.9070
1464 4.7268		1464 6.3643		1464 6.2586		1464 2.0503		1464 2.0503		1464 1.9456
1465 4.6587		1465 6.4033		1465 6.2287		1465 2.0942		1465 2.0942		1465 1.9473
1466 4.6223		1466 6.4490		1466 6.2540		1466 2.0783		1466 2.0783		1466 1.9388
1467 4.6684		1467 6.5488		1467 6.3158		1467 2.0835		1467 2.0835		1467 1.9256
1468 4.7086		1468 6.4560		1468 6.2780		1468 2.0215		1468 2.0215		1468 1.9030
1469 4.6625		1469 6.5050		1469 6.1738		1469 2.0626		1469 2.0626		1469 1.9103
1470 4.7186		1470 6.6009		1470 6.0744		1470 2.0251		1470 2.0251		1470 2.0349
1471 4.7262		1471 6.6620		1471 6.0428		1471 2.0438		1471 2.0438		1471 2.0370
1472 4.6307		1472 6.6676		1472 6.0803		1472 2.0365		1472 2.0365		1472 2.1152
1473 4.6772		1473 6.6847		1473 6.0645		1473 2.0367		1473 2.0367		1473 2.0128
1474 4.7214		1474 6.5950		1474 6.0014		1474 1.9727		1474 1.9727		1474 2.0924
1475 4.5836		1475 6.6110		1475 5.9607		1475 1.9827		1475 1.9827		1475 1.9803
1476 4.5158		1476 6.6805		1476 6.0248		1476 2.0305		1476 2.0305		1476 2.0005
1477 4.5595		1477 6.6753		1477 5.9513		1477 1.9845		1477 1.9845		1477 2.0995
1478 4.4585		1478 6.7052		1478 6.0682		1478 1.9777		1478 1.9777		1478 2.0346
1479 4.4207		1479 6.7334		1479 6.0312		1479 1.8611		1479 1.8611		1479 1.9764
1480 4.4681		1480 6.6943		1480 5.8900		1480 1.9249		1480 1.9249		1480 2.0177
1481 4.4822		1481 6.6343		1481 5.9960		1481 1.9142		1481 1.9142		1481 2.0178
1482 4.4690		1482 6.7290		1482 6.0583		1482 1.9722		1482 1.9722		1482 1.9856
1483 4.4878		1483 6.7536		1483 6.0352		1483 1.9156		1483 1.9156		1483 1.9686
1484 4.4649		1484 6.9522		1484 5.9940		1484 1.9478		1484 1.9478		1484 1.9252
1485 4.4597		1485 6.9308		1485 6.0270		1485 1.8989		1485 1.8989		1485 1.8278
1486 4.4804		1486 6.9344		1486 6.1355		1486 1.9549		1486 1.9549		1486 1.8622
1487 4.3897		1487 6.8777		1487 6.1966		1487 1.9622		1487 1.9622		1487 1.9255
1488 4.3096		1488 6.8786		1488 6.1655		1488 1.9954		1488 1.9954		1488 1.9465
1489 4.2674		1489 6.9340		1489 6.0832		1489 2.0683		1489 2.0683		1489 1.9512
1490 4.2522		1490 6.7445		1490 6.2084		1490 2.1277		1490 2.1277		1490 1.8274
1491 4.3151		1491 6.8289		1491 6.1361		1491 2.0783		1491 2.0783		1491 1.8366
1492 4.3879		1492 6.7343		1492 6.1264		1492 2.0638		1492 2.0638		1492 1.9840
1493 4.4347		1493 6.7846		1493 6.0828		1493 2.1497		1493 2.1497		1493 1.9183
1494 4.3056		1494 6.7385		1494 6.1213		1494 2.1054		1494 2.1054		1494 1.8924
1495 4.2106		1495 6.6507		1495 6.1901		1495 2.1172		1495 2.1172		1495 1.9088
1496 4.2437		1496 6.6692		1496 6.2577		1496 2.0897		1496 2.0897		1496 1.8032
1497 4.3381		1497 6.7184		1497 6.2795		1497 2.1252		1497 2.1252		1497 1.8596
1498 4.3856		1498 6.6687		1498 6.3832		1498 2.1554		1498 2.1554		1498 1.8710
1499 4.3427		1499 6.6784		1499 6.3863		1499 2.0886		1499 2.0886		1499 1.7591
1500 4.2962		1500 6.7071		1500 6.3544		1500 2.1386		1500 2.1386		1500 1.8051
1501 4.2155		1501 6.7992		1501 6.3654		1501 2.1302		1501 2.1302		1501 1.9693
1502 4.2782		1502 6.6637		1502 6.4505		1502 2.1718		1502 2.1718		1502 1.9850
1503 4.3087		1503 6.6214		1503 6.3932		1503 2.2065		1503 2.2065		1503 1.8386
1504 4.4726		1504 6.8721		1504 6.3091		1504 2.1481		1504 2.1481		1504 1.8621
1505 4.4789		1505 6.8137		1505 6.4998		1505 2.1912		1505 2.1912		1505 1.9258
1506 4.4035		1506 6.8707		1506 6.3335		1506 2.0597		1506 2.0597		1506 1.9543
1507 4.5529		1507 6.8806		1507 6.2684		1507 2.1413		1507 2.1413		1507 1.8715
1508 4.5506		1508 6.9535		1508 6.2961		1508 2.1595		1508 2.1595		1508 1.8081
1509 4.5330		1509 6.8935		1509 6.3802		1509 2.1464		1509 2.1464		1509 1.8690
1510 4.5605		1510 7.0203		1510 6.3363		1510 2.0884		1510 2.0884		1510 1.8282
1511 4.3514		1511 6.9001		1511 6.2836		1511 2.0861		1511 2.0861		1511 1.8658
1512 4.2079		1512 6.8979		1512 6.1573		1512 2.0810		1512 2.0810		1512 1.8665
1513 4.1971		1513 6.9126		1513 6.2333		1513 2.0954		1513 2.0954		1513 1.9462
1514 4.2603		1514 6.9002		1514 6.1638		1514 2.0895		1514 2.0895		1514 2.0702
1515 4.2827		1515 6.9111		1515 6.1848		1515 2.1928		1515 2.1928		1515 2.0557
1516 4.3674		1516 6.9709		1516 6.1511		1516 2.1470		1516 2.1470		1516 2.0447
1517 4.2142		1517 6.9124		1517 6.2305		1517 2.1766		1517 2.1766		1517 2.0328
1518 4.1687		1518 7.0586		1518 6.2058		1518 2.1495		1518 2.1495		1518 1.9784
1519 4.2187		1519 7.1839		1519 6.3067		1519 2.1325		1519 2.1325		1519 1.9208
1520 4.2788		1520 6.9832		1520 6.0990		1520 2.2336		1520 2.2336		1520 1.8355
1521 4.1961		1521 7.1046		1521 6.1189		1521 2.2217		1521 2.2217		1521 1.8529
1522 4.2679		1522 7.1059		1522 6.2090		1522 2.2458		1522 2.2458		1522 1.8742
1523 4.1966		1523 7.1107		1523 6.1672		1523 2.3645		1523 2.3645		1523 1.7442
1524 4.2297		1524 7.1506		1524 6.2827		1524 2.2824		1524 2.2824		1524 1.7867
1525 4.1131		1525 7.1078		1525 6.1467		1525 2.2428		1525 2.2428		1525 1.7084
1526 4.0973		1526 7.0310		1526 6.2871		1526 2.2783		1526 2.2783		1526 1.7508
1527 4.0531		1527 7.0439		1527 6.2482		1527 2.2311		1527 2.2311		1527 1.7472
1528 4.1583		1528 7.0655		1528 6.4098		1528 2.2485		1528 2.2485		1528 1.8139
1529 4.1447		1529 7.1238		1529 6.5404		1529 2.2888		1529 2.2888		1529 1.7899
1530 4.1838		1530 7.2102		1530 6.5429		1530 2.3258		1530 2.3258		1530 1.7454
1531 4.2801		1531 7.2123		1531 6.5106		1531 2.2456		1531 2.2456		1531 1.7472
1532 4.2775		1532 7.2917		1532 6.5493		1532 2.3133		1532 2.3133		1532 1.7544
1533 4.2348		1533 7.3426		1533 6.5417		1533 2.3105		1533 2.3105		1533 1.7016
1534 4.2810		1534 7.3673		1534 6.6256		1534 2.3375		1534 2.3375		1534 1.8614
1535 4.2461		1535 7.3006		1535 6.7399		1535 2.2203		1535 2.2203		1535 1.7154
1536 4.2644		1536 7.2733		1536 6.6622		1536 2.1826		1536 2.1826		1536 1.7349
1537 4.2973		1537 7.3609		1537 6.4918		1537 2.1769		1537 2.1769		1537 1.7369
1538 4.3589		1538 7.3769		1538 6.5224		1538 2.0961		1538 2.0961		1538 1.8566
1539 4.3515		1539 7.3470		1539 6.3971		1539 2.1104		1539 2.1104		1539 1.8645
1540 4.3230		1540 7.4149		1540 6.6571		1540 2.1168		1540 2.1168		1540 1.7979
1541 4.2755		1541 7.2789		1541 6.3826		1541 2.0575		1541 2.0575		1541 1.7950
1542 4.2117		1542 7.2111		1542 6.2585		1542 2.1036		1542 2.1036		1542 1.7927
1543 4.2404		1543 7.2231		1543 6.1661		1543 2.1487		1543 2.1487		1543 1.8179
1544 4.2795		1544 7.3853		1544 5.9656		1544 2.0829		1544 2.0829		1544 1.8762
1545 4.2885		1545 7.4016		1545 5.9289		1545 2.0627		1545 2.0627		1545 1.8452
1546 4.1822		1546 7.5342		1546 5.9092		1546 2.0248		1546 2.0248		1546 1.8517
1547 4.3235		1547 7.5440		1547 5.9183		1547 2.0203		1547 2.0203		1547 1.8582
1548 4.3725		1548 7.6198		1548 5.9241		1548 1.9677		1548 1.9677		1548 1.8118
1549 4.4373		1549 7.5213		1549 6.0428		1549 1.9977		1549 1.9977		1549 1.7498
1550 4.4323		1550 7.5908		1550 5.9474		1550 2.0852		1550 2.0852		1550 1.7935
1551 4.4290		1551 7.6533		1551 6.2551		1551 2.0474		1551 2.0474		1551 1.7695
1552 4.5052		1552 7.8827		1552 6.1516		1552 1.9773		1552 1.9773		1552 1.8371
1553 4.3933		1553 7.7696		1553 6.1621		1553 2.0200		1553 2.0200		1553 1.8764
1554 4.4742		1554 7.5930		1554 6.0801		1554 2.0146		1554 2.0146		1554 1.8689
1555 4.5109		1555 7.6362		1555 6.1399		1555 2.0758		1555 2.0758		1555 1.8087
1556 4.4768		1556 7.6617		1556 6.1892		1556 2.0519		1556 2.0519		1556 1.7910
1557 4.3719		1557 7.5912		1557 5.9858		1557 2.1130		1557 2.1130		1557 1.8073
1558 4.3468		1558 7.4298		1558 5.9774		1558 2.1265		1558 2.1265		1558 1.8770
1559 4.2742		1559 7.5217		1559 6.0663		1559 2.1249		1559 2.1249		1559 1.8273
1560 4.2732		1560 7.4960		1560 6.1900		1560 2.0977		1560 2.0977		1560 1.8475
1561 4.1932		1561 7.6137		1561 6.2096		1561 2.0980		1561 2.0980		1561 1.8015
1562 4.1563		1562 7.6695		1562 6.1725		1562 2.1111		1562 2.1111		1562 1.8442
1563 4.1464		1563 7.8079		1563 6.3559		1563 2.1395		1563 2.1395		1563 1.8150
1564 4.1335		1564 7.6517		1564 6.2854		1564 2.1830		1564 2.1830		1564 1.8402
1565 4.1918		1565 7.6171		1565 6.2222		1565 2.2048		1565 2.2048		1565 1.8565
1566 4.0515		1566 7.6598		1566 6.3635		1566 2.2913		1566 2.2913		1566 1.8625
1567 4.0743		1567 7.6619		1567 6.2502		1567 2.2240		1567 2.2240		1567 1.8197
1568 4.0204		1568 7.4704		1568 6.3269		1568 2.1866		1568 2.1866		1568 1.8243
1569 3.9556		1569 7.6753		1569 6.3265		1569 2.1996		1569 2.1996		1569 1.8824
1570 4.0499		1570 7.6279		1570 6.2850		1570 2.1845		1570 2.1845		1570 1.9188
1571 4.1074		1571 7.6638		1571 6.2972		1571 2.2307		1571 2.2307		1571 1.9251
1572 4.1513		1572 7.7177		1572 6.4240		1572 2.1459		1572 2.1459		1572 1.9640
1573 4.0765		1573 7.7061		1573 6.3184		1573 2.1657		1573 2.1657		1573 1.8931
1574 4.0853		1574 7.5983		1574 6.3343		1574 2.2782		1574 2.2782		1574 1.8904
1575 4.0244		1575 7.7183		1575 6.2404		1575 2.1692		1575 2.1692		1575 1.9543
1576 4.0779		1576 7.7019		1576 6.2876		1576 2.1562		1576 2.1562		1576 1.9666
1577 4.0243		1577 7.6921		1577 6.3569		1577 2.1754		1577 2.1754		1577 1.9159
1578 4.0827		1578 7.6634		1578 6.1631		1578 2.1908		1578 2.1908		1578 1.8919
1579 4.1498		1579 7.7381		1579 6.1890		1579 2.1684		1579 2.1684		1579 1.8129
1580 4.3247		1580 7.7691		1580 6.0790		1580 2.0584		1580 2.0584		1580 1.9613
1581 4.3626		1581 7.7263		1581 5.9812		1581 2.0278		1581 2.0278		1581 1.8360
1582 4.1188		1582 7.7057		1582 6.0282		1582 2.0516		1582 2.0516		1582 1.8682
1583 4.1173		1583 7.8469		1583 5.9733		1583 2.0304		1583 2.0304		1583 1.7961
1584 4.1321		1584 7.9275		1584 5.8579		1584 2.1085		1584 2.1085		1584 1.8506
1585 4.0771		1585 7.7854		1585 5.8874		1585 2.1187		1585 2.1187		1585 1.8533
1586 4.0647		1586 7.7781		1586 5.9856		1586 2.1738		1586 2.1738		1586 1.8309
1587 4.2566		1587 7.6504		1587 5.9709		1587 2.1464		1587 2.1464		1587 1.7790
1588 4.2446		1588 7.6318		1588 6.0046		1588 2.1011		1588 2.1011		1588 1.8303
1589 4.2482		1589 7.6558		1589 6.0594		1589 2.0600		1589 2.0600		1589 1.7399
1590 4.2835		1590 7.7815		1590 6.0116		1590 2.0255		1590 2.0255		1590 1.7724
1591 4.3091		1591 7.9563		1591 6.0727		1591 2.0366		1591 2.0366		1591 1.8058
1592 4.2049		1592 7.9172		1592 6.0845		1592 1.9848		1592 1.9848		1592 1.8537
1593 4.1724		1593 8.0140		1593 6.1880		1593 2.0144		1593 2.0144		1593 1.8296
1594 4.1857		1594 7.8920		1594 6.0750		1594 1.9555		1594 1.9555		1594 1.7673
1595 4.1044		1595 7.6841		1595 6.0821		1595 1.9959		1595 1.9959		1595 1.7663
1596 4.1610		1596 7.6559		1596 5.9514		1596 1.9371		1596 1.9371		1596 1.8105
1597 4.1765		1597 7.6960		1597 5.9772		1597 1.9905		1597 1.9905		1597 1.8942
1598 4.1529		1598 7.7325		1598 5.9950		1598 1.9443		1598 1.9443		1598 1.9535
1599 4.1162		1599 7.8246		1599 5.9566		1599 1.9693		1599 1.9693		1599 1.9147
1600 4.0836		1600 7.7197		1600 5.9748		1600 1.9459		1600 1.9459		1600 1.8430
1601 4.1578		1601 7.6104		1601 6.1306		1601 1.9602		1601 1.9602		1601 1.9426
1602 4.2054		1602 7.6783		1602 6.2004		1602 1.9751		1602 1.9751		1602 1.9293
1603 4.3380		1603 7.6012		1603 6.2252		1603 1.9399		1603 1.9399		1603 1.8475
1604 4.4410		1604 7.4490		1604 6.1930		1604 2.0469		1604 2.0469		1604 1.9102
1605 4.3877		1605 7.5749		1605 6.2610		1605 2.0724		1605 2.0724		1605 1.8784
1606 4.3625		1606 7.5748		1606 6.2358		1606 2.0895		1606 2.0895		1606 1.9012
1607 4.3604		1607 7.4674		1607 6.1497		1607 2.0135		1607 2.0135		1607 1.8826
1608 4.4078		1608 7.4460		1608 6.2235		1608 1.9908		1608 1.9908		1608 1.8793
1609 4.3302		1609 7.4753		1609 6.0999		1609 2.0480		1609 2.0480		1609 1.8511
1610 4.2928		1610 7.4269		1610 6.1149		1610 1.9666		1610 1.9666		1610 1.9087
1611 4.3657		1611 7.5480		1611 6.0531		1611 2.0112		1611 2.0112		1611 1.8418
1612 4.3831		1612 7.6829		1612 6.1304		1612 2.0037		1612 2.0037		1612 1.8617
1613 4.3398		1613 7.5658		1613 6.2527		1613 2.0167		1613 2.0167		1613 1.8685
1614 4.3851		1614 7.5226		1614 6.2897		1614 2.0134		1614 2.0134		1614 1.9311
1615 4.4887		1615 7.4436		1615 6.3134		1615 2.0946		1615 2.0946		1615 1.9189
1616 4.5036		1616 7.3763		1616 6.2326		1616 2.0787		1616 2.0787		1616 1.9706
1617 4.5159		1617 7.5462		1617 6.1845		1617 2.0977		1617 2.0977		1617 1.9665
1618 4.6542		1618 7.4901		1618 6.2729		1618 1.9889		1618 1.9889		1618 1.9572
1619 4.6863		1619 7.3203		1619 6.2466		1619 2.0658		1619 2.0658		1619 2.0116
1620 4.7076		1620 7.2678		1620 6.1281		1620 2.0277		1620 2.0277		1620 1.9894
1621 4.6162		1621 7.3079		1621 6.1537		1621 2.0836		1621 2.0836		1621 1.9661
1622 4.6822		1622 7.3677		1622 6.1948		1622 2.1293		1622 2.1293		1622 1.9263
1623 4.6562		1623 7.3883		1623 6.2070		1623 2.1704		1623 2.1704		1623 2.0133
1624 4.7823		1624 7.3529		1624 6.1683		1624 2.0782		1624 2.0782		1624 1.9837
1625 4.7549		1625 7.3438		1625 6.1815		1625 2.1701		1625 2.1701		1625 1.9199
1626 4.7230		1626 7.3743		1626 6.2107		1626 2.0764		1626 2.0764		1626 1.8778
1627 4.6761		1627 7.3676		1627 6.3331		1627 2.1097		1627 2.1097		1627 1.7977
1628 4.6743		1628 7.2969		1628 6.4837		1628 2.1237		1628 2.1237		1628 1.7868
1629 4.5691		1629 7.3966		1629 6.4110		1629 2.2075		1629 2.2075		1629 1.8459
1630 4.6489		1630 7.3499		1630 6.4175		1630 2.1510		1630 2.1510		1630 1.8477
1631 4.6547		1631 7.2958		1631 6.3514		1631 2.1093		1631 2.1093		1631 1.8720
1632 4.6448		1632 7.2155		1632 6.4601		1632 2.0772		1632 2.0772		1632 1.7927
1633 4.7190		1633 7.3214		1633 6.5691		1633 2.0864		1633 2.0864		1633 1.8156
1634 4.6966		1634 7.2808		1634 6.6218		1634 2.2120		1634 2.2120		1634 1.6947
1635 4.8195		1635 7.1756		1635 6.6443		1635 2.1992		1635 2.1992		1635 1.7006
1636 4.8426		1636 7.1485		1636 6.6917		1636 2.1953		1636 2.1953		1636 1.7807
1637 4.8139		1637 6.9588		1637 6.6694		1637 2.1453		1637 2.1453		1637 1.7284
1638 4.7432		1638 6.9812		1638 6.6519		1638 2.1583		1638 2.1583		1638 1.7561
1639 4.7493		1639 7.0361		1639 6.6693		1639 2.1874		1639 2.1874		1639 1.7892
1640 4.8517		1640 7.0040		1640 6.4560		1640 2.1969		1640 2.1969		1640 1.8212
1641 4.8794		1641 6.9891		1641 6.5322		1641 2.0969		1641 2.0969		1641 1.8449
1642 4.8031		1642 7.0409		1642 6.5770		1642 2.1011		1642 2.1011		1642 1.8392
1643 4.6085		1643 7.1380		1643 6.6272		1643 2.1555		1643 2.1555		1643 1.8389
1644 4.5331		1644 7.0372		1644 6.6011		1644 2.2277		1644 2.2277		1644 1.7974
1645 4.5730		1645 7.0839		1645 6.4756		1645 2.1413		1645 2.1413		1645 1.8087
1646 4.4739		1646 7.0434		1646 6.4261		1646 2.1142		1646 2.1142		1646 1.7921
1647 4.4314		1647 7.0622		1647 6.4004		1647 2.0929		1647 2.0929		1647 1.7909
1648 4.3505		1648 7.0943		1648 6.4821		1648 2.0586		1648 2.0586		1648 1.7446
1649 4.2022		1649 7.0939		1649 6.4898		1649 1.9800		1649 1.9800		1649 1.7741
1650 4.2046		1650 7.1453		1650 6.4845		1650 1.9426		1650 1.9426		1650 1.7448
1651 4.1962		1651 7.0707		1651 6.6170		1651 2.0154		1651 2.0154		1651 1.6768
1652 4.2434		1652 7.0630		1652 6.6857		1652 2.1350		1652 2.1350		1652 1.8007
1653 4.2883		1653 7.1204		1653 6.6922		1653 2.1493		1653 2.1493		1653 1.7366
1654 4.4186		1654 7.1672		1654 6.7164		1654 2.2244		1654 2.2244		1654 1.7637
1655 4.2889		1655 7.2839		1655 6.6833		1655 2.2429		1655 2.2429		1655 1.7813
1656 4.2959		1656 7.2811		1656 6.8905		1656 2.1759		1656 2.1759		1656 1.8023
1657 4.3283		1657 7.2639		1657 6.8888		1657 2.2559		1657 2.2559		1657 1.7379
1658 4.2555		1658 7.2871		1658 7.1127		1658 2.1578		1658 2.1578		1658 1.7344
1659 4.2984		1659 7.3228		1659 7.0619		1659 2.1889		1659 2.1889		1659 1.6662
1660 4.2553		1660 7.3403		1660 7.0267		1660 2.0934		1660 2.0934		1660 1.6983
1661 4.4503		1661 7.3180		1661 7.0379		1661 2.1483		1661 2.1483		1661 1.7624
1662 4.4743		1662 7.2293		1662 7.1531		1662 2.0816		1662 2.0816		1662 1.7094
1663 4.5049		1663 7.1602		1663 7.2610		1663 2.0683		1663 2.0683		1663 1.6840
1664 4.5019		1664 7.2100		1664 7.1026		1664 2.0644		1664 2.0644		1664 1.6583
1665 4.4574		1665 7.3136		1665 7.0629		1665 2.1183		1665 2.1183		1665 1.7615
1666 4.4796		1666 7.2434		1666 7.2400		1666 2.1744		1666 2.1744		1666 1.7497
1667 4.5007		1667 7.2557		1667 7.2120		1667 2.1523		1667 2.1523		1667 1.7706
1668 4.3925		1668 7.3333		1668 7.1271		1668 2.2086		1668 2.2086		1668 1.7725
1669 4.2889		1669 7.2498		1669 7.2712		1669 2.1969		1669 2.1969		1669 1.7964
1670 4.3469		1670 7.3637		1670 7.3417		1670 2.1082		1670 2.1082		1670 1.8016
1671 4.3742		1671 7.4052		1671 7.2922		1671 2.1816		1671 2.1816		1671 1.7289
1672 4.4130		1672 7.4781		1672 7.2092		1672 2.2086		1672 2.2086		1672 1.7789
1673 4.5255		1673 7.3029		1673 7.0865		1673 2.1727		1673 2.1727		1673 1.7746
1674 4.4891		1674 7.1041		1674 7.0095		1674 2.2360		1674 2.2360		1674 1.7847
1675 4.4040		1675 6.9358		1675 6.9939		1675 2.2390		1675 2.2390		1675 1.7741
1676 4.5686		1676 6.9616		1676 7.1284		1676 2.2562		1676 2.2562		1676 1.7181
1677 4.7341		1677 6.9455		1677 6.9674		1677 2.1940		1677 2.1940		1677 1.7420
1678 4.7102		1678 6.8808		1678 7.0217		1678 2.2369		1678 2.2369		1678 1.7417
1679 4.7694		1679 6.8705		1679 6.9435		1679 2.3780		1679 2.3780		1679 1.7691
1680 4.7234		1680 6.7348		1680 6.9274		1680 2.3265		1680 2.3265		1680 1.6552
1681 4.6414		1681 6.8064		1681 6.9770		1681 2.3181		1681 2.3181		1681 1.7049
1682 4.6742		1682 6.7376		1682 6.8888		1682 2.2639		1682 2.2639		1682 1.6932
1683 4.5961		1683 6.8061		1683 6.9668		1683 2.2272		1683 2.2272		1683 1.6938
1684 4.6963		1684 6.7833		1684 6.9048		1684 2.2039		1684 2.2039		1684 1.7832
1685 4.7573		1685 6.7456		1685 7.0001		1685 2.1853		1685 2.1853		1685 1.7086
1686 4.7928		1686 6.8133		1686 7.0236		1686 2.1803		1686 2.1803		1686 1.6960
1687 4.7354		1687 6.8758		1687 6.9012		1687 2.1843		1687 2.1843		1687 1.7360
1688 4.7872		1688 6.9177		1688 6.9208		1688 2.2509		1688 2.2509		1688 1.6855
1689 4.8597		1689 6.8950		1689 6.9192		1689 2.2119		1689 2.2119		1689 1.7010
1690 4.9053		1690 6.9612		1690 7.0208		1690 2.1226		1690 2.1226		1690 1.6976
1691 4.8194		1691 6.9500		1691 7.0663		1691 2.1416		1691 2.1416		1691 1.8199
1692 4.7762		1692 6.9386		1692 7.0841		1692 2.1211		1692 2.1211		1692 1.8752
1693 4.7343		1693 6.8936		1693 7.3043		1693 2.0734		1693 2.0734		1693 1.8374
1694 4.8016		1694 7.0029		1694 7.4508		1694 2.0777		1694 2.0777		1694 1.8470
1695 4.8197		1695 6.9139		1695 7.3630		1695 2.1460		1695 2.1460		1695 1.8072
1696 4.8840		1696 6.9352		1696 7.3092		1696 2.1581		1696 2.1581		1696 1.8297
1697 4.8614		1697 6.9416		1697 7.2912		1697 2.0810		1697 2.0810		1697 1.7785
1698 4.9047		1698 6.9948		1698 7.3164		1698 2.0217		1698 2.0217		1698 1.7314
1699 4.9316		1699 7.1555		1699 7.2350		1699 2.0223		1699 2.0223		1699 1.7746
1700 4.9210		1700 7.1423		1700 7.2773		1700 2.0716		1700 2.0716		1700 1.7190
1701 4.9289		1701 7.1687		1701 7.3539		1701 1.9833		1701 1.9833		1701 1.7115
1702 4.8317		1702 7.1656		1702 7.3720		1702 1.9539		1702 1.9539		1702 1.6796
1703 4.8150		1703 7.1042		1703 7.4151		1703 2.0188		1703 2.0188		1703 1.6620
1704 4.8219		1704 7.1768		1704 7.4075		1704 2.1379		1704 2.1379		1704 1.7167
1705 4.8713		1705 7.1065		1705 7.4271		1705 2.0473		1705 2.0473		1705 1.7278
1706 5.0527		1706 7.0677		1706 7.4909		1706 2.0864		1706 2.0864		1706 1.6609
1707 4.9617		1707 7.1974		1707 7.6221		1707 2.0002		1707 2.0002		1707 1.7776
1708 5.0075		1708 7.3188		1708 7.7228		1708 1.9980		1708 1.9980		1708 1.7125
1709 5.1075		1709 7.1494		1709 7.7465		1709 2.0542		1709 2.0542		1709 1.7226
1710 5.1035		1710 7.1953		1710 7.5928		1710 2.0064		1710 2.0064		1710 1.7273
1711 5.0842		1711 7.1308		1711 7.5394		1711 1.9623		1711 1.9623		1711 1.7128
1712 5.1931		1712 7.1901		1712 7.4281		1712 2.0217		1712 2.0217		1712 1.7189
1713 5.1878		1713 7.1142		1713 7.5525		1713 2.0382		1713 2.0382		1713 1.7055
1714 5.3329		1714 7.0679		1714 7.5078		1714 2.0492		1714 2.0492		1714 1.7478
1715 5.3733		1715 7.1306		1715 7.5051		1715 2.0642		1715 2.0642		1715 1.7897
1716 5.2557		1716 7.2114		1716 7.6096		1716 2.0378		1716 2.0378		1716 1.7767
1717 5.1177		1717 7.1991		1717 7.5191		1717 2.1132		1717 2.1132		1717 1.7379
1718 5.1603		1718 7.3486		1718 7.4113		1718 2.1393		1718 2.1393		1718 1.7198
1719 5.2069		1719 7.3684		1719 7.5279		1719 2.1207		1719 2.1207		1719 1.7650
1720 5.1695		1720 7.4494		1720 7.5367		1720 2.1507		1720 2.1507		1720 1.7862
1721 5.1293		1721 7.4196		1721 7.6009		1721 2.1977		1721 2.1977		1721 1.7810
1722 5.1254		1722 7.5261		1722 7.6707		1722 2.2416		1722 2.2416		1722 1.7313
1723 5.1143		1723 7.5788		1723 7.6792		1723 2.1344		1723 2.1344		1723 1.7562
1724 5.1080		1724 7.4559		1724 7.5790		1724 2.1746		1724 2.1746		1724 1.6782
1725 5.0665		1725 7.4082		1725 7.6564		1725 2.0952		1725 2.0952		1725 1.6987
1726 5.1447		1726 7.5023		1726 7.7751		1726 2.1040		1726 2.1040		1726 1.6404
1727 5.1073		1727 7.4227		1727 7.8198		1727 2.1243		1727 2.1243		1727 1.6831
1728 4.9929		1728 7.3971		1728 7.7868		1728 2.1746		1728 2.1746		1728 1.7276
1729 5.0904		1729 7.5974		1729 7.8430		1729 2.1537		1729 2.1537		1729 1.7054
1730 5.0351		1730 7.5692		1730 7.8703		1730 2.1076		1730 2.1076		1730 1.7586
1731 4.9070		1731 7.6609		1731 7.9225		1731 2.1089		1731 2.1089		1731 1.7335
1732 4.8293		1732 7.5656		1732 7.9554		1732 2.1878		1732 2.1878		1732 1.7238
1733 4.8537		1733 7.5812		1733 7.9029		1733 2.0908		1733 2.0908		1733 1.7495
1734 4.8109		1734 7.6676		1734 7.7658		1734 2.1069		1734 2.1069		1734 1.7306
1735 4.8947		1735 7.6185		1735 7.8414		1735 2.1862		1735 2.1862		1735 1.7313
1736 4.8991		1736 7.6374		1736 8.0372		1736 2.1907		1736 2.1907		1736 1.6964
1737 4.9225		1737 7.5949		1737 8.0177		1737 2.0512		1737 2.0512		1737 1.7162
1738 4.9454		1738 7.5787		1738 7.9737		1738 1.9768		1738 1.9768		1738 1.7077
1739 4.9512		1739 7.5063		1739 8.0658		1739 1.9769		1739 1.9769		1739 1.6874
1740 4.8920		1740 7.5473		1740 7.9615		1740 1.9117		1740 1.9117		1740 1.6305
1741 4.9876		1741 7.5366		1741 7.9530		1741 2.0238		1741 2.0238		1741 1.6538
1742 4.9812		1742 7.4884		1742 8.0089		1742 2.0270		1742 2.0270		1742 1.7101
1743 4.9497		1743 7.6279		1743 8.0507		1743 1.9362		1743 1.9362		1743 1.7410
1744 5.0314		1744 7.4989		1744 8.1528		1744 2.0526		1744 2.0526		1744 1.6168
1745 5.0282		1745 7.4767		1745 8.0976		1745 2.0759		1745 2.0759		1745 1.6220
1746 5.1284		1746 7.5089		1746 8.0820		1746 2.0461		1746 2.0461		1746 1.5536
1747 4.9385		1747 7.4489		1747 8.0785		1747 2.0536		1747 2.0536		1747 1.5208
1748 4.8874		1748 7.4440		1748 8.0538		1748 2.0680		1748 2.0680		1748 1.5476
1749 5.0083		1749 7.4768		1749 8.1509		1749 2.0787		1749 2.0787		1749 1.5747
1750 5.0152		1750 7.4043		1750 8.1006		1750 2.0888		1750 2.0888		1750 1.6349
1751 4.8717		1751 7.3373		1751 8.1003		1751 2.0369		1751 2.0369		1751 1.6760
1752 4.9419		1752 7.3064		1752 8.0403		1752 2.1070		1752 2.1070		1752 1.6875
1753 5.0015		1753 7.3460		1753 8.1330		1753 2.0674		1753 2.0674		1753 1.7000
1754 4.9328		1754 7.3193		1754 8.1328		1754 2.0657		1754 2.0657		1754 1.6636
1755 5.0351		1755 7.4143		1755 8.1250		1755 2.0323		1755 2.0323		1755 1.6529
1756 4.9642		1756 7.5664		1756 8.1041		1756 2.0415		1756 2.0415		1756 1.7270
1757 5.0395		1757 7.6651		1757 7.9081		1757 1.9630		1757 1.9630		1757 1.8695
1758 5.0032		1758 7.6345		1758 8.0472		1758 2.0859		1758 2.0859		1758 1.7839
1759 5.1165		1759 7.6956		1759 8.0687		1759 2.0546		1759 2.0546		1759 1.7485
1760 5.0983		1760 7.7826		1760 8.0661		1760 2.0517		1760 2.0517		1760 1.8223
1761 5.0228		1761 7.7133		1761 7.8940		1761 2.1152		1761 2.1152		1761 1.8263
1762 5.0145		1762 7.8086		1762 7.9732		1762 2.0854		1762 2.0854		1762 1.8198
1763 5.1446		1763 7.8419		1763 7.9915		1763 2.0043		1763 2.0043		1763 1.8344
1764 5.0535		1764 7.8840		1764 8.0214		1764 2.0662		1764 2.0662		1764 1.8631
1765 5.0902		1765 7.8606		1765 8.0523		1765 2.0806		1765 2.0806		1765 1.7562
1766 5.0486		1766 7.8244		1766 8.1178		1766 1.9825		1766 1.9825		1766 1.7544
1767 5.2178		1767 7.8278		1767 8.0626		1767 2.0363		1767 2.0363		1767 1.7280
1768 5.1910		1768 7.8717		1768 8.1314		1768 1.9740		1768 1.9740		1768 1.8016
1769 5.2413		1769 7.8246		1769 8.1353		1769 2.0135		1769 2.0135		1769 1.7540
1770 5.1812		1770 7.8672		1770 8.1176		1770 2.0527		1770 2.0527		1770 1.7533
1771 5.1490		1771 7.9794		1771 7.9817		1771 2.1249		1771 2.1249		1771 1.7157
1772 5.0553		1772 7.8958		1772 7.9537		1772 2.0086		1772 2.0086		1772 1.6613
1773 5.0227		1773 7.8462		1773 8.0517		1773 1.9880		1773 1.9880		1773 1.6289
1774 4.8960		1774 7.6953		1774 7.8886		1774 2.0306		1774 2.0306		1774 1.6264
1775 4.9570		1775 7.8214		1775 8.1468		1775 2.1295		1775 2.1295		1775 1.6911
1776 5.0294		1776 7.8624		1776 8.2579		1776 2.1395		1776 2.1395		1776 1.7410
1777 5.0813		1777 7.9368		1777 8.2133		1777 2.0876		1777 2.0876		1777 1.7250
1778 5.0450		1778 7.8974		1778 8.3165		1778 2.0643		1778 2.0643		1778 1.6805
1779 5.1887		1779 7.8282		1779 8.1584		1779 2.1432		1779 2.1432		1779 1.6906
1780 5.1275		1780 7.9299		1780 8.1652		1780 2.1951		1780 2.1951		1780 1.7403
1781 5.0729		1781 7.8015		1781 8.1219		1781 2.0261		1781 2.0261		1781 1.7197
1782 5.0765		1782 7.8966		1782 8.1368		1782 2.1052		1782 2.1052		1782 1.7444
1783 4.9508		1783 7.8752		1783 7.9742		1783 2.0683		1783 2.0683		1783 1.7525
1784 4.7856		1784 8.0104		1784 7.9927		1784 2.0663		1784 2.0663		1784 1.6846
1785 4.8812		1785 7.9880		1785 7.9957		1785 2.0477		1785 2.0477		1785 1.6636
1786 4.8456		1786 8.0511		1786 8.0494		1786 2.0417		1786 2.0417		1786 1.7115
1787 4.9745		1787 8.0301		1787 8.0089		1787 1.9552		1787 1.9552		1787 1.7983
1788 4.8897		1788 7.9383		1788 8.0986		1788 2.0044		1788 2.0044		1788 1.6889
1789 4.8907		1789 8.0485		1789 7.9258		1789 1.9982		1789 1.9982		1789 1.7464
1790 4.8429		1790 8.1322		1790 7.9677		1790 2.0891		1790 2.0891		1790 1.7374
1791 4.8378		1791 8.2038		1791 7.9908		1791 2.1033		1791 2.1033		1791 1.7362
1792 4.9360		1792 8.0410		1792 7.9968		1792 2.1229		1792 2.1229		1792 1.7563
1793 4.8090		1793 8.0352		1793 8.1013		1793 2.0846		1793 2.0846		1793 1.7935
1794 4.8850		1794 8.0218		1794 8.1100		1794 2.0907		1794 2.0907		1794 1.7984
1795 4.8834		1795 8.1317		1795 8.0977		1795 2.0831		1795 2.0831		1795 1.7619
1796 4.8703		1796 8.1741		1796 7.9883		1796 2.0547		1796 2.0547		1796 1.7493
1797 4.9835		1797 8.1344		1797 7.8630		1797 1.9774		1797 1.9774		1797 1.8201
1798 4.8428		1798 8.1586		1798 7.8849		1798 2.0104		1798 2.0104		1798 1.7932
1799 4.7922		1799 8.1410		1799 7.8906		1799 2.0771		1799 2.0771		1799 1.8585
1800 4.6973		1800 8.1357		1800 7.8947		1800 2.0054		1800 2.0054		1800 1.9034
1801 4.7784		1801 8.2672		1801 7.9004		1801 2.0433		1801 2.0433		1801 1.8650
1802 4.8104		1802 8.2469		1802 8.0764		1802 2.0990		1802 2.0990		1802 1.7791
1803 4.7780		1803 8.1828		1803 8.1219		1803 2.1583		1803 2.1583		1803 1.9157
1804 4.8428		1804 8.2467		1804 8.1813		1804 2.1055		1804 2.1055		1804 1.9233
1805 4.8736		1805 8.1028		1805 8.2122		1805 2.1124		1805 2.1124		1805 1.8510
1806 4.8720		1806 8.2287		1806 8.2728		1806 2.1000		1806 2.1000		1806 1.7966
1807 4.7980		1807 8.2042		1807 8.2478		1807 2.0935		1807 2.0935		1807 1.7782
1808 4.6799		1808 8.0980		1808 8.3924		1808 2.1080		1808 2.1080		1808 1.7889
1809 4.8312		1809 8.1852		1809 8.2326		1809 1.9878		1809 1.9878		1809 1.8480
1810 4.8715		1810 8.1823		1810 8.3061		1810 2.0727		1810 2.0727		1810 1.7871
1811 5.0065		1811 8.3807		1811 8.3360		1811 2.0721		1811 2.0721		1811 1.8797
1812 5.1212		1812 8.3608		1812 8.4011		1812 2.0955		1812 2.0955		1812 1.9737
1813 5.0588		1813 8.3679		1813 8.4101		1813 2.2422		1813 2.2422		1813 1.8863
1814 5.1194		1814 8.3651		1814 8.3993		1814 2.2736		1814 2.2736		1814 1.9384
1815 5.2539		1815 8.3504		1815 8.3315		1815 2.3328		1815 2.3328		1815 1.9923
1816 5.3121		1816 8.4136		1816 8.3078		1816 2.2070		1816 2.2070		1816 1.9891
1817 5.2948		1817 8.4383		1817 8.1380		1817 2.3212		1817 2.3212		1817 1.9208
1818 5.3462		1818 8.4414		1818 8.2096		1818 2.3457		1818 2.3457		1818 1.9971
1819 5.3555		1819 8.5935		1819 8.0278		1819 2.3216		1819 2.3216		1819 1.9999
1820 5.3899		1820 8.5471		1820 8.0214		1820 2.3259		1820 2.3259		1820 1.9923
1821 5.3478		1821 8.4649		1821 7.9341		1821 2.2385		1821 2.2385		1821 1.9994
1822 5.4055		1822 8.4978		1822 8.1243		1822 2.3445		1822 2.3445		1822 2.0260
1823 5.3601		1823 8.4562		1823 8.0951		1823 2.2695		1823 2.2695		1823 2.0732
1824 5.4216		1824 8.3929		1824 8.2182		1824 2.2806		1824 2.2806		1824 2.0830
1825 5.4136		1825 8.3300		1825 8.2387		1825 2.2481		1825 2.2481		1825 2.0444
1826 5.3496		1826 8.4044		1826 8.3195		1826 2.1727		1826 2.1727		1826 2.1158
1827 5.4159		1827 8.3264		1827 8.1787		1827 2.1632		1827 2.1632		1827 2.0947
1828 5.3551		1828 8.5677		1828 8.1911		1828 2.1808		1828 2.1808		1828 1.9896
1829 5.3709		1829 8.5914		1829 8.2952		1829 2.1973		1829 2.1973		1829 2.0425
1830 5.3988		1830 8.7378		1830 8.2573		1830 2.2807		1830 2.2807		1830 1.9695
1831 5.3908		1831 8.7510		1831 8.1948		1831 2.3164		1831 2.3164		1831 2.0143
1832 5.3908		1832 8.5581		1832 8.1887		1832 2.2095		1832 2.2095		1832 2.0280
1833 5.3784		1833 8.5872		1833 8.1940		1833 2.2339		1833 2.2339		1833 2.0290
1834 5.4161		1834 8.6045		1834 8.2722		1834 2.2502		1834 2.2502		1834 1.9281
1835 5.3721		1835 8.6338		1835 8.3346		1835 2.2130		1835 2.2130		1835 1.9731
1836 5.3579		1836 8.7072		1836 8.3911		1836 2.2908		1836 2.2908		1836 1.9383
1837 5.3348		1837 8.6946		1837 8.2941		1837 2.2270		1837 2.2270		1837 2.0399
1838 5.3812		1838 8.6911		1838 8.2378		1838 2.1717		1838 2.1717		1838 1.9878
1839 5.4323		1839 8.6193		1839 8.2394		1839 2.2098		1839 2.2098		1839 1.9178
1840 5.5387		1840 8.5805		1840 8.2082		1840 2.2908		1840 2.2908		1840 1.9766
1841 5.3716		1841 8.4918		1841 8.2848		1841 2.2268		1841 2.2268		1841 1.9889
1842 5.5321		1842 8.5946		1842 8.3450		1842 2.2242		1842 2.2242		1842 1.9370
1843 5.5302		1843 8.5557		1843 8.4694		1843 2.2782		1843 2.2782		1843 1.9521
1844 5.5250		1844 8.5565		1844 8.4017		1844 2.2463		1844 2.2463		1844 1.9514
1845 5.6336		1845 8.5734		1845 8.4944		1845 2.2793		1845 2.2793		1845 1.9160
1846 5.6175		1846 8.5440		1846 8.4527		1846 2.2517		1846 2.2517		1846 1.8902
1847 5.5784		1847 8.5580		1847 8.5056		1847 2.2734		1847 2.2734		1847 1.8631
1848 5.5077		1848 8.4442		1848 8.4460		1848 2.2138		1848 2.2138		1848 1.8672
1849 5.4495		1849 8.5230		1849 8.2445		1849 2.3433		1849 2.3433		1849 1.8931
1850 5.5682		1850 8.5877		1850 8.2617		1850 2.2205		1850 2.2205		1850 1.9429
1851 5.4948		1851 8.4686		1851 8.2233		1851 2.2008		1851 2.2008		1851 1.8781
1852 5.5184		1852 8.2793		1852 8.2843		1852 2.2947		1852 2.2947		1852 1.9062
1853 5.4907		1853 8.4805		1853 8.1489		1853 2.2455		1853 2.2455		1853 1.9298
1854 5.5913		1854 8.5194		1854 8.0160		1854 2.2381		1854 2.2381		1854 1.9306
1855 5.5692		1855 8.4164		1855 7.9081		1855 2.2781		1855 2.2781		1855 1.9208
1856 5.6215		1856 8.4360		1856 7.9107		1856 2.2298		1856 2.2298		1856 1.9823
1857 5.5944		1857 8.4313		1857 7.8785		1857 2.1663		1857 2.1663		1857 1.9948
1858 5.6846		1858 8.4783		1858 7.9415		1858 2.2391		1858 2.2391		1858 2.0238
1859 5.6669		1859 8.5676		1859 7.9670		1859 2.3737		1859 2.3737		1859 2.0614
1860 5.7728		1860 8.6497		1860 7.8843		1860 2.3350		1860 2.3350		1860 1.9396
1861 5.7262		1861 8.6275		1861 7.9049		1861 2.2383		1861 2.2383		1861 1.9679
1862 5.7310		1862 8.6908		1862 8.0216		1862 2.2565		1862 2.2565		1862 1.9627
1863 5.7843		1863 8.7782		1863 7.9812		1863 2.3049		1863 2.3049		1863 1.9263
1864 5.7584		1864 8.7690		1864 7.9885		1864 2.2809		1864 2.2809		1864 1.9346
1865 5.6526		1865 8.7150		1865 7.9444		1865 2.2384		1865 2.2384		1865 1.9153
1866 5.6063		1866 8.7508		1866 8.0274		1866 2.2278		1866 2.2278		1866 1.9716
1867 5.6471		1867 8.9471		1867 7.9597		1867 2.2887		1867 2.2887		1867 1.9501
1868 5.5818		1868 8.8844		1868 8.0694		1868 2.3131		1868 2.3131		1868 2.0722
1869 5.5813		1869 8.9104		1869 7.9314		1869 2.2478		1869 2.2478		1869 2.0803
1870 5.5819		1870 8.9012		1870 7.8320		1870 2.3152		1870 2.3152		1870 1.9145
1871 5.5193		1871 8.6534		1871 7.6823		1871 2.3158		1871 2.3158		1871 1.9573
1872 5.3814		1872 8.7041		1872 7.8273		1872 2.3180		1872 2.3180		1872 1.9762
1873 5.4399		1873 8.7857		1873 7.9624		1873 2.1920		1873 2.1920		1873 1.8493
1874 5.4521		1874 8.7770		1874 7.8971		1874 2.2156		1874 2.2156		1874 1.9522
1875 5.4758		1875 8.7676		1875 7.9309		1875 2.1649		1875 2.1649		1875 1.9353
1876 5.4551		1876 8.7962		1876 7.8975		1876 2.2297		1876 2.2297		1876 1.9122
1877 5.4474		1877 8.8046		1877 7.9233		1877 2.2666		1877 2.2666		1877 1.9630
1878 5.4671		1878 8.7570		1878 8.0080		1878 2.2876		1878 2.2876		1878 1.9851
1879 5.5374		1879 8.8253		1879 8.0590		1879 2.2366		1879 2.2366		1879 1.9448
1880 5.5017		1880 8.7958		1880 7.9886		1880 2.1745		1880 2.1745		1880 1.8444
1881 5.5410		1881 8.9122		1881 8.0359		1881 2.1455		1881 2.1455		1881 1.8871
1882 5.5417		1882 8.9351		1882 8.0272		1882 2.1734		1882 2.1734		1882 1.9630
1883 5.6995		1883 8.8767		1883 7.8850		1883 2.1146		1883 2.1146		1883 1.9710
1884 5.6771		1884 8.7660		1884 7.7873		1884 2.2257		1884 2.2257		1884 2.0349
1885 5.5437		1885 8.8459		1885 7.7163		1885 2.1512		1885 2.1512		1885 2.0125
1886 5.5359		1886 8.8094		1886 7.7555		1886 2.1323		1886 2.1323		1886 2.0092
1887 5.5492		1887 8.6326		1887 7.6297		1887 2.0755		1887 2.0755		1887 1.9977
1888 5.6630		1888 8.6977		1888 7.6262		1888 2.1263		1888 2.1263		1888 2.0287
1889 5.6223		1889 8.7656		1889 7.6207		1889 2.1072		1889 2.1072		1889 2.0382
1890 5.7641		1890 8.6783		1890 7.6133		1890 2.1167		1890 2.1167		1890 1.9062
1891 5.7024		1891 8.7677		1891 7.5050		1891 2.0530		1891 2.0530		1891 1.9382
1892 5.6102		1892 8.5490		1892 7.5353		1892 2.1969		1892 2.1969		1892 1.8416
1893 5.5863		1893 8.6829		1893 7.6122		1893 2.1567		1893 2.1567		1893 1.9038
1894 5.5486		1894 8.6717		1894 7.6073		1894 2.1227		1894 2.1227		1894 1.8605
1895 5.5924		1895 8.5280		1895 7.5551		1895 2.0963		1895 2.0963		1895 1.9454
1896 5.4970		1896 8.4887		1896 7.5534		1896 2.0977		1896 2.0977		1896 2.0054
1897 5.5214		1897 8.6072		1897 7.6018		1897 2.1527		1897 2.1527		1897 2.0069
1898 5.4120		1898 8.3419		1898 7.6406		1898 2.1568		1898 2.1568		1898 2.0429
1899 5.4107		1899 8.3097		1899 7.5935		1899 2.1637		1899 2.1637		1899 2.0042
1900 5.3455		1900 8.4137		1900 7.7767		1900 2.1673		1900 2.1673		1900 1.9587
1901 5.3515		1901 8.3258		1901 7.7374		1901 2.1356		1901 2.1356		1901 1.9642
1902 5.5376		1902 8.3224		1902 7.8449		1902 2.1312		1902 2.1312		1902 1.8904
1903 5.5803		1903 8.3419		1903 7.6887		1903 2.1049		1903 2.1049		1903 1.8901
1904 5.4239		1904 8.4597		1904 7.7797		1904 1.9783		1904 1.9783		1904 1.9343
1905 5.5759		1905 8.2983		1905 7.6922		1905 2.0084		1905 2.0084		1905 1.9263
1906 5.5053		1906 8.2841		1906 7.5538		1906 2.0235		1906 2.0235		1906 1.9626
1907 5.4912		1907 8.1873		1907 7.4812		1907 1.9493		1907 1.9493		1907 1.9781
1908 5.5188		1908 8.3148		1908 7.6088		1908 2.0346		1908 2.0346		1908 1.9053
1909 5.5592		1909 8.3395		1909 7.6539		1909 1.9969		1909 1.9969		1909 1.9642
1910 5.4346		1910 8.1886		1910 7.4936		1910 2.0580		1910 2.0580		1910 2.1335
1911 5.5423		1911 8.1802		1911 7.5331		1911 1.9889		1911 1.9889		1911 2.0125
1912 5.5299		1912 8.1801		1912 7.5783		1912 2.1077		1912 2.1077		1912 2.0725
1913 5.5351		1913 8.1959		1913 7.6716		1913 2.1369		1913 2.1369		1913 2.0625
1914 5.4923		1914 8.1000		1914 7.5601		1914 2.1951		1914 2.1951		1914 2.0423
1915 5.6034		1915 8.1189		1915 7.5890		1915 2.1321		1915 2.1321		1915 2.0810
1916 5.4245		1916 8.1271		1916 7.5689		1916 2.0808		1916 2.0808		1916 2.1135
1917 5.4182		1917 8.0357		1917 7.4413		1917 2.0944		1917 2.0944		1917 2.0682
1918 5.4219		1918 8.0201		1918 7.2765		1918 2.1049		1918 2.1049		1918 1.9986
1919 5.4848		1919 8.1119		1919 7.4406		1919 2.0751		1919 2.0751		1919 2.0048
1920 5.4069		1920 7.9282		1920 7.5811		1920 2.1167		1920 2.1167		1920 2.0174
1921 5.5320		1921 8.0568		1921 7.5838		1921 2.1421		1921 2.1421		1921 1.9126
1922 5.4199		1922 8.0873		1922 7.4731		1922 2.1035		1922 2.1035		1922 2.0412
1923 5.4575		1923 8.1448		1923 7.5382		1923 2.0397		1923 2.0397		1923 2.0511
1924 5.5930		1924 8.2359		1924 7.6039		1924 1.9974		1924 1.9974		1924 2.0108
1925 5.4919		1925 8.2800		1925 7.7280		1925 2.0481		1925 2.0481		1925 1.9981
1926 5.4539		1926 8.3671		1926 7.7862		1926 2.1199		1926 2.1199		1926 1.9720
1927 5.4841		1927 8.2835		1927 7.7154		1927 2.1622		1927 2.1622		1927 2.0574
1928 5.5076		1928 8.2223		1928 7.8259		1928 2.1175		1928 2.1175		1928 1.9937
1929 5.4571		1929 8.1006		1929 7.7432		1929 2.1022		1929 2.1022		1929 2.0495
1930 5.3347		1930 8.2930		1930 7.7971		1930 2.0848		1930 2.0848		1930 2.0838
1931 5.3622		1931 8.2494		1931 7.6507		1931 2.2379		1931 2.2379		1931 2.1327
1932 5.4662		1932 8.2366		1932 7.7378		1932 2.1136		1932 2.1136		1932 2.1611
1933 5.4782		1933 8.2841		1933 7.7111		1933 2.1218		1933 2.1218		1933 2.1460
1934 5.4827		1934 8.4433		1934 7.6579		1934 2.2065		1934 2.2065		1934 2.1249
1935 5.4634		1935 8.4553		1935 7.7569		1935 2.2001		1935 2.2001		1935 2.0445
1936 5.4865		1936 8.3713		1936 7.6680		1936 2.1616		1936 2.1616		1936 2.0091
1937 5.4758		1937 8.2782		1937 7.6344		1937 2.1941		1937 2.1941		1937 2.0460
1938 5.5306		1938 8.2766		1938 7.6387		1938 2.1855		1938 2.1855		1938 1.9843
1939 5.5025		1939 8.1887		1939 7.6360		1939 2.1792		1939 2.1792		1939 2.0188
1940 5.5016		1940 7.9899		1940 7.5934		1940 2.1631		1940 2.1631		1940 2.0398
1941 5.4193		1941 8.0161		1941 7.7606		1941 2.1200		1941 2.1200		1941 2.0968
1942 5.3509		1942 8.0142		1942 7.8020		1942 2.1066		1942 2.1066		1942 2.0901
1943 5.3126		1943 8.0433		1943 7.7673		1943 2.0822		1943 2.0822		1943 2.0701
1944 5.3928		1944 7.8722		1944 7.7758		1944 2.0007		1944 2.0007		1944 2.0881
1945 5.2209		1945 7.9908		1945 7.8425		1945 2.0787		1945 2.0787		1945 2.0013
1946 5.3271		1946 8.0971		1946 7.9071		1946 2.0280		1946 2.0280		1946 2.0452
1947 5.3148		1947 7.9861		1947 7.9435		1947 2.1128		1947 2.1128		1947 1.9878
1948 5.2440		1948 8.1792		1948 7.9101		1948 1.9617		1948 1.9617		1948 2.0477
1949 5.2147		1949 8.0974		1949 8.0038		1949 2.0131		1949 2.0131		1949 2.0866
1950 5.2574		1950 7.9937		1950 7.8512		1950 2.0465		1950 2.0465		1950 2.0719
1951 5.2835		1951 8.0213		1951 7.8225		1951 1.9856		1951 1.9856		1951 1.9762
1952 5.1930		1952 8.0103		1952 7.7453		1952 2.0001		1952 2.0001		1952 2.0233
1953 5.1274		1953 8.1214		1953 7.7813		1953 1.9761		1953 1.9761		1953 2.0835
1954 5.1003		1954 8.0585		1954 7.7920		1954 2.0028		1954 2.0028		1954 2.0732
1955 5.1375		1955 8.0313		1955 7.8405		1955 1.9398		1955 1.9398		1955 2.0762
1956 5.1972		1956 8.0748		1956 7.6631		1956 1.9659		1956 1.9659		1956 2.1464
1957 5.2709		1957 7.9758		1957 7.7861		1957 1.9380		1957 1.9380		1957 2.1719
1958 5.3861		1958 7.9137		1958 7.8105		1958 1.9896		1958 1.9896		1958 2.2078
1959 5.2792		1959 7.9531		1959 7.8173		1959 2.0347		1959 2.0347		1959 2.0948
1960 5.2110		1960 7.8963		1960 7.6964		1960 2.0147		1960 2.0147		1960 2.0486
1961 5.2927		1961 7.9495		1961 7.7424		1961 2.0474		1961 2.0474		1961 2.0179
1962 5.2417		1962 8.0194		1962 7.7323		1962 2.0271		1962 2.0271		1962 1.9857
1963 5.3110		1963 7.9566		1963 7.8845		1963 2.0158		1963 2.0158		1963 1.8845
1964 5.3213		1964 8.0169		1964 7.8696		1964 1.9647		1964 1.9647		1964 1.9721
1965 5.2858		1965 8.2247		1965 7.8820		1965 2.0551		1965 2.0551		1965 2.0069
1966 5.2130		1966 8.0661		1966 7.9207		1966 1.9231		1966 1.9231		1966 1.9605
1967 5.1459		1967 7.9981		1967 7.9122		1967 1.9925		1967 1.9925		1967 1.9863
1968 5.0607		1968 8.0149		1968 7.8538		1968 1.9848		1968 1.9848		1968 1.9751
1969 5.1163		1969 8.0809		1969 7.7360		1969 2.0748		1969 2.0748		1969 2.0627
1970 5.1625		1970 8.1981		1970 7.8773		1970 2.0339		1970 2.0339		1970 1.9852
1971 5.2439		1971 8.2168		1971 8.0221		1971 2.0169		1971 2.0169		1971 2.0254
1972 5.2430		1972 8.2025		1972 7.8906		1972 1.9503		1972 1.9503		1972 2.0068
1973 5.1454		1973 8.2218		1973 7.8991		1973 2.0329		1973 2.0329		1973 1.9881
1974 4.9611		1974 8.2546		1974 7.8573		1974 2.0186		1974 2.0186		1974 1.9594
1975 5.1303		1975 8.2141		1975 7.9272		1975 2.0909		1975 2.0909		1975 1.9957
1976 5.1145		1976 8.2740		1976 7.8572		1976 2.2279		1976 2.2279		1976 1.9482
1977 5.2136		1977 8.3380		1977 7.9420		1977 2.1719		1977 2.1719		1977 1.9482
1978 5.2026		1978 8.3331		1978 7.9472		1978 2.0094		1978 2.0094		1978 1.8609
1979 5.2619		1979 8.3666		1979 7.8964		1979 2.0792		1979 2.0792		1979 1.9061
1980 5.2723		1980 8.2952		1980 7.8228		1980 2.0709		1980 2.0709		1980 1.9597
1981 5.1045		1981 8.3103		1981 7.8210		1981 2.0418		1981 2.0418		1981 1.8727
1982 5.1631		1982 8.4662		1982 7.7788		1982 2.0138		1982 2.0138		1982 1.8500
1983 5.0575		1983 8.4846		1983 7.7678		1983 1.9994		1983 1.9994		1983 1.9558
1984 5.1054		1984 8.4360		1984 7.6841		1984 2.0805		1984 2.0805		1984 2.0092
1985 5.0708		1985 8.4483		1985 7.7352		1985 2.0111		1985 2.0111		1985 1.9366
1986 4.9667		1986 8.4092		1986 7.8132		1986 2.0050		1986 2.0050		1986 1.9303
1987 4.9538		1987 8.4303		1987 7.7357		1987 2.0281		1987 2.0281		1987 1.9014
1988 4.8873		1988 8.4870		1988 7.8377		1988 1.9981		1988 1.9981		1988 1.8882
1989 4.8344		1989 8.6107		1989 7.7893		1989 1.9850		1989 1.9850		1989 1.8967
1990 4.9141		1990 8.5222		1990 7.6717		1990 1.8983		1990 1.8983		1990 1.9348
1991 4.9373		1991 8.6166		1991 7.6289		1991 1.8962		1991 1.8962		1991 1.9532
1992 4.9184		1992 8.7212		1992 7.5743		1992 1.9464		1992 1.9464		1992 1.9589
1993 4.9848		1993 8.6135		1993 7.5665		1993 1.9024		1993 1.9024		1993 1.9428
1994 5.0204		1994 8.6883		1994 7.5690		1994 1.9180		1994 1.9180		1994 1.8769
1995 4.9847		1995 8.5360		1995 7.4207		1995 1.9699		1995 1.9699		1995 1.9042
1996 5.0058		1996 8.4215		1996 7.2912		1996 1.9667		1996 1.9667		1996 1.9048
1997 5.1104		1997 8.2795		1997 7.3650		1997 1.9060		1997 1.9060		1997 1.8551
1998 5.0819		1998 8.1706		1998 7.4091		1998 1.9033		1998 1.9033		1998 1.8075
[truncated: 48,002 more rows]
