# Supplementary material for: Histones with an unconventional DNA-binding mode in vitro are major chromatin constituents in the bacterium Bdellovibrio bacteriovorus
Source: Nat Microbiol. 2023 Oct 9;8(11):2006–19. doi: 10.1038/s41564-023-01492-x (PMC10627809; doi:10.1038/s41564-023-01492-x)
Supplement: Supplementary file 12 — Statistical source data for Fig. 5d. [file 41564_2023_1492_MOESM12_ESM.xlsx]

## Sheet: SourceData_Fig_5d
[Protein] (nM)	Htka			Bd0055-WT			Bd0055-∆AEVL			Bd0055-α2			Bd0055-Tetra
25000	55998	84451	65802	4633	8515	2966	3504	5816	4004	4825	10512	3521	46679	62615	53734
12500	62123	90437	78790	7485	9571	8408	6630	4213	5886	9312	10169	6403	70988	76619	74107
6250	79541	74601	74595	2989	6869	6236	4245	8764	5048	4248	16109	7071	62096	90793	68748
3125	58457	57132	66900	6018	8660	5663	5622	12842	5993	6906	10431	5387	74858	98578	61222
1562.5	49020	37407	43244	6309	6560	7816	7012	8039	7071	7473	7888	6223	75582	80311	79132
781.25	21931	20708	31174	6209	4794	5520	6897	7608	8994	6078	5864	5235	63904	80035	74354
390.625	11706	16381	10530	5882	10978	6764	4286	7013	4405	9758	6994	8623	71156	87774	80226
195.312	10377	15124	12129	7250	5332	7873	3497	6843	7101	7973	9309	8047	68324	62350	54788
97.6562	9351	9878	11342	4988	5954	6476	7924	8141	8081	5206	10132	5057	53750	15216	15901
48.8281	10185	10062	7404	7462	10203	4308	9042	6831	6298	6876	9370	8277	12753	10709	5887
24.4141	7997	9091	8769	3372	6948	4823	5938	9139	6862	9372	9482	3366	6140	5399	7994
12.207	4662	7483	3269	1273	1549	4596	5970	4715	6203	6204	6647	7135	3533	9285	6722
6.10352	6435	7516	8273	7412	8655	5609	8112	8689	5079	7309	6787	5557	6255	8323	8272
3.05176	5605	6739	6620	5710	10004	4098	5524	10235	8094	7851	8086	2590	8186	7137	7761
1.52588	1869	6849	6795	3398	8058	10665	6225	4753	4544	4882	8190	4500	6051	6809	6478
0.762939*	7467*	8295	7591	6512*	8184	6133	8224*	5737	2474	4575*	8342	6392	5422*	9971	6498
0.38147*	6296*	4255	8289	5697*	8655	6080	3239*	6328	6685	7804*	7606	3521	8320*	7908	5788
0.190735*	5692*	12001	7104	6042*	8495	7470	5233*	8560	9569	7014*	9689	7013	7086*	9542	6602
0.095367*	6169*	5997	4444	4885*	6933	6920	8415*	8289	3270	13555*	5493	5190	6940*	7385	6741
0.047684*	8778*	9232	5251	5819*	7236	5589	8635*	6753	4142	4343*	7608	6928	4278*	9519	3585
0.023842*	6029*	6661	6313	4909*	6825	6719	5285*	5323	4252	7507*	14990	4466	7934*	8809	5056
0.011921*	4330*	6062	2149	4874*	6921	6361	7274*	8033	8292	4319*	4543	6297	5878*	6775	6277
0.00596*	4082*	5909	1976	916*	6977	2865	5080*	2740	3481	5453*	4119	4576	8096*	6535	4751
0	3926	9465	4022	3927	8310	5362	3708	5689	1594	5534	5828	9528	4998	5180	2414
