# Supplementary material for: Histones with an unconventional DNA-binding mode in vitro are major chromatin constituents in the bacterium Bdellovibrio bacteriovorus
Source: Nat Microbiol. 2023 Oct 9;8(11):2006–19. doi: 10.1038/s41564-023-01492-x (PMC10627809; doi:10.1038/s41564-023-01492-x)
Supplement: Supplementary file 13 — Statistical source data for Fig. 6a,c. [file 41564_2023_1492_MOESM13_ESM.xlsx]

## Sheet: SourceData_F_6A
Species	Condition	Protein	Percentile	Data type
W. chondrophila	Reticulate body	TTC1115	50.3261	RNA
W. chondrophila	Elementary body	TTC1115	89.7826	RNA
T. thermophilus	Expo	TTC1115	92.0775	RNA
T. ammonificans	dontknow	Theam_1373	93.781	RNA
L. interrogans	37_C	LIC11449	99.1185	RNA
L. interrogans	37_C	A0A2H1XGH2	98.9492	Protein
L. interrogans	30_C	LIC11449	99.4665	RNA
L. biflexa	37_C	B0SMR4	97.3856	Protein
B. bacteriovorus	Host-independent	Bd0055	81.1331	RNA
B. bacteriovorus	Growth phase	Bd0055	98.0753	RNA
B. bacteriovorus	Attack phase	Bd0055	63.9609	RNA
B. bacteriovorus	Attack phase	Bd0055	96.2596	Protein
A. aeolicus	Expo	aq_616	77.5523	RNA
A. aeolicus	Expo	aq_328	58.085	RNA

## Sheet: SourceData_F_6C
Protein ID	NUC_vs_TOP_ratio	PFAM_DNA_binding.y	NAP	Protein.Name	iBAQ.INT_WCE.avg
A0A2H1X954	-2.45	1	0	TetR family transcriptional regulator	45621000
A0A2H1X959	0.476	0	0	hypothetical protein	105555500
A0A2H1X967	-0.906	0	0	phosphoesterase	28145
A0A2H1X973	-3.44	0	0	phosphoribosylglycinamide formyltransferase	3500300
A0A2H1X978	-5	0	0	flagellar export chaperone FliS	39641000
A0A2H1X979	-0.308	0	0	alkylglycerone-phosphate synthase	50211000
A0A2H1X983	-7.05	0	0	enoyl-CoA hydratase	81250000
A0A2H1X984	-1.16	0	0	lipoyl synthase	2093850
A0A2H1X989	-4.65	0	0	NA	6299400
A0A2H1X990	-0.805	0	0	pseudouridylate synthase	3563400
A0A2H1X997	-7.16	0	0	peptide chain release factor 1	30229500
A0A2H1X999	2.13	0	0	hypothetical protein	16480000
A0A2H1X9A0	0.658	0	0	hypothetical protein	8598100
A0A2H1X9A5	-4.93	0	0	transaldolase	586635000
A0A2H1X9A6	-1.46	0	0	hypothetical protein	1430650
A0A2H1X9A7	0.431	0	0	hypothetical protein	6935050
A0A2H1X9B1	1.38	0	0	hydrolase	9083250
A0A2H1X9B7	5.34	0	0	histidine kinase	9133950
A0A2H1X9B9	-1.86	0	0	cysteine desulfhydrase	8598550
A0A2H1X9C1	-5.52	0	0	hypothetical protein	28634000
A0A2H1X9C4	1.63	0	0	2'-5' RNA ligase	1118460
A0A2H1X9C6	1.38	0	0	acyltransferase	0
A0A2H1X9C7	-1.83	0	0	SAM-dependent methyltransferase	18007000
A0A2H1X9C8	7.03	0	0	hydrolase	8227750
A0A2H1X9D0	-2.38	0	0	hypothetical protein	7019000
A0A2H1X9D6	4.41	0	0	MBOAT family D-alaninealginate export/acetyltransferase membrane protein	2954550
A0A2H1X9D8	4.23	0	0	NA	35126500
A0A2H1X9D9	-1.39	0	0	hypothetical protein	19089500
A0A2H1X9E0	-4.44	0	0	hypothetical protein	15055500
A0A2H1X9E6	1.29	0	0	hypothetical protein	18583500
A0A2H1X9E9	1.01	0	0	hypothetical protein	32664000
A0A2H1X9F2	NA	0	0	hypothetical protein	103285
A0A2H1X9F3	-1.14	0	0	RNA-binding protein	1225900
A0A2H1X9F5	-0.362	0	0	hypothetical protein	13918400
A0A2H1X9F6	-1.58	0	0	NAD(P) transhydrogenase subunit alpha	265960000
A0A2H1X9F8	3.04	0	0	hypothetical protein	13108000
A0A2H1X9G0	2.2	0	0	hypothetical protein	19707000
A0A2H1X9G1	-0.162	0	0	hypothetical protein	179770000
A0A2H1X9G2	-2.78	1	0	S1/P1 Nuclease	393845000
A0A2H1X9G4	-2.16	0	0	GMC family oxidoreductase	42166000
A0A2H1X9G5	-3.03	0	0	hypothetical protein	22227000
A0A2H1X9G6	0.857	0	0	hypothetical protein	24104000
A0A2H1X9G8	-7.48	0	0	diaminopimelate epimerase	56229500
A0A2H1X9G9	0.564	1	0	HNH endonuclease	1077960
A0A2H1X9H0	3.58	0	0	hypothetical protein	121074500
A0A2H1X9H1	0.965	0	0	hypothetical protein	28700000
A0A2H1X9H2	-5.3	0	0	hypothetical protein	454180000
A0A2H1X9H3	-1.03	0	0	glycerol-3-phosphate dehydrogenase	196665
A0A2H1X9H4	4.86	0	0	serine phosphatase	133360000
A0A2H1X9H7	-3.17	0	0	molecular chaperone DnaJ	3681000
A0A2H1X9I0	-6.4	0	0	hypothetical protein	8034450
A0A2H1X9I2	3.86	0	0	hypothetical protein	6889850
A0A2H1X9I4	0.27	0	0	hypothetical protein	34818000
A0A2H1X9I7	-6.01	0	0	hypothetical protein	29535000
A0A2H1X9I8	-1.15	0	0	septal ring lytic transglycosylase RlpA family lipoprotein	28172000
A0A2H1X9J0	-6.02	0	0	threonylcarbamoyl-AMP synthase	18824500
A0A2H1X9J1	-5.07	0	0	histidine--tRNA ligase	31838000
A0A2H1X9J3	-6.37	0	0	bifunctional phosphoribosylaminoimidazolecarboxamide formyltransferase/inosine monophosphate cyclohydrolase	62174000
A0A2H1X9J4	-0.996	0	0	leucyl/phenylalanyl-tRNA--protein transferase	1046430
A0A2H1X9J5	1.99	0	0	hypothetical protein	26701000
A0A2H1X9J7	4.23	0	0	lipoprotein LipL21	835345000
A0A2H1X9K1	2.69	0	0	NA	282315
A0A2H1X9K2	-0.454	0	0	TrmA/RlmC/RlmD family RNA methyltransferase	156020
A0A2H1X9K3	-0.741	0	0	hypothetical protein	4873200
A0A2H1X9K4	-6.72	0	0	3-dehydroquinase	12525000
A0A2H1X9K5	-3.72	0	0	ribonuclease R	8132200
A0A2H1X9K6	0.605	0	0	hypothetical protein	27426000
A0A2H1X9K7	2.08	0	0	long-chain fatty acid--CoA ligase	633435000
A0A2H1X9L0	3.14	0	0	flagellar motor switch protein FliG	34886500
A0A2H1X9L1	1.68	1	0	chromosomal replication initiator protein DnaA	1974800
A0A2H1X9L2	0.111	0	0	hypothetical protein	866330
A0A2H1X9L3	-0.907	0	0	hypothetical protein	10854200
A0A2H1X9L5	-4.39	0	0	hypothetical protein	61382000
A0A2H1X9L6	-6.33	0	0	hypothetical protein	14371500
A0A2H1X9L7	-0.408	0	0	inositol phosphatase	49763500
A0A2H1X9L9	-1.11	1	0	chromosome partitioning protein ParB	20380000
A0A2H1X9M0	-1.09	0	0	septum formation inhibitor Maf	1526950
A0A2H1X9M1	1.03	1	0	DNA-binding protein	18825000
A0A2H1X9M2	-1.17	0	0	1-acyl-sn-glycerol-3-phosphate acyltransferase	38985000
A0A2H1X9M3	0.0694	0	0	NA	5040700
A0A2H1X9M4	1.74	0	0	enoyl-CoA hydratase	40411000
A0A2H1X9M6	0.161	0	0	hypothetical protein	11226950
A0A2H1X9M9	0.0746	0	0	sugar phosphotransferase	0
A0A2H1X9N0	-2.45	1	0	DNA gyrase subunit B	76596000
A0A2H1X9N2	1.62	0	0	histidine kinase	11655500
A0A2H1X9N4	-7.62	0	0	4-hydroxy-tetrahydrodipicolinate synthase	176245000
A0A2H1X9N5	-7.82	0	0	deoxycytidine triphosphate deaminase	108767500
A0A2H1X9N8	0.605	0	0	hypothetical protein	9789000
A0A2H1X9N9	-5.6	0	0	elongation factor Ts	466085000
A0A2H1X9P0	-6.87	0	0	hypothetical protein	23451500
A0A2H1X9P1	4.14	0	0	amino oxidase	1286050
A0A2H1X9P2	-3.77	0	0	dihydropteroate synthase	6571450
A0A2H1X9P3	-7.42	0	0	branched chain amino acid aminotransferase	51678500
A0A2H1X9P6	3.11	0	0	NA	35030500
A0A2H1X9P8	-2.27	0	0	UMP kinase	230280000
A0A2H1X9Q0	-7.36	0	0	dihydrofolate reductase	122668000
A0A2H1X9Q1	-2.66	0	0	hypothetical protein	1725850
A0A2H1X9Q3	0.91	0	0	hypothetical protein	2640450
A0A2H1X9Q4	6.44	0	0	VOC family protein	17887000
A0A2H1X9Q5	-0.0728	0	0	hypothetical protein	2196700
A0A2H1X9Q6	-1.3	0	0	transcriptional antiterminator	1267400
A0A2H1X9Q7	-3.1	0	0	sporulation initiation inhibitor Soj	30727000
A0A2H1X9Q8	-1.35	0	0	holo-ACP synthase	3967100
A0A2H1X9R0	4.18	0	0	serine acetyltransferase	19884500
A0A2H1X9R1	1.47	0	0	adenylate/guanylate cyclase domain-containing protein	222425000
A0A2H1X9R2	-4.04	0	0	molecular chaperone Hsp33	5263450
A0A2H1X9R3	-3.42	0	0	KpsF/GutQ family sugar-phosphate isomerase	43879500
A0A2H1X9R4	3.67	0	0	beta-galactosidase	5696800
A0A2H1X9R5	3.93	1	0	TIGR00159 family protein	28935500
A0A2H1X9R7	-6.88	0	0	glyoxalase/bleomycin resistance/dioxygenase family protein	257490000
A0A2H1X9R9	-0.581	0	0	1-deoxy-D-xylulose-5-phosphate reductoisomerase	6121700
A0A2H1X9S0	-3.6	0	0	NAD-dependent dehydratase	83864000
A0A2H1X9S2	0.323	0	0	NA	24561500
A0A2H1X9S3	6.79	0	0	isoprenyl transferase	8104050
A0A2H1X9S4	-0.573	0	0	hypothetical protein	27323000
A0A2H1X9S5	-2.98	0	0	ArsC family transcriptional regulator	235710000
A0A2H1X9S7	0.175	0	0	30S ribosomal protein S2	375605000
A0A2H1X9T3	-1.28	1	0	DNA polymerase III subunit delta	3370700
A0A2H1X9T5	-2.31	0	0	hypothetical protein	13502900
A0A2H1X9T6	-3.64	0	0	tryptophan synthase subunit alpha	50903000
A0A2H1X9T9	0.541	1	0	transcriptional regulator	1341075
A0A2H1X9U0	0.254	0	0	hypothetical protein	86228500
A0A2H1X9U1	0.636	1	0	DNA replication and repair protein RecF	5597650
A0A2H1X9U2	0.828	0	0	hypothetical protein	17386500
A0A2H1X9U4	3.82	0	0	hypothetical protein	756255
A0A2H1X9U5	-4.81	0	0	NA	171565000
A0A2H1X9U6	-0.0216	0	0	glycosyl transferase	2715700
A0A2H1X9U7	-0.991	0	0	NA	4775750
A0A2H1X9U9	0.781	0	0	peptidase M20	63009000
A0A2H1X9V0	-4.75	1	0	DNA polymerase III subunit beta	292320000
A0A2H1X9V2	-7.26	0	0	NAD(+) synthase	15269500
A0A2H1X9V3	-5.63	0	0	short-chain dehydrogenase	92270000
A0A2H1X9V7	-6.14	0	0	methylmalonyl-CoA mutase	19077000
A0A2H1X9V8	-0.856	0	0	hypothetical protein	2258800
A0A2H1X9V9	-1.2	0	0	N-acetyltransferase	659805
A0A2H1X9W0	-3.32	0	0	sulfate transporter	197350000
A0A2H1X9W1	-2.42	0	0	ribosomal RNA small subunit methyltransferase G	1119440
A0A2H1X9W2	2.32	0	0	hypothetical protein	211590000
A0A2H1X9W4	0.88	0	0	lipoprotein LenA	452315000
A0A2H1X9W5	-0.011	0	0	metallo-mystery pair system four-Cys motif protein	345200000
A0A2H1X9W6	3.36	0	0	guanylate cyclase	381485000
A0A2H1X9W8	-6.13	0	0	single-stranded-DNA-specific exonuclease RecJ	10848050
A0A2H1X9W9	-0.578	0	0	hypothetical protein	286805000
A0A2H1X9X0	-2.86	0	0	cell division protein	47220000
A0A2H1X9X1	-1.12	0	0	epimerase	1464150
A0A2H1X9X3	0.391	0	0	ABC transporter permease	219362
A0A2H1X9X4	1.66	0	0	tRNA nucleotidyltransferase	126112500
A0A2H1X9X5	-3.97	1	0	hypothetical protein	8540750
A0A2H1X9X6	-0.911	1	0	RNA methyltransferase	2082050
A0A2H1X9X9	-4.54	0	0	hypothetical protein	270800000
A0A2H1X9Y0	2.12	0	0	zinc protease	75954000
A0A2H1X9Y3	-7.39	0	0	proline--tRNA ligase	64840500
A0A2H1X9Y5	-5.19	0	0	orotate phosphoribosyltransferase	34940000
A0A2H1X9Y7	0.899	0	0	prolipoprotein diacylglyceryl transferase	4139050
A0A2H1X9Y8	2.78	0	0	tryptophan synthase subunit beta	55117000
A0A2H1X9Z0	-7.14	0	0	4-hydroxy-tetrahydrodipicolinate reductase	60713000
A0A2H1X9Z3	0.845	0	0	alpha-glucosidase	1567750
A0A2H1X9Z5	-2.39	0	0	hypothetical protein	2143400
A0A2H1X9Z7	-2.33	0	0	cell division protein	184755000
A0A2H1X9Z9	-4.73	0	0	divalent ion tolerance protein	18870000
A0A2H1XA01	2.19	0	0	polysaccharide biosynthesis protein	1491050
A0A2H1XA03	-3.05	0	0	membrane protein	10919650
A0A2H1XA06	-9.59	0	0	ribosome-recycling factor	323585000
A0A2H1XA07	-5.76	0	0	1-acyl-sn-glycerol-3-phosphate acyltransferase	44726000
A0A2H1XA10	-7.01	0	0	NA	19389500
A0A2H1XA11	-3.91	0	0	hypothetical protein	4064500
A0A2H1XA12	-1.9	0	0	NA	44528000
A0A2H1XA14	-1.81	0	0	1-deoxy-D-xylulose-5-phosphate synthase	15666500
A0A2H1XA16	-5.28	0	0	acyl-CoA dehydrogenase	70451500
A0A2H1XA19	3.19	0	0	class II glutamine amidotransferase	3693000
A0A2H1XA20	3.44	0	0	hypothetical protein	1502250
A0A2H1XA21	1.57	0	0	hypothetical protein	1696800
A0A2H1XA22	-1.86	0	0	di-heme enzyme	6044600
A0A2H1XA23	-5.81	0	0	glutamine amidotransferase	26316500
A0A2H1XA25	5.09	0	0	hypothetical protein	3915900
A0A2H1XA26	0.517	0	0	serine protease	33140500
A0A2H1XA27	-2.76	1	0	response regulator	13265500
A0A2H1XA29	-5.46	1	0	DNA polymerase I	34974500
A0A2H1XA30	-0.183	0	0	hypothetical protein	10067150
A0A2H1XA32	-5.69	0	0	amidohydrolase	27026500
A0A2H1XA34	4.15	0	0	NA	4605550
A0A2H1XA36	0.599	NA	NA	NA	NA
A0A2H1XA36;A0A2H1XM03	NA	0	0	NA	11865150
A0A2H1XA39	3.36	0	0	hypothetical protein	642705
A0A2H1XA41	-0.0848	0	0	SCO2/SenC family protein	1763900
A0A2H1XA43	4.04	0	0	hypothetical protein	23570500
A0A2H1XA44	-1.77	0	0	ketosteroid isomerase	155580000
A0A2H1XA45	1.34	0	0	hypothetical protein	19906000
A0A2H1XA46	4.64	1	0	DNA translocase FtsK	2061200
A0A2H1XA48	-4.66	0	0	sigma factor sigB regulation protein rsbQ	17811500
A0A2H1XA49	1.9	0	0	DUF389 domain-containing protein	41738500
A0A2H1XA51	-4.43	0	0	anti-sigma factor antagonist	73075500
A0A2H1XA53	-0.403	0	0	membrane protein	0
A0A2H1XA54	-5.98	0	0	NA	9297600
A0A2H1XA55	3.19	0	0	hypothetical protein	14262650
A0A2H1XA58	-1.96	0	0	hypothetical protein	1633010
A0A2H1XA59	-5.1	0	0	Fe-S metabolism protein SufE	12036350
A0A2H1XA60	0.187	0	0	hypothetical protein	2619300
A0A2H1XA61	-1.66	0	0	HslU--HslV peptidase proteolytic subunit	26934000
A0A2H1XA64	1.31	1	0	tyrosine recombinase XerC	0
A0A2H1XA65	-6.22	0	0	molybdate metabolism regulator	78924500
A0A2H1XA66	0.445	0	0	2-dehydropantoate 2-reductase	10924500
A0A2H1XA68	-0.0507	0	0	peptidase M23	29200500
A0A2H1XA69	0.323	0	0	hypothetical protein	261950000
A0A2H1XA70	-4.69	0	0	non-canonical purine NTP pyrophosphatase	22314000
A0A2H1XA74	-1.02	0	0	hypothetical protein	36053500
A0A2H1XA75	-1.67	0	0	glycosyl transferase	20367500
A0A2H1XA76	-5.31	0	0	exodeoxyribonuclease VII small subunit	118341500
A0A2H1XA78	3.77	0	0	hypothetical protein	4131750
A0A2H1XA79	-5.26	0	0	enoyl-CoA hydratase	130875000
A0A2H1XA80	-5.24	0	0	hypothetical protein	401995000
A0A2H1XA81	-6.49	0	0	hypothetical protein	39486000
A0A2H1XA82	-0.949	0	0	hypothetical protein	115484000
A0A2H1XA83	-5.63	0	0	hypothetical protein	117419000
A0A2H1XA84	-7.02	0	0	2-isopropylmalate synthase	67085000
A0A2H1XA85	-1.91	1	0	ABC-F family ATPase	39313500
A0A2H1XA87	-5.77	1	0	ABC transporter ATP-binding protein	8391500
A0A2H1XA88	-2.9	0	0	NA	11249750
A0A2H1XA90	1.38	0	0	alpha/beta hydrolase	3688360
A0A2H1XA93	-1.16	0	0	GTPase HflX	2191150
A0A2H1XA94	-5.94	0	0	anthranilate synthase component I	31030000
A0A2H1XA96	-6.79	0	0	hypothetical protein	34682500
A0A2H1XA97	-4.38	0	0	serine phosphatase	13152000
A0A2H1XA98	-5.15	0	0	peptide-methionine (S)-S-oxide reductase	74135500
A0A2H1XAA0	0.594	0	0	ATP-binding protein	14733500
A0A2H1XAA1	-5.05	0	0	trigger factor	258270000
A0A2H1XAA4	-4.06	0	0	alpha/beta hydrolase	10718500
A0A2H1XAA5	-5.96	0	0	ATP-dependent Clp protease proteolytic subunit	416110000
A0A2H1XAA7	0.966	0	0	HslU--HslV peptidase ATPase subunit	66606000
A0A2H1XAA8	-1.16	1	0	hybrid sensor histidine kinase/response regulator	10275950
A0A2H1XAB0	-4.07	1	0	response regulator	185255000
A0A2H1XAB4	-2	0	0	hypothetical protein	160420000
A0A2H1XAB5	-4.73	0	0	exodeoxyribonuclease VII large subunit	11917000
A0A2H1XAB8	-5.54	0	0	RNA-binding protein	295230000
A0A2H1XAB9	3.39	0	0	alpha/beta hydrolase	94698500
A0A2H1XAC4	1.29	0	0	hypothetical protein	67056500
A0A2H1XAC6	-5.55	0	0	peptidase M23	10154550
A0A2H1XAC7	3.23	0	0	hypothetical protein	80188000
A0A2H1XAC8	1.98	0	0	beta-glucosidase	92110500
A0A2H1XAD0	-6.94	1	0	NA	53400000
A0A2H1XAD1	6.43	0	0	phosphate permease	119202500
A0A2H1XAD4	-1.89	1	0	hybrid sensor histidine kinase/response regulator	1785500
A0A2H1XAD7	2.5	0	0	flagellar protein FlbB	25815500
A0A2H1XAD8	-6.28	0	0	hypothetical protein	359360000
A0A2H1XAD9	3.99	0	0	AI-2E family transporter	10463050
A0A2H1XAE3	-5.42	0	0	membrane protein	4000800
A0A2H1XAE4	2.62	0	0	hypothetical protein	5830000
A0A2H1XAE7	-4.61	0	0	hypothetical protein	67678500
A0A2H1XAE8	3.65	0	0	NA	21131500
A0A2H1XAE9	-4.81	1	0	diguanylate cyclase response regulator	123460000
A0A2H1XAF0	-5.18	0	0	peptidyl-tRNA hydrolase	18459000
A0A2H1XAF4	-1.35	0	0	protein kinase	16972000
A0A2H1XAF5	-2.3	1	0	ATP-dependent Clp protease ATP-binding subunit ClpX	69903000
A0A2H1XAF6	-3.05	0	0	glycerate kinase	684190
A0A2H1XAF8	1.62	0	0	flagellum-specific ATP synthase FliI	7155450
A0A2H1XAG1	-0.549	0	0	ribonucleotide-diphosphate reductase subunit alpha	46155000
A0A2H1XAG2	-2.55	0	0	NA	76306500
A0A2H1XAG4	-4.16	0	0	glutathione S-transferase	83865500
A0A2H1XAG5	-0.639	0	0	short-chain dehydrogenase	365515000
A0A2H1XAG7	1.58	0	0	polymerase	11775000
A0A2H1XAG9	-3.02	0	0	endoflagellar motor switch protein	3635950
A0A2H1XAH0	0.303	1	0	histidine kinase	20252000
A0A2H1XAH1	-8.05	0	0	peptidyl-prolyl cis-trans isomerase	338555000
A0A2H1XAH2	-4.05	0	0	S-adenosylmethionine synthase	658120000
A0A2H1XAH3	-4.61	0	0	NA	30116500
A0A2H1XAH4	-0.409	0	0	flagellar biosynthetic protein FliO	38473500
A0A2H1XAH5	-6.71	0	0	N-acetyl neuraminic (sialic) acid synthetase	26488000
A0A2H1XAH6	-7.42	0	0	transketolase	108988000
A0A2H1XAH9	-2.15	0	0	NA	4341050
A0A2H1XAI0	5	0	0	hypothetical protein	2938900
A0A2H1XAI1	2.21	0	0	NA	8636900
A0A2H1XAI2	0.708	0	0	alpha/beta hydrolase	5966100
A0A2H1XAI3	-5.35	0	0	transporter	24219500
A0A2H1XAI4	-3.84	0	0	peptidase M3	5882400
A0A2H1XAI5	-0.437	0	0	poly-gamma-glutamate system protein	0
A0A2H1XAI6	-1.72	0	0	nucleoside-diphosphate sugar epimerase	28744000
A0A2H1XAI8	-3.92	0	0	acetolactate synthase small subunit	26096500
A0A2H1XAI9	-5.8	0	0	hypothetical protein	38192500
A0A2H1XAJ0	-6.39	0	0	molecular chaperone GroES	2352150000
A0A2H1XAJ2	-4.11	0	0	peptidyl-prolyl cis-trans isomerase	587680000
A0A2H1XAJ3	-4.48	0	0	NA	26119000
A0A2H1XAJ7	0.704	0	0	alkaline phosphatase	950945
A0A2H1XAJ8	-6.39	0	0	acyl dehydratase	471150000
A0A2H1XAJ9	9.4	0	0	flagellar L-ring protein FlgH	11400500
A0A2H1XAK2	4.57	0	0	flagellar P-ring protein	27471000
A0A2H1XAK6	-2.72	0	0	NA	33752000
A0A2H1XAK7	0.708	0	0	SH3 domain-containing protein	11967500
A0A2H1XAK9	-5.8	0	0	peptidase M20	18532500
A0A2H1XAL2	2.45	0	0	sterol desaturase	1152650
A0A2H1XAL3	8.08	0	0	methyl-accepting chemotaxis protein	10238000
A0A2H1XAL4	3.7	0	0	hypothetical protein	16418000
A0A2H1XAL6	4.04	0	0	ferrous iron transporter B	2046800
A0A2H1XAL8	-3.53	0	0	hypothetical protein	4634750
A0A2H1XAL9	-8.9	0	0	SIMPL domain-containing protein	103759000
A0A2H1XAM0	-1.07	1	0	RNA methyltransferase	4735300
A0A2H1XAM2	-3.97	0	0	hypothetical protein	30008000
A0A2H1XAM3	-4.04	0	0	bacterioferritin	432305000
A0A2H1XAM5	-3.19	0	0	ATP-dependent Clp protease ClpS	3761450
A0A2H1XAM7	4.84	0	0	endoflagellar biosynthesis protein	13727500
A0A2H1XAM8	7	0	0	flagellar basal body rod protein FlgG	21789000
A0A2H1XAM9	-2.59	0	0	biotin carboxylase	11477100
A0A2H1XAN1	3.24	0	0	flagellar assembly protein FliH	34906000
A0A2H1XAN9	4.71	0	0	rod shape-determining protein MreC	37648500
A0A2H1XAP1	1.49	1	0	flagellar biosynthesis regulator FlhF	9316400
A0A2H1XAP2	1.22	0	0	chromosome partitioning protein ParA	57251000
A0A2H1XAP3	-0.26	0	0	rod shape-determining protein	347265000
A0A2H1XAP6	NA	0	0	hypothetical protein	0
A0A2H1XAP8	6.44	0	0	hypothetical protein	5111650
A0A2H1XAQ1	-5.39	0	0	sulfate transporter subunit	60400000
A0A2H1XAQ3	4.76	0	0	hypothetical protein	1030420
A0A2H1XAQ5	0.718	0	0	NA	22689500
A0A2H1XAQ7	1.88	0	0	phosphatidylserine decarboxylase	17551500
A0A2H1XAQ8	2.53	0	0	hypothetical protein	24358500
A0A2H1XAR0	-3.63	0	0	NA	33924000
A0A2H1XAR3	-3.52	0	0	alcohol dehydrogenase	5528900
A0A2H1XAR6	-7.8	0	0	hypothetical protein	210975000
A0A2H1XAR7	4.11	0	0	penicillin-binding protein 2	21831500
A0A2H1XAR8	-1.98	0	0	acetyl-CoA carboxylase biotin carboxyl carrier protein subunit	7862200
A0A2H1XAS1	-3.99	0	0	acetyl-CoA acetyltransferase	16579500
A0A2H1XAS4	-1.47	1	0	chromosome partitioning protein ParB	36373000
A0A2H1XAS5	-7.84	0	0	acyl-CoA dehydrogenase	14310000
A0A2H1XAS6	0.572	0	0	hypothetical protein	29256000
A0A2H1XAS7	1.92	0	0	NA	4449550
A0A2H1XAS8	6.57	0	0	hypothetical protein	1918800
A0A2H1XAS9	-6.18	0	0	NA	23882000
A0A2H1XAT0	0.429	0	0	NA	146350
A0A2H1XAT2	0.59	1	0	hypothetical protein	3477850
A0A2H1XAT7	-1.23	0	0	tRNA pseudouridine(38-40) synthase TruA	2835150
A0A2H1XAT9	3.77	0	0	NA	183250000
A0A2H1XAU2	-2.63	0	0	exopolyphosphatase	6336350
A0A2H1XAU4	-2.88	0	0	ADP-heptosyltransferase	10943500
A0A2H1XAU5	-1.27	0	0	SAM-dependent methyltransferase	5104050
A0A2H1XAU6	0.386	0	0	molecular chaperone GroEL	2634900000
A0A2H1XAU7	-6.02	0	0	dehypoxanthine futalosine cyclase	26696000
A0A2H1XAV0	-1.58	0	0	gamma-glutamyl carboxylase	2841550
A0A2H1XAV2	-7.48	0	0	6-carboxytetrahydropterin synthase QueD	48245500
A0A2H1XAV3	0.44	0	0	hypothetical protein	19939500
A0A2H1XAV4	-3.51	0	0	hypothetical protein	15363300
A0A2H1XAV7	-6	0	0	peptidase M24 family protein	24553500
A0A2H1XAV9	-3.35	0	0	NA	92732500
A0A2H1XAW0	-2.11	0	0	acetyl-CoA carboxylase	53161500
A0A2H1XAW1	-3.69	0	0	3-deoxy-manno-octulosonate cytidylyltransferase	17859000
A0A2H1XAW4	3.38	0	0	hypothetical protein	1068300
A0A2H1XAW5	5.08	0	0	hypothetical protein	1998050
A0A2H1XAW9	1.17	0	0	hypothetical protein	2277250
A0A2H1XAX0	-4.94	0	0	NA	25680000
A0A2H1XAX1	-1.96	0	0	NA	9492700
A0A2H1XAX4	-0.179	0	0	lysine 2,3-aminomutase	1228630
A0A2H1XAX5	-2.19	0	0	acetylglutamate kinase	7511300
A0A2H1XAX6	-4.89	0	0	ABC transporter ATP-binding protein	39236000
A0A2H1XAY2	-3.01	0	0	acyltransferase	30899000
A0A2H1XAY4	-3.1	0	0	glycosyl transferase	32899500
A0A2H1XAZ8	2.64	0	0	hypothetical protein	571160000
A0A2H1XB00	-3.39	0	0	hypothetical protein	5664200
A0A2H1XB01	4.22	0	0	histidine kinase	4257550
A0A2H1XB02	3.48	0	0	MFS transporter	4716200
A0A2H1XB03	2.05	0	0	NA	31577500
A0A2H1XB04	-5.24	0	0	NA	9321900
A0A2H1XB05	-6.52	0	0	cysteine desulfurase	6286200
A0A2H1XB08	-3.12	1	0	transcriptional regulator	3391450
A0A2H1XB09	-6.13	0	0	hypothetical protein	76817000
A0A2H1XB11	1.73	0	0	hypothetical protein	39219500
A0A2H1XB13	4.82	NA	NA	NA	NA
A0A2H1XB13;A0A2H1XAW7	NA	0	0	NA	100682500
A0A2H1XB15	-2.86	0	0	hypothetical protein	19531000
A0A2H1XB16	0.685	0	0	EAL domain-containing protein	7776750
A0A2H1XB17	3.58	1	0	transcriptional regulator	6344750
A0A2H1XB18	3.23	0	0	hypothetical protein	7127000
A0A2H1XB22	-0.916	0	0	amidohydrolase	2604900
A0A2H1XB28	3.87	0	0	hypothetical protein	14772200
A0A2H1XB29	-1.23	0	0	hypothetical protein	183545
A0A2H1XB30	4.29	0	0	flagellar motor protein MotB	59371500
A0A2H1XB31	-0.951	0	0	hypothetical protein	1348400
A0A2H1XB34	0.851	0	0	dolichyl-phosphate mannose synthase	11733100
A0A2H1XB35	0.46	0	0	hypothetical protein	12999000
A0A2H1XB36	-6.52	0	0	NA	41871000
A0A2H1XB41	0.573	0	0	hypothetical protein	2467600
A0A2H1XB42	0.0402	0	0	GGDEF domain-containing protein	7067700
A0A2H1XB48	-2.92	0	0	D-alanine--D-alanine ligase	1732050
A0A2H1XB50	-4.47	0	0	hypothetical protein	21519000
A0A2H1XB51	-3.75	0	0	dioxygenase	19861000
A0A2H1XB53	4.02	0	0	hypothetical protein	1489800
A0A2H1XB55	4.36	0	0	motility protein A	162730000
A0A2H1XB56	5.84	0	0	NA	8826350
A0A2H1XB57	-7.46	0	0	phosphoribosylaminoimidazolesuccinocarboxamide synthase	24816500
A0A2H1XB58	0.704	0	0	endoflagellar protein	143610000
A0A2H1XB60	2.79	0	0	hypothetical protein	100461500
A0A2H1XB61	-1.96	0	0	phosphoribosylformylglycinamidine synthase subunit PurQ	41709500
A0A2H1XB64	0.668	0	0	peptidase M75	8550550
A0A2H1XB65	-1.89	0	0	glycerol kinase	19153000
A0A2H1XB66	-4.25	0	0	hypothetical protein	46869000
A0A2H1XB67	0.404	0	0	hypothetical protein	887115000
A0A2H1XB68	2.02	0	0	hypothetical protein	48273500
A0A2H1XB69	4.39	0	0	ABC transporter ATP-binding protein	7250100
A0A2H1XB70	-3.4	0	0	benzene 1,2-dioxygenase	6824600
A0A2H1XB73	-2.89	0	0	N-acetyltransferase	2101600
A0A2H1XB74	2.65	0	0	WGR domain-containing protein	100695000
A0A2H1XB75	0.574	0	0	flagellar hook protein FliD	2324800
A0A2H1XB76	-6.81	0	0	peroxiredoxin	87786500
A0A2H1XB78	NA	0	0	NA	24243
A0A2H1XB79	-8.17	0	0	hypothetical protein	53467500
A0A2H1XB84	-2.23	0	0	penicillin-binding protein	13145000
A0A2H1XB85	-8.61	0	0	hypothetical protein	103691500
A0A2H1XB86	-1.62	0	0	N-acetylmuramoyl-L-alanine amidase	2044500
A0A2H1XB87	-0.448	0	0	hypothetical protein	50515500
A0A2H1XB89	-4.08	1	0	DNA-directed RNA polymerase sigma-70 factor	7884650
A0A2H1XB90	-1.22	0	0	NA	2299500
A0A2H1XB91	3.34	0	0	bifunctional tRNA (5-methylaminomethyl-2-thiouridine)(34)-methyltransferase MnmD/FAD-dependent 5-carboxymethylaminomethyl-2-thiouridine(34) oxidoreductase MnmC	0
A0A2H1XB94	1.62	1	0	NA	54448500
A0A2H1XB95	0.619	0	0	NA	3891300
A0A2H1XB97	-1.11	0	0	iron dicitrate transporter FecR	15235500
A0A2H1XB98	1.43	0	0	hypothetical protein	29379000
A0A2H1XB99	-1.21	0	0	hypothetical protein	8892350
A0A2H1XBA0	-0.129	0	0	hydrolase	7899650
A0A2H1XBA1	-3.96	0	0	activator of HSP90 ATPase	11083500
A0A2H1XBA6	4.31	0	0	serine phosphatase	2631450
A0A2H1XBA7	-0.815	0	0	thiol oxidoreductase	6818450
A0A2H1XBA8	-0.976	0	0	polyketide cyclase	431920000
A0A2H1XBB0	1.77	0	0	hypothetical protein	168875000
A0A2H1XBB1	-5.13	0	0	bifunctional riboflavin kinase/FMN adenylyltransferase	5844750
A0A2H1XBB2	-3.64	0	0	hypothetical protein	3964100
A0A2H1XBB4	-6.43	0	0	thioesterase	69492000
A0A2H1XBB7	3.65	0	0	MIP family channel protein	21959000
A0A2H1XBB8	5.76	0	0	ABC transporter ATP-binding protein	8824850
A0A2H1XBC1	-1.84	0	0	methylamine utilization protein	22791000
A0A2H1XBC4	-6.08	1	0	serine phosphatase	25524000
A0A2H1XBC5	-2.58	0	0	hypothetical protein	17344500
A0A2H1XBC7	-5.02	0	0	NA	8219900
A0A2H1XBC8	-3.77	0	0	anti-sigma factor antagonist	43351000
A0A2H1XBD0	-1.79	0	0	hypothetical protein	2381050
A0A2H1XBD2	-1.96	0	0	iron dicitrate transporter FecR	32994500
A0A2H1XBD4	5.18	0	0	peptidase	37685000
A0A2H1XBD7	-2.34	0	0	2-polyprenyl-3-methyl-5-hydroxy-6-metoxy-1, 4-benzoquinol methylase	802645
A0A2H1XBE1	-4.22	0	0	cobyrinic acid a,c-diamide synthase	10166800
A0A2H1XBE2	-5.74	0	0	short-chain dehydrogenase	386005000
A0A2H1XBE5	-3.84	0	0	protease	55655500
A0A2H1XBE9	4.84	0	0	PIN domain-containing protein	50247500
A0A2H1XBF0	-3.13	0	0	hypothetical protein	4536800
A0A2H1XBF1	-3.93	0	0	hypothetical protein	10745550
A0A2H1XBF3	-6.8	0	0	esterase	54372500
A0A2H1XBF4	0.878	0	0	hypothetical protein	150730000
A0A2H1XBF5	6.73	1	0	hypothetical protein	57507000
A0A2H1XBG0	1.39	0	0	protease HtpX	77809500
A0A2H1XBG1	-4.48	0	0	bifunctional translation initiation inhibitor	3459250
A0A2H1XBG2	-7.11	0	0	RNA degradosome polyphosphate kinase	26250000
A0A2H1XBG3	1.47	0	0	hypothetical protein	1014080
A0A2H1XBG5	-0.933	0	0	alpha-amylase	699050
A0A2H1XBG8	-7.38	0	0	serine protease	50894500
A0A2H1XBH0	-2.23	0	0	bifunctional cobalt-precorrin-7 (C(5))-methyltransferase/cobalt-precorrin-6B (C(15))-methyltransferase	11096250
A0A2H1XBH2	-8.02	0	0	FAD-linked oxidase	32625500
A0A2H1XBH4	3.16	0	0	hypothetical protein	67805500
A0A2H1XBH5	-0.032	0	0	hypothetical protein	3068250
A0A2H1XBH7	-5.62	0	0	NA	10198200
A0A2H1XBH9	2.22	0	0	nucleoside-diphosphate sugar epimerase	14149500
A0A2H1XBI5	5.72	0	0	peptidase M17	102339500
A0A2H1XBI6	1.39	0	0	hypothetical protein	3285450
A0A2H1XBI7	-0.321	0	0	hypothetical protein	261985
A0A2H1XBI8	-2.51	0	0	NA	14606000
A0A2H1XBJ1	0.609	1	0	transcriptional repressor	1057630
A0A2H1XBJ3	-4.77	0	0	aminodeoxychorismate synthase, component I	3520950
A0A2H1XBJ5	-0.772	0	0	hypothetical protein	42828500
A0A2H1XBJ8	2.74	0	0	hypothetical protein	7195400
A0A2H1XBK0	-2.54	0	0	NA	21921500
A0A2H1XBK2	-0.517	0	0	DUF4917 domain-containing protein	4648400
A0A2H1XBK3	-0.78	0	0	serine acetyltransferase	1008325
A0A2H1XBK4	-2.19	0	0	hypothetical protein	13810050
A0A2H1XBK6	2.05	0	0	hypothetical protein	252325000
A0A2H1XBL4	2.75	0	0	hypothetical protein	11851000
A0A2H1XBL6	-5.26	0	0	cobalamin biosynthesis protein	6717300
A0A2H1XBL8	-6.23	1	0	DNA helicase RecG	4947850
A0A2H1XBL9	-1.67	0	0	precorrin-3B C(17)-methyltransferase	7268950
A0A2H1XBM1	-3.4	0	0	hypothetical protein	4707050
A0A2H1XBM3	-4.24	0	0	flavodoxin reductase	39995500
A0A2H1XBM4	-6.37	0	0	dioxygenase	2095400000
A0A2H1XBM5	0.958	0	0	hypothetical protein	27817000
A0A2H1XBM6	-2.02	0	0	death-on-curing protein	2098300
A0A2H1XBN0	4.08	0	0	hypothetical protein	11136550
A0A2H1XBN4	2.94	0	0	proton glutamate symport protein	2265250
A0A2H1XBN5	3.15	0	0	hypothetical protein	152810
A0A2H1XBN7	-2.77	0	0	[protein-PII] uridylyltransferase	5963050
A0A2H1XBN8	-3.53	0	0	serine protease	66058500
A0A2H1XBP2	5.76	0	0	hypothetical protein	38390000
A0A2H1XBP3	-3.62	0	0	hypothetical protein	17018000
A0A2H1XBP4	2.04	0	0	tetratricopeptide repeat protein	10782200
A0A2H1XBP5	-4.46	0	0	hypothetical protein	36414000
A0A2H1XBP6	-1.99	0	0	hypothetical protein	2554150
A0A2H1XBP7	-2.81	0	0	NA	2405950
A0A2H1XBP8	-3.53	0	0	hypothetical protein	1712400
A0A2H1XBP9	-6.33	0	0	phosphoesterase	61935500
A0A2H1XBQ0	-1.15	0	0	hypothetical protein	22671000
A0A2H1XBQ2	0.0134	1	0	polyhydroxyalkanoate synthesis repressor PhaR	60129000
A0A2H1XBQ3	3.89	0	0	chemotaxis protein	86701000
A0A2H1XBQ5	-3.58	0	0	hypothetical protein	4406250
A0A2H1XBQ6	-1.74	0	0	sensor domain-containing diguanylate cyclase	10986750
A0A2H1XBQ7	-4.8	0	0	NA	4702550
A0A2H1XBQ8	-8.43	0	0	histidine phosphotransferase	156790000
A0A2H1XBQ9	-3.39	0	0	PAS domain-containing sensor histidine kinase	2672200
A0A2H1XBR0	0.857	1	0	hypothetical protein	7378800
A0A2H1XBR3	-2.06	0	0	tRNA (adenosine(37)-N6)-threonylcarbamoyltransferase complex dimerization subunit type 1 TsaB	3623750
A0A2H1XBR4	-2.36	0	0	mRNA-degrading endonuclease	4181850
A0A2H1XBR6	0.187	0	0	glycerol-3-phosphate dehydrogenase (NAD(P)(+))	55391000
A0A2H1XBR7	-3.27	0	0	hypothetical protein	179095000
A0A2H1XBR8	-0.0769	0	0	hypothetical protein	12918500
A0A2H1XBS2	6.7	0	0	adenylate/guanylate cyclase domain-containing protein	8870800
A0A2H1XBS3	3.01	0	0	lipoprotein	518985000
A0A2H1XBS4	-3.2	1	0	NA	5616200
A0A2H1XBS5	-0.499	0	0	NA	8845600
A0A2H1XBS9	-6.25	0	0	acyl-CoA dehydrogenase	68588000
A0A2H1XBT2	-0.724	0	0	hypothetical protein	21518000
A0A2H1XBT3	NA	0	0	hypothetical protein	0
A0A2H1XBT4	-4.96	0	0	serine/threonine protein kinase	7251850
A0A2H1XBT6	4.13	0	0	NA	29204500
A0A2H1XBT7	3.69	0	0	membrane protein	3605100
A0A2H1XBT9	-5.93	0	0	peptidase M15	30818000
A0A2H1XBU0	3.57	0	0	hypothetical protein	15143000
A0A2H1XBU1	-3.64	0	0	hypothetical protein	73664500
A0A2H1XBU5	-0.537	0	0	NA	59417000
A0A2H1XBU7	4.4	0	0	hypothetical protein	5730300
A0A2H1XBU8	0.755	0	0	hypothetical protein	7451950
A0A2H1XBU9	-6.04	0	0	NA	40741500
A0A2H1XBV1	-0.832	0	0	hemolysin C-like protein	17714200
A0A2H1XBV3	1.98	0	0	hypothetical protein	309380000
A0A2H1XBV4	2.7	1	0	DNA gyrase subunit A	75916500
A0A2H1XBV7	2.45	0	0	hypothetical protein	988600
A0A2H1XBV8	NA	0	0	thioesterase	0
A0A2H1XBV9	-1.78	1	0	signal transduction protein	27580000
A0A2H1XBW0	1.14	0	0	NA	3809050
A0A2H1XBW1	3.19	0	0	multidrug transporter AcrB	3815150
A0A2H1XBW2	-4.55	0	0	acyl-[acyl-carrier-protein]--UDP-N- acetylglucosamine O-acyltransferase	196980000
A0A2H1XBW3	-2.09	0	0	3-beta hydroxysteroid dehydrogenase	15179000
A0A2H1XBW5	-3.23	0	0	tRNA uridine-5-carboxymethylaminomethyl(34) synthesis enzyme MnmG	2400300
A0A2H1XBW9	2.45	0	0	serine phosphatase	10477500
A0A2H1XBX1	-2.81	0	0	hypothetical protein	11297700
A0A2H1XBX2	-2.4	0	0	ABC transporter substrate-binding protein	36839000
A0A2H1XBX4	-3.26	0	0	NA	14813000
A0A2H1XBX6	-3.43	0	0	hypothetical protein	7990850
A0A2H1XBX7	3.43	0	0	cell division protein Fic	3004800
A0A2H1XBX8	4.07	0	0	hypothetical protein	19559000
A0A2H1XBY0	0.486	0	0	hypothetical protein	800895
A0A2H1XBY1	-2.41	1	0	response regulator	90072000
A0A2H1XBY3	3.45	0	0	hypothetical protein	27687000
A0A2H1XBY4	6.88	0	0	multidrug transporter AcrB	5318850
A0A2H1XBY5	4.85	0	0	TolC family protein	1370200
A0A2H1XBY7	-2.15	0	0	hypothetical protein	65997500
A0A2H1XBY8	2.79	0	0	methyl-accepting chemotaxis protein	107456000
A0A2H1XBZ0	0.665	1	0	DNA mismatch repair protein MutL	17326500
A0A2H1XBZ1	2.4	0	0	CDP-diglyceride synthetase	0
A0A2H1XBZ2	-0.706	0	0	galactokinase	429050
A0A2H1XBZ3	-1.11	0	0	hypothetical protein	24298500
A0A2H1XBZ4	-0.0332	0	0	UDP-N-acetylenolpyruvoylglucosamine reductase	5620000
A0A2H1XBZ6	2.08	0	0	amidase	18888500
A0A2H1XBZ9	1.45	0	0	hypothetical protein	0
A0A2H1XC00	1.56	0	0	protein kinase	12490500
A0A2H1XC01	-1.17	0	0	hypothetical protein	14707900
A0A2H1XC02	-4.84	0	0	methionine--tRNA ligase	75035000
A0A2H1XC03	-5.66	0	0	crotonase	98969000
A0A2H1XC04	2.86	0	0	hypothetical protein	11496100
A0A2H1XC06	4.4	0	0	signal peptide peptidase SppA	132930000
A0A2H1XC07	1.34	0	0	hypothetical protein	1385500
A0A2H1XC10	-0.299	0	0	histidine kinase	33081500
A0A2H1XC11	-4.5	1	0	two-component system response regulator	191315000
A0A2H1XC12	-7.61	0	0	glucose-6-phosphate isomerase	22714000
A0A2H1XC15	3.36	0	0	membrane protein	3439850
A0A2H1XC16	-2.45	0	0	hypothetical protein	45752000
A0A2H1XC18	-6.79	0	0	hypothetical protein	157830000
A0A2H1XC20	2.92	0	0	NA	21642500
A0A2H1XC22	-3.1	1	0	hybrid sensor histidine kinase/response regulator	7986350
A0A2H1XC23	-8.48	0	0	5'/3'-nucleotidase SurE	62208000
A0A2H1XC24	-7.74	0	0	dihydroxy-acid dehydratase	61555500
A0A2H1XC25	NA	0	0	DedA family protein	91980
A0A2H1XC26	7.97	1	0	cAMP-binding protein	33078000
A0A2H1XC27	-4.14	0	0	hypothetical protein	30800000
A0A2H1XC28	-4.48	0	0	sigma-54 modulation protein	288805000
A0A2H1XC31	-1.98	0	0	hypothetical protein	11923000
A0A2H1XC32	-0.335	0	0	NA	7110850
A0A2H1XC33	-3.61	0	0	epimerase	4764800
A0A2H1XC38	-6.02	0	0	hypothetical protein	72356500
A0A2H1XC40	4.12	0	0	NA	5067900
A0A2H1XC41	-4.71	0	0	hypothetical protein	18304000
A0A2H1XC42	-5.58	0	0	sulfate transporter subunit	68481000
A0A2H1XC43	0.0673	0	0	N-acetyltransferase	9522600
A0A2H1XC44	-4.78	0	0	hypothetical protein	11765150
A0A2H1XC46	-2.65	0	0	pyridoxine/pyridoxamine 5'-phosphate oxidase	7490850
A0A2H1XC47	3.09	0	0	lipoprotein ABC transporter ATP-binding protein LolD	4509650
A0A2H1XC49	NA	0	0	membrane-bound O-acyltransferase family protein	0
A0A2H1XC50	4.02	0	0	export protein	29747500
A0A2H1XC53	0.698	0	0	sulfate ABC transporter permease subunit CysW	837470
A0A2H1XC54	-2.12	0	0	hypothetical protein	20682000
A0A2H1XC56	-1.17	1	0	DNA-directed RNA polymerase sigma-70 factor	122995500
A0A2H1XC57	1.04	0	0	NA	2279250
A0A2H1XC58	-3.14	0	0	rRNA (cytidine-2'-O-)-methyltransferase	1222700
A0A2H1XC64	-4.22	0	0	NA	630670
A0A2H1XC66	0.0918	0	0	hypothetical protein	19364000
A0A2H1XC67	-2.58	1	0	ATPase AAA	2379000
A0A2H1XC68	0.456	0	0	hypothetical protein	102851000
A0A2H1XC69	-4.64	0	0	50S ribosomal protein L11 methyltransferase	10034150
A0A2H1XC71	1.42	0	0	3-methyladenine DNA glycosylase	619720
A0A2H1XC72	-5.77	0	0	SAM-dependent methyltransferase	20620000
A0A2H1XC73	-4.85	0	0	metallophosphatase	37619000
A0A2H1XC74	NA	0	0	hypothetical protein	1597400
A0A2H1XC76	-3.35	0	0	adenylate cyclase	10022200
A0A2H1XC77	4.55	0	0	hypothetical protein	26456000
A0A2H1XC78	6.39	0	0	membrane protein	1880300
A0A2H1XC81	2.87	0	0	NA	88085
A0A2H1XC82	1.26	0	0	hypothetical protein	6011550
A0A2H1XC84	1.51	0	0	sulfate/thiosulfate import ATP-binding protein CysA	21129500
A0A2H1XC85	-5.98	0	0	acetoacetyl-CoA synthetase	18422000
A0A2H1XC86	-3.18	0	0	hypothetical protein	3362650
A0A2H1XC87	-4.45	0	0	hypothetical protein	50286500
A0A2H1XC91	1.17	0	0	hypothetical protein	56587000
A0A2H1XC92	-6.84	0	0	hypothetical protein	23026500
A0A2H1XC93	3.06	0	0	hypothetical protein	678145
A0A2H1XC94	NA	0	0	AI-2E family transporter	0
A0A2H1XC95	3.37	0	0	outer membrane fatty-acid transporter	402895000
A0A2H1XC98	6.32	0	0	NA	2026800
A0A2H1XCA0	5.59	0	0	chemotaxis protein	2035050
A0A2H1XCA3	-0.445	0	0	hypothetical protein	16816500
A0A2H1XCA4	0.381	0	0	hypothetical protein	3979600
A0A2H1XCA6	7.39	0	0	oxidoreductase	2768650
A0A2H1XCA9	4.72	0	0	multidrug transporter	82173500
A0A2H1XCB0	-2.79	NA	NA	NA	NA
A0A2H1XCB0;A0A2H1XAY7	NA	0	0	NA	20864000
A0A2H1XCB3	-0.484	0	0	NA	4829750
A0A2H1XCB4	-4.5	1	0	response regulator	79013000
A0A2H1XCB7	2.51	0	0	hypothetical protein	7634050
A0A2H1XCB8	-4.68	0	0	acyl-CoA dehydrogenase	209125000
A0A2H1XCB9	-2.56	0	0	hydrolase	2389650
A0A2H1XCC0	0.34	0	0	hypothetical protein	10816750
A0A2H1XCC2	0.365	0	0	permease	4341150
A0A2H1XCC4	0.32	0	0	hypothetical protein	25032000
A0A2H1XCC6	-2.39	0	0	transcriptional regulator	6279500
A0A2H1XCC7	-2.98	0	0	phosphoribosyl-AMP cyclohydrolase	8735700
A0A2H1XCC8	-0.82	0	0	hypothetical protein	362130
A0A2H1XCC9	-2.48	0	0	N utilization substance protein B	22365000
A0A2H1XCD3	-1.81	0	0	homoserine dehydrogenase	52062500
A0A2H1XCD4	-0.84	0	0	phosphohydrolase	1606800
A0A2H1XCD7	-8.25	0	0	adenosine kinase	46957000
A0A2H1XCD8	-3.33	0	0	dimethylglycine dehydrogenase	49894500
A0A2H1XCE1	1.26	0	0	hypothetical protein	11891200
A0A2H1XCE2	-7.16	0	0	glycine--tRNA ligase	29532500
A0A2H1XCE3	-0.867	0	0	aminodeoxychorismate lyase	62400000
A0A2H1XCE4	-7.16	0	0	acyl-CoA dehydrogenase	42577000
A0A2H1XCE8	-0.352	0	0	glycosyl hydrolase	4882950
A0A2H1XCF0	3.51	0	0	hypothetical protein	31755500
A0A2H1XCF1	-3.77	0	0	hypothetical protein	11105350
A0A2H1XCF2	-4.17	0	0	anti-sigma factor antagonist	149111000
A0A2H1XCF3	-1.07	0	0	hypothetical protein	190858
A0A2H1XCF4	-3.78	0	0	hypothetical protein	2361150
A0A2H1XCF5	-7.87	0	0	hypothetical protein	157760000
A0A2H1XCF7	1.28	1	0	TetR family transcriptional regulator	16730500
A0A2H1XCF9	4.26	0	0	hypothetical protein	2021950
A0A2H1XCG0	-1.4	0	0	Tdh-like protein	924525
A0A2H1XCG2	-0.221	0	0	hypothetical protein	21306500
A0A2H1XCG3	2.46	0	0	NA	27550000
A0A2H1XCG4	-0.201	0	0	hypothetical protein	11182600
A0A2H1XCG6	5.68	0	0	carbonic anhydrase	5781600
A0A2H1XCG7	-1.04	0	0	hypothetical protein	9736100
A0A2H1XCG8	-1.27	0	0	hypothetical protein	5688550
A0A2H1XCG9	2.64	0	0	hypothetical protein	1861250
A0A2H1XCH0	-3.51	1	0	ABC transporter ATP-binding protein	4979850
A0A2H1XCH3	-4.17	0	0	hypothetical protein	118260000
A0A2H1XCH4	-3.74	0	0	2-isopropylmalate synthase	7388150
A0A2H1XCH5	-0.471	0	0	hypothetical protein	564795
A0A2H1XCH6	0.761	0	0	hypothetical protein	67590000
A0A2H1XCI1	3.14	0	0	fatty acid transporter	4294450
A0A2H1XCI3	-0.634	0	0	hypothetical protein	1394160
A0A2H1XCI6	-1.18	1	0	DNA-directed RNA polymerase sigma-70 factor	49380500
A0A2H1XCI7	-1.13	0	0	hypothetical protein	8472300
A0A2H1XCI9	-1.94	0	0	3-ketoacyl-CoA thiolase	239665000
A0A2H1XCJ1	3.18	0	0	hypothetical protein	5263000
A0A2H1XCJ4	0.64	0	0	DoxX family membrane protein	11692300
A0A2H1XCJ5	-3.17	0	0	NADH-quinone oxidoreductase subunit B	53157000
A0A2H1XCJ6	-4.61	0	0	NA	5969500
A0A2H1XCJ8	-9.03	1	0	cAMP-binding protein	270360000
A0A2H1XCJ9	-2.44	0	0	hypothetical protein	7282950
A0A2H1XCK1	-0.868	0	0	sigma factor regulatory protein FecR	27827000
A0A2H1XCK4	-1.81	0	0	NADH-quinone oxidoreductase subunit D	79742500
A0A2H1XCK7	-2.54	0	0	stress response kinase A	2815750
A0A2H1XCK9	2.76	0	0	NADH-quinone oxidoreductase subunit N	528095
A0A2H1XCL0	-0.064	0	0	hypothetical protein	2718500
A0A2H1XCL2	1.49	0	0	hypothetical protein	0
A0A2H1XCL8	-1.23	0	0	radical SAM protein	17072000
A0A2H1XCM2	-0.76	0	0	hypothetical protein	19012500
A0A2H1XCM3	1.2	0	0	NADH dehydrogenase	2475450
A0A2H1XCM4	2.2	0	0	aldehyde dehydrogenase	102415000
A0A2H1XCM5	0.277	0	0	N-acetylmuramoyl-L-alanine amidase	15836500
A0A2H1XCM7	-3.76	0	0	NADH-quinone oxidoreductase subunit F	57938500
A0A2H1XCM8	-2.17	0	0	helicase	114875000
A0A2H1XCN1	-1.73	0	0	histone deacetylase	8601300
A0A2H1XCN2	-0.708	0	0	hypothetical protein	34244500
A0A2H1XCN3	4.18	0	0	NADH dehydrogenase (ubiquinone) subunit M	7584150
A0A2H1XCN4	0.54	0	0	hypothetical protein	681870
A0A2H1XCN6	-4.06	0	0	hypothetical protein	227360000
A0A2H1XCN7	-4.18	0	0	gamma-glutamyl-phosphate reductase	86566500
A0A2H1XCN8	-0.735	0	0	hypothetical protein	28294500
A0A2H1XCN9	-0.92	0	0	6,7-dimethyl-8-ribityllumazine synthase	114526000
A0A2H1XCP0	0.0308	0	0	TIGR02757 family protein	1221900
A0A2H1XCP2	-9.01	0	0	acyl dehydratase	615150000
A0A2H1XCP3	4.21	0	0	flagellar M-ring protein FliF	42350000
A0A2H1XCP5	-0.535	0	0	GyrI-like domain-containing protein	138535000
A0A2H1XCP6	4.03	0	0	dolichyl-phosphate-mannose--protein mannosyltransferase	15466500
A0A2H1XCP7	4.57	0	0	NADH dehydrogenase	4904550
A0A2H1XCQ1	3.8	0	0	NADH dehydrogenase	30793500
A0A2H1XCQ2	-2.19	1	0	RNA polymerase sigma factor WhiG	158715000
A0A2H1XCQ3	0.93	0	0	hypothetical protein	17069000
A0A2H1XCQ4	-1.31	NA	NA	NA	NA
A0A2H1XCQ4;A0A2H1XKT8	NA	0	0	NA	3030650
A0A2H1XCQ5	-0.308	0	0	hypothetical protein	1578450
A0A2H1XCQ7	-6.75	0	0	2,3-bisphosphoglycerate-independent phosphoglycerate mutase	32775500
A0A2H1XCQ8	-5.27	0	0	GTPase ObgE	22857000
A0A2H1XCR0	-3.26	0	0	membrane protein	69628500
A0A2H1XCR1	3.19	0	0	flagellar motor switch protein FliN	107895500
A0A2H1XCR2	NA	0	0	NADH-quinone oxidoreductase subunit K	0
A0A2H1XCR3	-5.92	0	0	VOC family protein	13285000
A0A2H1XCR4	3.07	0	0	hypothetical protein	6003650
A0A2H1XCR5	-5.92	0	0	enoyl-CoA hydratase	178750000
A0A2H1XCR6	-0.823	0	0	23S rRNA (adenine(2503)-C(2))-methyltransferase RlmN	787070
A0A2H1XCR7	-1.29	1	0	TetR family transcriptional regulator	11039900
A0A2H1XCR8	-1.52	1	0	DNA-binding response regulator	89508500
A0A2H1XCS1	-3.05	0	0	hypothetical protein	8724850
A0A2H1XCS4	-4.92	0	0	2-Cys peroxiredoxin	884390000
A0A2H1XCS5	-7.28	0	0	methylglyoxal synthase	39827500
A0A2H1XCS6	-1.71	0	0	hypothetical protein	9724100
A0A2H1XCS7	-0.788	0	0	membrane protein	7497550000
A0A2H1XCS8	-7.37	0	0	type III pantothenate kinase	31846500
A0A2H1XCT2	-2.68	0	0	anti-sigma factor antagonist	117560000
A0A2H1XCT3	-3.79	0	0	thioesterase	15429000
A0A2H1XCT4	-1.87	1	0	MarR family transcriptional regulator	40550000
A0A2H1XCT6	-0.166	0	0	DUF962 family protein	1729100
A0A2H1XCT7	1.36	0	0	hypothetical protein	51007000
A0A2H1XCT8	1.67	0	0	50S ribosomal protein L21	295215000
A0A2H1XCT9	2.51	0	0	hypothetical protein	1085140
A0A2H1XCU3	1.92	0	0	alpha/beta hydrolase	36600500
A0A2H1XCU4	3.01	0	0	NADH-quinone oxidoreductase subunit H	14601500
A0A2H1XCU5	-6.09	0	0	anti-sigma factor antagonist	194830000
A0A2H1XCU7	-5.86	0	0	UDP-N-acetylmuramoyl-L-alanine--D-glutamate ligase	4430900
A0A2H1XCU9	-0.888	0	0	hydrolase	13016500
A0A2H1XCV0	-0.708	1	0	DNA-directed RNA polymerase sigma-70 factor	18769000
A0A2H1XCV4	-7.45	0	0	thymidylate kinase	18554500
A0A2H1XCV5	-1.21	0	0	acetyl-CoA acetyltransferase	483265000
A0A2H1XCV8	-2.5	0	0	NADH dehydrogenase	160055000
A0A2H1XCW1	0.933	0	0	4-hydroxythreonine-4-phosphate dehydrogenase	16473000
A0A2H1XCW5	3.03	0	0	NA	19078000
A0A2H1XCW8	2.12	0	0	hypothetical protein	29830000
A0A2H1XCW9	-4.6	1	0	Holliday junction branch migration DNA helicase RuvB	10806850
A0A2H1XCX0	1.66	0	0	50S ribosomal protein L27	72719000
A0A2H1XCX1	-1.43	0	0	transglycosylase	32495000
A0A2H1XCX2	0.36	0	0	NA	84373000
A0A2H1XCX4	NA	0	0	serine protease	247760
A0A2H1XCX5	-0.485	0	0	serine protease	1005770000
A0A2H1XCX7	-5.35	0	0	arabinose kinase	3326100
A0A2H1XCX9	-9.7	0	0	translation initiation factor IF-1	257845000
A0A2H1XCY0	-1.29	0	0	cell division protein	545520000
A0A2H1XCY2	-6.12	0	0	indole-3-glycerol-phosphate synthase	34713500
A0A2H1XCY4	-0.401	0	0	hypothetical protein	43966500
A0A2H1XCY5	-2.79	0	0	nicotinate-nicotinamide nucleotide adenylyltransferase	2209600
A0A2H1XCY8	1.8	0	0	preprotein translocase subunit SecY	18071000
A0A2H1XCY9	3.5	0	0	50S ribosomal protein L24	290625000
A0A2H1XCZ0	0.898	0	0	SAM-dependent methyltransferase	281570
A0A2H1XCZ1	-6.11	0	0	biotin--[acetyl-CoA-carboxylase] ligase	112581000
A0A2H1XCZ2	-1.43	0	0	SAM-dependent methyltransferase	1556250
A0A2H1XCZ3	4.38	0	0	rod shape-determining protein RodA	10011100
A0A2H1XCZ4	-2.89	0	0	NA	1938450
A0A2H1XCZ5	-6.09	0	0	hydroxymethylglutaryl-CoA lyase	30797000
A0A2H1XCZ6	-1.42	0	0	50S ribosomal protein L23	421180000
A0A2H1XCZ7	-6.52	0	0	aspartate carbamoyltransferase	42247500
A0A2H1XCZ8	3.73	0	0	hypothetical protein	4625700
A0A2H1XCZ9	-1.52	0	0	hypothetical protein	2124450
A0A2H1XD00	-0.3	0	0	DNA methyltransferase	25349000
A0A2H1XD01	-0.515	0	0	30S ribosomal protein S17	78064500
A0A2H1XD02	-7.27	0	0	LL-diaminopimelate aminotransferase	138255000
A0A2H1XD03	-2.14	0	0	50S ribosomal protein L30	133135000
A0A2H1XD05	1.02	0	0	hypothetical protein	2987000
A0A2H1XD06	-0.433	0	0	30S ribosomal protein S13	285135000
A0A2H1XD08	0.136	0	0	50S ribosomal protein L3	560960000
A0A2H1XD09	1.69	0	0	hypothetical protein	8594650
A0A2H1XD10	-4.11	1	0	TetR family transcriptional regulator	7900550
A0A2H1XD12	2.44	0	0	50S ribosomal protein L16	408340000
A0A2H1XD13	4.07	1	0	DNA-directed RNA polymerase subunit alpha	825565000
A0A2H1XD14	0.0391	0	0	50S ribosomal protein L5	590670000
A0A2H1XD17	-0.25	0	0	30S ribosomal protein S11	474985000
A0A2H1XD18	1.2	0	0	30S ribosomal protein S4	229885000
A0A2H1XD20	3.82	0	0	histidine kinase	4582300
A0A2H1XD21	-2.38	0	0	50S ribosomal protein L10	422265000
A0A2H1XD22	-2.59	0	0	elongation factor Tu	4885950000
A0A2H1XD23	0.188	0	0	hypothetical protein	7949350
A0A2H1XD24	0.997	0	0	Fe-S oxidoreductase	218230000
A0A2H1XD25	0.655	0	0	50S ribosomal protein L2	398205000
A0A2H1XD26	1.12	0	0	50S ribosomal protein L18	127710000
A0A2H1XD27	-5.29	0	0	citrate (Si)-synthase	489430000
A0A2H1XD28	1.1	0	0	hypothetical protein	283325000
A0A2H1XD29	-0.813	0	0	50S ribosomal protein L6	300270000
A0A2H1XD30	4.34	1	0	DNA-directed RNA polymerase subunit beta	497405000
A0A2H1XD33	-1.57	0	0	30S ribosomal protein S8	368605000
A0A2H1XD35	0.613	0	0	50S ribosomal protein L22	520535000
A0A2H1XD36	-6.73	0	0	phosphatase	26334500
A0A2H1XD38	0.922	0	0	30S ribosomal protein S19	344780000
A0A2H1XD39	-6.54	0	0	hypothetical protein	214440000
A0A2H1XD41	3.32	0	0	hypothetical protein	4374800
A0A2H1XD44	1.89	0	0	hypothetical protein	16898000
A0A2H1XD45	0.378	0	0	Holliday junction DNA helicase	3406150
A0A2H1XD47	1.06	0	0	50S ribosomal protein L17	363445000
A0A2H1XD48	-3.8	0	0	peptidase M16	47268000
A0A2H1XD49	-6.54	0	0	thioredoxin family protein	99809500
A0A2H1XD51	-4.14	0	0	carbamoyl phosphate synthase large subunit	52255500
A0A2H1XD52	-0.603	0	0	NA	4060500
A0A2H1XD55	-3.15	0	0	anti-sigma factor antagonist	106881500
A0A2H1XD56	-0.421	0	0	50S ribosomal protein L1	306840000
A0A2H1XD58	0.228	0	0	sulfatase	2637600
A0A2H1XD59	1.37	0	0	DUF5009 domain-containing protein	0
A0A2H1XD60	2.04	0	0	flagellar filament outer layer protein Flaa	913875000
A0A2H1XD61	-1.67	0	0	30S ribosomal protein S9	497180000
A0A2H1XD63	0.275	0	0	preprotein translocase subunit SecE	59671000
A0A2H1XD67	-0.53	0	0	30S ribosomal protein S5	476255000
A0A2H1XD68	-3.88	0	0	transcription termination/antitermination factor NusG	420210000
A0A2H1XD69	-3.75	0	0	O-methyltransferase	2360000
A0A2H1XD70	-1.38	0	0	50S ribosomal protein L11	224845000
A0A2H1XD72	-0.634	0	0	30S ribosomal protein S7	454355000
A0A2H1XD73	3.51	0	0	hypothetical protein	1117095
A0A2H1XD74	0.804	0	0	lipoprotein	199645000
A0A2H1XD75	-0.257	0	0	hypothetical protein	4846200
A0A2H1XD76	1.12	0	0	30S ribosomal protein S3	205490000
A0A2H1XD77	-8.56	0	0	adenylate kinase	470520000
A0A2H1XD82	1.48	0	0	histidine phosphatase family protein	7205500
A0A2H1XD84	-2.72	0	0	cysteine protease	246340000
A0A2H1XD85	0.94	0	0	hypothetical protein	8930750
A0A2H1XD86	-6.88	0	0	elongation factor G-like protein	7771000
A0A2H1XD87	-3.55	0	0	hypothetical protein	32444500
A0A2H1XD89	0.0292	0	0	50S ribosomal protein L14	232680000
A0A2H1XD91	-2.97	0	0	NA	4781450
A0A2H1XD92	-3.39	0	0	hypothetical protein	18322000
A0A2H1XD93	2.49	0	0	hypothetical protein	22919500
A0A2H1XD95	2.44	0	0	endoflagellar filament sheath protein	900090000
A0A2H1XD98	2.77	0	0	50S ribosomal protein L4	603860000
A0A2H1XD99	4.8	0	0	hypothetical protein	1677055
A0A2H1XDA4	0.741	1	0	REC domain-containing phosphodiesterase	1237930
A0A2H1XDA5	-2.1	0	0	hypothetical protein	3258650
A0A2H1XDA6	0.759	0	0	hypothetical protein	46202500
A0A2H1XDA8	-7.78	0	0	4-hydroxybutyrate CoA-transferase	15703500
A0A2H1XDB1	-3.56	0	0	ABC transporter ATP-binding protein	6592250
A0A2H1XDB2	2.94	0	0	30S ribosomal protein S12	285520000
A0A2H1XDB3	-6.35	0	0	phosphoribosylformylglycinamidine synthase	98790500
A0A2H1XDB6	-6.24	0	0	hypothetical protein	11689500
A0A2H1XDB7	-0.715	1	0	cAMP-binding protein	99025000
A0A2H1XDB9	-6.11	0	0	YebC/PmpR family DNA-binding transcriptional regulator	253360000
A0A2H1XDC0	-6.84	0	0	hydroxyethylthiazole kinase	71934000
A0A2H1XDC1	3.63	0	0	lipid II flippase MurJ	1975600
A0A2H1XDC2	-4.78	0	0	alanine--tRNA ligase	63398000
A0A2H1XDC3	-1.31	0	0	PhoU family transcriptional regulator	13751000
A0A2H1XDC4	-0.316	0	0	acyltransferase	198670
A0A2H1XDC5	6.03	0	0	hypothetical protein	773000
A0A2H1XDC6	-4.35	0	0	alpha/beta hydrolase	8529800
A0A2H1XDC7	-6.23	0	0	acyl-CoA dehydrogenase	26176000
A0A2H1XDC9	-4.3	0	0	50S ribosomal protein L7/L12	5678200000
A0A2H1XDD1	2.53	1	0	histidine kinase	24270000
A0A2H1XDD3	-0.379	0	0	hypothetical protein	247605000
A0A2H1XDD4	-3.53	0	0	phosphotransferase family protein	3180500
A0A2H1XDD5	1.72	0	0	hypothetical protein	664820000
A0A2H1XDD8	3.18	1	0	histidine kinase	457855
A0A2H1XDD9	-2.98	0	0	thiamine-monophosphate kinase	3999700
A0A2H1XDE0	-5.32	1	0	transcriptional repressor	37694000
A0A2H1XDE2	-2.56	0	0	phospholipase	1941960
A0A2H1XDE3	3.2	0	0	hypothetical protein	1591100
A0A2H1XDE4	3.16	0	0	hypothetical protein	42113500
A0A2H1XDE5	-4.4	0	0	catalase	367210000
A0A2H1XDE8	-0.604	0	0	hypothetical protein	2367550
A0A2H1XDE9	-2.87	0	0	peptidase M16	46178500
A0A2H1XDF5	0.0914	0	0	iron dicitrate transporter FecR	516570000
A0A2H1XDF6	1.65	0	0	anti-sigma factor antagonist	34365000
A0A2H1XDF8	-8.67	0	0	VOC family protein	598315000
A0A2H1XDF9	-6.36	0	0	enoyl-CoA hydratase	55732500
A0A2H1XDG1	-1.5	0	0	NA	458210
A0A2H1XDG2	-1.05	0	0	hypothetical protein	35988500
A0A2H1XDG3	4.86	0	0	serine phosphatase	1267800
A0A2H1XDG4	1.27	0	0	chemotaxis protein-glutamate methylesterase	2166970
A0A2H1XDG6	3.66	0	0	symporter	1662000
A0A2H1XDG7	-0.911	1	0	transcriptional regulator	236585000
A0A2H1XDG8	-1.34	NA	NA	NA	NA
A0A2H1XDG8;REV__A0A2H1XGY1	NA	0	0	NA	29147000
A0A2H1XDG9	0.715	0	0	hypothetical protein	47799500
A0A2H1XDH0	-2.57	0	0	hypothetical protein	331060000
A0A2H1XDI2	1	0	0	hypothetical protein	93414500
A0A2H1XDI4	-7.13	0	0	aldo/keto reductase	11113850
A0A2H1XDI7	-3.58	0	0	alpha/beta hydrolase	6077800
A0A2H1XDI8	-7.72	0	0	asparagine--tRNA ligase	57308500
A0A2H1XDI9	5.09	0	0	flagellar basal body rod protein subunit C	2167250
A0A2H1XDJ0	-6.31	0	0	cysteine--tRNA ligase	14576500
A0A2H1XDJ1	-2.15	0	0	acetylesterase	49760500
A0A2H1XDJ5	3.32	0	0	hypothetical protein	26775000
A0A2H1XDJ6	-1.74	1	0	NA	29596500
A0A2H1XDJ7	4.94	0	0	hypothetical protein	865915000
A0A2H1XDJ9	-6.72	0	0	bifunctional methylenetetrahydrofolate dehydrogenase/methenyltetrahydrofolate cyclohydrolase	62388000
A0A2H1XDK1	3.01	0	0	TIGR04454 family lipoprotein	908710000
A0A2H1XDK2	5.12	0	0	hypothetical protein	11804500
A0A2H1XDK3	-0.182	0	0	hypothetical protein	2438850
A0A2H1XDK4	-0.0772	0	0	twin-arginine translocase TatA/TatE family subunit	154180000
A0A2H1XDK5	-0.509	0	0	anti-sigma factor antagonist	18274500
A0A2H1XDK7	-5.15	0	0	thiol reductase thioredoxin	536785000
A0A2H1XDK8	NA	0	0	NA	38251
A0A2H1XDK9	-2.13	1	0	helicase	3937250
A0A2H1XDL0	1.16	0	0	hypothetical protein	284055000
A0A2H1XDL2	3.35	0	0	hypothetical protein	52090500
A0A2H1XDL3	5	0	0	lipoprotein LipL46	2077200000
A0A2H1XDL4	-4.39	0	0	hypothetical protein	15392000
A0A2H1XDL6	2.99	0	0	hypothetical protein	5174500
A0A2H1XDL8	0.14	0	0	ferredoxin	2779700
A0A2H1XDL9	1.88	0	0	hydrolase	5321350
A0A2H1XDM0	-4.39	0	0	NA	6799000
A0A2H1XDM1	-3.12	0	0	HD family phosphohydrolase	59447000
A0A2H1XDM2	4.28	0	0	succinate dehydrogenase	238550000
A0A2H1XDM3	2.01	0	0	flagellin	2570500000
A0A2H1XDM6	-4.06	0	0	acyl-CoA dehydrogenase	91262500
A0A2H1XDM7	3.91	0	0	succinate dehydrogenase flavoprotein subunit	226860000
A0A2H1XDM8	3.48	0	0	hypothetical protein	9509900
A0A2H1XDM9	-7.16	0	0	adenine phosphoribosyltransferase	106706000
A0A2H1XDN0	-1.03	0	0	PaaI thioesterase	0
A0A2H1XDN2	-3.89	0	0	hypothetical protein	116638500
A0A2H1XDN3	2.07	0	0	pyruvate dehydrogenase (acetyl-transferring) E1 component subunit alpha	49632500
A0A2H1XDN4	5.12	0	0	bifunctional dihydrolipoyllysine-residue acetyltransferase/dihydrolipoyllysine-residue succinyltransferase	59210000
A0A2H1XDN5	3.83	0	0	hypothetical protein	30078000
A0A2H1XDN6	-4.9	0	0	23S rRNA (guanosine(2251)-2'-O)-methyltransferase RlmB	4548500
A0A2H1XDN7	-7.4	0	0	D-3-phosphoglycerate dehydrogenase	102626000
A0A2H1XDN9	2.58	0	0	twin-arginine translocase subunit TatC	4413050
A0A2H1XDP0	-6.17	0	0	RNA-binding protein	6298150000
A0A2H1XDP1	-3.28	1	0	hybrid sensor histidine kinase/response regulator	35829500
A0A2H1XDP2	1.48	0	0	hypothetical protein	76469500
A0A2H1XDP4	-0.177	0	0	hypothetical protein	3463450
A0A2H1XDP5	1.22	0	0	hypothetical protein	40618500
A0A2H1XDP6	-0.81	0	0	CDP-diacylglycerol--glycerol-3-phosphate 3-phosphatidyltransferase	2430450
A0A2H1XDP7	-3.02	0	0	hypothetical protein	53794000
A0A2H1XDQ0	-3.78	0	0	hypothetical protein	9998000
A0A2H1XDQ1	-2.09	0	0	hypothetical protein	2306950
A0A2H1XDQ2	0.388	0	0	NA	51517000
A0A2H1XDQ3	-2.85	0	0	16S rRNA (uracil(1498)-N(3))-methyltransferase	1419350
A0A2H1XDQ4	-1.32	0	0	NA	22854500
A0A2H1XDR2	0.576	0	0	hypothetical protein	32855000
A0A2H1XDR3	2.1	0	0	NA	632680
A0A2H1XDR6	-1.85	0	0	glycosyl transferase	6804300
A0A2H1XDR8	-8.22	1	0	ATP-dependent Clp protease ATP-binding protein ClpC	25633500
A0A2H1XDR9	-4.72	1	0	DNA-binding response regulator	5752100
A0A2H1XDS3	1.03	0	0	two-component system sensor histidine kinase CreC	324785
A0A2H1XDS5	-1.44	0	0	IMP dehydrogenase	82453000
A0A2H1XDS6	4.7	0	0	CusA/CzcA family heavy metal efflux RND transporter	9553100
A0A2H1XDS7	-5.06	0	0	elongation factor 4	28410000
A0A2H1XDS8	-5.68	0	0	[cytidine(C)-cytidine(C)-adenosine (A)]-adding enzyme	4730100
A0A2H1XDT1	-1.96	0	0	hypothetical protein	2335550
A0A2H1XDT3	-2.55	0	0	AbrB/MazE/SpoVT family DNA-binding domain-containing protein	5701900
A0A2H1XDT5	-4.34	0	0	hypothetical protein	9385700
A0A2H1XDT6	-0.817	0	0	FAD-binding protein	46880500
A0A2H1XDT7	0.848	0	0	hypothetical protein	3187150
A0A2H1XDT8	-4.96	0	0	thiamine phosphate synthase	9722500
A0A2H1XDT9	3.37	0	0	NA	41585500
A0A2H1XDU0	-6.88	0	0	lysine--tRNA ligase	39645500
A0A2H1XDU2	-0.246	0	0	glycosyltransferase	46389000
A0A2H1XDU5	2.65	0	0	hemolysin D	19599000
A0A2H1XDU6	-3.02	1	0	response regulator	182170000
A0A2H1XDU7	8.3	0	0	hypothetical protein	10854000
A0A2H1XDU8	3.64	0	0	hypothetical protein	18047500
A0A2H1XDU9	4.12	0	0	Lipid A core--O-antigen ligase	11326000
A0A2H1XDV0	4.32	0	0	NA	416645000
A0A2H1XDV1	-2.29	0	0	histidine kinase	1107080
A0A2H1XDV3	2.15	0	0	hypothetical protein	1603850
A0A2H1XDV4	3.23	0	0	hypothetical protein	20145000
A0A2H1XDV5	2.09	0	0	hypothetical protein	35425500
A0A2H1XDV6	-6.2	0	0	hypothetical protein	52188500
A0A2H1XDV8	-0.552	0	0	hypothetical protein	5474700
A0A2H1XDW4	2.54	0	0	cell envelope integrity protein CreD	60400
A0A2H1XDW5	-1.46	0	0	hypothetical protein	51913500
A0A2H1XDW6	-0.673	0	0	hypothetical protein	102086000
A0A2H1XDW7	3.1	0	0	hypothetical protein	6128150
A0A2H1XDW8	-2.21	0	0	glutamine amidotransferase	27388500
A0A2H1XDX0	-1.29	1	0	protein translocase subunit SecA	88750000
A0A2H1XDX2	0.601	0	0	hypothetical protein	18922500
A0A2H1XDX4	0.923	0	0	hypothetical protein	17048000
A0A2H1XDX7	0.992	0	0	flagellin	315280000
A0A2H1XDX9	-0.956	0	0	enolase	388715000
A0A2H1XDY3	-3.62	0	0	hypothetical protein	15157000
A0A2H1XDY7	2.14	0	0	pyruvate dehydrogenase subunit beta	78332000
A0A2H1XDZ0	1.36	0	0	hypothetical protein	39715000
A0A2H1XDZ2	-5.37	0	0	hypothetical protein	17802500
A0A2H1XDZ4	2.58	0	0	adenosine deaminase	49656000
A0A2H1XDZ5	-7.45	0	0	valine--tRNA ligase	34633000
A0A2H1XDZ7	-0.72	0	0	NA	354695
A0A2H1XDZ8	1.49	0	0	30S ribosomal protein S20	360890000
A0A2H1XDZ9	5.03	0	0	glucose-1-phosphate thymidylyltransferase	18772000
A0A2H1XE00	1.12	0	0	hypothetical protein	3580850
A0A2H1XE01	0.194	0	0	phosphoglucosamine mutase	86518500
A0A2H1XE02	-3.2	0	0	glutamine--fructose-6-phosphate aminotransferase	80600000
A0A2H1XE03	-1.18	0	0	NA	137335000
A0A2H1XE07	2.66	0	0	hypothetical protein	63068000
A0A2H1XE08	NA	0	0	hypothetical protein	2158300
A0A2H1XE12	7.11	0	0	TolC Outer membrane protein	4087300
A0A2H1XE15	-3.25	0	0	nucleoside-diphosphate-sugar pyrophosphorylase	3204050
A0A2H1XE17	0.0141	0	0	acriflavin resistance protein	41918
A0A2H1XE18	2.71	0	0	NA	10938550
A0A2H1XE20	-0.288	0	0	hypothetical protein	10216550
A0A2H1XE21	3.49	0	0	hypothetical protein	29239500
A0A2H1XE22	-6.4	0	0	threonine synthase	62349000
A0A2H1XE23	-5.4	0	0	ATP-dependent Clp protease proteolytic subunit	756930000
A0A2H1XE24	-7.23	0	0	glyoxalase	72213000
A0A2H1XE25	1.62	0	0	hypothetical protein	7601150
A0A2H1XE26	5.32	0	0	hypothetical protein	63504000
A0A2H1XE28	-6.01	0	0	peptide chain release factor 2	18536500
A0A2H1XE30	-3.8	0	0	NA	22603000
A0A2H1XE34	2.15	0	0	hypothetical protein	56484500
A0A2H1XE35	7.94	0	0	methyl-accepting chemotaxis protein	4119150
A0A2H1XE36	2.22	0	0	NA	205150
A0A2H1XE40	0.205	0	0	signal peptidase I	9067350
A0A2H1XE42	0.273	0	0	molecular chaperone DnaJ	33978500
A0A2H1XE45	-2.29	0	0	NA	1137475
A0A2H1XE46	-1.7	0	0	methylcrotonoyl-CoA carboxylase	22513000
A0A2H1XE47	2.45	0	0	membrane-bound O-acyltransferase family protein	741130
A0A2H1XE48	1.22	0	0	hypothetical protein	9410850
A0A2H1XE50	-1.44	0	0	oxidoreductase	122300000
A0A2H1XE51	2.19	0	0	hypothetical protein	90463000
A0A2H1XE53	-0.571	0	0	tetraacyldisaccharide 4'-kinase	6840100
A0A2H1XE55	-3.89	0	0	leucine--tRNA ligase	31754500
A0A2H1XE56	5.32	0	0	hypothetical protein	9965650
A0A2H1XE57	NA	0	0	hemolysin	0
A0A2H1XE59	-4.3	0	0	NA	2217650
A0A2H1XE62	-1.44	0	0	channel protein TolC	0
A0A2H1XE63	-5.6	0	0	nitrogen regulatory protein P-II	274500000
A0A2H1XE64	-0.782	0	0	hypothetical protein	317405
A0A2H1XE65	-6.71	0	0	histidinol-phosphate transaminase	19277500
A0A2H1XE67	-2.53	0	0	nucleotide exchange factor GrpE	139170000
A0A2H1XE69	NA	0	0	hypothetical protein	334900
A0A2H1XE70	-0.323	0	0	hypothetical protein	3905150
A0A2H1XE72	1.8	0	0	alpha/beta hydrolase	9829950
A0A2H1XE73	-4.58	0	0	EVE domain-containing protein	18031500
A0A2H1XE76	2.67	0	0	peptide ABC transporter substrate-binding protein	7179550
A0A2H1XE78	-3.8	0	0	transcriptional regulator	7699500
A0A2H1XE79	-0.373	0	0	hypothetical protein	40789000
A0A2H1XE80	4.27	0	0	ABC transporter ATP-binding protein	39723000
A0A2H1XE81	3.92	0	0	hypothetical protein	34501000
A0A2H1XE82	-5.63	0	0	RNA-binding protein	84226500
A0A2H1XE83	3.87	0	0	ABC transporter permease	14366500
A0A2H1XE84	-1.88	0	0	hypothetical protein	61229500
A0A2H1XE85	-0.137	0	0	NA	126781500
A0A2H1XE88	-1.99	0	0	hypothetical protein	544615
A0A2H1XE89	4.74	0	0	penicillin-binding protein 3	2400900
A0A2H1XE90	2.22	0	0	hypothetical protein	459985
A0A2H1XE93	0.0325	0	0	hypothetical protein	11390800
A0A2H1XE94	-6.47	0	0	NA	23308000
A0A2H1XE95	-1.96	0	0	lipoprotein signal peptidase	622150
A0A2H1XE96	-3.63	0	0	aminoacyl-tRNA hydrolase	126285000
A0A2H1XE98	2.3	0	0	MFS transporter	8392050
A0A2H1XEA2	2.59	0	0	hypothetical protein	3289650
A0A2H1XEA7	-2.95	1	0	transcription termination/antitermination protein NusA	352405000
A0A2H1XEA9	0.673	0	0	hypothetical protein	106365500
A0A2H1XEB0	-4.13	0	0	hypothetical protein	18957500
A0A2H1XEB3	6.3	0	0	spermidine synthase	7274600
A0A2H1XEB4	-4.53	0	0	hypothetical protein	5385500
A0A2H1XEB5	-3.29	0	0	ribosome silencing factor RsfS	15987000
A0A2H1XEB7	-5.63	0	0	hypothetical protein	78539500
A0A2H1XEB8	2.95	0	0	rhomboid family intramembrane serine protease	9348700
A0A2H1XEC0	-3.61	NA	NA	NA	NA
A0A2H1XEC0;REV__A0A2H1XEC0	NA	0	0	NA	7204600
A0A2H1XEC2	-5.27	1	0	WYL domain-containing protein	41273000
A0A2H1XEC3	-2.5	0	0	ribosome-binding factor A	7932650
A0A2H1XEC4	-1.65	0	0	ribose-phosphate pyrophosphokinase	165310000
A0A2H1XEC5	-1.69	1	0	NA	4322400
A0A2H1XEC6	-4.13	0	0	UDP-N-acetylglucosamine diphosphorylase	69979000
A0A2H1XEC7	-4.87	0	0	translational GTPase TypA	25722000
A0A2H1XEC8	-3.92	1	0	exodeoxyribonuclease V subunit gamma	3199750
A0A2H1XEC9	-6.81	0	0	acireductone synthase	23679000
A0A2H1XED0	3.03	1	0	HrcA family transcriptional regulator	8792600
A0A2H1XED4	10.7	0	0	hypothetical protein	5901300
A0A2H1XED7	-3.52	0	0	phosphomethylpyrimidine synthase ThiC	29976000
A0A2H1XED9	1.12	0	0	bifunctional ADP-dependent (S)-NAD(P)H-hydrate dehydratase/NAD(P)H-hydrate epimerase	12731000
A0A2H1XEE1	-2.29	0	0	carboxypeptidase	23830000
A0A2H1XEE2	-0.608	0	0	hypothetical protein	87815000
A0A2H1XEE4	-0.565	0	0	hypothetical protein	4533300
A0A2H1XEE5	0.98	0	0	NA	1219305
A0A2H1XEE6	4.12	0	0	mechanosensitive ion channel protein	9505450
A0A2H1XEE9	-1.02	0	0	peptidase M16	6502950
A0A2H1XEF1	2.93	0	0	hypothetical protein	0
A0A2H1XEF2	-3.67	0	0	hypothetical protein	1857050
A0A2H1XEF4	-3.04	0	0	polyribonucleotide nucleotidyltransferase	297590000
A0A2H1XEF5	-4.78	0	0	hypothetical protein	109527000
A0A2H1XEF6	1.21	0	0	30S ribosomal protein S15	361300000
A0A2H1XEF7	0.516	0	0	AbrB/MazE/SpoVT family DNA-binding domain-containing protein	29984500
A0A2H1XEF9	5.29	0	0	NA	46380000
A0A2H1XEG1	-2.46	0	0	50S ribosomal protein L25/general stress protein Ctc	484450000
A0A2H1XEG2	2.24	0	0	hypothetical protein	3297000
A0A2H1XEG3	-0.41	1	0	ATP-dependent DNA helicase RecQ	1963250
A0A2H1XEG4	-0.08	0	0	hypothetical protein	232765000
A0A2H1XEG5	-7.73	0	0	NA	12397350
A0A2H1XEG6	-0.874	0	0	adenylate/guanylate cyclase domain-containing protein	894280
A0A2H1XEH2	-0.551	NA	NA	NA	NA
A0A2H1XEH2;A0A2H1XBN9	NA	0	0	NA	3887200
A0A2H1XEH5	2.12	0	0	hypothetical protein	7512550
A0A2H1XEH6	-6.93	0	0	hypothetical protein	41492000
A0A2H1XEH9	2.21	0	0	NA	9675200
A0A2H1XEI0	4.22	0	0	cell envelope biogenesis protein TonB	28803000
A0A2H1XEI1	NA	0	0	hypothetical protein	0
A0A2H1XEI2	-4.22	0	0	WGR domain-containing protein	7312100
A0A2H1XEI3	2.78	0	0	PIN domain-containing protein	2025200
A0A2H1XEI4	0.897	0	0	hypothetical protein	4231850
A0A2H1XEI5	4.43	0	0	hypothetical protein	6110950
A0A2H1XEI6	-3.79	0	0	cAMP-binding protein	84326500
A0A2H1XEI7	-0.833	0	0	hypothetical protein	265265
A0A2H1XEI8	-1.37	0	0	lysophospholipase	10508000
A0A2H1XEJ2	2.58	0	0	hypothetical protein	5747800
A0A2H1XEJ3	-3.15	0	0	N-acetyltransferase	11059200
A0A2H1XEJ4	-0.138	0	0	peptidase	78124000
A0A2H1XEJ5	2.39	0	0	hypothetical protein	309855000
A0A2H1XEJ8	2.82	0	0	hypothetical protein	7046250
A0A2H1XEK1	0.339	0	0	hypothetical protein	13921500
A0A2H1XEK2	-0.322	0	0	ribosome assembly cofactor RimP	14074000
A0A2H1XEK3	4.64	0	0	TolC-like outer membrane efflux protein	59326000
A0A2H1XEK4	4.84	0	0	two-component sensor histidine kinase	2241650
A0A2H1XEK7	2.06	0	0	hypothetical protein	9714850
A0A2H1XEK8	-6.26	1	0	WYL domain-containing protein	72645500
A0A2H1XEK9	4.34	0	0	biopolymer transporter ExbD	20632000
A0A2H1XEL1	0.68	0	0	short-chain dehydrogenase	2845000
A0A2H1XEL3	4.8	0	0	TonB-dependent receptor	11772350
A0A2H1XEL5	3.87	0	0	biopolymer transporter TolQ	91946500
A0A2H1XEL6	-3.65	0	0	NA	3299050
A0A2H1XEL7	-5.46	1	0	ribonuclease D	44086000
A0A2H1XEL9	-3.78	1	0	exodeoxyribonuclease V subunit beta	2259800
A0A2H1XEM0	4.77	0	0	hypothetical protein	1295700000
A0A2H1XEM1	2.91	0	0	histidine kinase	521460
A0A2H1XEM2	-3.52	1	0	ATP-dependent DNA ligase	1149820
A0A2H1XEM3	2.8	0	0	NA	12315000
A0A2H1XEM5	3.56	0	0	hypothetical protein	75568500
A0A2H1XEM8	-0.38	0	0	hypothetical protein	137620000
A0A2H1XEM9	-6.99	1	0	DNA ligase (NAD(+)) LigA	24143500
A0A2H1XEN0	-0.224	0	0	strictosidine synthase	14927150
A0A2H1XEN2	3.88	0	0	hypothetical protein	13255000
A0A2H1XEN3	-1.06	0	0	acyl-CoA dehydrogenase	362475
A0A2H1XEN6	-4.59	0	0	MaoC-like acyl dehydratase	5902600
A0A2H1XEN9	-2.06	1	0	hypothetical protein	1093510
A0A2H1XEP0	-0.854	NA	NA	NA	NA
A0A2H1XEP0;A0A2H1XBR5	NA	0	0	NA	18780500
A0A2H1XEP1	-4.92	0	0	hypothetical protein	25930000
A0A2H1XEP3	-5.24	0	0	sulfurtransferase	28886000
A0A2H1XEP4	-5.51	0	0	hypothetical protein	12534000
A0A2H1XEP6	2.27	0	0	serine phosphatase	8233750
A0A2H1XEP7	-3.84	0	0	hypothetical protein	18089000
A0A2H1XEP8	2.64	0	0	CPBP family intramembrane metalloprotease domain-containing protein	1568140
A0A2H1XEP9	3.87	0	0	biopolymer transporter ExbD	25681500
A0A2H1XEQ1	-3.6	1	0	DNA-directed RNA polymerase sigma-70 factor	4415850
A0A2H1XEQ4	-2.98	0	0	coenzyme A pyrophosphatase	1609000
A0A2H1XEQ7	2.94	0	0	hypothetical protein	35388500
A0A2H1XEQ9	-1.26	0	0	alcohol dehydrogenase	95016000
A0A2H1XER1	-0.322	1	0	helix-turn-helix transcriptional regulator	11702000
A0A2H1XER4	-0.964	0	0	anti-sigma regulatory factor	656740
A0A2H1XER5	2.48	0	0	hypothetical protein	6815200
A0A2H1XER6	2.35	0	0	hypothetical protein	0
A0A2H1XER7	-0.959	0	0	hypothetical protein	38275000
A0A2H1XER8	1.92	0	0	hypothetical protein	0
A0A2H1XER9	-4.23	0	0	phosphoadenosine phosphosulfate reductase	6556350
A0A2H1XES0	-0.324	0	0	peptidase M23	36155500
A0A2H1XES1	-0.653	0	0	hypothetical protein	4827100
A0A2H1XES2	NA	0	0	hypothetical protein	0
A0A2H1XES4	0.13	0	0	hypothetical protein	213525000
A0A2H1XES5	-4.62	0	0	sulfate adenylyltransferase	5957200
A0A2H1XES6	-0.0632	0	0	NA	11357850
A0A2H1XES8	0.457	0	0	NA	44483000
A0A2H1XES9	-3.93	0	0	hypothetical protein	94043500
A0A2H1XET0	-8.44	0	0	nucleoside-diphosphate kinase	269235000
A0A2H1XET3	-4.58	0	0	isocitrate dehydrogenase	76949500
A0A2H1XET4	-1.43	0	0	SanA-like protein	5740650
A0A2H1XET5	4.52	0	0	chloride channel protein	2836000
A0A2H1XET8	-2.36	0	0	GMC family oxidoreductase	28224500
A0A2H1XET9	-1.53	1	0	methylase	21282000
A0A2H1XEU1	-1.73	0	0	hypothetical protein	8294700
A0A2H1XEU4	-2.03	0	0	nicotinate-nucleotide--dimethylbenzimidazole phosphoribosyltransferase	1460700
A0A2H1XEU5	-3.47	0	0	NA	6577800
A0A2H1XEU6	-4.16	0	0	NA	4772100
A0A2H1XEU7	2.31	0	0	hypothetical protein	1584380
A0A2H1XEU8	-7.72	0	0	argininosuccinate synthase	45799000
A0A2H1XEU9	-4.5	0	0	ferredoxin	9932950
A0A2H1XEV0	-0.786	1	0	DNA gyrase subunit A	169595000
A0A2H1XEV1	-4.69	0	0	NADH-quinone oxidoreductase subunit E	37489500
A0A2H1XEV3	0.938	0	0	hypothetical protein	16379000
A0A2H1XEV4	-7.91	0	0	bifunctional ornithine acetyltransferase/N-acetylglutamate synthase	25287500
A0A2H1XEV5	-5.13	0	0	phenylalanine--tRNA ligase subunit alpha	27359000
A0A2H1XEV7	-6.65	0	0	glutamate--tRNA ligase	72400000
A0A2H1XEV8	4.3	0	0	endoflagellar motor protein	10553200
A0A2H1XEV9	0.808	0	0	ABC transporter ATP-binding protein	233900000
A0A2H1XEW0	-7.63	0	0	hypothetical protein	226220000
A0A2H1XEW2	1.26	0	0	carboxypeptidase	1192395
A0A2H1XEW3	-1.21	0	0	acetyl-CoA acetyltransferase	334175000
A0A2H1XEW4	1.59	0	0	hypothetical protein	12609500
A0A2H1XEW6	-6.62	0	0	amidophosphoribosyltransferase	22834500
A0A2H1XEW8	4.7	0	0	NA	7531150
A0A2H1XEW9	-2.08	0	0	ferredoxin	26552000
A0A2H1XEX1	-0.0551	0	0	HD family phosphohydrolase	23545000
A0A2H1XEX3	-1.77	1	0	response regulator	51245500
A0A2H1XEX4	-2.92	0	0	histidine kinase	63404000
A0A2H1XEX5	0.254	0	0	NA	7797150
A0A2H1XEX6	5.1	0	0	hypothetical protein	1358490
A0A2H1XEY1	-5.57	0	0	glutamate 5-kinase	41448500
A0A2H1XEY3	1.19	0	0	cell division membrane protein	663325
A0A2H1XEY5	-5.4	0	0	sulfite reductase subunit beta	62776500
A0A2H1XEY6	0.906	0	0	hypothetical protein	169785000
A0A2H1XEY8	-6.06	0	0	NA	5445300
A0A2H1XEY9	-3.14	0	0	NA	15754000
A0A2H1XEZ1	-0.0316	1	0	DNA gyrase subunit B	132775000
A0A2H1XEZ2	3.78	0	0	hypothetical protein	0
A0A2H1XEZ3	1.4	0	0	hypothetical protein	100246500
A0A2H1XEZ4	-4.44	0	0	hypothetical protein	18307000
A0A2H1XEZ5	2.21	0	0	UDP-N-acetylmuramate--alanine ligase	19169500
A0A2H1XEZ6	-6.28	0	0	D-alanine--D-alanine ligase	15777500
A0A2H1XEZ7	-0.674	0	0	internalin	2960950
A0A2H1XEZ8	NA	0	0	ABC transporter permease	0
A0A2H1XF00	-2.28	0	0	UDP-N-acetylmuramate--L-alanine ligase	2068700
A0A2H1XF01	-5.04	0	0	hypothetical protein	14574500
A0A2H1XF02	-4.36	0	0	hypothetical protein	3275800
A0A2H1XF03	-6.51	0	0	amine oxidase	49643500
A0A2H1XF06	-2.81	1	0	ATPase AAA	20948500
A0A2H1XF07	-0.386	0	0	homoserine O-acetyltransferase	5020800
A0A2H1XF09	5.89	0	0	paraslipin	158065000
A0A2H1XF10	-1.44	0	0	peptide-methionine (R)-S-oxide reductase	20727000
A0A2H1XF11	-1.46	0	0	hypothetical protein	22466500
A0A2H1XF15	6.29	0	0	flagellar motor switch protein FliM	26221000
A0A2H1XF18	-0.426	0	0	LipL45-related lipoprotein	427590000
A0A2H1XF19	-2.63	0	0	hypothetical protein	4642800
A0A2H1XF21	-2.23	0	0	aminotransferase	1257680
A0A2H1XF22	3.48	0	0	peptidase	61648000
A0A2H1XF23	-1.13	0	0	16S rRNA (cytosine(1402)-N(4))-methyltransferase	8113500
A0A2H1XF24	-4.92	0	0	hydrolase	6394150
A0A2H1XF25	4.04	0	0	hypothetical protein	24423500
A0A2H1XF26	4.95	0	0	hypothetical protein	14729000
A0A2H1XF27	2.61	0	0	ABC transporter ATP-binding protein	1420220
A0A2H1XF29	-7.02	0	0	NADPH-dependent 7-cyano-7-deazaguanine reductase QueF	39795000
A0A2H1XF32	4.25	0	0	ABC transporter substrate-binding protein	27659000
A0A2H1XF33	-5.06	0	0	3-hydroxyisobutyrate dehydrogenase	5802800
A0A2H1XF34	-1.56	0	0	ABC transporter permease	1492650
A0A2H1XF35	3.64	0	0	hypothetical protein	36711500
A0A2H1XF36	-1.16	1	0	DNA-directed RNA polymerase sigma-70 factor	1714100
A0A2H1XF37	-6.63	0	0	3-isopropylmalate dehydratase large subunit	73595500
A0A2H1XF38	1.53	0	0	16S rRNA (uracil(1498)-N(3))-methyltransferase	0
A0A2H1XF39	5.45	0	0	ABC transporter ATP-binding protein	6155800
A0A2H1XF42	-0.0397	0	0	gamma-glutamyltransferase	46803000
A0A2H1XF43	0.152	0	0	peptidyl-prolyl cis-trans isomerase	159515000
A0A2H1XF44	2.42	0	0	hypothetical protein	1466500000
A0A2H1XF45	1.88	0	0	ATP-dependent Clp protease adapter protein ClpS	4526100
A0A2H1XF46	-6.39	0	0	argininosuccinate lyase	13215000
A0A2H1XF47	-0.828	0	0	hypothetical protein	20032000
A0A2H1XF48	-7.86	0	0	ACP S-malonyltransferase	487245000
A0A2H1XF49	0.126	0	0	hypothetical protein	7178800
A0A2H1XF50	-0.673	0	0	hypothetical protein	686920
A0A2H1XF51	5.08	0	0	hypothetical protein	15791500
A0A2H1XF53	-2.2	0	0	hypothetical protein	46020000
A0A2H1XF54	3.7	0	0	hypothetical protein	8343750
A0A2H1XF55	0.0981	0	0	NA	172625
A0A2H1XF59	-4.5	0	0	SAM-dependent methyltransferase	92283000
A0A2H1XF60	-3.17	1	0	ATPase AAA	869800
A0A2H1XF61	0.529	0	0	glycosyl transferase	25691500
A0A2H1XF64	-5.24	0	0	dihydrolipoyl dehydrogenase	8090950
A0A2H1XF65	-2.3	0	0	cysteine synthase	49701500
A0A2H1XF66	-0.668	0	0	ABC transporter substrate-binding protein	141125000
A0A2H1XF67	-6.94	0	0	nicotinate-nucleotide diphosphorylase (carboxylating)	19141500
A0A2H1XF70	1.23	0	0	NA	1379800
A0A2H1XF72	1.06	0	0	hypothetical protein	17754000
A0A2H1XF73	-5.42	0	0	BolA family transcriptional regulator	23083500
A0A2H1XF74	-6.53	0	0	bifunctional glutamate--cysteine ligase/glutathione synthetase	19853500
A0A2H1XF79	1.86	0	0	phospho-N-acetylmuramoyl-pentapeptide- transferase	935725
A0A2H1XF80	1.74	0	0	50S ribosomal protein L15	309925000
A0A2H1XF81	-6.01	0	0	anti-sigma factor antagonist	125530000
A0A2H1XF82	-5.8	0	0	O-acetylhomoserine aminocarboxypropyltransferase	180700000
A0A2H1XF83	-6.04	0	0	hydrolase	88496000
A0A2H1XF86	4.71	0	0	hypothetical protein	4288500
A0A2H1XF88	-4.78	0	0	glutaredoxin	330515000
A0A2H1XF89	5.84	0	0	NA	3879050
A0A2H1XF90	-5.02	0	0	adenylosuccinate lyase	42418000
A0A2H1XF91	-1.12	0	0	heme-binding domain protein	11961300
A0A2H1XF92	-5	0	0	hypothetical protein	8620100
A0A2H1XF95	4.52	0	0	glycerol kinase	115936000
A0A2H1XF96	-2.32	0	0	phosphohydrolase	3964700
A0A2H1XF97	-1.56	0	0	aminopeptidase	30510000
A0A2H1XF98	4.77	0	0	flagellar motor switch protein FliN	57204500
A0A2H1XF99	-0.411	0	0	hypothetical protein	14315000
A0A2H1XFA0	-0.0674	0	0	50S ribosomal protein L29	516435000
A0A2H1XFA1	-7.77	0	0	GMP synthetase	24173000
A0A2H1XFA2	-4.9	0	0	anti-sigma factor antagonist	410835000
A0A2H1XFA3	-9.08	1	0	ribonuclease D	98043000
A0A2H1XFA4	0.894	0	0	Tol transport system component	11125600
A0A2H1XFA6	-8.17	0	0	pyruvate kinase	28882500
A0A2H1XFA8	-2.72	0	0	glutamate racemase	2543850
A0A2H1XFA9	1.14	0	0	30S ribosomal protein S10	424705000
A0A2H1XFB0	-6.51	0	0	aminotransferase	35937500
A0A2H1XFB2	0.602	0	0	putative lipoprotein	3952600
A0A2H1XFB3	-5.36	0	0	ferredoxin	347870000
A0A2H1XFB4	0.294	0	0	hypothetical protein	39588500
A0A2H1XFB5	0.469	0	0	NA	116440
A0A2H1XFB6	-0.337	0	0	GGDEF domain-containing protein	4134000
A0A2H1XFB8	-7.26	0	0	NA	22262500
A0A2H1XFB9	0.456	0	0	adenylate cyclase	982775
A0A2H1XFC0	-6.61	0	0	phosphoheptose isomerase	64083000
A0A2H1XFC2	-1.19	0	0	SH3 domain-containing protein	10880200
A0A2H1XFC3	-8.63	0	0	3-isopropylmalate dehydratase small subunit	75798500
A0A2H1XFC6	-2.28	1	0	transcriptional regulator	48952500
A0A2H1XFC7	-2.23	0	0	glutamate--cysteine ligase	8588050
A0A2H1XFC8	-3.64	0	0	NA	3329300
A0A2H1XFC9	-0.708	0	0	transcriptional regulator	303395000
A0A2H1XFD2	3.23	0	0	NA	1091655000
A0A2H1XFD3	-2.75	0	0	hypothetical protein	1356320
A0A2H1XFD4	-2.97	0	0	hypothetical protein	1848900
A0A2H1XFD6	-2.06	0	0	hydroxyacylglutathione hydrolase	2807750
A0A2H1XFD7	-3.6	0	0	histone deacetylase	15618500
A0A2H1XFD8	NA	0	0	hypothetical protein	1710450
A0A2H1XFE1	-6.62	0	0	CHAT domain-containing protein	17319500
A0A2H1XFE2	4.25	1	0	DNA-directed RNA polymerase subunit beta'	462330000
A0A2H1XFE3	-3.24	0	0	BolA family transcriptional regulator	3864350
A0A2H1XFE4	1.32	0	0	NA	41273500
A0A2H1XFE7	-0.201	0	0	chloride channel protein	39692
A0A2H1XFE9	0.637	0	0	glycosyltransferase	19381500
A0A2H1XFF0	1.31	0	0	hypothetical protein	10247800
A0A2H1XFF1	-6.78	0	0	phosphoenolpyruvate carboxykinase (ATP)	443445000
A0A2H1XFF2	-2.3	0	0	hypothetical protein	52136000
A0A2H1XFF4	-0.858	0	0	50S ribosomal protein L13	428625000
A0A2H1XFF5	-0.995	0	0	GTP pyrophosphokinase	10329300
A0A2H1XFF6	-3.83	0	0	short-chain dehydrogenase	6786500
A0A2H1XFF7	-2.48	0	0	NA	177785000
A0A2H1XFF8	3.12	0	0	cytochrome c oxidase subunit I	346095000
A0A2H1XFF9	-4.56	0	0	hypothetical protein	193585000
A0A2H1XFG0	4.08	0	0	hypothetical protein	422370000
A0A2H1XFG1	3.12	0	0	serine protease	3857850
A0A2H1XFG2	-3.63	0	0	MBL fold metallo-hydrolase	9804200
A0A2H1XFG3	1.99	0	0	chromosome partitioning protein ParA	13042950
A0A2H1XFG4	-4.32	0	0	hypothetical protein	15065000
A0A2H1XFG6	2.24	0	0	hypothetical protein	0
A0A2H1XFG9	0.145	0	0	hypothetical protein	21358500
A0A2H1XFH0	-2.87	0	0	glycosyl transferase	4226100
A0A2H1XFH2	-2.82	0	0	23S rRNA pseudouridylate synthase	3737700
A0A2H1XFH4	-2.49	0	0	hypothetical protein	4306600
A0A2H1XFH5	2.59	0	0	cytochrome c oxidase subunit III	8446350
A0A2H1XFH6	-3.31	0	0	hypothetical protein	1833100
A0A2H1XFH7	0.0782	0	0	SCO1/SenC/PrrC family protein	23927500
A0A2H1XFH8	3.27	0	0	NA	599065000
A0A2H1XFI0	1.26	0	0	hypothetical protein	204595
A0A2H1XFI7	-4.54	0	0	GGDEF domain-containing protein	8885550
A0A2H1XFI8	2.11	0	0	hypothetical protein	66963000
A0A2H1XFI9	-0.56	1	0	DNA repair protein RadA	12123500
A0A2H1XFJ1	1.82	0	0	hypothetical protein	2627400000
A0A2H1XFJ4	-3.37	0	0	hypothetical protein	711165000
A0A2H1XFJ6	-4.73	0	0	inositol phosphatase	53718500
A0A2H1XFJ7	-0.249	0	0	glycosyl transferase	3048600
A0A2H1XFJ8	4.49	0	0	hypothetical protein	4110900
A0A2H1XFK6	1.31	0	0	hypothetical protein	0
A0A2H1XFK8	-5.71	0	0	aspartyl/glutamyl-tRNA(Asn/Gln) amidotransferase subunit B	68106000
A0A2H1XFL1	1.56	0	0	hypothetical protein	8531300
A0A2H1XFL6	2.49	0	0	insertase	109583000
A0A2H1XFL8	-6.14	0	0	class II fumarate hydratase	239280000
A0A2H1XFL9	-0.116	0	0	hypothetical protein	332700
A0A2H1XFM0	0.138	0	0	LipL45-related lipoprotein	79157500
A0A2H1XFM2	-5.22	0	0	malate dehydrogenase	59905500
A0A2H1XFM4	-1.68	0	0	glycosyl transferase	3562950
A0A2H1XFM5	-3.41	1	0	RNA-binding protein	125445000
A0A2H1XFM9	-1.96	1	0	MarR family transcriptional regulator	1213000
A0A2H1XFN0	-1.43	0	0	hypothetical protein	3216350
A0A2H1XFN1	-1.86	0	0	hypothetical protein	34605000
A0A2H1XFN4	-4.23	0	0	NADH dehydrogenase	29501500
A0A2H1XFN5	0.158	0	0	ABC transporter permease	1933800
A0A2H1XFN7	4.94	0	0	PIN/TRAM domain-containing protein	448350000
A0A2H1XFP0	-4.48	0	0	tRNA uridine-5-carboxymethylaminomethyl(34) synthesis GTPase MnmE	2166350
A0A2H1XFP2	-1.93	0	0	hypothetical protein	30772500
A0A2H1XFP3	0.211	0	0	histidine kinase	21492000
A0A2H1XFP5	NA	0	0	cytochrome oxidase assembly protein	197335
A0A2H1XFP8	-4.13	NA	NA	NA	NA
A0A2H1XFP8;A0A2H1XFR7	NA	0	0	NA	58395500
A0A2H1XFP9	-5.99	0	0	polyketide biosynthesis dithiol-disulfide isomerase	22255500
A0A2H1XFQ0	1.63	0	0	hypothetical protein	5959900
A0A2H1XFQ1	-1.68	0	0	NA	628745
A0A2H1XFQ4	0.77	1	0	transcriptional regulator	53681500
A0A2H1XFQ5	-3.58	0	0	hypothetical protein	17261000
A0A2H1XFQ6	0.998	0	0	hypothetical protein	190230000
A0A2H1XFQ7	-5.4	0	0	valine--pyruvate transaminase	10040550
A0A2H1XFQ9	3.28	NA	NA	NA	NA
A0A2H1XFQ9;A0A2H1XFJ0	NA	0	0	NA	161285
A0A2H1XFR0	-6.39	0	0	hypothetical protein	38888500
A0A2H1XFR1	-0.567	0	0	DUF885 domain-containing protein	37201000
A0A2H1XFR2	-3.74	0	0	PilZ domain-containing protein	13359200
A0A2H1XFR4	2.77	0	0	hypothetical protein	152255000
A0A2H1XFR6	-2.04	0	0	hypothetical protein	45892000
A0A2H1XFR9	-6.14	0	0	MBL fold metallo-hydrolase	25127500
A0A2H1XFS0	-3.62	0	0	imidazole glycerol phosphate synthase subunit HisH	15021500
A0A2H1XFS1	2.75	1	0	site-specific DNA-methyltransferase	1343250
A0A2H1XFS2	3.46	1	0	methylated-DNA--protein-cysteine methyltransferase	5162000
A0A2H1XFS3	1.7	0	0	hypothetical protein	27768500
A0A2H1XFS6	2.49	0	0	CusA/CzcA family heavy metal efflux RND transporter	11782000
A0A2H1XFS7	-4.33	0	0	GTP-binding protein	9230900
A0A2H1XFS9	-5.6	0	0	hydroxymethylpyrimidine/phosphomethylpyrimidine kinase	12628500
A0A2H1XFT0	1.79	0	0	NA	233995
A0A2H1XFT2	2.57	0	0	hypothetical protein	2736400
A0A2H1XFT3	3.1	0	0	hypothetical protein	1277930
A0A2H1XFT5	-0.367	0	0	NA	2328000
A0A2H1XFT6	0.665	0	0	multicopper oxidase	6456850
A0A2H1XFT7	-4.37	0	0	chorismate synthase	16863000
A0A2H1XFT8	1.05	0	0	heat-shock protein	32357500
A0A2H1XFU1	1.93	0	0	SCO1/SenC family protein	5226400
A0A2H1XFU5	0.305	0	0	tRNA(Ile)-lysidine synthetase	1286850
A0A2H1XFV0	-5.28	1	0	transcriptional regulator	157830000
A0A2H1XFV1	-1.34	1	0	DNA-directed RNA polymerase sigma-70 factor	16069000
A0A2H1XFV2	-4.19	0	0	NA	3932350
A0A2H1XFV3	-5.59	0	0	hypothetical protein	10110900
A0A2H1XFV4	-0.244	0	0	hypothetical protein	7318550
A0A2H1XFV6	2.37	0	0	hypothetical protein	115665000
A0A2H1XFV7	-4.39	0	0	SET domain-containing protein-lysine N-methyltransferase	36299500
A0A2H1XFW0	-2.45	1	0	MarR family transcriptional regulator	5257300
A0A2H1XFW1	-6.74	0	0	imidazoleglycerol-phosphate dehydratase	26717500
A0A2H1XFW4	3.38	0	0	hypothetical protein	1914400
A0A2H1XFW5	1.67	0	0	hypothetical protein	118654000
A0A2H1XFX1	2.22	0	0	amino acid permease	391395
A0A2H1XFX2	3.89	0	0	hypothetical protein	149975000
A0A2H1XFX6	-0.508	0	0	hypothetical protein	437415
A0A2H1XFX7	-5.51	0	0	ATPase AAA	5961150
A0A2H1XFX8	-0.78	0	0	flagellar motor switch protein FliG	24384000
A0A2H1XFY0	-7.44	NA	NA	NA	NA
A0A2H1XFY0;A0A2H1XFW7	NA	0	0	NA	49681000
A0A2H1XFY2	NA	0	0	polysaccharide deacetylase	88165
A0A2H1XFY3	3.46	0	0	NA	12245050
A0A2H1XFY4	-2.01	0	0	hypothetical protein	476770
A0A2H1XFZ0	-5.43	0	0	hypothetical protein	17966000
A0A2H1XFZ4	0.902	0	0	outer membrane lipoprotein-sorting protein	4679800
A0A2H1XFZ5	4.47	0	0	hypothetical protein	2911650
A0A2H1XFZ7	5.49	1	0	transcriptional regulator	7543400
A0A2H1XFZ8	5.21	0	0	NA	3299350
A0A2H1XFZ9	4.42	0	0	hypothetical protein	20623500
A0A2H1XG02	-4.1	0	0	HD family phosphohydrolase	21164000
A0A2H1XG04	-3.88	0	0	aminoacetone oxidase family FAD-binding enzyme	2232550
A0A2H1XG06	9.4	0	0	hypothetical protein	1703200000
A0A2H1XG07	-3.5	0	0	hypothetical protein	6222000
A0A2H1XG08	0.517	0	0	hypothetical protein	89125500
A0A2H1XG10	NA	0	0	alpha/beta hydrolase	445025
A0A2H1XG13	6.06	0	0	PIN domain-containing protein	13367000
A0A2H1XG15	4.59	0	0	rhomboid family intramembrane serine protease	14420000
A0A2H1XG17	-2.33	0	0	NA	7405050
A0A2H1XG25	1.82	0	0	hypothetical protein	1945250
A0A2H1XG26	-3.27	0	0	NA	75705500
A0A2H1XG27	3.7	0	0	hypothetical protein	29926050
A0A2H1XG29	-1.45	0	0	MhpC-like protein	90251000
A0A2H1XG32	NA	0	0	hypothetical protein	102313
A0A2H1XG34	0.271	0	0	hypothetical protein	29461000
A0A2H1XG35	0.163	0	0	hypothetical protein	1586150000
A0A2H1XG38	-3.98	0	0	hypothetical protein	143850000
A0A2H1XG39	-5.03	0	0	hypothetical protein	11862000
A0A2H1XG42	-3.28	0	0	flagellar hook-length control protein FliK	162145
A0A2H1XG43	-1.56	0	0	glycosyl transferase	216540000
A0A2H1XG44	4.61	0	0	NA	967025
A0A2H1XG47	-5.94	0	0	hypothetical protein	14037500
A0A2H1XG48	0.825	0	0	chemotaxis protein CheX	4389850
A0A2H1XG49	-0.58	1	0	Fur family transcriptional regulator	2291200
A0A2H1XG52	-7.16	0	0	acyl-CoA dehydrogenase	66946000
A0A2H1XG54	6.2	0	0	hypothetical protein	5484600
A0A2H1XG57	-3.09	0	0	hypothetical protein	7061750
A0A2H1XG58	3.97	0	0	sodium:proton antiporter	14872500
A0A2H1XG62	1.3	1	0	transcriptional regulator	192535000
A0A2H1XG63	-6.7	0	0	anthranilate phosphoribosyltransferase	51395500
A0A2H1XG64	-0.805	0	0	carbon-nitrogen hydrolase	1412400
A0A2H1XG66	3.13	0	0	protein translocase subunit SecD	124033000
A0A2H1XG68	-3.83	0	0	exonuclease	4366100
A0A2H1XG70	0.738	0	0	hypothetical protein	15528400
A0A2H1XG72	-1.9	0	0	S-methyl-5-thioribose-1-phosphate isomerase	22002500
A0A2H1XG73	1.54	0	0	hypothetical protein	397805000
A0A2H1XG74	-2.36	0	0	dihydrolipoyl dehydrogenase	106039000
A0A2H1XG75	-6.72	0	0	hypothetical protein	92823500
A0A2H1XG76	-2.96	0	0	hypothetical protein	2917350000
A0A2H1XG77	3.39	0	0	preprotein translocase subunit YajC	284615000
A0A2H1XG78	-1.03	0	0	CDP-diacylglycerol--glycerol-3-phosphate 3-phosphatidyltransferase	8778750
A0A2H1XG79	-0.156	0	0	hypothetical protein	340605000
A0A2H1XG80	-3.76	0	0	deoxyuridine 5'-triphosphate nucleotidohydrolase	21133500
A0A2H1XG85	-5.97	0	0	radical SAM protein	26856000
A0A2H1XG86	3.1	0	0	endoflagellar motor protein	43288000
A0A2H1XG89	1.75	0	0	hypothetical protein	203160000
A0A2H1XG90	1.79	0	0	hypothetical protein	164740000
A0A2H1XG92	-2.36	0	0	hypothetical protein	29139500
A0A2H1XG94	-1.2	0	0	TIGR00266 family protein	42065500
A0A2H1XG96	-4.64	0	0	30S ribosomal protein S12 methylthiotransferase RimO	17537500
A0A2H1XG98	-0.11	0	0	bifunctional diaminohydroxyphosphoribosylaminopyrimidine deaminase/5-amino-6-(5-phosphoribosylamino)uracil reductase	8827800
A0A2H1XG99	-2.23	0	0	UDP-3-O-[3-hydroxymyristoyl] N-acetylglucosamine deacetylase	41444500
A0A2H1XGA0	-1.12	0	0	NA	2849600
A0A2H1XGA1	-0.823	0	0	molecular chaperone DnaK	425385000
A0A2H1XGA2	-2.97	0	0	bifunctional 3,4-dihydroxy-2-butanone-4-phosphate synthase/GTP cyclohydrolase II	23776500
A0A2H1XGA3	-2.9	1	0	transcriptional regulator	100481500
A0A2H1XGA4	-0.108	0	0	3'(2'),5'-bisphosphate nucleotidase CysQ	4040500
A0A2H1XGA5	0.623	0	0	thioredoxin	15916500
A0A2H1XGA6	4.38	0	0	Oma87-like outer membrane protein	4349800
A0A2H1XGA8	-1.19	0	0	TIGR00266 family protein	39403000
A0A2H1XGA9	-4.07	0	0	hypothetical protein	6826400
A0A2H1XGB1	-3.79	0	0	hypothetical protein	1144755
A0A2H1XGB2	-0.856	0	0	NA	5110650
A0A2H1XGB4	-0.248	0	0	lipoprotein LipL45	2214150000
A0A2H1XGB5	-5.7	0	0	GTP-binding protein YchF	38771500
A0A2H1XGB7	-2.32	0	0	short-chain dehydrogenase	48925500
A0A2H1XGB9	-0.972	0	0	TIGR00266 family protein	38517500
A0A2H1XGC0	-3.12	0	0	hypothetical protein	8384250
A0A2H1XGC1	-0.111	0	0	hypothetical protein	167908000
A0A2H1XGC2	-2.72	0	0	hypothetical protein	2019550
A0A2H1XGC3	-4.49	1	0	ATPase AAA	6758350
A0A2H1XGC4	1.88	0	0	hypothetical protein	38173500
A0A2H1XGC5	-6.58	0	0	ADP-L-glycero-D-mannoheptose-6-epimerase	46259500
A0A2H1XGC6	0.0828	0	0	hypothetical protein	55258000
A0A2H1XGC7	3.41	0	0	hypothetical protein	23383000
A0A2H1XGC8	0.696	0	0	glycosyl transferase	22568500
A0A2H1XGC9	3.75	0	0	biopolymer transporter ExbB	190410000
A0A2H1XGD0	2.96	1	0	cell division protein FtsH	133050000
A0A2H1XGD1	-0.133	0	0	4-hydroxybenzoate decarboxylase subunit C	10519600
A0A2H1XGD2	-2.88	0	0	chromosome partitioning protein	21000500
A0A2H1XGD3	-8.49	0	0	3-ketoacyl-ACP reductase	113504500
A0A2H1XGD5	-1.5	0	0	A/G-specific adenine glycosylase	721375
A0A2H1XGD6	3.18	0	0	protein translocase subunit SecF	58337000
A0A2H1XGD8	-2.92	0	0	phosphohydrolase	7576950
A0A2H1XGD9	-1.62	1	0	transcriptional regulator	4315850000
A0A2H1XGE0	-0.186	0	0	hypothetical protein	2402050
A0A2H1XGE3	-6.62	0	0	3-polyprenyl-4-hydroxybenzoate decarboxylase	32774500
A0A2H1XGE5	-4.61	0	0	hypothetical protein	11308500
A0A2H1XGE6	-1.16	0	0	hypothetical protein	10228250
A0A2H1XGF0	-2.46	0	0	hypothetical protein	2836550
A0A2H1XGF4	-0.489	0	0	lipoprotein LipL36	510150000
A0A2H1XGF5	-5.74	0	0	anti-sigma factor antagonist	128910000
A0A2H1XGF6	-2.98	0	0	type I methionyl aminopeptidase	52476500
A0A2H1XGF7	3.16	0	0	hypothetical protein	14169000
A0A2H1XGF8	-2.19	0	0	chemotaxis protein CheX	333780000
A0A2H1XGF9	-2.82	0	0	NA	154010000
A0A2H1XGG1	-4.11	0	0	phosphoenolpyruvate--protein phosphotransferase	15109000
A0A2H1XGG3	2.63	0	0	hypothetical protein	13291000
A0A2H1XGG4	-7.97	0	0	hypothetical protein	26552500
A0A2H1XGG7	1.31	0	0	hypothetical protein	1834150
A0A2H1XGG8	1.33	1	0	tyrosine recombinase XerD	110579500
A0A2H1XGG9	2.62	0	0	ABC transporter ATP-binding protein	5448300
A0A2H1XGH1	-1.51	0	0	NA	9981450
A0A2H1XGH2	4.38	0	Histone	hypothetical protein	8056900000
A0A2H1XGH3	-3.77	0	0	glutamate synthase subunit alpha	83992000
A0A2H1XGH5	0.571	0	0	chromosome segregation protein SMC	17658500
A0A2H1XGH6	3.94	0	0	biopolymer transporter ExbD	22671500
A0A2H1XGH7	1.96	0	0	hypothetical protein	34388500
A0A2H1XGH8	0.929	0	0	hypothetical protein	93069500
A0A2H1XGH9	2.95	0	0	hypothetical protein	19702000
A0A2H1XGI2	8.76	0	0	hypothetical protein	53591500
A0A2H1XGI3	3.16	0	0	hypothetical protein	3732350
A0A2H1XGI4	-0.0218	0	0	hypothetical protein	36915500
A0A2H1XGI5	-1.53	0	0	TfoX domain-containing protein	5095150
A0A2H1XGI6	-2.57	0	0	GDP-mannose 4,6-dehydratase	102772000
A0A2H1XGI7	-6.4	0	0	acylphosphatase	92311000
A0A2H1XGI8	-5.78	0	0	3-methyl-2-oxobutanoate hydroxymethyltransferase	47009000
A0A2H1XGI9	3.42	0	0	hypothetical protein	7422100
A0A2H1XGJ0	1.63	0	0	SET domain-containing protein-lysine N-methyltransferase	3212150
A0A2H1XGJ1	4.47	0	0	hypothetical protein	13506000
A0A2H1XGJ2	1.53	0	0	hypothetical protein	10789550
A0A2H1XGJ3	6.91	0	0	multidrug ABC transporter ATP-binding protein	60606500
A0A2H1XGJ4	-0.372	0	0	hypothetical protein	182220000
A0A2H1XGJ5	-5.65	0	0	thioredoxin-disulfide reductase	126918500
A0A2H1XGJ7	-0.458	0	0	PilZ domain-containing protein	3977700
A0A2H1XGJ8	-3.56	1	0	DNA replication protein DnaC	18735500
A0A2H1XGJ9	2.55	0	0	hypothetical protein	2098050000
A0A2H1XGK0	-0.343	0	0	anti-sigma factor antagonist	21281500
A0A2H1XGK2	1.68	0	0	hypothetical protein	2030450
A0A2H1XGK3	-1.13	0	0	hypothetical protein	2270800
A0A2H1XGK4	3.38	0	0	Na+/H+ antiporter NhaC	3528450
A0A2H1XGK6	-2.01	0	0	potassium transporter TrkA	20033000
A0A2H1XGK8	-6.42	0	0	NA	44273000
A0A2H1XGK9	5.38	0	0	hypothetical protein	0
A0A2H1XGL0	-6.54	0	0	dehydrogenase	8718150
A0A2H1XGL1	-1.78	0	0	epoxyqueuosine reductase	734155
A0A2H1XGL2	1.3	0	0	N-acetyltransferase	9036150
A0A2H1XGL3	2.72	0	0	adenylate/guanylate cyclase domain-containing protein	4114650
A0A2H1XGL4	-6.9	0	0	pyridoxine 5'-phosphate synthase	54065500
A0A2H1XGL7	-5.31	0	0	glycerophosphodiester phosphodiesterase	4182300
A0A2H1XGL8	0.851	0	0	hypothetical protein	638375
A0A2H1XGM1	2.45	0	0	gliding motility ABC transporter	10790150
A0A2H1XGM2	-0.0367	0	0	hypothetical protein	795110
A0A2H1XGM4	2.99	0	0	hypothetical protein	1568350
A0A2H1XGM6	1.05	0	0	hypothetical protein	15118000
A0A2H1XGM7	-4.62	0	0	NA	3236150
A0A2H1XGM8	1.03	0	0	hypothetical protein	17359000
A0A2H1XGM9	-3.97	0	0	tRNA (adenosine(37)-N6)-dimethylallyltransferase MiaA	1196680
A0A2H1XGN0	-4.85	0	0	RNA pyrophosphohydrolase	15575000
A0A2H1XGN1	-2.6	0	0	tRNA 2-thiouridine(34) synthase MnmA	1673700
A0A2H1XGN2	3.74	0	0	YceK/YidQ family lipoprotein	1454220
A0A2H1XGN3	3.53	0	0	peptide-binding protein	24691000
A0A2H1XGN6	3.07	0	0	hypothetical protein	6094100
A0A2H1XGN7	-5.42	0	0	L-aspartate oxidase	8353250
A0A2H1XGN8	3.56	0	0	NA	140026000
A0A2H1XGN9	-4.78	0	0	carotenoid 1,2-hydratase	3523200
A0A2H1XGP0	-1.6	0	0	SGNH/GDSL hydrolase family protein	2300550
A0A2H1XGP1	2.62	0	0	chemotaxis protein CheW	47196500
A0A2H1XGP2	-2.6	1	0	hypothetical protein	14838000
A0A2H1XGP3	5.51	0	0	hypothetical protein	1123975
A0A2H1XGP9	0.531	0	0	NA	252420000
A0A2H1XGQ0	2.52	0	0	hypothetical protein	758530
A0A2H1XGQ1	3.18	0	0	TIGR02300 family protein	84222500
A0A2H1XGQ3	-2.96	0	0	peptide ABC transporter permease	8202050
A0A2H1XGQ4	5.81	0	0	hypothetical protein	18118000
A0A2H1XGQ5	-2.53	0	0	3-deoxy-D-arabino-heptulosonate 7-phosphate synthase	236035000
A0A2H1XGQ6	2.66	0	0	hypothetical protein	2740650
A0A2H1XGQ7	-4.94	0	0	thymidylate synthase	28532500
A0A2H1XGQ8	-0.148	0	0	histidine kinase	106607500
A0A2H1XGQ9	-5.08	0	0	fructose-bisphosphate aldolase	766795000
A0A2H1XGR2	-8.4	0	0	alkaline phosphatase	67661000
A0A2H1XGR3	-2.23	0	0	adenosine deaminase	17072000
A0A2H1XGR5	-1.41	0	0	microcin C ABC transporter permease YejB	9229750
A0A2H1XGR8	3.44	0	0	hypothetical protein	22614000
A0A2H1XGR9	4.38	1	0	DNA mismatch repair ATPase	9478700
A0A2H1XGS0	-1.26	0	0	dipeptide/oligopeptide/nickel ABC transporter ATP-binding protein	19536000
A0A2H1XGS1	-4.1	1	0	DNA-binding response regulator	13411150
A0A2H1XGS2	-1.13	0	0	monooxygenase	6289600
A0A2H1XGS3	3.9	0	0	hypothetical protein	410700000
A0A2H1XGS6	-1.38	0	0	glycosyl transferase	10533100
A0A2H1XGS8	-6.27	0	0	methylthioadenosine phosphorylase	66258000
A0A2H1XGS9	-0.683	0	0	NA	26697500
A0A2H1XGT0	-4.38	0	0	ketol-acid reductoisomerase	601710000
A0A2H1XGT1	-1.35	0	0	hypothetical protein	9452950
A0A2H1XGT2	-6.18	0	0	redox protein OsmC	36235500
A0A2H1XGT3	7.85	0	0	methyl-accepting chemotaxis protein	38387000
A0A2H1XGT6	2.05	0	0	GTP cyclohydrolase I FolE	66875000
A0A2H1XGT7	-0.0696	0	0	NA	1873750
A0A2H1XGT8	-0.256	0	0	peptidase M23	1594750
A0A2H1XGU0	-3.28	0	0	cobalamin-binding protein	1478815
A0A2H1XGU2	1.12	0	0	sodium-dependent bicarbonate transport family permease	13414000
A0A2H1XGU3	-0.157	1	0	methylated-DNA--protein-cysteine methyltransferase	3109150
A0A2H1XGU4	-0.672	0	0	NA	68200000
A0A2H1XGU5	5.88	1	0	AraC family transcriptional regulator	1694500
A0A2H1XGU7	4.97	0	0	hypothetical protein	101600000
A0A2H1XGU8	6.02	0	0	hypothetical protein	6635650
A0A2H1XGV1	0.537	0	0	hypothetical protein	35378500
A0A2H1XGV3	-4.76	0	0	phosphoribosylglycinamide formyltransferase 2	37240500
A0A2H1XGV4	0.186	0	0	hypothetical protein	2097150
A0A2H1XGV5	-6.44	0	0	hypothetical protein	35210500
A0A2H1XGV6	0.636	0	0	hypothetical protein	125945000
A0A2H1XGV7	-5.69	0	0	oxidoreductase	7469100
A0A2H1XGV8	NA	0	0	phosphohistidine phosphatase	934600
A0A2H1XGV9	2.06	0	0	formate hydrogenase	1784750
A0A2H1XGW0	-6.92	0	0	RNA-binding protein Hfq	187930000
A0A2H1XGW1	0.835	0	0	metal (Ni/Fe) hydrogenase large subunit	61635500
A0A2H1XGW2	-0.834	0	0	hypothetical protein	1369450
A0A2H1XGW3	0.526	0	0	metal (Ni/Fe) hydrogenase small subunit	12178600
A0A2H1XGW5	0.263	0	0	hypothetical protein	11404650
A0A2H1XGW6	1.02	0	0	hypothetical protein	21921000
A0A2H1XGW7	4.26	0	0	formate hydrogenase	11072600
A0A2H1XGW9	-3.32	0	0	dihydroorotate dehydrogenase (quinone)	98020500
A0A2H1XGX0	5.63	0	0	ABC transporter permease	10472000
A0A2H1XGX2	2.04	0	0	hypothetical protein	6162050
A0A2H1XGX4	-0.644	0	0	membrane protein	7913500
A0A2H1XGX6	4.39	0	0	glutathione-regulated potassium-efflux system protein KefB	3830300
A0A2H1XGX7	-4.57	0	0	glutathione peroxidase	196965000
A0A2H1XGX9	4.65	0	0	flagellar hook-associated protein FlgK	6992300
A0A2H1XGY1	-1.07	0	0	dipeptide/oligopeptide/nickel ABC transporter ATP-binding protein	15775000
A0A2H1XGY2	1.5	0	0	hypothetical protein	18440000
A0A2H1XGY5	-4.58	0	0	phosphopantetheine adenylyltransferase	23154000
A0A2H1XGY7	-1.29	0	0	glycosyl hydrolase	605125
A0A2H1XGY8	-7.44	0	0	flagellar assembly protein FliW	91437000
A0A2H1XGY9	-0.192	0	0	flagellar protein FlgN	291895
A0A2H1XGZ1	-5.53	0	0	UDP-3-O-(3-hydroxymyristoyl)glucosamine N-acyltransferase	5526200
A0A2H1XGZ3	-6.36	0	0	NA	18436000
A0A2H1XGZ4	-4.11	0	0	hypothetical protein	4331700
A0A2H1XGZ6	1.69	0	0	hypothetical protein	0
A0A2H1XGZ7	-3.86	0	0	hypoxanthine phosphoribosyltransferase	9889700
A0A2H1XGZ8	-2.35	1	0	recombination protein RecR	4192000
A0A2H1XGZ9	5.48	0	0	hypothetical protein	19334500
A0A2H1XH01	NA	0	0	NA	0
A0A2H1XH02	-2.14	1	0	YbaB/EbfC family nucleoid-associated protein	0
A0A2H1XH04	-3.72	1	0	DNA polymerase III subunit gamma/tau	37594500
A0A2H1XH06	0.543	0	0	tRNA-specific adenosine deaminase	1543350
A0A2H1XH07	1.38	0	0	hypothetical protein	7922600
A0A2H1XH11	-3.85	0	0	3-hydroxyacyl-CoA dehydrogenase NAD-binding domain protein	489555000
A0A2H1XH12	-4.56	0	0	anti-sigma factor antagonist	1594550000
A0A2H1XH13	-3.61	1	0	hypothetical protein	28400500
A0A2H1XH14	5.32	0	0	lipoprotein LipL71	912320000
A0A2H1XH15	-1.17	0	0	cell division protein	30735000
A0A2H1XH16	-0.31	0	0	metalloendopeptidase	55844000
A0A2H1XH17	-2.58	0	0	hypothetical protein	1396700
A0A2H1XH18	-0.0929	0	0	hypothetical protein	23587000
A0A2H1XH19	-1.36	0	0	hypothetical protein	2024200
A0A2H1XH20	NA	0	0	hypothetical protein	1048170
A0A2H1XH21	-3.12	0	0	cholesterol oxidase	10805050
A0A2H1XH24	-0.238	0	0	adenylate/guanylate cyclase domain-containing protein	26689000
A0A2H1XH25	-7.91	0	0	ferredoxin--NADP(+) reductase	250415000
A0A2H1XH27	-2.43	0	0	undecaprenyldiphospho-muramoylpentapeptide beta-N- acetylglucosaminyltransferase	23037000
A0A2H1XH29	6.84	0	0	NA	5437100
A0A2H1XH30	-2.03	0	0	hypothetical protein	3361850
A0A2H1XH31	-1.65	0	0	methyltransferase	6250300
A0A2H1XH32	3.3	0	0	hypothetical protein	167010000
A0A2H1XH33	3.58	0	0	formate hydrogenase	602960
A0A2H1XH34	-3.65	0	0	gamma carbonic anhydrase family protein	6070700
A0A2H1XH35	2.13	0	0	hypothetical protein	4430650
A0A2H1XH36	-0.0106	0	0	NA	5423600
A0A2H1XH39	-6.29	0	0	hypothetical protein	874185000
A0A2H1XH40	-3.25	0	0	tRNA guanosine(34) transglycosylase Tgt	1655350
A0A2H1XH41	-0.577	1	0	RNA helicase	588306
A0A2H1XH42	-5.73	0	0	phenylalanine--tRNA ligase subunit beta	37057500
A0A2H1XH43	-2.8	0	0	PaaI thioesterase-like protein	3676250
A0A2H1XH45	-3.75	0	0	7-carboxy-7-deazaguanine synthase	1365500
A0A2H1XH46	5.46	0	0	paraslipin	140100000
A0A2H1XH48	3.36	0	0	hypothetical protein	450695
A0A2H1XH50	-3.61	0	0	pyrimidine reductase	21139000
A0A2H1XH51	2.82	0	0	potassium transporter Kef	3201590
A0A2H1XH53	2.12	0	0	cation transporter	4698000
A0A2H1XH55	3.34	1	0	ATP-dependent RNA helicase	18704500
A0A2H1XH56	2.62	0	0	hypothetical protein	12911500
A0A2H1XH57	3.71	0	0	MFS transporter	758310
A0A2H1XH60	-0.138	0	0	NA	7011300
A0A2H1XH61	2.76	0	0	hypothetical protein	151025000
A0A2H1XH62	6.16	0	0	FHA domain-containing protein	20269500
A0A2H1XH63	4.52	0	0	hypothetical protein	10135500
A0A2H1XH68	-5.76	0	0	hypothetical protein	52346500
A0A2H1XH69	-1.2	0	0	NA	10732300
A0A2H1XH70	-4.17	0	0	hypothetical protein	1157600
A0A2H1XH71	-4.34	1	0	ATP-dependent Clp protease ATP-binding subunit ClpA	9719750
A0A2H1XH72	-3.43	0	0	2,4-dienoyl-CoA reductase	128680000
A0A2H1XH75	1.05	0	0	hypothetical protein	6512950
A0A2H1XH79	-0.216	0	0	short-chain dehydrogenase	113961000
A0A2H1XH80	-2.61	0	0	2-dehydropantoate 2-reductase	1042820
A0A2H1XH81	3.76	0	0	ABC transporter ATP-binding protein	10348350
A0A2H1XH82	0.852	0	0	hypothetical protein	7411050
A0A2H1XH83	0.0686	1	0	ATPase AAA	19929000
A0A2H1XH84	1.08	0	0	hypothetical protein	1729400
A0A2H1XH85	-1.14	0	0	NA	379050
A0A2H1XH86	-7.31	0	0	peptidyl-prolyl cis-trans isomerase	381550000
A0A2H1XH87	-4.91	0	0	Rossman fold protein, TIGR00730 family	56594000
A0A2H1XH88	-3.87	1	0	response regulator	3292450
A0A2H1XH89	-5.58	0	0	ABC transporter substrate-binding protein	55654500
A0A2H1XH90	4.18	0	0	ligase	15366500
A0A2H1XH91	0.998	0	0	long-chain fatty acid--CoA ligase	17782000
A0A2H1XH92	-2.48	1	0	DNA recombination/repair protein RecA	94692000
A0A2H1XH93	1.47	0	0	hypothetical protein	3932150
A0A2H1XH94	-7.23	0	0	N-acetyl-gamma-glutamyl-phosphate reductase	75091500
A0A2H1XH95	-4.01	0	0	hypothetical protein	10294300
A0A2H1XH96	-3.98	0	0	NA	3651100
A0A2H1XH97	-3.1	1	0	Zn-dependent protease	24807000
A0A2H1XH98	-0.648	1	0	transcriptional repressor	63821000
A0A2H1XHA3	3.24	0	0	hypothetical protein	1436200
A0A2H1XHA5	-1.91	0	0	heptosyltransferase	7701200
A0A2H1XHA6	NA	0	0	hypothetical protein	367560
A0A2H1XHA7	-3.71	0	0	hypothetical protein	24437000
A0A2H1XHA8	3.2	0	0	phosphomannomutase	34291500
A0A2H1XHA9	-3.88	0	0	hypothetical protein	39610000
A0A2H1XHB0	-3.94	0	0	aspartate aminotransferase	773445
A0A2H1XHB1	-4.73	0	0	NA	12087500
A0A2H1XHB2	-0.11	1	0	endonuclease III	7246400
A0A2H1XHB3	1.2	1	0	alpha/beta hydrolase	15828500
A0A2H1XHB4	0.914	1	0	excinuclease ABC subunit C	7197050
A0A2H1XHB6	-1.39	0	0	peptidyl-tRNA hydrolase	10617450
A0A2H1XHB7	0.848	0	0	aspartate aminotransferase family protein	71421000
A0A2H1XHB8	-4.26	0	0	NA	2491300
A0A2H1XHC0	1.76	0	0	SGNH hydrolase	36038000
A0A2H1XHC1	-1.65	0	0	hypothetical protein	28258000
A0A2H1XHC2	4.18	0	0	NA	6781600
A0A2H1XHC4	-7.18	0	0	3-isopropylmalate dehydrogenase	59460500
A0A2H1XHC6	-1.21	1	0	DNA mismatch repair protein MutS	9704800
A0A2H1XHC7	-6.56	0	0	NA	635035000
A0A2H1XHC8	1.11	0	0	alpha-galactosidase	81752500
A0A2H1XHC9	-5.64	0	0	inorganic pyrophosphatase	115498000
A0A2H1XHD0	0.676	0	0	NA	13647900
A0A2H1XHD1	-5.89	0	0	aspartate aminotransferase	94874000
A0A2H1XHD3	-1.68	0	0	oxidoreductase	270930000
A0A2H1XHD6	-3.45	0	0	biotin synthase BioB	4261450
A0A2H1XHD7	2.08	0	0	homoserine kinase	13365000
A0A2H1XHD9	3.55	0	0	MBOAT family D-alaninealginate export/acetyltransferase membrane protein	6465300
A0A2H1XHE0	0.161	0	0	signal peptide peptidase SppA	389380000
A0A2H1XHE1	-4.29	0	0	NA	3151300
A0A2H1XHE2	1.66	0	0	hypothetical protein	17445500
A0A2H1XHE3	-1.43	0	0	hypothetical protein	1119550
A0A2H1XHE4	-4.46	0	0	alpha/beta hydrolase	2251500
A0A2H1XHE5	2.61	0	0	cytochrome-c peroxidase	329775
A0A2H1XHE7	0.275	0	0	sigma factor PP2C phosphatase	10188350
A0A2H1XHE8	-3.19	0	0	alpha/beta hydrolase	26060500
A0A2H1XHE9	-6.66	0	0	CoA transferase	26496500
A0A2H1XHF1	2.82	0	0	hypothetical protein	4456850
A0A2H1XHF3	-5.4	0	0	NA	269605000
A0A2H1XHF4	-5.22	0	0	hypothetical protein	4167250
A0A2H1XHF6	0.425	0	0	hypothetical protein	484530
A0A2H1XHG0	-1.12	1	0	DNA polymerase III subunit alpha	17472500
A0A2H1XHG3	-0.369	0	0	hypothetical protein	58093000
A0A2H1XHG4	-3.22	0	0	hypothetical protein	9792350
A0A2H1XHG6	-5.74	0	0	malate dehydrogenase	898790000
A0A2H1XHG7	1.21	0	0	hypothetical protein	14708000
A0A2H1XHH0	-2.29	1	0	Zn-dependent protease	41920000
A0A2H1XHH2	-0.408	0	0	hypothetical protein	6324450
A0A2H1XHH3	-7.43	0	0	hypothetical protein	65060000
A0A2H1XHH6	-5.77	1	0	hypothetical protein	15114000
A0A2H1XHH8	0.756	0	0	phosphohydrolase	4109750
A0A2H1XHH9	-0.79	0	0	monooxygenase	53615000
A0A2H1XHI0	-7.47	0	0	NADPH:quinone oxidoreductase	70488000
A0A2H1XHI1	-3.85	0	0	serine phosphatase	5482100
A0A2H1XHI2	-7.78	0	0	acyl-CoA thioesterase	94733000
A0A2H1XHI6	-2.22	0	0	ABC transporter ATP-binding protein	4412900
A0A2H1XHI9	-4.14	0	0	dTDP-glucose 4,6-dehydratase	2795600
A0A2H1XHJ0	-6.58	0	0	2,5-diketo-D-gluconic acid reductase	32071500
A0A2H1XHJ2	-3.24	0	0	anti-sigma factor antagonist	174600000
A0A2H1XHJ3	-4.57	0	0	4-hydroxy-3-methylbut-2-en-1-yl diphosphate synthase (flavodoxin)	19275000
A0A2H1XHJ4	-2.6	1	0	hypothetical protein	18500000
A0A2H1XHJ7	-6.26	0	0	phosphoribosylformylglycinamidine synthase subunit PurL	42415000
A0A2H1XHK1	-5.78	1	0	response regulator	345295000
A0A2H1XHK3	-7.16	0	0	amidohydrolase	16893500
A0A2H1XHK5	-7.22	0	0	isoleucine--tRNA ligase	39101000
A0A2H1XHK6	6.36	0	0	hypothetical protein	17245500
A0A2H1XHK7	-5.69	0	0	hypothetical protein	2846350
A0A2H1XHK9	1.03	0	0	hypothetical protein	42960500
A0A2H1XHL2	-0.522	0	0	GTPase Der	14236500
A0A2H1XHL4	-1.48	0	0	adenosylmethionine--8-amino-7-oxononanoate aminotransferase BioA	74035
A0A2H1XHL6	4.75	0	0	hypothetical protein	178165000
A0A2H1XHL7	-2.76	0	0	ATPase	31580500
A0A2H1XHL8	2.36	0	0	hypothetical protein	5949500
A0A2H1XHL9	4.22	0	0	hypothetical protein	1553650
A0A2H1XHM0	1.81	0	0	NA	9408300
A0A2H1XHM3	4.09	0	0	hypothetical protein	1808300000
A0A2H1XHM6	-3.78	0	0	hypothetical protein	158415000
A0A2H1XHM7	-2.91	0	0	type I glutamate--ammonia ligase	769080000
A0A2H1XHM9	-4.23	0	0	WGR domain-containing protein	101327500
A0A2H1XHN1	1.37	1	0	TetR family transcriptional regulator	388290
A0A2H1XHN3	5.13	0	0	TonB-dependent receptor	2173350
A0A2H1XHN4	-0.0128	0	0	NA	11860000
A0A2H1XHN5	0.0944	0	0	alkaline phosphatase	18702500
A0A2H1XHN7	6.51	0	0	hypothetical protein	55085500
A0A2H1XHN8	1.2	0	0	lipoprotein-releasing system ATP-binding protein LolD	1457900
A0A2H1XHP0	0.756	0	0	50S ribosomal protein L34	81714500
A0A2H1XHP1	-0.507	0	0	transcriptional regulator	403460000
A0A2H1XHP4	-6.19	0	0	bifunctional chorismate mutase/prephenate dehydratase	26479000
A0A2H1XHP7	-7.64	0	0	aspartate/tyrosine/aromatic aminotransferase	66715500
A0A2H1XHP9	-0.197	0	0	SsrA-binding protein	2383950
A0A2H1XHQ0	-4.93	0	0	3-phosphoshikimate 1-carboxyvinyltransferase	7782500
A0A2H1XHQ2	-1.53	0	0	NADH-quinone oxidoreductase subunit I	50740000
A0A2H1XHQ5	-1.44	0	0	segregation and condensation protein A	14110500
A0A2H1XHQ7	-4.78	1	0	NA	50171000
A0A2H1XHQ9	-4.26	0	0	hypothetical protein	5078800
A0A2H1XHR0	-0.48	0	0	hypothetical protein	73070000
A0A2H1XHR1	-3.56	0	0	5-formyltetrahydrofolate cyclo-ligase	13602000
A0A2H1XHR2	-1.58	0	0	NA	1304540
A0A2H1XHR4	0.202	0	0	hypothetical protein	2929000
A0A2H1XHR5	3.63	0	0	50S ribosomal protein L35	198370000
A0A2H1XHR7	4.08	0	0	chemotaxis protein	144960000
A0A2H1XHR9	0.434	0	0	sigma factor regulatory protein FecR	347945000
A0A2H1XHS0	NA	0	0	sulfatase	342665
A0A2H1XHS1	0.507	0	0	aspartyl/glutamyl-tRNA(Asn/Gln) amidotransferase subunit C	42976000
A0A2H1XHS2	3.57	0	0	hypothetical protein	883420000
A0A2H1XHS3	-0.897	0	0	SMC-Scp complex subunit ScpB	51008500
A0A2H1XHS5	2.9	0	0	lipoprotein LipL31	789635000
A0A2H1XHS6	-2.29	0	0	phosphate acyltransferase	918630
A0A2H1XHS7	-0.896	0	0	esterase	78416500
A0A2H1XHS8	-1.92	0	0	hypothetical protein	1689100
A0A2H1XHS9	-5.12	0	0	hydrolase	20689500
A0A2H1XHT0	-6.68	0	0	1-(5-phosphoribosyl)-5-((5- phosphoribosylamino)methylideneamino)imidazole-4- carboxamide isomerase	64194000
A0A2H1XHT1	6.75	0	0	membrane protein	4681350
A0A2H1XHT2	-5.25	0	0	bifunctional chorismate mutase/prephenate dehydratase	18236000
A0A2H1XHT3	2	0	0	50S ribosomal protein L20	381940000
A0A2H1XHT4	1.91	0	0	2-oxoglutarate dehydrogenase subunit E1	132720000
A0A2H1XHT5	2.58	0	0	histidinol dehydrogenase	34844000
A0A2H1XHT6	0.682	0	0	hypothetical protein	5944100
A0A2H1XHT7	3.55	0	0	NA	21376000
A0A2H1XHT8	-6.16	1	0	response regulator	1866250000
A0A2H1XHT9	-5	0	0	cytidylate kinase	13988850
A0A2H1XHU0	0.467	0	0	hypothetical protein	474080
A0A2H1XHU1	2.87	0	0	dihydrolipoamide succinyltransferase	289995000
A0A2H1XHU2	0.732	0	0	cell division protein ZapA	97306500
A0A2H1XHU7	0.419	0	0	translation initiation factor IF-3	187780000
A0A2H1XHV0	1.71	0	0	molecular chaperone Hsp20	38775500
A0A2H1XHV2	0.908	0	0	undecaprenyl-phosphate glucose phosphotransferase	11162900
A0A2H1XHV3	-2	0	0	dihydrolipoyl dehydrogenase	110908500
A0A2H1XHV5	-6.81	0	0	aspartyl/glutamyl-tRNA amidotransferase subunit A	58738500
A0A2H1XHV6	0.24	0	0	hypothetical protein	437890000
A0A2H1XHV8	-3.51	1	0	transcription-repair coupling factor	20046500
A0A2H1XHW1	-0.864	0	0	carboxypeptidase	27436000
A0A2H1XHW7	5.32	0	0	potassium-transporting ATPase subunit B	1468800
A0A2H1XHW8	3.72	0	0	rhomboid family intramembrane serine protease	5149250
A0A2H1XHW9	-2.5	0	0	molecular chaperone HtpG	948530
A0A2H1XHX1	-4.86	0	0	N-acetyltransferase	31035500
A0A2H1XHX2	-6.5	0	0	membrane protein	47857500
A0A2H1XHX3	-4.49	0	0	hypothetical protein	61122000
A0A2H1XHX7	-0.357	0	0	NA	95586
A0A2H1XHX8	-2.91	0	0	acetyl-CoA acetyltransferase	303140000
A0A2H1XHY0	0.843	0	0	hypothetical protein	217115000
A0A2H1XHY3	0.13	0	0	two-component sensor histidine kinase	469995
A0A2H1XHY4	-2.78	0	0	ATP phosphoribosyltransferase	14075500
A0A2H1XHY5	-3.63	1	0	transcriptional regulator	13978900
A0A2H1XHY7	-5.2	0	0	hypothetical protein	462685000
A0A2H1XHY8	-4.6	0	0	threonine--tRNA ligase	68792500
A0A2H1XHY9	2.42	0	0	peptidase M14	9758050
A0A2H1XHZ0	0.147	0	0	NA	13512300
A0A2H1XHZ1	-1.68	1	0	DNA-binding response regulator	1675650
A0A2H1XHZ2	-5.34	0	0	aldolase	1099755000
A0A2H1XHZ4	1.92	1	0	alpha/beta hydrolase	3175800
A0A2H1XHZ5	-6.82	0	0	hypothetical protein	118479000
A0A2H1XHZ6	-3.14	0	0	hypothetical protein	3895350
A0A2H1XHZ7	-4.81	1	0	chemotaxis response regulator protein-glutamate methylesterase	141835000
A0A2H1XHZ8	-7.17	0	0	aspartate kinase	58083000
A0A2H1XHZ9	1.15	0	0	potassium-transporting ATPase subunit C	226310
A0A2H1XI02	-2.78	0	0	hybrid sensor histidine kinase/response regulator	21120500
A0A2H1XI03	0.592	0	0	hypothetical protein	56034000
A0A2H1XI04	-3.23	0	0	guanylate cyclase	142755000
A0A2H1XI06	-0.76	1	0	hypothetical protein	4440150
A0A2H1XI07	0.198	0	0	alpha/beta hydrolase	26081000
A0A2H1XI10	3.88	0	0	NA	4734100
A0A2H1XI12	-7.66	0	0	serine hydroxymethyltransferase	147110000
A0A2H1XI15	6.21	0	0	flagellar hook protein FlgE	121890000
A0A2H1XI16	-2.89	0	0	mRNA interferase MazF2	8945500
A0A2H1XI17	-3.65	0	0	pantoate--beta-alanine ligase	10543050
A0A2H1XI18	-0.132	0	0	NA	3892250
A0A2H1XI19	-4.67	0	0	pyridoxamine 5'-phosphate oxidase	551135000
A0A2H1XI24	-5.63	0	0	kinase inhibitor	1606200000
A0A2H1XI25	1.43	0	0	membrane protein	10923650
A0A2H1XI26	-0.682	0	0	histidine kinase	12182500
A0A2H1XI28	-2.43	0	0	dephospho-CoA kinase	13609000
A0A2H1XI29	1.13	0	0	hypothetical protein	343755
A0A2H1XI31	-4.04	0	0	peroxiredoxin	1938950000
A0A2H1XI35	0.601	0	0	hypothetical protein	4893700
A0A2H1XI36	-3.92	0	0	hypothetical protein	97602500
A0A2H1XI37	1.83	0	0	hypothetical protein	2838450
A0A2H1XI38	-3.85	0	0	hypothetical protein	147060000
A0A2H1XI39	-0.0907	0	0	hypothetical protein	0
A0A2H1XI40	-6.63	0	0	hypothetical protein	24574000
A0A2H1XI41	0.0159	0	0	histidine kinase	3997850
A0A2H1XI43	-0.893	0	0	hypothetical protein	6407400
A0A2H1XI46	-1.95	1	0	AcrR family transcriptional regulator	159315000
A0A2H1XI47	4.23	0	0	hypothetical protein	7859850
A0A2H1XI49	6.03	0	0	magnesium transporter	2634950
A0A2H1XI52	-1.4	0	0	hypothetical protein	4237300
A0A2H1XI53	-4.38	0	0	peptide deformylase	96258500
A0A2H1XI55	-1.3	1	0	hybrid sensor histidine kinase/response regulator	18656500
A0A2H1XI56	-1.74	0	0	RNA pseudouridine synthase	1448050
A0A2H1XI57	3.5	0	0	hypothetical protein	10239000
A0A2H1XI59	NA	1	0	NA	10169450
A0A2H1XI60	-0.105	0	0	biotin carboxylase	76340000
A0A2H1XI61	-4.9	0	0	serine phosphatase	9786500
A0A2H1XI62	1.54	0	0	hypothetical protein	9696100
A0A2H1XI65	2.33	0	0	chemotaxis protein CheW	29879000
A0A2H1XI66	-4.79	0	0	erythronate-4-phosphate dehydrogenase	4331350
A0A2H1XI67	-1.02	0	0	membrane protein	3579950
A0A2H1XI68	4.02	0	0	hypothetical protein	285415000
A0A2H1XI69	5.6	0	0	acriflavin resistance protein	2946900
A0A2H1XI70	-0.545	0	0	PAS domain-containing sensor histidine kinase	7301450
A0A2H1XI71	1.38	0	0	anti-sigma factor antagonist	9542950
A0A2H1XI72	0.479	0	0	SPOR domain-containing protein	46424000
A0A2H1XI74	3.85	0	0	flagellin	1299300000
A0A2H1XI76	-4.28	1	0	chemotaxis response regulator protein-glutamate methylesterase	3924550
A0A2H1XI77	0.165	0	0	membrane protein	85792500
A0A2H1XI80	NA	0	0	NA	136220
A0A2H1XI83	0.276	0	0	hypothetical protein	1865350
A0A2H1XI84	-7.78	1	0	response regulator	88636500
A0A2H1XI85	0.783	0	0	LPS export ABC transporter periplasmic protein LptC	7159100
A0A2H1XI86	-5.09	0	0	riboflavin synthase	14395500
A0A2H1XI87	-7.29	0	0	4-hydroxy-3-methylbut-2-enyl diphosphate reductase	22621000
A0A2H1XI91	3.37	0	0	two-component sensor histidine kinase	7041400
A0A2H1XI92	6.29	0	0	chemotaxis protein	98084500
A0A2H1XI93	-2.52	1	0	RNA polymerase sigma-54 factor	3794650
A0A2H1XI94	2.82	0	0	sterol desaturase	24389000
A0A2H1XI95	-7.33	0	0	methionyl-tRNA formyltransferase	17615500
A0A2H1XI97	-7.43	0	0	CTP synthetase	32349000
A0A2H1XI98	-8.62	0	0	NA	180985000
A0A2H1XI99	0.0225	0	0	acetyl-CoA carboxylase carboxyltransferase subunit	141030000
A0A2H1XIA0	1.18	0	0	flagellin	157145000
A0A2H1XIA2	-2.17	0	0	ribosome maturation factor RimM	2106100
A0A2H1XIA4	3.44	0	0	multidrug transporter AcrB	105257500
A0A2H1XIA6	-5.28	0	0	NA	14538500
A0A2H1XIA7	-4.06	0	0	hypothetical protein	2031300
A0A2H1XIA8	-3.26	1	0	primosomal protein N'	914695
A0A2H1XIB0	-3.05	0	0	NA	5016650
A0A2H1XIB2	-2.03	1	0	histidine kinase	73046500
A0A2H1XIB4	2.58	0	0	long-chain fatty acid--CoA ligase	334510000
A0A2H1XIB5	5.28	0	0	type II secretion system protein GspD	129970000
A0A2H1XIB7	-1.87	0	0	50S ribosomal protein L19	188540000
A0A2H1XIB8	-0.975	0	0	PASTA domain-containing protein	47483500
A0A2H1XIB9	-0.434	0	0	type II secretory pathway	888905
A0A2H1XIC0	-4.01	1	0	sigma-54-dependent Fis family transcriptional regulator	6221400
A0A2H1XIC1	-0.546	0	0	Fe-S cluster assembly protein SufB	7087400
A0A2H1XIC2	-0.136	0	0	ATP-dependent Lon protease	762935
A0A2H1XIC5	2.06	0	0	type II secretion system protein GspG	1023315000
A0A2H1XIC6	0.0494	0	0	type II secretion system protein GspN	12507000
A0A2H1XIC9	-0.0167	0	0	hypothetical protein	1249350
A0A2H1XID0	-5.26	0	0	tRNA (guanosine(37)-N1)-methyltransferase TrmD	7828000
A0A2H1XID1	5.17	0	0	hypothetical protein	1749550
A0A2H1XID2	0.769	0	0	general secretion pathway protein GspC	17065000
A0A2H1XID3	-4.33	0	0	phosphocarrier protein HPr	13002500
A0A2H1XID5	2.95	0	0	4-hydroxybenzoate octaprenyltransferase	1671250
A0A2H1XID7	1.16	0	0	actin-like ATPase	48968500
A0A2H1XID8	2.08	0	0	lipoprotein releasing system ATPase LolD	41066000
A0A2H1XID9	-2.97	0	0	type II secretion system protein GspE	49543500
A0A2H1XIE0	-3.99	0	0	hypothetical protein	275695000
A0A2H1XIE1	1.01	0	0	type II secretion system-associated lipoprotein	32564000
A0A2H1XIE2	-1.55	1	0	cAMP-binding protein	102348500
A0A2H1XIE3	1.15	0	0	hypothetical protein	50585500
A0A2H1XIE4	-3.29	0	0	RNA-binding protein	332950000
A0A2H1XIE5	3.5	0	0	hypothetical protein	21045000
A0A2H1XIE6	-3.55	0	0	UDP-N-acetylglucosamine 1-carboxyvinyltransferase	7559350
A0A2H1XIE7	-1.96	0	0	dehydrogenase	152215000
A0A2H1XIE8	5.04	0	0	adenylate/guanylate cyclase domain-containing protein	10623900
A0A2H1XIE9	2.91	0	0	chemotaxis protein CheA	12129500
A0A2H1XIF1	0.205	0	0	NA	1419750
A0A2H1XIF2	-5.93	0	0	crotonyl-CoA carboxylase/reductase	202840000
A0A2H1XIF3	-4.3	0	0	hypothetical protein	39196500
A0A2H1XIF4	3.96	0	0	apolipoprotein N-acyltransferase	76233000
A0A2H1XIF6	3.17	0	0	DUF350 domain-containing protein	58384500
A0A2H1XIF7	-4.03	0	0	hypothetical protein	3056700
A0A2H1XIF8	1.02	0	0	hypothetical protein	928975000
A0A2H1XIG0	-5.54	0	0	ATP:cob(I)alamin adenosyltransferase	20889000
A0A2H1XIG3	1.08	0	0	lipid A Kdo2 1-phosphate O-methyltransferase	45859000
A0A2H1XIG4	2.54	0	0	double-stranded DNA repair protein Rad50	5417900
A0A2H1XIG5	4.4	0	0	carbon starvation protein A	1444360
A0A2H1XIG7	NA	0	0	prepilin-type cleavage/methylation domain-containing protein	297380
A0A2H1XIG8	5.71	0	0	hypothetical protein	4920500
A0A2H1XIG9	0.0374	0	0	ABC transporter ATP-binding protein	13417500
A0A2H1XIH0	3.08	0	0	hypothetical protein	76488500
A0A2H1XIH1	-0.0834	1	0	transcriptional regulator	6466500
A0A2H1XIH2	2.72	0	0	DNA-3-methyladenine glycosylase	2645500
A0A2H1XIH4	2.27	0	0	DNA repair exonuclease	3032300
A0A2H1XIH5	1.2	0	0	hypothetical protein	5496300
[truncated: 719 more rows]
